# Supplementary material for: SeqVerify: An accessible analysis tool for cell line genomic integrity, contamination, and gene editing outcomes
Source: Stem Cell Reports. 2024 Sep 12;19(10):1505–15. doi: 10.1016/j.stemcr.2024.08.004 (PMC11561455; doi:10.1016/j.stemcr.2024.08.004)
Supplement: File S2. KRAKEN reports [file mmc2.zip]

Archive with 9 entries (8 files):
- Supplemental_File_2_Kraken_reports/
- Supplemental_File_2_Kraken_reports/classified_seqs_HEK293.kreport.txt
- __MACOSX/Supplemental_File_2_Kraken_reports/._classified_seqs_HEK293.kreport.txt
- Supplemental_File_2_Kraken_reports/classified_seqs_PGP1_mycoplasma.kreport.txt
- __MACOSX/Supplemental_File_2_Kraken_reports/._classified_seqs_PGP1_mycoplasma.kreport.txt
- Supplemental_File_2_Kraken_reports/classified_seqs_F3.kreport.txt
- __MACOSX/Supplemental_File_2_Kraken_reports/._classified_seqs_F3.kreport.txt
- Supplemental_File_2_Kraken_reports/classified_seqs_PGP1.kreport.txt
- __MACOSX/Supplemental_File_2_Kraken_reports/._classified_seqs_PGP1.kreport.txt
