# Supplementary material for: SeqVerify: An accessible analysis tool for cell line genomic integrity, contamination, and gene editing outcomes
Source: Stem Cell Reports. 2024 Sep 12;19(10):1505–15. doi: 10.1016/j.stemcr.2024.08.004 (PMC11561455; doi:10.1016/j.stemcr.2024.08.004)
Supplement: File S2. KRAKEN reports [file mmc2.zip › Supplemental_File_2_Kraken_reports/classified_seqs_HEK293.kreport.txt]

19.09	4348427	4348427	U	0	unclassified
80.91	18424783	5953	R	1	root
80.86	18413927	22403	R1	131567	cellular organisms
80.33	18292910	76251	D	2	Bacteria
79.71	18153161	35666	D1	1783272	Terrabacteria group
79.31	18061103	27380	P	544448	Mycoplasmatota
79.18	18031062	11977	C	31969	Mollicutes
79.09	18012047	0	O	2085	Mycoplasmatales
79.09	18012047	502425	F	2092	Mycoplasmataceae
76.59	17441118	266676	G	2923352	Mesomycoplasma
75.33	17154006	16684634	S	2100	Mesomycoplasma hyorhinis
1.12	254874	254874	S1	872331	Mesomycoplasma hyorhinis HUB-1
0.39	87943	87943	S1	634997	Mesomycoplasma hyorhinis DBS 1050
0.30	68817	68817	S1	1118964	Mesomycoplasma hyorhinis SK76
0.24	54563	54563	S1	936139	Mesomycoplasma hyorhinis MCLD
0.01	3175	3175	S1	1129369	Mesomycoplasma hyorhinis GDL-1
0.05	10722	7727	S	2099	Mesomycoplasma hyopneumoniae
0.01	2993	2993	S1	262719	Mesomycoplasma hyopneumoniae J
0.00	2	2	S1	907287	Mesomycoplasma hyopneumoniae 168
0.02	4826	4826	S	2120	Mesomycoplasma neurolyticum
0.01	1205	1205	S	86660	Mesomycoplasma dispar
0.00	1077	1077	S	171288	Mesomycoplasma molare
0.00	1031	0	S	2118	Mesomycoplasma mobile
0.00	1031	1031	S1	267748	Mesomycoplasma mobile 163K
0.00	833	833	S	45361	Mesomycoplasma conjunctivae
0.00	716	715	S	29562	Mesomycoplasma ovipneumoniae
0.00	1	1	S1	743968	Mesomycoplasma ovipneumoniae ATCC 29419
0.00	20	0	S	45362	Mesomycoplasma bovoculi
0.00	20	20	S1	743966	Mesomycoplasma bovoculi M165/69
0.00	6	0	S	2128	Mesomycoplasma flocculare
0.00	6	6	S1	743971	Mesomycoplasma flocculare ATCC 27399
0.25	56441	30	G	2093	Mycoplasma
0.25	55957	14	G1	2683645	unclassified Mycoplasma
0.19	43697	43697	S	2725994	Mycoplasma sp. 1654_15
0.03	6591	6591	S	754514	Mycoplasma sp. Mirounga ES2805-ORL
0.02	4293	4293	S	2683967	Mycoplasma sp. NEAQ87857
0.01	1340	1340	S	2742195	Mycoplasma sp. OR1901
0.00	6	6	S	2967302	Mycoplasma sp. 1018B
0.00	5	5	S	640330	Mycoplasma sp. Pen4
0.00	4	4	S	353851	Mycoplasma sp. Ms02
0.00	4	4	S	1749074	Mycoplasma sp. (ex Biomphalaria glabrata)
0.00	2	2	S	2810348	Mycoplasma sp. SG1
0.00	1	1	S	2963128	Mycoplasma sp. T158T
0.00	376	376	S	754517	Mycoplasma phocoenae
0.00	22	22	S	353852	Mycoplasma nasistruthionis
0.00	13	2	G1	656088	Mycoplasma mycoides group
0.00	6	3	S	2102	Mycoplasma mycoides
0.00	3	3	S1	40477	Mycoplasma mycoides subsp. capri
0.00	4	1	S	2095	Mycoplasma capricolum
0.00	2	2	S1	40480	Mycoplasma capricolum subsp. capripneumoniae
0.00	1	1	S1	40479	Mycoplasma capricolum subsp. capricolum
0.00	1	1	S	1179777	Mycoplasma feriruminatoris
0.00	10	0	S	50052	Mycoplasma crocodyli
0.00	10	10	S1	512564	Mycoplasma crocodyli MP145
0.00	9	9	S	292461	Mycoplasma iguanae
0.00	7	7	S	519450	Mycoplasma anserisalpingitidis
0.00	4	4	S	51364	Mycoplasma cottewii
0.00	3	3	S	754516	Mycoplasma miroungirhinis
0.00	3	3	S	538220	Mycoplasma struthionis
0.00	2	2	S	2123	Mycoplasma putrefaciens
0.00	2	2	S	754515	Mycoplasma miroungigenitalium
0.00	2	0	S	51365	Mycoplasma yeatsii
0.00	2	2	S1	743967	Mycoplasma yeatsii GM274B
0.00	1	1	S	57372	Mycoplasma suis
0.05	12032	494	G	2767358	Mycoplasmopsis
0.02	4790	4790	S	29555	Mycoplasmopsis canis
0.01	1789	1783	S	2110	Mycoplasmopsis agalactiae
0.00	6	6	S1	347257	Mycoplasmopsis agalactiae PG2
0.01	1311	1311	S	2115	Mycoplasmopsis fermentans
0.01	1157	1157	S	171279	Mycoplasmopsis anatis
0.00	852	852	S	33923	Mycoplasmopsis felis
0.00	694	694	S	48003	Mycoplasmopsis pullorum
0.00	460	460	S	2107	Mycoplasmopsis pulmonis
0.00	363	363	S	2112	Mycoplasmopsis bovigenitalium
0.00	39	39	S	29556	Mycoplasmopsis gallinacea
0.00	16	16	S	2109	Mycoplasmopsis synoviae
0.00	13	13	S	76629	Mycoplasmopsis gallopavonis
0.00	7	7	S	171284	Mycoplasmopsis cynos
0.00	7	7	S	53558	Mycoplasmopsis edwardii
0.00	6	6	S	2094	Mycoplasmopsis arginini
0.00	5	5	S	28903	Mycoplasmopsis bovis
0.00	5	5	S	142650	Mycoplasmopsis phocirhinis
0.00	4	4	S	171285	Mycoplasmopsis glycophila
0.00	4	4	S	171281	Mycoplasmopsis citelli
0.00	3	3	S	29553	Mycoplasmopsis bovirhinis
0.00	3	3	S	171282	Mycoplasmopsis columboralis
0.00	3	3	S	114883	Mycoplasmopsis equigenitalium
0.00	3	3	S	114881	Mycoplasmopsis columbina
0.00	2	2	S	114880	Mycoplasmopsis columbinasalis
0.00	1	1	S	55603	Mycoplasmopsis caviae
0.00	1	1	S	29561	Mycoplasmopsis meleagridis
0.00	29	3	G	2129	Ureaplasma
0.00	22	22	S	42094	Ureaplasma diversum
0.00	4	4	S	134821	Ureaplasma parvum
0.00	2	0	G	295595	Candidatus Hepatoplasma
0.00	2	0	S	295596	Candidatus Hepatoplasma crinochetorum
0.00	2	2	S1	1427984	Candidatus Hepatoplasma crinochetorum Av
0.03	7030	1	O	186328	Entomoplasmatales
0.03	7011	0	F	2131	Spiroplasmataceae
0.03	7011	1423	G	2132	Spiroplasma
0.01	2959	2953	G1	2637901	unclassified Spiroplasma
0.00	2	2	S	216963	Spiroplasma sp. TIUS-1
0.00	2	2	S	216964	Spiroplasma sp. BIUS-1
0.00	1	1	S	2792084	Spiroplasma endosymbiont of 'Nebria riversi'
0.00	1	1	S	2886375	Spiroplasma endosymbiont of Phyllotreta cruciferae
0.01	1878	1878	S	216934	Spiroplasma corruscae
0.00	683	0	S	216936	Spiroplasma diminutum
0.00	683	683	S1	1276221	Spiroplasma diminutum CUAS-1
0.00	21	21	S	216931	Spiroplasma alleghenense
0.00	8	0	S	2145	Spiroplasma taiwanense
0.00	8	8	S1	1276220	Spiroplasma taiwanense CT-1
0.00	7	0	S	301585	Spiroplasma platyhelix
0.00	7	7	S1	1276218	Spiroplasma platyhelix PALS-1
0.00	5	0	S	47835	Spiroplasma phoeniceum
0.00	5	5	S1	1276259	Spiroplasma phoeniceum P40
0.00	5	0	S	216933	Spiroplasma chrysopicola
0.00	5	5	S1	1276227	Spiroplasma chrysopicola DF-1
0.00	4	0	S	216945	Spiroplasma syrphidicola
0.00	4	4	S1	1276229	Spiroplasma syrphidicola EA-1
0.00	3	0	S	2136	Spiroplasma monobiae
0.00	3	3	S1	1336748	Spiroplasma monobiae MQ-1
0.00	3	3	S	216938	Spiroplasma helicoides
0.00	2	2	S	216932	Spiroplasma chinense
0.00	2	0	S	216937	Spiroplasma floricola
0.00	2	2	S1	1336749	Spiroplasma floricola 23-6
0.00	1	0	S	2137	Spiroplasma apis
0.00	1	1	S1	1276258	Spiroplasma apis B31
0.00	1	0	S	216944	Spiroplasma sabaudiense
0.00	1	1	S1	1276257	Spiroplasma sabaudiense Ar-1343
0.00	1	1	S	216942	Spiroplasma litorale
0.00	1	0	S	216935	Spiroplasma culicicola
0.00	1	1	S1	1276246	Spiroplasma culicicola AES-1
0.00	1	0	S	47834	Spiroplasma kunkelii
0.00	1	1	S1	273035	Spiroplasma kunkelii CR2-3x
0.00	1	1	S	2143	Spiroplasma gladiatoris
0.00	1	1	S	2139	Spiroplasma clarkii
0.00	1	1	S	2138	Spiroplasma poulsonii
0.00	17	2	F	33925	Entomoplasmataceae
0.00	15	3	G	46239	Mesoplasma
0.00	4	4	S	2151	Mesoplasma florum
0.00	3	3	S	219745	Mesoplasma tabanidae
0.00	2	2	S	216427	Mesoplasma chauliocola
0.00	2	2	S	324078	Mesoplasma coleopterae
0.00	1	1	S	2149	Mesoplasma entomophilum
0.00	1	0	G	2919614	Williamsoniiplasma
0.00	1	1	S	214888	Williamsoniiplasma luminosum
0.00	8	0	O	186329	Acholeplasmatales
0.00	8	0	F	2146	Acholeplasmataceae
0.00	4	0	G	33926	Candidatus Phytoplasma
0.00	2	0	G1	85620	Candidatus Phytoplasma asteris
0.00	1	1	S	39647	Paulownia witches'-broom phytoplasma
0.00	1	0	S	229545	Aster yellows witches'-broom phytoplasma
0.00	1	1	S1	322098	Aster yellows witches'-broom phytoplasma AYWB
0.00	1	0	G1	85625	16SrV (Elm yellows group)
0.00	1	1	S	135727	Candidatus Phytoplasma ziziphi
0.00	1	0	G1	85632	16SrXII (Stolbur group)
0.00	1	1	S	69896	Candidatus Phytoplasma solani
0.00	2	0	G	2903105	Alteracholeplasma
0.00	2	0	S	38986	Alteracholeplasma palmae
0.00	2	2	S1	1318466	Alteracholeplasma palmae J233
0.00	1	0	G	2903100	Mariniplasma
0.00	1	1	S	2735436	Mariniplasma anaerobium
0.00	1	0	G	2903106	Haploplasma
0.00	1	1	S	29552	Haploplasma axanthum
0.01	2653	0	O	2790996	Mycoplasmoidales
0.01	2637	0	F	2895623	Metamycoplasmataceae
0.01	2636	1	G	2895509	Metamycoplasma
0.01	2163	2163	S	92400	Metamycoplasma anseris
0.00	436	436	S	92401	Metamycoplasma cloacale
0.00	7	7	S	2098	Metamycoplasma hominis
0.00	7	7	S	29559	Metamycoplasma hyosynoviae
0.00	6	6	S	45363	Metamycoplasma alkalescens
0.00	3	3	S	2121	Metamycoplasma orale
0.00	3	3	S	2124	Metamycoplasma salivarium
0.00	3	3	S	29554	Metamycoplasma canadense
0.00	3	3	S	142649	Metamycoplasma phocicerebrale
0.00	2	2	S	2111	Metamycoplasma arthritidis
0.00	2	2	S	142651	[Mycoplasma] phocidae
0.00	1	0	G	2995234	Mycoplasmoides
0.00	1	1	S	2097	Mycoplasmoides genitalium
0.00	16	0	F	2790998	Mycoplasmoidaceae
0.00	16	2	G	2791001	Malacoplasma
0.00	9	0	S	28227	Malacoplasma penetrans
0.00	9	9	S1	272633	Malacoplasma penetrans HF-2
0.00	5	5	S	2116	Malacoplasma iowae
0.00	8	0	C	1912503	Candidatus Izimaplasma
0.00	8	0	O	2975519	Candidatus Izemoplasmatales
0.00	8	0	F	2975520	Candidatus Izemoplasmataceae
0.00	8	0	G	2975521	Xianfuyuplasma
0.00	8	8	S	2782163	Xianfuyuplasma coldseepsis
0.18	42075	9	P	1239	Bacillota
0.14	31679	6	C	91061	Bacilli
0.11	24235	4	O	1385	Bacillales
0.07	17041	3270	F	186817	Bacillaceae
0.04	8735	1430	G	1386	Bacillus
0.03	6745	0	G1	653685	Bacillus subtilis group
0.03	6738	0	G2	1938374	Bacillus amyloliquefaciens group
0.03	6738	6738	S	492670	Bacillus velezensis
0.00	3	3	S	1648923	Bacillus paralicheniformis
0.00	2	2	S	1423	Bacillus subtilis
0.00	1	1	S	72361	Bacillus vallismortis
0.00	1	0	G2	653388	Bacillus mojavensis subgroup
0.00	1	1	S	260554	Bacillus halotolerans
0.00	488	488	S	2672567	Bacillus aquiflavi
0.00	38	9	G1	86661	Bacillus cereus group
0.00	9	9	S	1405	Bacillus mycoides
0.00	7	4	S	1396	Bacillus cereus
0.00	2	2	S1	526986	Bacillus cereus Rock3-44
0.00	1	1	S1	1454382	Bacillus cereus D17
0.00	7	5	S	1428	Bacillus thuringiensis
0.00	1	1	S1	1417985	Bacillus thuringiensis LM1212
0.00	1	1	S1	257985	Bacillus thuringiensis serovar andalousiensis
0.00	2	2	S	64104	Bacillus pseudomycoides
0.00	2	2	S	155322	Bacillus toyonensis
0.00	1	1	S	580165	Bacillus cytotoxicus
0.00	1	1	S	2026189	Bacillus albus
0.00	23	0	G1	185979	unclassified Bacillus (in: firmicutes)
0.00	6	6	S	352858	Bacillus sp. Y1
0.00	3	3	S	2709784	Bacillus sp. KH172YL63
0.00	2	2	S	2933872	Bacillus sp. JY-23
0.00	2	2	S	486398	Bacillus sp. S3
0.00	2	2	S	2884833	Bacillus sp. F19
0.00	2	2	S	2587848	Bacillus sp. THAF10
0.00	2	2	S	1581038	Bacillus sp. FJAT-22090
0.00	1	1	S	2796141	Bacillus sp. HNR-4
0.00	1	1	S	666686	Bacillus sp. 1NLA3E
0.00	1	1	S	2925318	Bacillus sp. N5-665
0.00	1	1	S	756828	Bacillus sp. WP8
0.00	3	3	S	561879	Bacillus safensis
0.00	2	0	G1	1792192	Bacillus altitudinis complex
0.00	2	2	S	293387	Bacillus altitudinis
0.00	2	2	S	1479	Bacillus smithii
0.00	1	1	S	1408	Bacillus pumilus
0.00	1	1	S	1983719	Bacillus shivajii
0.00	1	1	S	1441095	Bacillus gobiensis
0.00	1	0	S	324767	Bacillus infantis
0.00	1	1	S1	1367477	Bacillus infantis NRRL B-14911
0.02	4267	5	G	400634	Lysinibacillus
0.02	4228	4228	S	28031	Lysinibacillus fusiformis
0.00	26	0	G1	2636778	unclassified Lysinibacillus
0.00	20	20	S	2936682	Lysinibacillus sp. Ag94
0.00	3	3	S	2892541	Lysinibacillus sp. CD3-6
0.00	2	2	S	2070463	Lysinibacillus sp. SGAir0095
0.00	1	1	S	2929796	Lysinibacillus sp. PLM2
0.00	3	3	S	2590012	Lysinibacillus agricola
0.00	2	2	S	1421	Lysinibacillus sphaericus
0.00	2	2	S	436516	Lysinibacillus parviboronicapiens
0.00	1	1	S	2086577	Lysinibacillus timonensis
0.00	629	0	G	2675232	Neobacillus
0.00	628	628	S	220684	Neobacillus drentensis
0.00	1	0	G1	2675272	unclassified Neobacillus
0.00	1	1	S	2963105	Neobacillus sp. Marseille-Q6967
0.00	19	4	G	2800373	Priestia
0.00	14	14	S	1404	Priestia megaterium
0.00	1	1	S	1402861	Priestia filamentosa
0.00	17	1	G	2675229	Peribacillus
0.00	8	8	S	450367	Peribacillus frigoritolerans
0.00	4	4	S	228899	Peribacillus asahii
0.00	2	2	S	1407	Peribacillus psychrosaccharolyticus
0.00	1	1	S	1478	Peribacillus simplex
0.00	1	1	S	264697	Peribacillus muralis
0.00	12	0	G	2675230	Cytobacillus
0.00	8	8	S	1637975	Cytobacillus solani
0.00	2	2	S	665099	Cytobacillus oceanisediminis
0.00	1	1	S	859143	Cytobacillus kochii
0.00	1	1	S	859144	Cytobacillus gottheilii
0.00	11	0	G	1400133	Allobacillus
0.00	11	11	S	570278	Allobacillus halotolerans
0.00	8	0	G	2837506	Niallia
0.00	6	6	S	1397	Niallia circulans
0.00	2	0	G1	2837522	unclassified Niallia
0.00	2	2	S	2912824	Niallia sp. Man26
0.00	6	1	G	84406	Virgibacillus
0.00	3	0	G1	2620237	unclassified Virgibacillus
0.00	2	2	S	2419841	Virgibacillus sp. Bac330
0.00	1	1	S	2831673	Virgibacillus sp. NKC19-16
0.00	1	1	S	163877	Virgibacillus necropolis
0.00	1	1	S	1216297	Virgibacillus natechei
0.00	5	0	G	2837504	Heyndrickxia
0.00	5	5	S	38875	Heyndrickxia oleronia
0.00	5	0	G	289201	Pontibacillus
0.00	5	0	G1	2628296	unclassified Pontibacillus
0.00	5	5	S	2692425	Pontibacillus sp. HMF3514
0.00	4	0	G	150247	Anoxybacillus
0.00	2	1	S	33934	Anoxybacillus flavithermus
0.00	1	1	S1	491915	Anoxybacillus flavithermus WK1
0.00	2	2	G1	2639704	unclassified Anoxybacillus
0.00	4	0	G	2837503	Gottfriedia
0.00	4	4	S	371036	Gottfriedia acidiceleris
0.00	4	2	G	2837511	Sutcliffiella
0.00	2	2	S	79883	Sutcliffiella horikoshii
0.00	4	0	G	2675234	Alkalihalobacillus
0.00	2	2	S	199441	Alkalihalobacillus krulwichiae
0.00	1	1	S	79880	Alkalihalobacillus clausii
0.00	1	0	G1	2675276	unclassified Alkalihalobacillus
0.00	1	1	S	2924032	Alkalihalobacillus sp. LMS39
0.00	4	2	G	2675233	Metabacillus
0.00	1	1	S	2567941	Metabacillus sediminilitoris
0.00	1	0	G1	2675274	unclassified Metabacillus
0.00	1	1	S	2897333	Metabacillus sp. B2-18
0.00	4	0	G	2675231	Mesobacillus
0.00	2	2	S	129985	Mesobacillus jeotgali
0.00	2	2	S	279826	Mesobacillus foraminis
0.00	3	0	G	182709	Oceanobacillus
0.00	2	2	S	1462527	Oceanobacillus jeddahense
0.00	1	1	S	545501	Oceanobacillus oncorhynchi
0.00	3	0	G	45667	Halobacillus
0.00	3	0	G1	2636472	unclassified Halobacillus
0.00	2	2	S	2932257	Halobacillus sp. SSBR10-3
0.00	1	1	S	2932259	Halobacillus sp. SSHM10-5
0.00	3	0	G	2920444	Mangrovibacillus
0.00	3	3	S	2593652	Mangrovibacillus cuniculi
0.00	2	0	G	2893060	Alkalihalophilus
0.00	2	0	S	79885	Alkalihalophilus pseudofirmus
0.00	2	2	S1	398511	Alkalihalophilus pseudofirmus OF4
0.00	2	1	G	1906945	Parageobacillus
0.00	1	1	S	153151	Parageobacillus toebii
0.00	2	0	G	1884449	Salipaludibacillus
0.00	2	0	G1	2635229	unclassified Salipaludibacillus
0.00	2	2	S	2924031	Salipaludibacillus sp. LMS25
0.00	2	0	G	74385	Gracilibacillus
0.00	2	2	S	2663022	Gracilibacillus salitolerans
0.00	2	1	G	129337	Geobacillus
0.00	1	0	S	33940	Geobacillus thermodenitrificans
0.00	1	1	S1	420246	Geobacillus thermodenitrificans NG80-2
0.00	2	0	G	175304	Lentibacillus
0.00	2	0	G1	2614679	unclassified Lentibacillus
0.00	2	2	S	2911514	Lentibacillus sp. ZS110521
0.00	2	0	G	704093	Anaerobacillus
0.00	2	2	S	1532552	Anaerobacillus isosaccharinicus
0.00	1	0	G	351195	Salimicrobium
0.00	1	1	S	1230341	Salimicrobium jeotgali
0.00	1	0	G	2944627	Paenalkalicoccus
0.00	1	1	S	2592382	Paenalkalicoccus suaedae
0.00	1	0	G	2893055	Halalkalibacterium (ex Joshi et al. 2022)
0.00	1	1	S	86665	Halalkalibacterium halodurans
0.00	1	0	G	2837508	Rossellomorea
0.00	1	1	S	218284	Rossellomorea vietnamensis
0.00	1	0	G	2837485	Evansella
0.00	1	0	G1	2837486	unclassified Evansella
0.00	1	1	S	2924033	Evansella sp. LMS18
0.00	1	0	G	2685905	Salicibibacter
0.00	1	1	S	2502791	Salicibibacter halophilus
0.00	1	0	G	459532	Terribacillus
0.00	1	0	G1	2636508	unclassified Terribacillus
0.00	1	1	S	2850441	Terribacillus sp. DMT04
0.00	1	0	G	482460	Sediminibacillus
0.00	1	1	S	2729421	Sediminibacillus dalangtanensis
0.00	1	0	G	1276290	Caldibacillus
0.00	1	1	S	35841	Caldibacillus thermoamylovorans
0.00	1	0	G	2651279	Pradoshia
0.00	1	0	G1	2651280	unclassified Pradoshia
0.00	1	1	S	2651284	Pradoshia sp. D12
0.03	7067	0	F	90964	Staphylococcaceae
0.02	4806	18	G	1279	Staphylococcus
0.01	2750	2750	S	1955013	Staphylococcus edaphicus
0.01	1857	1857	S	214473	Staphylococcus nepalensis
0.00	89	89	S	1280	Staphylococcus aureus
0.00	12	12	S	1282	Staphylococcus epidermidis
0.00	9	8	S	1290	Staphylococcus hominis
0.00	1	1	S1	145391	Staphylococcus hominis subsp. hominis
0.00	5	5	S	1283	Staphylococcus haemolyticus
0.00	5	5	S	1288	Staphylococcus xylosus
0.00	4	4	S	45972	Staphylococcus pasteuri
0.00	4	4	S	29385	Staphylococcus saprophyticus
0.00	4	4	S	170573	Staphylococcus pettenkoferi
0.00	4	4	S	1292	Staphylococcus warneri
0.00	4	1	G1	2815305	Staphylococcus intermedius group
0.00	3	3	S	283734	Staphylococcus pseudintermedius
0.00	3	3	S	1293	Staphylococcus gallinarum
0.00	3	3	S	2699836	Staphylococcus roterodami
0.00	3	3	S	29388	Staphylococcus capitis
0.00	2	2	S	308354	Staphylococcus simiae
0.00	2	2	S	155085	Staphylococcus lutrae
0.00	2	1	G1	91994	unclassified Staphylococcus
0.00	1	1	S	3020908	Staphylococcus sp. NRL 22/194
0.00	2	2	S	2282419	Staphylococcus pseudoxylosus
0.00	2	2	S	70255	Staphylococcus condimenti
0.00	2	2	S	985762	Staphylococcus agnetis
0.00	2	2	S	2892440	Staphylococcus ratti
0.00	2	2	S	33028	Staphylococcus saccharolyticus
0.00	2	2	S	1294	Staphylococcus muscae
0.00	2	2	S	29380	Staphylococcus caprae
0.00	1	1	S	46127	Staphylococcus felis
0.00	1	1	S	985002	Staphylococcus argenteus
0.00	1	1	S	1286	Staphylococcus simulans
0.00	1	1	S	246432	Staphylococcus equorum
0.00	1	1	S	1295	Staphylococcus schleiferi
0.00	1	1	S	28035	Staphylococcus lugdunensis
0.00	1	1	S	29378	Staphylococcus arlettae
0.00	1	1	S	2044912	Staphylococcus debuckii
0.00	1	1	S	2781774	Staphylococcus lloydii
0.00	1	1	S	70258	Staphylococcus piscifermentans
0.00	1	1	S	29382	Staphylococcus cohnii
0.00	1	1	S	46126	Staphylococcus chromogenes
0.01	2245	0	G	2803850	Mammaliicoccus
0.01	2240	2240	S	1296	Mammaliicoccus sciuri
0.00	2	2	S	42858	Mammaliicoccus lentus
0.00	2	2	S	71237	Mammaliicoccus vitulinus
0.00	1	1	S	643214	Mammaliicoccus stepanovicii
0.00	10	2	G	69965	Macrococcus
0.00	2	2	S	69967	Macrococcus equipercicus
0.00	2	2	S	1855823	Macrococcus canis
0.00	1	1	S	198483	Macrococcus brunensis
0.00	1	1	S	1902580	Macrococcus epidermidis
0.00	1	1	S	1903056	Macrococcus bohemicus
0.00	1	1	S	2875764	Macrococcus armenti
0.00	4	0	G	227979	Jeotgalicoccus
0.00	3	0	G1	2630462	unclassified Jeotgalicoccus
0.00	3	3	S	946435	Jeotgalicoccus sp. ATCC 8456
0.00	1	1	S	1461582	Jeotgalicoccus saudimassiliensis
0.00	1	0	G	45669	Salinicoccus
0.00	1	1	S	407035	Salinicoccus halodurans
0.00	1	0	G	1955413	Abyssicoccus
0.00	1	1	S	1817405	Abyssicoccus albus
0.00	63	0	F	186822	Paenibacillaceae
0.00	52	3	G	44249	Paenibacillus
0.00	19	0	G1	185978	unclassified Paenibacillus
0.00	3	3	S	2835869	Paenibacillus sp. 481
0.00	3	3	S	1566358	Paenibacillus sp. IHBB 10380
0.00	2	2	S	2909671	Paenibacillus sp. PHS-Z3
0.00	2	2	S	2282849	Paenibacillus sp. H1-7
0.00	2	2	S	1870819	Paenibacillus sp. BIHB4019
0.00	1	1	S	3025665	Paenibacillus sp. KACC 21273
0.00	1	1	S	2996034	Paenibacillus sp. SYP-B4298
0.00	1	1	S	2211212	Paenibacillus sp. DCT19
0.00	1	1	S	2072642	Paenibacillus sp. PK3_47
0.00	1	1	S	1536775	Paenibacillus sp. FSL H7-0737
0.00	1	1	S	1536774	Paenibacillus sp. FSL H7-0357
0.00	1	1	S	1536770	Paenibacillus sp. FSL R5-0345
0.00	6	5	S	1406	Paenibacillus polymyxa
0.00	1	1	S1	1052684	Paenibacillus polymyxa M1
0.00	4	4	S	414771	Paenibacillus donghaensis
0.00	3	3	S	171404	Paenibacillus agaridevorans
0.00	2	2	S	116718	Paenibacillus azoreducens
0.00	2	2	S	375489	Paenibacillus cellulosilyticus
0.00	1	1	S	169760	Paenibacillus stellifer
0.00	1	1	S	3026433	Paenibacillus marchantiae
0.00	1	1	S	248903	Paenibacillus xylanilyticus
0.00	1	1	S	253703	Paenibacillus antarcticus
0.00	1	1	S	528191	Paenibacillus xylanexedens
0.00	1	1	S	1126833	Paenibacillus beijingensis
0.00	1	1	S	1333845	Paenibacillus sophorae
0.00	1	1	S	1870820	Paenibacillus ihbetae
0.00	1	1	S	1873425	Paenibacillus tritici
0.00	1	1	S	2565926	Paenibacillus algicola
0.00	1	1	S	2810347	Paenibacillus tianjinensis
0.00	1	0	S	159743	Paenibacillus terrae
0.00	1	1	S1	985665	Paenibacillus terrae HPL-003
0.00	1	0	S	1464	Paenibacillus larvae
0.00	1	1	S1	1477	Paenibacillus larvae subsp. pulvifaciens
0.00	5	1	G	55080	Brevibacillus
0.00	2	1	S	1465	Brevibacillus laterosporus
0.00	1	1	S1	1042163	Brevibacillus laterosporus LMG 15441
0.00	1	1	S	51101	Brevibacillus agri
0.00	1	0	G1	2684853	unclassified Brevibacillus
0.00	1	1	S	2895522	Brevibacillus sp. MMS20-4M-10-Y
0.00	3	0	G	329857	Cohnella
0.00	2	0	G1	2636738	unclassified Cohnella
0.00	2	2	S	1619153	Cohnella sp. LGH
0.00	1	1	S	2674991	Cohnella candidum
0.00	2	0	G	456492	Saccharibacillus
0.00	2	2	S	2583377	Saccharibacillus brassicae
0.00	1	0	F1	85151	Aneurinibacillus group
0.00	1	1	G	55079	Aneurinibacillus
0.00	20	0	F	186818	Planococcaceae
0.00	4	0	G	1372	Planococcus
0.00	2	0	G1	2662419	unclassified Planococcus (in: firmicutes)
0.00	1	1	S	1526927	Planococcus sp. PAMC 21323
0.00	1	1	S	2908840	Planococcus sp. 107-1
0.00	1	1	S	192421	Planococcus maritimus
0.00	1	1	S	459472	Planococcus glaciei
0.00	4	1	G	1569	Sporosarcina
0.00	2	0	G1	2647733	unclassified Sporosarcina
0.00	2	2	S	2810514	Sporosarcina sp. Marseille-Q4063
0.00	1	1	S	1474	Sporosarcina pasteurii
0.00	4	0	G	648800	Solibacillus
0.00	2	0	S	76853	Solibacillus silvestris
0.00	2	2	S1	1002809	Solibacillus silvestris StLB046
0.00	2	0	G1	2637870	unclassified Solibacillus
0.00	2	2	S	2912187	Solibacillus sp. ZS111008
0.00	3	0	G	496496	Viridibacillus
0.00	3	0	G1	2617942	unclassified Viridibacillus
0.00	3	3	S	2779527	Viridibacillus sp. JNUCC-6
0.00	2	0	G	160795	Ureibacillus
0.00	2	2	S	51173	Ureibacillus thermosphaericus
0.00	1	0	G	1649	Kurthia
0.00	1	0	G1	2644826	unclassified Kurthia
0.00	1	1	S	1750719	Kurthia sp. 11kri321
0.00	1	0	G	648802	Rummeliibacillus
0.00	1	1	S	241244	Rummeliibacillus stabekisii
0.00	1	0	G	651660	Paenisporosarcina
0.00	1	1	S	2320858	Paenisporosarcina cavernae
0.00	20	0	F	186820	Listeriaceae
0.00	20	2	G	1637	Listeria
0.00	9	9	S	1006155	Listeria weihenstephanensis
0.00	6	6	S	1639	Listeria monocytogenes
0.00	1	0	S	1638	Listeria ivanovii
0.00	1	1	S1	202752	Listeria ivanovii subsp. londoniensis
0.00	1	1	S	1643	Listeria welshimeri
0.00	1	1	S	529731	Listeria marthii
0.00	18	0	O1	539002	Bacillales incertae sedis
0.00	16	0	O2	539738	Bacillales Family XI. Incertae Sedis
0.00	16	0	G	1378	Gemella
0.00	9	9	S	1379	Gemella haemolysans
0.00	6	6	S	29391	Gemella morbillorum
0.00	1	0	G1	2624949	unclassified Gemella
0.00	1	1	S	2840371	Gemella sp. zg-570
0.00	2	0	O2	539742	Bacillales Family XII. Incertae Sedis
0.00	2	0	G	33986	Exiguobacterium
0.00	1	1	S	41170	Exiguobacterium acetylicum
0.00	1	0	G1	2644629	unclassified Exiguobacterium
0.00	1	1	S	2051906	Exiguobacterium sp. N4-1P
0.00	2	0	F	186823	Alicyclobacillaceae
0.00	1	0	G	29330	Alicyclobacillus
0.00	1	0	S	405212	Alicyclobacillus acidocaldarius
0.00	1	0	S1	1388	Alicyclobacillus acidocaldarius subsp. acidocaldarius
0.00	1	1	S2	521098	Alicyclobacillus acidocaldarius subsp. acidocaldarius DSM 446
0.00	1	0	G	432330	Tumebacillus
0.00	1	1	S	1214604	Tumebacillus algifaecis
0.03	7438	2	O	186826	Lactobacillales
0.02	5079	1114	F	33958	Lactobacillaceae
0.01	2342	0	G	2767876	Amylolactobacillus
0.01	2342	0	S	1603	Amylolactobacillus amylophilus
0.01	2342	2342	S1	1423721	Amylolactobacillus amylophilus DSM 20533 = JCM 1125
0.01	1521	2	G	1578	Lactobacillus
0.01	1489	2	G1	2620435	unclassified Lactobacillus
0.01	1484	1484	S	2594496	Lactobacillus sp. PV037
0.00	2	2	S	2594495	Lactobacillus sp. PV034
0.00	1	1	S	2594494	Lactobacillus sp. PV012
0.00	12	12	S	147802	Lactobacillus iners
0.00	4	4	S	33959	Lactobacillus johnsonii
0.00	3	3	S	1587	Lactobacillus helveticus
0.00	2	2	S	1579	Lactobacillus acidophilus
0.00	2	2	S	1604	Lactobacillus amylovorus
0.00	2	2	S	47770	Lactobacillus crispatus
0.00	1	0	S	1584	Lactobacillus delbrueckii
0.00	1	1	S1	29397	Lactobacillus delbrueckii subsp. lactis
0.00	1	1	S	1218493	Lactobacillus kullabergensis
0.00	1	1	S	151781	Lactobacillus intestinalis
0.00	1	1	S	109790	Lactobacillus jensenii
0.00	1	1	S	1596	Lactobacillus gasseri
0.00	25	0	G	1253	Pediococcus
0.00	14	14	S	1255	Pediococcus pentosaceus
0.00	9	0	G1	1670797	Pediococcus acidilactici group
0.00	9	9	S	1254	Pediococcus acidilactici
0.00	1	1	S	51663	Pediococcus damnosus
0.00	1	1	S	187452	Pediococcus claussenii
0.00	12	4	G	1243	Leuconostoc
0.00	2	1	S	1245	Leuconostoc mesenteroides
0.00	1	1	S1	33967	Leuconostoc mesenteroides subsp. mesenteroides
0.00	2	0	G1	3016637	Leuconostoc gelidum group
0.00	2	1	S	1244	Leuconostoc gelidum
0.00	1	1	S1	1607839	Leuconostoc gelidum subsp. gelidum
0.00	1	1	S	1246	Leuconostoc lactis
0.00	1	1	S	1252	Leuconostoc carnosum
0.00	1	1	S	33964	Leuconostoc citreum
0.00	1	0	G1	2685106	unclassified Leuconostoc
0.00	1	1	S	2698683	Leuconostoc sp. MTCC 10508
0.00	11	1	G	2742598	Limosilactobacillus
0.00	6	6	S	1598	Limosilactobacillus reuteri
0.00	3	3	S	1613	Limosilactobacillus fermentum
0.00	1	1	S	1633	Limosilactobacillus vaginalis
0.00	11	0	G	2767879	Companilactobacillus
0.00	3	3	S	83526	Companilactobacillus paralimentarius
0.00	2	0	S	1602	Companilactobacillus alimentarius
0.00	2	2	S1	1423720	Companilactobacillus alimentarius DSM 20249
0.00	2	2	S	392416	Companilactobacillus crustorum
0.00	2	2	S	938155	Companilactobacillus futsaii
0.00	1	0	S	1612	Companilactobacillus farciminis
0.00	1	1	S1	936140	Companilactobacillus farciminis KCTC 3681 = DSM 20184
0.00	1	1	S	1847728	Companilactobacillus allii
0.00	7	0	G	2759736	Lacticaseibacillus
0.00	4	4	S	47715	Lacticaseibacillus rhamnosus
0.00	1	1	S	57037	Lacticaseibacillus zeae
0.00	1	1	S	88233	Lacticaseibacillus manihotivorans
0.00	1	0	G1	2759744	unclassified Lacticaseibacillus
0.00	1	1	S	3025672	Lacticaseibacillus sp. KACC 23028
0.00	6	1	G	46255	Weissella
0.00	3	3	S	155866	Weissella soli
0.00	1	1	S	1249	Weissella paramesenteroides
0.00	1	1	S	1583	Weissella confusa
0.00	4	0	G	2767887	Ligilactobacillus
0.00	3	3	S	1624	Ligilactobacillus salivarius
0.00	1	1	S	1601	Ligilactobacillus agilis
0.00	3	0	G	2767842	Lactiplantibacillus
0.00	2	2	S	1590	Lactiplantibacillus plantarum
0.00	1	1	S	1589	Lactiplantibacillus pentosus
0.00	3	0	G	2767890	Paucilactobacillus
0.00	3	0	S	293371	Paucilactobacillus oligofermentans
0.00	3	3	S1	1423778	Paucilactobacillus oligofermentans DSM 15707 = LMG 22743
0.00	3	0	G	2767892	Secundilactobacillus
0.00	2	2	S	240427	Secundilactobacillus paracollinoides
0.00	1	1	S	176292	Secundilactobacillus malefermentans
0.00	3	0	G	2767893	Lentilactobacillus
0.00	2	2	S	152331	Lentilactobacillus parabuchneri
0.00	1	1	S	1588	Lentilactobacillus hilgardii
0.00	2	0	G	2767889	Loigolactobacillus
0.00	2	1	S	1610	Loigolactobacillus coryniformis
0.00	1	0	S1	115542	Loigolactobacillus coryniformis subsp. torquens
0.00	1	1	S2	1423822	Loigolactobacillus coryniformis subsp. torquens DSM 20004 = KCTC 3535
0.00	2	0	G	2767888	Liquorilactobacillus
0.00	1	1	S	1618	Liquorilactobacillus mali
0.00	1	1	S	82688	Liquorilactobacillus nagelii
0.00	2	1	G	2767881	Fructilactobacillus
0.00	1	1	S	53444	Fructilactobacillus lindneri
0.00	2	0	G	2767886	Levilactobacillus
0.00	1	1	S	1580	Levilactobacillus brevis
0.00	1	1	S	637971	Levilactobacillus koreensis
0.00	2	0	G	2767885	Latilactobacillus
0.00	1	1	S	1599	Latilactobacillus sakei
0.00	1	1	S	164393	Latilactobacillus fuchuensis
0.00	1	0	G	2767882	Furfurilactobacillus
0.00	1	1	S	231049	Furfurilactobacillus rossiae
0.00	1	0	G	2767877	Apilactobacillus
0.00	1	1	S	148814	Apilactobacillus kunkeei
0.00	1	0	G	2767891	Schleiferilactobacillus
0.00	1	1	S	304207	Schleiferilactobacillus harbinensis
0.00	1	0	G	2978367	Nicolia
0.00	1	1	S	2925830	Nicolia spurrieriana
0.01	2302	2	F	1300	Streptococcaceae
0.01	2283	20	G	1301	Streptococcus
0.01	2207	2207	S	315405	Streptococcus gallolyticus
0.00	12	4	S	1305	Streptococcus sanguinis
0.00	8	8	S1	388919	Streptococcus sanguinis SK36
0.00	7	7	S	1308	Streptococcus thermophilus
0.00	3	1	S	1303	Streptococcus oralis
0.00	1	1	S1	1077464	Streptococcus oralis subsp. tigurinus
0.00	1	1	S1	1458253	Streptococcus oralis subsp. dentisani
0.00	3	3	S	149016	Streptococcus urinalis
0.00	3	3	S	400065	Streptococcus merionis
0.00	3	3	S	1501662	Streptococcus parasuis
0.00	3	0	G1	2608887	unclassified Streptococcus
0.00	1	1	S	2972784	Streptococcus sp. Marseille-Q6470
0.00	1	1	S	2598457	Streptococcus sp. KS 6
0.00	1	1	S	2598453	Streptococcus sp. 116-D4
0.00	2	1	S	1311	Streptococcus agalactiae
0.00	1	1	S1	342614	Streptococcus agalactiae 515
0.00	2	2	S	1313	Streptococcus pneumoniae
0.00	2	1	S	1309	Streptococcus mutans
0.00	1	1	S1	1155071	Streptococcus mutans LJ23
0.00	2	2	S	1307	Streptococcus suis
0.00	2	2	S	361101	Streptococcus pseudoporcinus
0.00	2	2	S	1302	Streptococcus gordonii
0.00	2	2	S	28037	Streptococcus mitis
0.00	1	1	S	1234680	Streptococcus rubneri
0.00	1	1	S	1111760	Streptococcus troglodytae
0.00	1	0	S	257758	Streptococcus pseudopneumoniae
0.00	1	1	S1	1054460	Streptococcus pseudopneumoniae IS7493
0.00	1	1	S	2819619	Streptococcus toyakuensis
0.00	1	0	G1	119603	Streptococcus dysgalactiae group
0.00	1	1	S	1336	Streptococcus equi
0.00	1	1	S	113107	Streptococcus australis
0.00	1	1	S	1348	Streptococcus parauberis
0.00	1	1	S	1314	Streptococcus pyogenes
0.00	17	4	G	1357	Lactococcus
0.00	5	5	S	1358	Lactococcus lactis
0.00	5	3	S	1359	Lactococcus cremoris
0.00	2	0	S1	2816960	Lactococcus cremoris subsp. cremoris
0.00	1	1	S2	1104322	Lactococcus cremoris subsp. cremoris A76
0.00	1	1	S2	1295826	Lactococcus cremoris subsp. cremoris KW2
0.00	2	2	S	1363	Lactococcus garvieae
0.00	1	1	S	1151742	Lactococcus taiwanensis
0.00	41	4	F	81852	Enterococcaceae
0.00	19	0	G	1350	Enterococcus
0.00	8	8	S	33945	Enterococcus avium
0.00	2	2	S	1352	Enterococcus faecium
0.00	2	0	G1	2608891	unclassified Enterococcus
0.00	1	1	S	2060307	Enterococcus sp. FDAARGOS_375
0.00	1	1	S	2582830	Enterococcus sp. M190262
0.00	2	2	S	1354	Enterococcus hirae
0.00	1	1	S	71452	Enterococcus raffinosus
0.00	1	1	S	2005703	Enterococcus wangshanyuanii
0.00	1	1	S	1351	Enterococcus faecalis
0.00	1	1	S	44009	Enterococcus dispar
0.00	1	1	S	44008	Enterococcus cecorum
0.00	11	0	G	2737	Vagococcus
0.00	2	2	S	81947	Vagococcus lutrae
0.00	2	2	S	519472	Vagococcus teuberi
0.00	2	2	S	633807	Vagococcus penaei
0.00	2	2	S	2714946	Vagococcus coleopterorum
0.00	1	1	S	2738	Vagococcus fluvialis
0.00	1	1	S	218144	Vagococcus carniphilus
0.00	1	1	S	2562451	Vagococcus xieshaowenii
0.00	5	0	G	33969	Melissococcus
0.00	5	5	S	33970	Melissococcus plutonius
0.00	2	0	G	51668	Tetragenococcus
0.00	1	1	S	51669	Tetragenococcus halophilus
0.00	1	1	S	290335	Tetragenococcus koreensis
0.00	14	0	F	186828	Carnobacteriaceae
0.00	4	0	G	29393	Dolosigranulum
0.00	4	4	S	29394	Dolosigranulum pigrum
0.00	4	0	G	1470540	Jeotgalibaca
0.00	2	2	S	708126	Jeotgalibaca dankookensis
0.00	2	0	G1	2621505	unclassified Jeotgalibaca
0.00	2	2	S	2908211	Jeotgalibaca sp. MA1X17-3
0.00	2	0	G	2747	Carnobacterium
0.00	2	2	S	2751	Carnobacterium maltaromaticum
0.00	2	0	G	117563	Granulicatella
0.00	2	2	S	137732	Granulicatella elegans
0.00	2	0	G	191769	Marinilactibacillus
0.00	2	0	G1	2632303	unclassified Marinilactibacillus
0.00	2	2	S	1911586	Marinilactibacillus sp. 15R
0.04	9583	0	C	186801	Clostridia
0.03	7638	7	O	186802	Eubacteriales
0.03	6770	2	F	31979	Clostridiaceae
0.03	6719	771	G	1485	Clostridium
0.02	3486	3486	S	36845	Clostridium intestinale
0.01	1309	1309	S	238834	Clostridium estertheticum
0.00	551	2	S	1501	Clostridium pasteurianum
0.00	549	549	S1	86416	Clostridium pasteurianum BC1
0.00	420	0	S	1542	Clostridium novyi
0.00	420	420	S1	386415	Clostridium novyi NT
0.00	32	28	S	1491	Clostridium botulinum
0.00	2	2	S1	929506	Clostridium botulinum BKT015925
0.00	1	1	S1	941968	Clostridium botulinum H04402 065
0.00	1	1	S1	1415774	Clostridium botulinum 202F
0.00	23	21	S	1520	Clostridium beijerinckii
0.00	2	2	S1	1428454	Clostridium beijerinckii NRRL B-598
0.00	21	3	G1	2614128	unclassified Clostridium
0.00	6	6	S	641107	Clostridium sp. DL-VIII
0.00	4	4	S	1155388	Clostridium sp. C1
0.00	2	2	S	755731	Clostridium sp. BNL1100
0.00	1	1	S	2992805	Clostridium sp. LQ25
0.00	1	1	S	2930219	Clostridium sp. BJN0001
0.00	1	1	S	1042156	Clostridium sp. SY8519
0.00	1	1	S	2779445	Clostridium sp. 'deep sea'
0.00	1	1	S	2212991	Clostridium sp. AWRP
0.00	1	1	S	2507159	Clostridium sp. JN-9
0.00	11	10	S	1502	Clostridium perfringens
0.00	1	1	S1	883064	Clostridium perfringens F262
0.00	11	5	S	36745	Clostridium saccharoperbutylacetonicum
0.00	6	0	S1	1335640	Clostridium saccharoperbutylacetonicum N1-4
0.00	6	6	S2	931276	Clostridium saccharoperbutylacetonicum N1-4(HMT)
0.00	8	8	S	29341	Clostridium argentinense
0.00	6	6	S	704125	Clostridium gelidum
0.00	6	6	S	1509	Clostridium sporogenes
0.00	6	6	S	94869	Clostridium gasigenes
0.00	6	6	S	394958	Clostridium taeniosporum
0.00	5	5	S	1488	Clostridium acetobutylicum
0.00	4	4	S	1534	Clostridium kluyveri
0.00	4	3	S	1561	Clostridium baratii
0.00	1	1	S1	1415775	Clostridium baratii str. Sullivan
0.00	4	4	S	36839	Clostridium felsineum
0.00	4	4	S	360422	Clostridium tagluense
0.00	3	3	S	1513	Clostridium tetani
0.00	3	3	S	2320868	Clostridium manihotivorum
0.00	3	3	S	1216932	Clostridium bornimense
0.00	2	0	S	217159	Clostridium carboxidivorans
0.00	2	2	S1	536227	Clostridium carboxidivorans P7
0.00	2	2	S	169679	Clostridium saccharobutylicum
0.00	2	2	S	137838	Clostridium neonatale
0.00	2	2	S	1492	Clostridium butyricum
0.00	2	0	S	1493	Clostridium cellulovorans
0.00	2	2	S1	573061	Clostridium cellulovorans 743B
0.00	2	2	S	2068654	Clostridium fermenticellae
0.00	2	2	S	1519	Clostridium tyrobutyricum
0.00	1	1	S	332101	Clostridium drakei
0.00	1	1	S	1504	Clostridium septicum
0.00	1	1	S	223919	Clostridium diolis
0.00	1	1	S	84022	Clostridium aceticum
0.00	1	1	S	46867	Clostridium chauvoei
0.00	1	0	S	1538	Clostridium ljungdahlii
0.00	1	1	S1	748727	Clostridium ljungdahlii DSM 13528
0.00	1	1	S	1529	Clostridium cadaveris
0.00	1	1	S	1497	Clostridium formicaceticum
0.00	16	0	G	1849822	Paraclostridium
0.00	16	16	S	1490	Paraclostridium bifermentans
0.00	6	0	G	1890059	Serpentinicella
0.00	6	6	S	1734049	Serpentinicella alkaliphila
0.00	5	0	G	114627	Alkaliphilus
0.00	4	0	G1	2646756	unclassified Alkaliphilus
0.00	4	4	S	2731219	Alkaliphilus sp. B6464
0.00	1	0	S	208226	Alkaliphilus metalliredigens
0.00	1	1	S1	293826	Alkaliphilus metalliredigens QYMF
0.00	5	0	G	1434026	Oceanirhabdus
0.00	5	0	G1	2675010	unclassified Oceanirhabdus
0.00	5	5	S	2999116	Oceanirhabdus sp. W0125-5
0.00	3	0	G	44258	Caloramator
0.00	3	0	G1	2629145	unclassified Caloramator
0.00	2	2	S	2576307	Caloramator sp. E03
0.00	1	1	S	3023090	Caloramator sp. mosi_1
0.00	3	0	G	49082	Candidatus Arthromitus
0.00	3	3	G1	2638829	unclassified Candidatus Arthromitus
0.00	3	0	G	390805	Geosporobacter
0.00	3	3	S	1424294	Geosporobacter ferrireducens
0.00	3	0	G	1848399	Crassaminicella
0.00	3	3	S	2599308	Crassaminicella thermophila
0.00	2	0	G	1266	Sarcina
0.00	2	0	G1	2619470	unclassified Sarcina
0.00	2	2	S	2726954	Sarcina sp. JB2
0.00	2	0	G	1769729	Hathewaya
0.00	2	2	S	1498	Hathewaya histolytica
0.00	1	0	G	1649459	Hungatella
0.00	1	1	S	154046	Hungatella hathewayi
0.00	703	0	F	186806	Eubacteriaceae
0.00	701	0	G	1730	Eubacterium
0.00	699	699	S	2764325	Eubacterium hominis
0.00	2	0	G1	2624479	unclassified Eubacterium
0.00	1	1	S	2841037	Eubacterium sp. c-25
0.00	1	1	S	2841528	Eubacterium sp. MSJ-33
0.00	1	0	G	33951	Acetobacterium
0.00	1	0	S	33952	Acetobacterium woodii
0.00	1	1	S1	931626	Acetobacterium woodii DSM 1030
0.00	1	0	G	274470	Alkalibacter
0.00	1	1	S	2815577	Alkalibacter rhizosphaerae
0.00	58	4	F	186804	Peptostreptococcaceae
0.00	22	2	G	1870884	Clostridioides
0.00	14	14	S	1496	Clostridioides difficile
0.00	6	4	G1	2635829	unclassified Clostridioides
0.00	1	1	S	2770776	Clostridioides sp. ES-S-0010-02
0.00	1	1	S	2770780	Clostridioides sp. ES-S-0054-01
0.00	12	0	G	1501226	Romboutsia
0.00	5	5	S	1115758	Romboutsia ilealis
0.00	5	5	S	1507512	Romboutsia hominis
0.00	2	0	G1	2626894	unclassified Romboutsia
0.00	2	2	S	2724150	Romboutsia sp. CE17
0.00	10	0	G	1849828	Paeniclostridium
0.00	10	10	S	1505	Paeniclostridium sordellii
0.00	4	0	G	214904	Tepidibacter
0.00	4	0	G1	2642259	unclassified Tepidibacter
0.00	4	4	S	2925782	Tepidibacter sp. 8C15b
0.00	3	0	G	186831	Acetoanaerobium
0.00	3	3	S	1511	Acetoanaerobium sticklandii
0.00	2	0	G	2743582	Peptacetobacter
0.00	2	2	S	89152	Peptacetobacter hiranonis
0.00	1	0	G	1505652	Terrisporobacter
0.00	1	1	S	2813371	Terrisporobacter hibernicus
0.00	52	1	F	186803	Lachnospiraceae
0.00	15	0	G	841	Roseburia
0.00	11	0	G1	2637578	unclassified Roseburia
0.00	11	11	S	2763062	Roseburia sp. NSJ-69
0.00	2	2	S	166486	Roseburia intestinalis
0.00	2	2	S	301301	Roseburia hominis
0.00	7	0	G	830	Butyrivibrio
0.00	5	5	S	831	Butyrivibrio fibrisolvens
0.00	1	0	S	43305	Butyrivibrio proteoclasticus
0.00	1	1	S1	515622	Butyrivibrio proteoclasticus B316
0.00	1	1	S	185008	Butyrivibrio hungatei
0.00	7	0	G	572511	Blautia
0.00	4	0	S	1322	Blautia hansenii
0.00	4	4	S1	537007	Blautia hansenii DSM 20583
0.00	2	0	G1	2648079	unclassified Blautia
0.00	2	2	S	2877527	Blautia sp. NBRC 113351
0.00	1	0	S	40520	Blautia obeum
0.00	1	1	S1	657314	Blautia obeum A2-162
0.00	4	0	G	33042	Coprococcus
0.00	3	3	S	116085	Coprococcus catus
0.00	1	1	S	33043	Coprococcus eutactus
0.00	4	0	G	1506553	Lachnoclostridium
0.00	2	2	S	29347	[Clostridium] scindens
0.00	2	0	G1	2608895	unclassified Lachnoclostridium
0.00	2	2	S	1834196	Lachnoclostridium sp. YL32
0.00	3	0	G	189330	Dorea
0.00	3	3	S	39486	Dorea formicigenerans
0.00	3	0	G	207244	Anaerostipes
0.00	3	3	S	649756	Anaerostipes hadrus
0.00	2	0	G	3024823	Anaeromicropila
0.00	2	2	S	2785025	Anaeromicropila herbilytica
0.00	2	0	G	46205	Pseudobutyrivibrio
0.00	2	2	S	185007	Pseudobutyrivibrio xylanivorans
0.00	1	0	G	1506577	Tyzzerella
0.00	1	1	S	36835	[Clostridium] colinum
0.00	1	0	G	2944198	Wansuia
0.00	1	1	S	2763667	Wansuia hejianensis
0.00	1	0	G	2719231	Lacrimispora
0.00	1	0	S	29370	Lacrimispora sphenoides
0.00	1	1	S1	1297793	[Clostridium] sphenoides JCM 1415
0.00	1	0	G	2719313	Enterocloster
0.00	1	1	S	1531	Enterocloster clostridioformis
0.00	23	0	F	216572	Oscillospiraceae
0.00	7	0	G	1508657	Ruminiclostridium
0.00	4	4	S	2488810	Ruminiclostridium herbifermentans
0.00	3	0	S	1521	Ruminiclostridium cellulolyticum
0.00	3	3	S1	394503	Ruminiclostridium cellulolyticum H10
0.00	6	0	G	1263	Ruminococcus
0.00	2	2	S	1161942	Ruminococcus champanellensis
0.00	2	2	S	2564099	Ruminococcus bovis
0.00	1	1	S	438033	Ruminococcus gauvreauii
0.00	1	1	G1	2608920	unclassified Ruminococcus
0.00	3	0	G	35829	Acetivibrio
0.00	1	1	S	1515	Acetivibrio thermocellus
0.00	1	0	S	288965	Acetivibrio clariflavus
0.00	1	1	S1	720554	Acetivibrio clariflavus DSM 19732
0.00	1	1	S	1677857	Acetivibrio saccincola
0.00	1	0	G	2892397	Pusillibacter
0.00	1	1	S	2714358	Pusillibacter faecalis
0.00	1	0	G	2834348	Caproicibacterium
0.00	1	0	G1	2834349	unclassified Caproicibacterium
0.00	1	1	S	2994078	Caproicibacterium sp. BJN0003
0.00	1	0	G	2591381	Dysosmobacter
0.00	1	0	G1	2644575	unclassified Dysosmobacter
0.00	1	1	S	2830675	Dysosmobacter sp. Marseille-Q4140
0.00	1	0	G	2304691	Thermoclostridium
0.00	1	0	S	1510	Thermoclostridium stercorarium
0.00	1	0	S1	160385	Thermoclostridium stercorarium subsp. leptospartum
0.00	1	1	S2	1346611	Thermoclostridium stercorarium subsp. leptospartum DSM 9219
0.00	1	0	G	2039302	Monoglobus
0.00	1	1	S	1981510	Monoglobus pectinilyticus
0.00	1	0	G	1637257	Mageeibacillus
0.00	1	0	S	884684	Mageeibacillus indolicus
0.00	1	1	S1	699246	Mageeibacillus indolicus UPII9-5
0.00	1	1	G	216851	Faecalibacterium
0.00	5	0	O1	538999	Eubacteriales incertae sedis
0.00	2	0	G	1918454	Flintibacter
0.00	2	0	G1	2610894	unclassified Flintibacter
0.00	2	2	S	2610895	Flintibacter sp. KGMB00164
0.00	1	0	F	539000	Clostridiales Family XVII. Incertae Sedis
0.00	1	0	G	73918	Thermaerobacter
0.00	1	0	S	73919	Thermaerobacter marianensis
0.00	1	1	S1	644966	Thermaerobacter marianensis DSM 12885
0.00	1	0	F	543314	Eubacteriales Family XIII. Incertae Sedis
0.00	1	0	G	2060094	Aminipila
0.00	1	1	S	2697030	Aminipila terrae
0.00	1	0	G	1686313	Fenollaria
0.00	1	1	S	938288	Fenollaria massiliensis
0.00	5	0	F	2603322	Vallitaleaceae
0.00	5	0	G	1348611	Vallitalea
0.00	4	4	S	1185412	Vallitalea guaymasensis
0.00	1	1	S	1348613	Vallitalea pronyensis
0.00	4	0	F	2937911	Thermincolaceae
0.00	4	0	G	278993	Thermincola
0.00	4	0	S	863643	Thermincola potens
0.00	4	4	S1	635013	Thermincola potens JR
0.00	4	0	F	2937909	Desulfitobacteriaceae
0.00	3	0	G	36853	Desulfitobacterium
0.00	2	2	S	49338	Desulfitobacterium hafniense
0.00	1	0	S	142877	Desulfitobacterium metallireducens
0.00	1	1	S1	871968	Desulfitobacterium metallireducens DSM 15288
0.00	1	0	G	56112	Dehalobacter
0.00	1	1	S	55583	Dehalobacter restrictus
0.00	3	0	F	186807	Peptococcaceae
0.00	1	0	G	471826	Candidatus Desulforudis
0.00	1	1	S	471827	Candidatus Desulforudis audaxviator
0.00	1	0	G	2282742	Desulfofarcimen
0.00	1	0	S	58138	Desulfofarcimen acetoxidans
0.00	1	1	S1	485916	Desulfofarcimen acetoxidans DSM 771
0.00	1	0	G	2916693	Desulforamulus
0.00	1	0	S	1564	Desulforamulus ruminis
0.00	1	1	S1	696281	Desulforamulus ruminis DSM 2154
0.00	1	0	F	543349	Symbiobacteriaceae
0.00	1	0	G	1006480	Caldinitratiruptor
0.00	1	1	S	671077	Caldinitratiruptor microaerophilus
0.00	1	0	F	3018741	Cellulosilyticaceae
0.00	1	0	G	698776	Cellulosilyticum
0.00	1	0	S	29360	Cellulosilyticum lentocellum
0.00	1	1	S1	642492	Cellulosilyticum lentocellum DSM 5427
0.00	1	0	F	2937910	Desulfotomaculaceae
0.00	1	0	G	1562	Desulfotomaculum
0.00	1	0	S	1565	Desulfotomaculum nigrificans
0.00	1	1	S1	868595	Desulfotomaculum nigrificans CO-1-SRB
0.00	1	0	F	68298	Syntrophomonadaceae
0.00	1	0	G	338648	Candidatus Contubernalis
0.00	1	1	S	338645	Candidatus Contubernalis alkalaceticum
0.01	1903	0	O	2770089	Thermosediminibacterales
0.01	1903	0	F	2770092	Tepidanaerobacteraceae
0.01	1903	0	G	2770094	Biomaibacter
0.01	1903	1903	S	2316383	Biomaibacter acetigenes
0.00	22	0	O	68295	Thermoanaerobacterales
0.00	13	0	F	186814	Thermoanaerobacteraceae
0.00	9	0	G	249529	Caldanaerobacter
0.00	9	0	S	911092	Caldanaerobacter subterraneus
0.00	9	0	S1	119072	Caldanaerobacter subterraneus subsp. tengcongensis
0.00	9	9	S2	273068	Caldanaerobacter subterraneus subsp. tengcongensis MB4
0.00	3	0	F1	42857	Moorella group
0.00	3	0	G	44260	Moorella
0.00	3	3	S	1525	Moorella thermoacetica
0.00	1	0	G	189326	Gelria
0.00	1	0	G1	2699830	unclassified Gelria
0.00	1	1	S	2796927	Gelria sp. Kuro-4
0.00	9	0	F	543371	Thermoanaerobacterales Family III. Incertae Sedis
0.00	5	3	G	44000	Caldicellulosiruptor
0.00	1	0	S	44001	Caldicellulosiruptor saccharolyticus
0.00	1	1	S1	351627	Caldicellulosiruptor saccharolyticus DSM 8903
0.00	1	0	S	413889	Caldicellulosiruptor kronotskyensis
0.00	1	1	S1	632348	Caldicellulosiruptor kronotskyensis 2002
0.00	4	3	G	28895	Thermoanaerobacterium
0.00	1	0	G1	2622527	unclassified Thermoanaerobacterium
0.00	1	1	S	1550240	Thermoanaerobacterium sp. RBIITD
0.00	19	0	O	53433	Halanaerobiales
0.00	11	0	F	972	Halanaerobiaceae
0.00	7	0	G	2330	Halanaerobium
0.00	7	0	S	2331	Halanaerobium praevalens
0.00	7	7	S1	572479	Halanaerobium praevalens DSM 2228
0.00	4	0	G	2899804	Iocasia
0.00	4	4	S	2682810	Iocasia fonsfrigidae
0.00	5	0	F	53434	Halobacteroidaceae
0.00	3	0	G	42417	Halobacteroides
0.00	3	0	S	42422	Halobacteroides halobius
0.00	3	3	S1	748449	Halobacteroides halobius DSM 5150
0.00	2	0	G	28186	Acetohalobium
0.00	2	0	S	28187	Acetohalobium arabaticum
0.00	2	2	S1	574087	Acetohalobium arabaticum DSM 5501
0.00	3	0	O1	387655	Halanaerobiales incertae sedis
0.00	3	0	G	1769008	Anoxybacter
0.00	3	3	S	1323375	Anoxybacter fermentans
0.00	1	0	O	485256	Natranaerobiales
0.00	1	0	F	485255	Natranaerobiaceae
0.00	1	0	G	375928	Natranaerobius
0.00	1	0	S	375929	Natranaerobius thermophilus
0.00	1	1	S1	457570	Natranaerobius thermophilus JW/NM-WN-LF
0.00	743	0	C	1737404	Tissierellia
0.00	737	0	O	1737405	Tissierellales
0.00	734	0	F	1570339	Peptoniphilaceae
0.00	714	0	G	162289	Peptoniphilus
0.00	711	711	S	54005	Peptoniphilus harei
0.00	3	0	G1	2637196	unclassified Peptoniphilus
0.00	2	2	S	2948573	Peptoniphilus sp. SAHP1
0.00	1	1	S	3016343	Peptoniphilus sp. CBA3646
0.00	8	0	G	543311	Parvimonas
0.00	8	8	S	33033	Parvimonas micra
0.00	4	0	G	165779	Anaerococcus
0.00	2	2	S	1287640	Anaerococcus obesiensis
0.00	1	0	S	33034	Anaerococcus prevotii
0.00	1	1	S1	525919	Anaerococcus prevotii DSM 20548
0.00	1	1	S	1870984	Anaerococcus mediterraneensis
0.00	4	0	G	2126548	Miniphocaeibacter
0.00	4	4	S	2931922	Miniphocaeibacter halophilus
0.00	3	0	G	31983	Helcococcus
0.00	3	3	S	40091	Helcococcus kunzii
0.00	1	0	G	150022	Finegoldia
0.00	1	1	S	1260	Finegoldia magna
0.00	2	0	F	2042895	Gottschalkiaceae
0.00	2	0	G	1505664	Gottschalkia
0.00	2	0	S	1556	Gottschalkia acidurici
0.00	2	2	S1	1128398	Gottschalkia acidurici 9a
0.00	1	0	F	2992717	Acidilutibacteraceae
0.00	1	0	G	2992720	Acidilutibacter
0.00	1	1	S	2507161	Acidilutibacter cellobiosedens
0.00	6	0	C1	1737407	Tissierellia incertae sedis
0.00	5	0	G	190972	Sedimentibacter
0.00	5	0	G1	2649220	unclassified Sedimentibacter
0.00	5	5	S	2816908	Sedimentibacter sp. zth1
0.00	1	0	G	1582879	Ezakiella
0.00	1	1	S	46507	Ezakiella coagulans
0.00	32	0	C	526524	Erysipelotrichia
0.00	32	0	O	526525	Erysipelotrichales
0.00	20	0	F	128827	Erysipelotrichaceae
0.00	14	0	G	2678885	Faecalibacillus
0.00	14	14	S	1982626	Faecalibacillus intestinalis
0.00	2	0	G	2943184	Tannockella
0.00	2	2	S	2899121	Tannockella kyphosi
0.00	1	0	G	1647	Erysipelothrix
0.00	1	1	S	2485784	Erysipelothrix piscisicarius
0.00	1	0	G	1918536	Longicatena
0.00	1	1	S	1796635	Longicatena caecimuris
0.00	1	0	G	2679910	Intestinibaculum
0.00	1	1	S	2487118	Intestinibaculum porci
0.00	1	0	G	2749267	Amedibacterium
0.00	1	1	S	2583452	Amedibacterium intestinale
0.00	10	0	F	2810280	Coprobacillaceae
0.00	10	0	G	3025755	Thomasclavelia
0.00	8	8	S	1547	Thomasclavelia ramosa
0.00	2	2	S	1522	[Clostridium] innocuum
0.00	2	0	F	2810281	Turicibacteraceae
0.00	2	0	G	191303	Turicibacter
0.00	1	0	G1	2638206	unclassified Turicibacter
0.00	1	1	S	2806443	Turicibacter sp. TJ11
0.00	1	1	S	2735723	Turicibacter bilis
0.00	29	0	C	909932	Negativicutes
0.00	19	0	O	1843488	Acidaminococcales
0.00	19	0	F	909930	Acidaminococcaceae
0.00	19	0	G	33024	Phascolarctobacterium
0.00	18	0	G1	2639160	unclassified Phascolarctobacterium
0.00	18	18	S	2823317	Phascolarctobacterium sp. Marseille-Q4147
0.00	1	1	S	33025	Phascolarctobacterium faecium
0.00	7	0	O	1843489	Veillonellales
0.00	7	0	F	31977	Veillonellaceae
0.00	6	0	G	29465	Veillonella
0.00	2	2	S	29466	Veillonella parvula
0.00	2	2	S	39777	Veillonella atypica
0.00	2	2	S	423477	Veillonella rogosae
0.00	1	1	G	39948	Dialister
0.00	3	0	O	909929	Selenomonadales
0.00	2	0	F	1843491	Selenomonadaceae
0.00	1	0	G	970	Selenomonas
0.00	1	1	S	69823	Selenomonas sputigena
0.00	1	0	G	158846	Megamonas
0.00	1	1	S	437897	Megamonas funiformis
0.00	1	0	F	1843490	Sporomusaceae
0.00	1	0	G	2093783	Methylomusa
0.00	1	1	S	1930071	Methylomusa anaerophila
0.05	11604	4	P	201174	Actinomycetota
0.05	11582	17	C	1760	Actinomycetes
0.02	4280	0	O	85011	Kitasatosporales
0.02	4280	0	F	2062	Streptomycetaceae
0.02	4278	19	G	1883	Streptomyces
0.02	4224	3	G1	2593676	unclassified Streptomyces
0.01	2255	2255	S	2609808	Streptomyces sp. LBUM 1480
0.01	1922	1922	S	2942449	Streptomyces sp. RerS4
0.00	15	15	S	2705439	Streptomyces sp. S4.7
0.00	3	3	S	2136173	Streptomyces sp. So13.3
0.00	2	2	S	2911367	Streptomyces sp. NBU3104
0.00	2	2	S	2880933	Streptomyces sp. BH-MK-02
0.00	2	2	S	1333528	Streptomyces sp. GMY02
0.00	1	1	S	1725411	Streptomyces sp. CdTB01
0.00	1	1	S	2136401	Streptomyces sp. YIM 121038
0.00	1	1	S	2751189	Streptomyces sp. NEAU-sy36
0.00	1	1	S	2742137	Streptomyces sp. NA02950
0.00	1	1	S	2907545	Streptomyces sp. GQFP
0.00	1	1	S	2837956	Streptomyces sp. FIT100
0.00	1	1	S	2801030	Streptomyces sp. DSM 40750
0.00	1	1	S	2966192	Streptomyces sp. Je 1-369
0.00	1	1	S	2979468	Streptomyces sp. S465
0.00	1	1	S	2094021	Streptomyces sp. WAC00288
0.00	1	1	S	659352	Streptomyces sp. SN-593
0.00	1	1	S	2684469	Streptomyces sp. SCUT-3
0.00	1	1	S	2721244	Streptomyces sp. RPA4-2
0.00	1	1	S	477697	Streptomyces sp. T12
0.00	1	1	S	1882757	Streptomyces sp. 3214.6
0.00	1	1	S	2986803	Streptomyces sp. VB1
0.00	1	1	S	2721173	Streptomyces sp. DSM 40868
0.00	1	1	S	2607753	Streptomyces sp. INR7
0.00	1	1	S	2078691	Streptomyces sp. CB01881
0.00	1	1	S	317660	Streptomyces sp. F2
0.00	5	0	G1	2838335	Streptomyces aurantiacus group
0.00	4	4	S	2184053	Streptomyces cadmiisoli
0.00	1	1	S	47760	Streptomyces aurantiacus
0.00	3	3	S	1616117	Streptomyces formicae
0.00	2	2	S	319947	Streptomyces durmitorensis
0.00	2	2	S	2653200	Streptomyces phaeolivaceus
0.00	1	0	G1	629295	Streptomyces griseus group
0.00	1	0	G2	1482601	Streptomyces microflavus subgroup
0.00	1	0	S	1919	Streptomyces microflavus
0.00	1	1	S1	1303692	Streptomyces microflavus DSM 40593
0.00	1	1	S	1967	Streptomyces kanamyceticus
0.00	1	1	S	2686304	Streptomyces broussonetiae
0.00	1	1	S	68223	Streptomyces katrae
0.00	1	1	S	68214	Streptomyces griseochromogenes
0.00	1	1	S	2282738	Streptomyces paludis
0.00	1	1	S	173860	Streptomyces rectiverticillatus
0.00	1	1	S	47716	Streptomyces olivaceus
0.00	1	0	S	67581	Streptomyces viridosporus
0.00	1	1	S1	665577	Streptomyces viridosporus T7A
0.00	1	1	S	47763	Streptomyces lydicus
0.00	1	1	S	51201	Streptomyces griseocarneus
0.00	1	1	S	66892	Streptomyces gardneri
0.00	1	1	S	67305	Streptomyces hawaiiensis
0.00	1	1	S	67304	Streptomyces griseorubiginosus
0.00	1	1	S	1442032	Streptomyces dangxiongensis
0.00	1	1	S	1905	Streptomyces exfoliatus
0.00	1	1	S	285578	Streptomyces angustmyceticus
0.00	1	1	S	1889	Streptomyces ambofaciens
0.00	1	1	S	2878388	Streptomyces marincola
0.00	1	1	S	73044	Streptomyces seoulensis
0.00	1	1	S	2875706	Streptomyces gobiensis
0.00	1	0	S	193462	Streptomyces niveus
0.00	1	1	S1	1352941	Streptomyces niveus NCIMB 11891
0.00	1	1	S	249586	Streptomyces asoensis
0.00	2	0	G	2063	Kitasatospora
0.00	1	1	S	1894	Kitasatospora aureofaciens
0.00	1	1	S	68173	Kitasatospora albolonga
0.02	3530	0	O	85009	Propionibacteriales
0.02	3517	2	F	31957	Propionibacteriaceae
0.01	3215	0	G	2801844	Arachnia
0.01	3214	3214	S	1547448	Arachnia rubra
0.00	1	1	S	1750	Arachnia propionica
0.00	293	27	G	1912216	Cutibacterium
0.00	257	254	S	1747	Cutibacterium acnes
0.00	1	1	S1	909952	Cutibacterium acnes 266
0.00	1	1	S1	1031709	Cutibacterium acnes 6609
0.00	1	0	S1	1734925	Cutibacterium acnes subsp. acnes
0.00	1	1	S2	1114969	Cutibacterium acnes TypeIA2 P.acn31
0.00	6	6	S	33011	Cutibacterium granulosum
0.00	2	2	S	2559073	Cutibacterium modestum
0.00	1	1	S	33010	Cutibacterium avidum
0.00	3	0	G	1912215	Acidipropionibacterium
0.00	3	3	S	1749	Acidipropionibacterium jensenii
0.00	2	0	G	29404	Microlunatus
0.00	1	1	S	630515	Microlunatus soli
0.00	1	0	G1	2619695	unclassified Microlunatus
0.00	1	1	S	2672569	Microlunatus sp. Gsoil 973
0.00	1	0	G	72763	Tessaracoccus
0.00	1	1	S	399497	Tessaracoccus flavescens
0.00	1	0	G	1278221	Auraticoccus
0.00	1	1	S	675864	Auraticoccus monumenti
0.00	10	0	F	85015	Nocardioidaceae
0.00	6	1	G	1839	Nocardioides
0.00	2	2	S	2518370	Nocardioides euryhalodurans
0.00	1	1	S	2894081	Nocardioides okcheonensis
0.00	1	1	S	2849501	Nocardioides panacis
0.00	1	0	G1	2615069	unclassified Nocardioides
0.00	1	1	S	196162	Nocardioides sp. JS614
0.00	3	0	G	2040	Aeromicrobium
0.00	2	0	G1	2633570	unclassified Aeromicrobium
0.00	2	2	S	2663859	Aeromicrobium sp. zg-629
0.00	1	1	S	2079793	Aeromicrobium chenweiae
0.00	1	0	G	3024237	Solicola
0.00	1	1	S	2908642	Solicola gregarius
0.00	3	0	F	2726069	Kribbellaceae
0.00	3	0	G	182639	Kribbella
0.00	3	3	S	1544730	Kribbella qitaiheensis
0.01	3118	1	O	85007	Mycobacteriales
0.01	2260	0	F	1762	Mycobacteriaceae
0.01	2231	0	G	1866885	Mycolicibacterium
0.01	2220	2220	S	134601	Mycolicibacterium goodii
0.00	3	3	S	1431246	Mycolicibacterium anyangense
0.00	2	2	S	1791	Mycolicibacterium aurum
0.00	1	1	S	319706	Mycolicibacterium phocaicum
0.00	1	1	S	39687	Mycolicibacterium austroafricanum
0.00	1	0	S	1810	Mycolicibacterium vaccae
0.00	1	1	S1	1354275	Mycolicibacterium vaccae 95051
0.00	1	1	S	258505	Mycolicibacterium fluoranthenivorans
0.00	1	1	S	39692	Mycolicibacterium parafortuitum
0.00	1	1	S	67081	Mycolicibacterium alvei
0.00	16	0	G	1763	Mycobacterium
0.00	5	0	G1	120793	Mycobacterium avium complex (MAC)
0.00	5	5	S	1767	Mycobacterium intracellulare
0.00	3	0	G1	2642494	unclassified Mycobacterium
0.00	1	1	S	1545728	Mycobacterium sp. EPa45
0.00	1	1	S	1936029	Mycobacterium sp. MS1601
0.00	1	1	S	2675524	Mycobacterium sp. DL592
0.00	1	1	S	486698	Mycobacterium riyadhense
0.00	1	1	S	512402	Mycobacterium heraklionense
0.00	1	1	S	1780	Mycobacterium malmoense
0.00	1	1	S	1801	Mycobacterium diernhoferi
0.00	1	0	S	29311	Mycobacterium haemophilum
0.00	1	1	S1	1202450	Mycobacterium haemophilum DSM 44634
0.00	1	0	G1	2249310	Mycobacterium simiae complex
0.00	1	1	S	292462	Mycobacterium florentinum
0.00	1	1	S	44010	Mycobacterium conspicuum
0.00	1	1	S	388459	Mycobacterium crocinum
0.00	7	0	G	670516	Mycobacteroides
0.00	5	5	S	1774	Mycobacteroides chelonae
0.00	2	1	S	36809	Mycobacteroides abscessus
0.00	1	1	S1	1185650	Mycobacteroides abscessus subsp. abscessus
0.00	6	0	G	1073531	Mycolicibacter
0.00	6	0	G1	2642523	unclassified Mycolicibacter
0.00	6	6	S	2875777	Mycolicibacter sp. MYC017
0.00	795	0	F	85028	Tsukamurellaceae
0.00	795	0	G	2060	Tsukamurella
0.00	795	0	G1	2633480	unclassified Tsukamurella
0.00	795	795	S	2929795	Tsukamurella sp. PLM1
0.00	35	0	F	1653	Corynebacteriaceae
0.00	35	7	G	1716	Corynebacterium
0.00	3	3	S	38304	Corynebacterium tuberculostearicum
0.00	3	3	S	2594913	Corynebacterium sanguinis
0.00	3	0	S	38288	Corynebacterium genitalium
0.00	3	3	S1	585529	Corynebacterium genitalium ATCC 33030
0.00	3	0	S	1727	Corynebacterium variabile
0.00	3	3	S1	858619	Corynebacterium variabile DSM 44702
0.00	2	2	S	2883169	Corynebacterium uberis
0.00	2	2	S	1232427	Corynebacterium ihumii
0.00	2	2	S	43769	Corynebacterium propinquum
0.00	2	0	G1	2624378	unclassified Corynebacterium
0.00	2	2	S	3017361	Corynebacterium sp. SCR221107
0.00	1	1	S	108486	Corynebacterium falsenii
0.00	1	1	S	1979527	Corynebacterium kefirresidentii
0.00	1	1	S	146827	Corynebacterium simulans
0.00	1	1	S	43770	Corynebacterium striatum
0.00	1	1	S	38289	Corynebacterium jeikeium
0.00	1	1	S	2768834	Corynebacterium zhongnanshanii
0.00	1	1	S	2080740	Corynebacterium yudongzhengii
0.00	1	1	S	39791	Corynebacterium glucuronolyticum
0.00	14	0	F	85025	Nocardiaceae
0.00	10	6	G	1827	Rhodococcus
0.00	2	0	S	37919	Rhodococcus opacus
0.00	2	2	S1	632772	Rhodococcus opacus B4
0.00	2	0	G1	192944	unclassified Rhodococcus (in: high G+C Gram-positive bacteria)
0.00	1	1	S	2962047	Rhodococcus sp. Z13
0.00	1	1	S	1723645	Rhodococcus sp. 008
0.00	4	0	G	1817	Nocardia
0.00	2	2	S	1824	Nocardia asteroides
0.00	1	1	S	228602	Nocardia arthritidis
0.00	1	1	S	37326	Nocardia brasiliensis
0.00	10	0	F	85026	Gordoniaceae
0.00	10	4	G	2053	Gordonia
0.00	2	1	G1	2657482	unclassified Gordonia (in: high G+C Gram-positive bacteria)
0.00	1	1	S	2995145	Gordonia sp. SL306
0.00	1	1	S	2055	Gordonia terrae
0.00	1	1	S	2758710	Gordonia jinghuaiqii
0.00	1	1	S	84595	Gordonia polyisoprenivorans
0.00	1	1	S	2420509	Gordonia insulae
0.00	3	0	F	85029	Dietziaceae
0.00	3	0	G	37914	Dietzia
0.00	2	0	G1	2617939	unclassified Dietzia
0.00	1	1	S	912801	Dietzia sp. DQ12-45-1b
0.00	1	1	S	2915130	Dietzia sp. B32
0.00	1	1	S	139021	Dietzia psychralcaliphila
0.00	369	2	O	85006	Micrococcales
0.00	248	0	F	85023	Microbacteriaceae
0.00	193	192	G	1331730	Chryseoglobus
0.00	1	1	S	2750620	Chryseoglobus indicus
0.00	19	0	G	881616	Herbiconiux
0.00	19	0	G1	2618217	unclassified Herbiconiux
0.00	19	19	S	2735133	Herbiconiux sp. SALV-R1
0.00	13	1	G	33882	Microbacterium
0.00	9	1	G1	2609290	unclassified Microbacterium
0.00	3	3	S	2567934	Microbacterium sp. 4R-513
0.00	1	1	S	3025663	Microbacterium sp. Clip185
0.00	1	1	S	367477	Microbacterium sp. XT11
0.00	1	1	S	2989818	Microbacterium sp. MPKO10
0.00	1	1	S	2014534	Microbacterium sp. PM5
0.00	1	1	S	2048898	Microbacterium sp. Y-01
0.00	2	2	S	82380	Microbacterium oxydans
0.00	1	1	S	57043	Microbacterium esteraromaticum
0.00	7	1	G	2034	Curtobacterium
0.00	4	0	G1	257496	unclassified Curtobacterium
0.00	3	3	S	2795488	Curtobacterium sp. YC1
0.00	1	1	S	1905847	Curtobacterium sp. BH-2-1-1
0.00	2	1	S	2035	Curtobacterium flaccumfaciens
0.00	1	1	S1	138532	Curtobacterium flaccumfaciens pv. flaccumfaciens
0.00	3	0	G	110932	Leifsonia
0.00	3	1	G1	2663824	unclassified Leifsonia
0.00	2	2	S	1798223	Leifsonia sp. 21MFCrub1.1
0.00	2	0	G	33877	Agromyces
0.00	1	1	S	2585717	Agromyces laixinhei
0.00	1	1	S	2781962	Agromyces archimandritae
0.00	2	0	G	46352	Agrococcus
0.00	2	2	S	399736	Agrococcus jejuensis
0.00	2	0	G	55968	Leucobacter
0.00	2	2	S	683042	Leucobacter denitrificans
0.00	1	0	G	2680004	Protaetiibacter
0.00	1	1	S	2592654	Protaetiibacter larvae
0.00	1	1	G	1573	Clavibacter
0.00	1	0	G	1649454	Glaciihabitans
0.00	1	0	G1	2645362	unclassified Glaciihabitans
0.00	1	1	S	2596912	Glaciihabitans sp. INWT7
0.00	1	0	G	1195526	Gryllotalpicola
0.00	1	1	S	2419771	Gryllotalpicola protaetiae
0.00	1	0	G	518733	Microterricola
0.00	1	1	S	412690	Microterricola viridarii
0.00	1	0	G	235888	Salinibacterium
0.00	1	0	G1	2632331	unclassified Salinibacterium
0.00	1	1	S	2603292	Salinibacterium sp. dk2585
0.00	1	0	G	69578	Cryobacterium
0.00	1	0	G1	2649013	unclassified Cryobacterium
0.00	1	1	S	1926290	Cryobacterium sp.
0.00	86	4	F	1268	Micrococcaceae
0.00	55	40	G	1269	Micrococcus
0.00	12	12	S	1270	Micrococcus luteus
0.00	2	0	G1	2620948	unclassified Micrococcus
0.00	1	1	S	376418	Micrococcus sp. A7
0.00	1	1	S	2995171	Micrococcus sp. SL257
0.00	1	1	S	566027	Micrococcus yunnanensis
0.00	11	0	G	1663	Arthrobacter
0.00	7	0	G1	235627	unclassified Arthrobacter
0.00	3	3	S	2996261	Arthrobacter sp. MMS18-M83
0.00	3	3	S	2578107	Arthrobacter sp. KBS0702
0.00	1	1	S	2830990	Arthrobacter sp. StoSoilA2
0.00	3	3	S	37928	Arthrobacter crystallopoietes
0.00	1	1	S	37921	Arthrobacter agilis
0.00	7	0	G	57493	Kocuria
0.00	5	5	S	71999	Kocuria palustris
0.00	1	1	S	1049583	Kocuria indica
0.00	1	0	G1	2649579	unclassified Kocuria
0.00	1	1	S	2711328	Kocuria sp. TGY1127_2
0.00	3	0	G	32207	Rothia
0.00	1	1	S	2047	Rothia dentocariosa
0.00	1	1	S	43675	Rothia mucilaginosa
0.00	1	1	S	172042	Rothia aeria
0.00	2	0	G	169133	Citricoccus
0.00	2	0	G1	2632435	unclassified Citricoccus
0.00	2	2	S	3004095	Citricoccus sp. NR2
0.00	2	0	G	1742989	Glutamicibacter
0.00	1	0	S	256701	Glutamicibacter arilaitensis
0.00	1	1	S1	861360	Glutamicibacter arilaitensis Re117
0.00	1	0	G1	2627139	unclassified Glutamicibacter
0.00	1	1	S	2989817	Glutamicibacter sp. MNS18
0.00	2	0	G	1742993	Pseudarthrobacter
0.00	2	0	G1	2647000	unclassified Pseudarthrobacter
0.00	1	1	S	2931399	Pseudarthrobacter sp. SSS035
0.00	1	1	S	3018929	Pseudarthrobacter sp. MM222
0.00	9	0	F	85019	Brevibacteriaceae
0.00	9	1	G	1696	Brevibacterium
0.00	6	0	G1	2614124	unclassified Brevibacterium
0.00	5	5	S	2575923	Brevibacterium sp. CS2
0.00	1	1	S	3020906	Brevibacterium sp. BDJS002
0.00	2	2	S	33889	Brevibacterium casei
0.00	7	0	F	85020	Dermabacteraceae
0.00	7	0	G	43668	Brachybacterium
0.00	3	3	S	2017485	Brachybacterium avium
0.00	3	0	G1	2623841	unclassified Brachybacterium
0.00	1	1	S	2571029	Brachybacterium sp. SGAir0954
0.00	1	1	S	2759167	Brachybacterium sp. Z12
0.00	1	1	S	2996004	Brachybacterium sp. NBEC-018
0.00	1	1	S	2942909	Brachybacterium kimchii
0.00	7	0	F	2805590	Ornithinimicrobiaceae
0.00	6	0	G	125287	Ornithinimicrobium
0.00	5	0	G1	2615080	unclassified Ornithinimicrobium
0.00	4	4	S	2908651	Ornithinimicrobium sp. INDO-MA30-4
0.00	1	1	S	2934158	Ornithinimicrobium sp. HY1793
0.00	1	1	S	2283195	Ornithinimicrobium avium
0.00	1	0	G	265976	Serinicoccus
0.00	1	1	S	767452	Serinicoccus chungangensis
0.00	3	1	F	85021	Intrasporangiaceae
0.00	1	1	G	53457	Janibacter
0.00	1	0	G	2805645	Pedococcus
0.00	1	1	S	443156	Pedococcus dokdonensis
0.00	2	0	F	2805426	Kytococcaceae
0.00	2	0	G	57499	Kytococcus
0.00	2	2	S	1276	Kytococcus sedentarius
0.00	1	0	F	85016	Cellulomonadaceae
0.00	1	0	G	1707	Cellulomonas
0.00	1	0	G1	2620175	unclassified Cellulomonas
0.00	1	1	S	2704467	Cellulomonas sp. H30R-01
0.00	1	0	F	85017	Promicromonosporaceae
0.00	1	0	G	186188	Xylanimonas
0.00	1	1	S	2509459	Xylanimonas allomyrinae
0.00	1	0	F	85018	Dermatophilaceae
0.00	1	0	G	1184606	Austwickia
0.00	1	1	S	100225	Austwickia chelonae
0.00	1	0	F	145357	Dermacoccaceae
0.00	1	0	G	57495	Dermacoccus
0.00	1	1	S	1274	Dermacoccus nishinomiyaensis
0.00	1	0	F	1331736	Ruaniaceae
0.00	1	0	G	626119	Ruania
0.00	1	1	S	2779775	Ruania alkalisoli
0.00	140	0	O	85010	Pseudonocardiales
0.00	140	0	F	2070	Pseudonocardiaceae
0.00	117	0	G	1851	Saccharomonospora
0.00	117	0	S	40990	Saccharomonospora glauca
0.00	117	117	S1	928724	Saccharomonospora glauca K62
0.00	12	1	G	1813	Amycolatopsis
0.00	4	4	S	715473	Amycolatopsis acidiphila
0.00	4	0	G1	2618356	unclassified Amycolatopsis
0.00	3	3	S	2742131	Amycolatopsis sp. Hca4
0.00	1	1	S	2919322	Amycolatopsis sp. EV170708-02-1
0.00	1	1	S	700274	Amycolatopsis roodepoortensis
0.00	1	1	S	1804986	Amycolatopsis albispora
0.00	1	0	G1	2893673	Amycolatopsis japonica group
0.00	1	1	S	208439	Amycolatopsis japonica
0.00	4	1	G	1835	Saccharopolyspora
0.00	1	1	S	1836	Saccharopolyspora erythraea
0.00	1	1	S	60894	Saccharopolyspora spinosa
0.00	1	1	S	455344	Saccharopolyspora gloriosae
0.00	3	0	G	2071	Saccharothrix
0.00	2	0	S	103731	Saccharothrix espanaensis
0.00	2	2	S1	1179773	Saccharothrix espanaensis DSM 44229
0.00	1	1	S	103733	Saccharothrix syringae
0.00	2	0	G	142577	Prauserella
0.00	2	2	S	530584	Prauserella marina
0.00	1	0	G	2029	Kibdelosporangium
0.00	1	1	S	860235	Kibdelosporangium phytohabitans
0.00	1	0	G	2893576	Allosaccharopolyspora
0.00	1	1	S	2665642	Allosaccharopolyspora coralli
0.00	77	0	O	85004	Bifidobacteriales
0.00	77	0	F	31953	Bifidobacteriaceae
0.00	77	1	G	1678	Bifidobacterium
0.00	74	73	S	216816	Bifidobacterium longum
0.00	1	1	S1	1682	Bifidobacterium longum subsp. infantis
0.00	1	1	S	1680	Bifidobacterium adolescentis
0.00	1	1	S	33905	Bifidobacterium thermophilum
0.00	15	0	O	85008	Micromonosporales
0.00	15	0	F	28056	Micromonosporaceae
0.00	8	1	G	1873	Micromonospora
0.00	3	0	G1	2617518	unclassified Micromonospora
0.00	1	1	S	2201999	Micromonospora sp. B006
0.00	1	1	S	2675222	Micromonospora sp. WMMC415
0.00	1	1	S	3018339	Micromonospora sp. LH3U1
0.00	2	2	S	261654	Micromonospora auratinigra
0.00	1	1	S	1881	Micromonospora viridifaciens
0.00	1	1	S	47865	Micromonospora inositola
0.00	5	0	G	1865	Actinoplanes
0.00	3	0	S	1866	Actinoplanes missouriensis
0.00	3	3	S1	512565	Actinoplanes missouriensis 431
0.00	2	0	G1	2626549	unclassified Actinoplanes
0.00	1	1	S	649831	Actinoplanes sp. N902-109
0.00	1	1	S	2836373	Actinoplanes sp. L3-i22
0.00	2	1	G	35753	Dactylosporangium
0.00	1	1	S	35754	Dactylosporangium aurantiacum
0.00	13	0	O	85012	Streptosporangiales
0.00	5	0	F	83676	Nocardiopsaceae
0.00	2	0	G	2013	Nocardiopsis
0.00	1	1	S	163604	Nocardiopsis exhalans
0.00	1	0	G1	2649073	unclassified Nocardiopsis
0.00	1	1	S	2831968	Nocardiopsis sp. HDS12
0.00	2	0	G	83677	Thermobifida
0.00	1	1	S	2021	Thermobifida fusca
0.00	1	1	S	483545	Thermobifida halotolerans
0.00	1	0	G	2913367	Spiractinospora
0.00	1	1	S	2820884	Spiractinospora alimapuensis
0.00	4	0	F	2004	Streptosporangiaceae
0.00	4	0	G	83681	Nonomuraea
0.00	3	0	G1	2593643	unclassified Nonomuraea
0.00	3	3	S	1909395	Nonomuraea sp. ATCC 55076
0.00	1	1	S	2219224	Nonomuraea phyllanthi
0.00	4	0	F	2012	Thermomonosporaceae
0.00	4	0	G	1988	Actinomadura
0.00	2	2	S	1993	Actinomadura madurae
0.00	2	0	G1	2626254	unclassified Actinomadura
0.00	1	1	S	2591108	Actinomadura sp. WMMA1423
0.00	1	1	S	2742128	Actinomadura sp. NAK00032
0.00	10	0	O	2037	Actinomycetales
0.00	10	0	F	2049	Actinomycetaceae
0.00	6	1	G	1654	Actinomyces
0.00	3	1	G1	2609248	unclassified Actinomyces
0.00	1	1	S	712122	Actinomyces sp. oral taxon 414
0.00	1	1	S	2081702	Actinomyces sp. oral taxon 897
0.00	1	1	S	544580	Actinomyces oris
0.00	1	1	S	675090	Actinomyces weissii
0.00	1	0	G	184869	Varibaculum
0.00	1	1	S	2811781	Varibaculum prostatecancerukia
0.00	1	0	G	1069494	Trueperella
0.00	1	1	S	1661	Trueperella pyogenes
0.00	1	0	G	2740557	Pauljensenia
0.00	1	1	S	178339	Pauljensenia hongkongensis
0.00	1	0	G	2912996	Changpingibacter
0.00	1	1	S	2758440	Changpingibacter yushuensis
0.00	6	0	O	2039638	Candidatus Nanopelagicales
0.00	6	1	F	2162846	Candidatus Nanopelagicaceae
0.00	3	0	G	622681	Candidatus Planktophila
0.00	3	3	S	1884904	Candidatus Planktophila sulfonica
0.00	2	0	G	2039639	Candidatus Nanopelagicus
0.00	1	1	S	1884915	Candidatus Nanopelagicus hibericus
0.00	1	1	S	1884916	Candidatus Nanopelagicus abundans
0.00	2	0	O	85013	Frankiales
0.00	2	0	F	74712	Frankiaceae
0.00	2	0	G	1854	Frankia
0.00	2	0	G1	2632575	unclassified Frankia
0.00	1	1	S	1858	Frankia sp. ArI3
0.00	1	1	S	710111	Frankia sp. QA3
0.00	1	0	O	414714	Catenulisporales
0.00	1	0	F	414877	Catenulisporaceae
0.00	1	0	G	414878	Catenulispora
0.00	1	0	S	304895	Catenulispora acidiphila
0.00	1	1	S1	479433	Catenulispora acidiphila DSM 44928
0.00	1	0	O	622450	Actinopolysporales
0.00	1	0	F	622451	Actinopolysporaceae
0.00	1	0	G	1849	Actinopolyspora
0.00	1	1	S	414996	Actinopolyspora erythraea
0.00	1	0	O	1217098	Jiangellales
0.00	1	0	F	1217100	Jiangellaceae
0.00	1	0	G	281472	Jiangella
0.00	1	0	G1	2624397	unclassified Jiangella
0.00	1	1	S	1798224	Jiangella sp. DSM 45060
0.00	1	0	O	1643682	Geodermatophilales
0.00	1	0	F	85030	Geodermatophilaceae
0.00	1	0	G	38501	Blastococcus
0.00	1	0	G1	2619396	unclassified Blastococcus
0.00	1	1	S	2933797	Blastococcus sp. PRF04-17
0.00	1	0	O	1643684	Nakamurellales
0.00	1	0	F	85031	Nakamurellaceae
0.00	1	0	G	53460	Nakamurella
0.00	1	0	S	53461	Nakamurella multipartita
0.00	1	1	S1	479431	Nakamurella multipartita DSM 44233
0.00	7	0	C	84992	Acidimicrobiia
0.00	7	0	O	84993	Acidimicrobiales
0.00	7	0	F	633392	Iamiaceae
0.00	6	0	G	467975	Iamia
0.00	4	4	S	467976	Iamia majanohamensis
0.00	2	0	G1	2624035	unclassified Iamia
0.00	2	2	S	2722752	Iamia sp. SCSIO 61187
0.00	1	0	G	1648491	Aquihabitans
0.00	1	0	G1	2633173	unclassified Aquihabitans
0.00	1	1	S	2849779	Aquihabitans sp. G128
0.00	6	0	C	84998	Coriobacteriia
0.00	5	0	O	1643822	Eggerthellales
0.00	5	0	F	1643826	Eggerthellaceae
0.00	2	0	G	84111	Eggerthella
0.00	2	2	S	84112	Eggerthella lenta
0.00	1	0	G	79603	Denitrobacterium
0.00	1	1	S	79604	Denitrobacterium detoxificans
0.00	1	0	G	84162	Cryptobacterium
0.00	1	0	S	84163	Cryptobacterium curtum
0.00	1	1	S1	469378	Cryptobacterium curtum DSM 15641
0.00	1	0	G	1981050	Phoenicibacter
0.00	1	1	S	1944646	Phoenicibacter congonensis
0.00	1	0	O	84999	Coriobacteriales
0.00	1	0	F	1643824	Atopobiaceae
0.00	1	0	G	133925	Olsenella
0.00	1	1	S	1805478	Olsenella timonensis
0.00	3	0	C	84995	Rubrobacteria
0.00	3	0	O	84996	Rubrobacterales
0.00	2	0	F	84997	Rubrobacteraceae
0.00	2	0	G	42255	Rubrobacter
0.00	1	1	S	42256	Rubrobacter radiotolerans
0.00	1	1	S	2653851	Rubrobacter tropicus
0.00	1	0	F	2600303	Baekduiaceae
0.00	1	0	G	2600304	Baekduia
0.00	1	0	G1	2617794	unclassified Baekduia
0.00	1	1	S	2997333	Baekduia sp. 0141_2
0.00	2	0	C	1497346	Thermoleophilia
0.00	2	0	O	588673	Solirubrobacterales
0.00	2	0	F	2758916	Paraconexibacteraceae
0.00	2	0	G	2758920	Paraconexibacter
0.00	2	2	S	2949664	Paraconexibacter antarcticus
0.01	2703	0	D2	1798711	Cyanobacteriota/Melainabacteria group
0.01	2703	0	P	1117	Cyanobacteriota
0.01	1662	1	P1	1983111	unclassified Cyanobacteriota
0.01	1658	0	S	718217	cyanobacterium endosymbiont of Epithemia turgida
0.01	1658	1658	S1	1228987	cyanobacterium endosymbiont of Epithemia turgida isolate EtSB Lake Yunoko
0.00	3	3	S	1763363	cyanobacterium endosymbiont of Rhopalodia gibberula
0.00	1041	0	C	3028117	Cyanophyceae
0.00	426	5	O	1161	Nostocales
0.00	367	0	F	1162	Nostocaceae
0.00	342	0	G	1163	Anabaena
0.00	339	0	G1	2619674	unclassified Anabaena
0.00	339	339	S	1647413	Anabaena sp. WA102
0.00	3	0	S	1165	Anabaena cylindrica
0.00	3	3	S1	272123	Anabaena cylindrica PCC 7122
0.00	24	2	G	1177	Nostoc
0.00	19	3	G1	2593658	unclassified Nostoc
0.00	5	5	S	2764711	Nostoc sp. MS1
0.00	3	3	S	2914041	Nostoc sp. UHCC 0870
0.00	2	2	S	2576904	Nostoc sp. TCL26-01
0.00	2	2	S	28072	Nostoc sp. PCC 7524
0.00	1	1	S	3025190	Nostoc sp. UHCC 0926
0.00	1	1	S	1751286	Nostoc sp. NIES-3756
0.00	1	1	S	2576903	Nostoc sp. C057
0.00	1	1	S	2576902	Nostoc sp. C052
0.00	1	0	S	92942	Nostoc linckia
0.00	1	1	S1	1091006	Nostoc linckia NIES-25
0.00	1	0	S	264686	Nostoc edaphicum
0.00	1	1	S1	1472755	Nostoc edaphicum CCNP1411
0.00	1	1	S	446679	Nostoc sphaeroides
0.00	1	0	G	264688	Trichormus
0.00	1	0	S	1164	Trichormus azollae
0.00	1	1	S1	551115	'Nostoc azollae' 0708
0.00	25	0	F	2661849	Calotrichaceae
0.00	25	0	G	1186	Calothrix
0.00	22	5	G1	2619626	unclassified Calothrix
0.00	8	8	S	1954172	Calothrix sp. NIES-2100
0.00	4	4	S	1337936	Calothrix sp. 336/3
0.00	2	2	S	1170562	Calothrix sp. PCC 6303
0.00	1	1	S	99598	Calothrix sp. PCC 7507
0.00	1	1	S	1954171	Calothrix sp. NIES-2098
0.00	1	1	S	2853227	Calothrix sp. PCC 7716
0.00	2	0	S	938406	Calothrix brevissima
0.00	2	2	S1	1973478	Calothrix brevissima NIES-22
0.00	1	0	S	1973486	Calothrix parasitica
0.00	1	1	S1	1973488	Calothrix parasitica NIES-267
0.00	16	0	F	1892259	Aphanizomenonaceae
0.00	6	0	G	110103	Anabaenopsis
0.00	6	0	S	109266	Anabaenopsis circularis
0.00	6	6	S1	1085406	Anabaenopsis circularis NIES-21
0.00	5	0	G	748770	Dolichospermum
0.00	2	0	S	136073	Dolichospermum compactum
0.00	2	2	S1	1973481	Dolichospermum compactum NIES-806
0.00	2	0	G1	2622029	unclassified Dolichospermum
0.00	2	2	S	1914871	Dolichospermum sp. UHCC 0315A
0.00	1	0	S	747522	Dolichospermum heterosporum
0.00	1	1	S1	747523	Dolichospermum heterosporum TAC447
0.00	3	0	G	159191	Nodularia
0.00	2	0	S	137816	Nodularia sphaerocarpa
0.00	2	2	S1	2761619	Nodularia sphaerocarpa UHCC 0038
0.00	1	1	S	70799	Nodularia spumigena
0.00	2	0	G	752201	Sphaerospermopsis
0.00	2	0	S	289435	Sphaerospermopsis kisseleviana
0.00	2	2	S1	1973480	Sphaerospermopsis kisseleviana NIES-73
0.00	6	0	F	1892263	Hapalosiphonaceae
0.00	6	0	G	1190	Fischerella
0.00	6	0	G1	494603	unclassified Fischerella
0.00	5	5	S	1752063	Fischerella sp. NIES-3754
0.00	1	1	S	2005456	Fischerella sp. NIES-4106
0.00	4	0	F	119859	Tolypothrichaceae
0.00	4	0	G	111782	Tolypothrix
0.00	3	3	G1	2649714	unclassified Tolypothrix
0.00	1	0	S	457083	Tolypothrix tenuis
0.00	1	1	S1	231146	Tolypothrix tenuis PCC 7101
0.00	2	0	F	1185	Rivulariaceae
0.00	2	0	G	373984	Rivularia
0.00	2	0	G1	2676603	unclassified Rivularia (in: cyanobacteria)
0.00	2	2	S	373994	Rivularia sp. PCC 7116
0.00	1	0	F	1182	Scytonemataceae
0.00	1	0	G	383614	Brasilonema
0.00	1	0	S	1397703	Brasilonema sennae
0.00	1	1	S1	415709	Brasilonema sennae CENA114
0.00	360	0	C1	1301283	Oscillatoriophycideae
0.00	350	0	O	1118	Chroococcales
0.00	338	0	F	1890450	Aphanothecaceae
0.00	338	0	G	28070	Gloeothece
0.00	336	0	S	2546359	Gloeothece verrucosa
0.00	336	336	S1	497965	Gloeothece verrucosa PCC 7822
0.00	2	0	S	2546356	Gloeothece citriformis
0.00	2	2	S1	65393	Gloeothece citriformis PCC 7424
0.00	6	0	F	1890464	Chroococcaceae
0.00	3	0	G	669357	Geminocystis
0.00	3	0	G1	2625037	unclassified Geminocystis
0.00	2	2	S	1617448	Geminocystis sp. NIES-3709
0.00	1	1	S	1615909	Geminocystis sp. NIES-3708
0.00	2	0	G	102231	Gloeocapsa
0.00	2	0	G1	2623012	unclassified Gloeocapsa
0.00	2	2	S	1173026	Gloeocapsa sp. PCC 7428
0.00	1	0	G	268175	Chondrocystis
0.00	1	0	G1	2648896	unclassified Chondrocystis
0.00	1	1	S	2005460	Chondrocystis sp. NIES-4102
0.00	4	0	F	2815910	Geminocystaceae
0.00	4	0	G	102234	Cyanobacterium
0.00	4	0	S	379064	Cyanobacterium aponinum
0.00	4	4	S1	755178	Cyanobacterium aponinum PCC 10605
0.00	2	0	F	1890449	Microcystaceae
0.00	2	0	G	1125	Microcystis
0.00	2	0	G1	2643300	unclassified Microcystis
0.00	2	2	S	1967666	Microcystis sp. MC19
0.00	10	3	O	1150	Oscillatoriales
0.00	2	0	F	1892252	Microcoleaceae
0.00	1	0	G	44471	Microcoleus
0.00	1	0	S	119532	Microcoleus vaginatus
0.00	1	1	S1	669365	Microcoleus vaginatus PCC 9802
0.00	1	0	G	54304	Planktothrix
0.00	1	1	S	1160	Planktothrix agardhii
0.00	2	0	F	2934961	Sirenicapillariaceae
0.00	2	2	G	2596745	Limnospira
0.00	1	0	F	1892251	Coleofasciculaceae
0.00	1	0	G	63132	Geitlerinema
0.00	1	0	G1	2648775	unclassified Geitlerinema
0.00	1	1	S	1173025	Geitlerinema sp. PCC 7407
0.00	1	0	F	1892254	Oscillatoriaceae
0.00	1	0	G	1155738	Moorena
0.00	1	0	S	1155739	Moorena producens
0.00	1	1	S1	1458985	Moorena producens PAL-8-15-08-1
0.00	1	0	O1	1892256	Oscillatoriales incertae sedis
0.00	1	0	G	2023214	Koinonema
0.00	1	0	G1	2781947	unclassified Koinonema
0.00	1	1	S	222819	[Phormidium] sp. ETS-05
0.00	242	0	O	1890424	Synechococcales
0.00	226	0	F	1890426	Synechococcaceae
0.00	225	0	G	1129	Synechococcus
0.00	225	0	G1	2626047	unclassified Synechococcus
0.00	218	218	S	195498	Synechococcus sp. PCC 7117
0.00	4	4	S	1442558	Synechococcus sp. TAK9802
0.00	2	2	S	2907159	Synechococcus sp. NB0720_010
0.00	1	1	S	1400864	Synechococcus sp. BIOS-E4-1
0.00	1	0	G	13034	Dactylococcopsis
0.00	1	0	S	292566	Dactylococcopsis salina
0.00	1	1	S1	13035	Dactylococcopsis salina PCC 8305
0.00	13	0	F	2881426	Prochlorococcaceae
0.00	13	3	G	1218	Prochlorococcus
0.00	10	0	S	1219	Prochlorococcus marinus
0.00	4	4	S1	167542	Prochlorococcus marinus str. MIT 9515
0.00	2	2	S1	167546	Prochlorococcus marinus str. MIT 9301
0.00	1	1	S1	3015000	Prochlorococcus marinus str. MIT 1214
0.00	1	1	S1	3014997	Prochlorococcus marinus str. MIT 0918
0.00	1	1	S1	167555	Prochlorococcus marinus str. NATL1A
0.00	1	1	S1	146891	Prochlorococcus marinus str. AS9601
0.00	2	0	F	1890429	Acaryochloridaceae
0.00	2	0	G	155977	Acaryochloris
0.00	2	1	S	155978	Acaryochloris marina
0.00	1	1	S1	2954813	Acaryochloris marina MBIC10699
0.00	1	0	F	1890428	Merismopediaceae
0.00	1	0	G	1142	Synechocystis
0.00	1	1	G1	2640012	unclassified Synechocystis
0.00	5	0	O	2881377	Pseudanabaenales
0.00	3	0	F	1890438	Leptolyngbyaceae
0.00	3	0	G	47251	Leptolyngbya
0.00	2	0	G1	2650499	unclassified Leptolyngbya
0.00	1	1	S	1115757	Leptolyngbya sp. BL0902
0.00	1	1	S	2016064	Leptolyngbya sp. PKUAC-SCTB231
0.00	1	1	S	1184	Leptolyngbya boryana
0.00	1	0	F	1890436	Pseudanabaenaceae
0.00	1	0	G	1152	Pseudanabaena
0.00	1	0	G1	2593292	unclassified Pseudanabaena
0.00	1	1	S	685565	Pseudanabaena sp. ABRG5-3
0.00	1	0	F	2881378	Thermosynechococcaceae
0.00	1	0	G	146785	Thermosynechococcus
0.00	1	0	G1	2622553	unclassified Thermosynechococcus
0.00	1	1	S	1394889	Thermosynechococcus sp. NK55a
0.00	3	0	O	52604	Pleurocapsales
0.00	3	0	F	1890498	Dermocarpellaceae
0.00	3	0	G	102115	Stanieria
0.00	3	0	S	102116	Stanieria cyanosphaera
0.00	3	3	S1	111780	Stanieria cyanosphaera PCC 7437
0.00	3	0	O	307595	Gloeobacterales
0.00	3	0	F	1890422	Gloeobacteraceae
0.00	2	0	G	2857076	Anthocerotibacter
0.00	2	0	S	2857077	Anthocerotibacter panamensis
0.00	2	2	S1	2778476	Anthocerotibacter panamensis C109
0.00	1	0	G	33071	Gloeobacter
0.00	1	0	S	33072	Gloeobacter violaceus
0.00	1	1	S1	251221	Gloeobacter violaceus PCC 7421
0.00	2	0	O	1890505	Chroococcidiopsidales
0.00	2	0	F	1890528	Chroococcidiopsidaceae
0.00	2	0	G	54298	Chroococcidiopsis
0.00	2	0	G1	2646205	unclassified Chroococcidiopsis
0.00	2	2	S	155894	Chroococcidiopsis sp. CCMEE 29
0.00	5	0	P	1297	Deinococcota
0.00	5	0	C	188787	Deinococci
0.00	4	0	O	118964	Deinococcales
0.00	4	0	F	183710	Deinococcaceae
0.00	4	0	G	1298	Deinococcus
0.00	2	2	S	1889240	Deinococcus rubellus
0.00	2	2	S	980427	Deinococcus wulumuqiensis
0.00	1	0	O	68933	Thermales
0.00	1	0	F	188786	Thermaceae
0.00	1	0	G	65551	Meiothermus
0.00	1	0	S	277	Meiothermus ruber
0.00	1	1	S1	504728	Meiothermus ruber DSM 1279
0.00	4	0	P	200795	Chloroflexota
0.00	3	0	C	301297	Dehalococcoidia
0.00	2	0	O	1202465	Dehalococcoidales
0.00	2	0	F	1202464	Dehalococcoidaceae
0.00	2	1	G	61434	Dehalococcoides
0.00	1	1	S	61435	Dehalococcoides mccartyi
0.00	1	0	G	670486	Dehalogenimonas
0.00	1	1	S	1839801	Dehalogenimonas formicexedens
0.00	1	0	C	1382928	Ardenticatenia
0.00	1	0	O	1382929	Ardenticatenales
0.00	1	0	F	1382930	Ardenticatenaceae
0.00	1	0	G	1988031	Candidatus Promineofilum
0.00	1	1	S	1806508	Candidatus Promineofilum breve
0.00	1	0	P	67819	Armatimonadota
0.00	1	0	C	1663419	Fimbriimonadia
0.00	1	0	O	1663425	Fimbriimonadales
0.00	1	0	F	1663426	Fimbriimonadaceae
0.00	1	0	G	1005038	Fimbriimonas
0.00	1	0	S	1005039	Fimbriimonas ginsengisoli
0.00	1	1	S1	661478	Fimbriimonas ginsengisoli Gsoil 348
0.17	39848	4532	P	1224	Pseudomonadota
0.10	22126	7	C	1236	Gammaproteobacteria
0.03	7820	0	O	91347	Enterobacterales
0.03	7329	0	F	1903409	Erwiniaceae
0.02	5391	0	G	551	Erwinia
0.02	5383	0	G1	2622719	unclassified Erwinia
0.02	5382	5382	S	2675378	Erwinia sp. E602
0.00	1	1	S	2681984	Erwinia sp. J780
0.00	8	8	S	1922217	Candidatus Erwinia haradaeae
0.01	1919	0	G	32199	Buchnera
0.01	1919	2	S	9	Buchnera aphidicola
0.01	1897	1897	S1	1241859	Buchnera aphidicola (Hyadaphis tataricae)
0.00	4	4	S1	2315800	Buchnera aphidicola (Stegophylla sp.)
0.00	2	2	S1	1241832	Buchnera aphidicola (Acyrthosiphon lactucae)
0.00	2	2	S1	1241865	Buchnera aphidicola (Macrosiphoniella sanborni)
0.00	2	0	S1	261318	Buchnera aphidicola (Cinara cedri)
0.00	2	2	S2	372461	Buchnera aphidicola BCc
0.00	2	2	S1	118103	Buchnera aphidicola (Melaphis rhois)
0.00	1	1	S1	118118	Buchnera aphidicola (Uroleucon sonchi)
0.00	1	0	S1	668607	Buchnera aphidicola (Acyrthosiphon kondoi)
0.00	1	1	S2	1005090	Buchnera aphidicola str. Ak (Acyrthosiphon kondoi)
0.00	1	1	S1	1241834	Buchnera aphidicola (Aphis nasturtii)
0.00	1	1	S1	261317	Buchnera aphidicola (Cinara tujafilina)
0.00	1	1	S1	1241836	Buchnera aphidicola (Artemisaphis artemisicola)
0.00	1	1	S1	2518979	Buchnera aphidicola (Cinara splendens)
0.00	1	1	S1	98795	Buchnera aphidicola (Myzus persicae)
0.00	1	1	S1	1241878	Buchnera aphidicola (Sarucallis kahawaluokalani)
0.00	16	0	G	53335	Pantoea
0.00	7	0	G1	2630326	unclassified Pantoea
0.00	6	6	S	2576760	Pantoea sp. Nvir
0.00	1	1	S	2490851	Pantoea sp. CCBC3-3-1
0.00	2	2	S	470934	Pantoea vagans
0.00	2	2	S	2044610	Candidatus Pantoea edessiphila
0.00	1	1	S	553	Pantoea ananatis
0.00	1	1	S	59814	Pantoea dispersa
0.00	1	1	S	66269	Pantoea stewartii
0.00	1	1	S	470932	Pantoea deleyi
0.00	1	1	S	1891675	Pantoea alhagi
0.00	2	0	G	2100764	Mixta
0.00	2	2	S	1615494	Mixta intestinalis
0.00	1	0	G	51228	Wigglesworthia
0.00	1	0	S	51229	Wigglesworthia glossinidia
0.00	1	0	S1	36868	Wigglesworthia glossinidia endosymbiont of Glossina morsitans
0.00	1	1	S2	1142511	Wigglesworthia glossinidia endosymbiont of Glossina morsitans morsitans (Yale colony)
0.00	172	4	F	543	Enterobacteriaceae
0.00	42	0	F1	191675	Enterobacteriaceae incertae sedis
0.00	42	0	F2	84563	ant, tsetse, mealybug, aphid, etc. endosymbionts
0.00	38	0	F3	84564	ant endosymbionts
0.00	38	20	G	203804	Candidatus Blochmannia
0.00	15	10	G1	711328	unclassified Candidatus Blochmannia
0.00	3	3	S	700220	Blochmannia endosymbiont of Camponotus sp.
0.00	1	1	S	1505596	Blochmannia endosymbiont of Polyrhachis (Hedomyrma) turneri
0.00	1	1	S	2681986	Blochmannia endosymbiont of Camponotus nipponensis
0.00	2	2	S	251540	Candidatus Blochmannia vicinus
0.00	1	0	S	251535	Candidatus Blochmannia vafer
0.00	1	1	S1	859654	Candidatus Blochmannia vafer str. BVAF
0.00	2	0	F3	146507	aphid secondary symbionts
0.00	1	0	G	568987	Candidatus Hamiltonella
0.00	1	1	S	138072	Candidatus Hamiltonella defensa
0.00	1	1	S	1199245	secondary endosymbiont of Ctenarytaina eucalypti
0.00	1	0	G	1906657	Candidatus Doolittlea
0.00	1	1	S	1778262	Candidatus Doolittlea endobia
0.00	1	0	G	1906660	Candidatus Mikella
0.00	1	1	S	1778264	Candidatus Mikella endobia
0.00	31	0	F1	2890311	Klebsiella/Raoultella group
0.00	30	6	G	570	Klebsiella
0.00	10	10	S	573	Klebsiella pneumoniae
0.00	5	3	S	244366	Klebsiella variicola
0.00	2	2	S1	2489014	Klebsiella variicola subsp. tropica
0.00	5	5	S	1463165	Klebsiella quasipneumoniae
0.00	2	2	S	548	Klebsiella aerogenes
0.00	1	1	S	571	Klebsiella oxytoca
0.00	1	1	S	1134687	Klebsiella michiganensis
0.00	1	0	G	160674	Raoultella
0.00	1	1	S	575	Raoultella planticola
0.00	26	2	G	561	Escherichia
0.00	20	19	S	562	Escherichia coli
0.00	1	1	S1	83334	Escherichia coli O157:H7
0.00	2	2	S	1499973	Escherichia marmotae
0.00	1	1	S	564	Escherichia fergusonii
0.00	1	1	S	208962	Escherichia albertii
0.00	16	3	G	547	Enterobacter
0.00	12	3	G1	354276	Enterobacter cloacae complex
0.00	5	5	S	550	Enterobacter cloacae
0.00	2	2	S	158836	Enterobacter hormaechei
0.00	1	1	S	61645	Enterobacter asburiae
0.00	1	1	S	208224	Enterobacter kobei
0.00	1	0	G1	2608935	unclassified Enterobacter
0.00	1	1	S	2742639	Enterobacter sp. RHBSTW-00175
0.00	14	5	G	544	Citrobacter
0.00	4	0	G1	1344959	Citrobacter freundii complex
0.00	3	3	S	546	Citrobacter freundii
0.00	1	1	S	57706	Citrobacter braakii
0.00	4	1	G1	2644389	unclassified Citrobacter
0.00	1	1	S	2861801	Citrobacter sp. Colony322
0.00	1	1	S	2742624	Citrobacter sp. RHB25-C09
0.00	1	1	S	2781952	Citrobacter sp. BDA59-3
0.00	1	1	S	2562449	Citrobacter tructae
0.00	14	0	F1	36866	unclassified Enterobacteriaceae
0.00	6	6	S	2675785	Enterobacteriaceae endosymbiont of Donacia sparganii
0.00	3	3	S	2675791	Enterobacteriaceae endosymbiont of Macroplea mutica
0.00	2	2	S	2675773	Enterobacteriaceae endosymbiont of Donacia cincticornis
0.00	1	1	S	2675779	Enterobacteriaceae endosymbiont of Donacia marginata
0.00	1	1	S	2675790	Enterobacteriaceae endosymbiont of Macroplea appendiculata
0.00	1	1	S	2675788	Enterobacteriaceae endosymbiont of Donacia versicolorea
0.00	6	0	G	1177214	Candidatus Profftia
0.00	4	4	S	1177216	Candidatus Profftia tarda
0.00	1	1	S	1987921	Candidatus Profftia lariciata
0.00	1	0	G1	2735709	unclassified Candidatus Profftia
0.00	1	1	S	2864218	Candidatus Profftia sp. (ex Adelges kitamiensis)
0.00	4	0	G	590	Salmonella
0.00	4	2	S	28901	Salmonella enterica
0.00	2	1	S1	59201	Salmonella enterica subsp. enterica
0.00	1	1	S2	286783	Salmonella enterica subsp. enterica serovar Indiana
0.00	3	0	G	1081630	Candidatus Schneideria
0.00	3	3	S	1081631	Candidatus Schneideria nysicola
0.00	3	3	G	83654	Leclercia
0.00	2	0	G	409304	Candidatus Ishikawaella
0.00	2	0	S	168169	Candidatus Ishikawaella capsulata
0.00	2	2	S1	476281	Candidatus Ishikawaella capsulata Mpkobe
0.00	2	0	G	1330545	Lelliottia
0.00	2	2	S	61646	Lelliottia amnigena
0.00	1	0	G	579	Kluyvera
0.00	1	1	S	51288	Kluyvera ascorbata
0.00	1	1	G	82976	Buttiauxella
0.00	1	0	G	702	Plesiomonas
0.00	1	1	S	703	Plesiomonas shigelloides
0.00	1	0	G	1330547	Kosakonia
0.00	1	1	S	1646340	Kosakonia pseudosacchari
0.00	1	0	G	1335483	Shimwellia
0.00	1	1	S	563	Shimwellia blattae
0.00	159	0	F	1903410	Pectobacteriaceae
0.00	154	1	G	122277	Pectobacterium
0.00	150	150	S	554	Pectobacterium carotovorum
0.00	1	1	S	78398	Pectobacterium odoriferum
0.00	1	1	S	2488639	Pectobacterium versatile
0.00	1	1	S	2485124	Pectobacterium polonicum
0.00	4	1	G	204037	Dickeya
0.00	2	1	S	204042	Dickeya zeae
0.00	1	1	S1	1224146	Dickeya zeae NCPPB 3531
0.00	1	1	S	568768	Dickeya poaceiphila
0.00	1	0	G	71655	Brenneria
0.00	1	1	S	1109412	Brenneria goodwinii
0.00	100	0	F	1903411	Yersiniaceae
0.00	84	4	G	613	Serratia
0.00	67	67	S	138074	Serratia symbiotica
0.00	8	8	S	47917	Serratia fonticola
0.00	2	2	S	82996	Serratia plymuthica
0.00	1	1	S	615	Serratia marcescens
0.00	1	0	G1	2647522	unclassified Serratia (in: enterobacteria)
0.00	1	1	S	2420306	Serratia sp. FDAARGOS_506
0.00	1	1	S	614	Serratia liquefaciens
0.00	12	2	G	629	Yersinia
0.00	3	3	S	419257	Yersinia massiliensis
0.00	2	2	S	28152	Yersinia kristensenii
0.00	2	1	G1	1649845	Yersinia pseudotuberculosis complex
0.00	1	1	S	367190	Yersinia similis
0.00	1	1	S	2607663	Yersinia canariae
0.00	1	1	S	1604335	Yersinia rochesterensis
0.00	1	1	S	630	Yersinia enterocolitica
0.00	3	1	G	34037	Rahnella
0.00	1	1	S	1510570	Rahnella victoriana
0.00	1	1	S	2703885	Rahnella aceris
0.00	1	0	G	1565532	Rouxiella
0.00	1	1	S	1646377	Rouxiella badensis
0.00	56	0	F	1903414	Morganellaceae
0.00	23	14	G	586	Providencia
0.00	5	5	S	587	Providencia rettgeri
0.00	3	3	S	126385	Providencia alcalifaciens
0.00	1	0	S	516075	Providencia sneebia
0.00	1	1	S1	1141660	Providencia sneebia DSM 19967
0.00	21	6	G	583	Proteus
0.00	7	6	S	584	Proteus mirabilis
0.00	1	1	S1	1266738	Proteus mirabilis BB2000
0.00	4	4	S	585	Proteus vulgaris
0.00	4	0	S	1574161	Proteus terrae
0.00	4	4	S1	626774	Proteus terrae subsp. cibarius
0.00	5	0	G	626	Xenorhabdus
0.00	2	1	S	40576	Xenorhabdus bovienii
0.00	1	1	S1	406818	Xenorhabdus bovienii SS-2004
0.00	1	1	S	628	Xenorhabdus nematophila
0.00	1	0	S	40577	Xenorhabdus poinarii
0.00	1	1	S1	1354304	Xenorhabdus poinarii G6
0.00	1	1	S	351679	Xenorhabdus hominickii
0.00	4	0	G	29487	Photorhabdus
0.00	3	0	S	2218628	Photorhabdus laumondii
0.00	3	3	S1	141679	Photorhabdus laumondii subsp. laumondii
0.00	1	1	S	291112	Photorhabdus asymbiotica
0.00	2	0	G	581	Morganella
0.00	2	2	S	582	Morganella morganii
0.00	1	0	G	637	Arsenophonus
0.00	1	1	S	638	Arsenophonus nasoniae
0.00	4	0	F	2812006	Bruguierivoracaceae
0.00	4	0	G	84565	Sodalis
0.00	2	0	G1	2636512	unclassified Sodalis
0.00	2	2	S	1929246	Sodalis endosymbiont of Henestaris halophilus
0.00	2	2	S	2697027	Sodalis ligni
0.02	5632	0	O	135622	Alteromonadales
0.02	5575	0	F	267890	Shewanellaceae
0.02	5574	3076	G	22	Shewanella
0.01	2484	1	G1	196818	unclassified Shewanella
0.01	2479	2479	S	351745	Shewanella sp. W3-18-1
[truncated: 3,251 more rows]
