# Supplementary material for: SeqVerify: An accessible analysis tool for cell line genomic integrity, contamination, and gene editing outcomes
Source: Stem Cell Reports. 2024 Sep 12;19(10):1505–15. doi: 10.1016/j.stemcr.2024.08.004 (PMC11561455; doi:10.1016/j.stemcr.2024.08.004)
Supplement: File S3. Example SeqVerify output [file mmc3.zip]

Archive with 33 entries (28 files):
- Supplemental_File_3_Example_output/
- Supplemental_File_3_Example_output/.DS_Store
- __MACOSX/Supplemental_File_3_Example_output/._.DS_Store
- Supplemental_File_3_Example_output/copy_number/
- __MACOSX/Supplemental_File_3_Example_output/._copy_number
- Supplemental_File_3_Example_output/insertion/
- Supplemental_File_3_Example_output/kraken/
- __MACOSX/Supplemental_File_3_Example_output/._kraken
- Supplemental_File_3_Example_output/variant_calling/
- Supplemental_File_3_Example_output/copy_number/publish_PGP1_D4TR8G_redo.global.0000.png
- __MACOSX/Supplemental_File_3_Example_output/copy_number/._publish_PGP1_D4TR8G_redo.global.0000.png
- Supplemental_File_3_Example_output/copy_number/publish_PGP1_D4TR8G_redo.pytor
- __MACOSX/Supplemental_File_3_Example_output/copy_number/._publish_PGP1_D4TR8G_redo.pytor
- Supplemental_File_3_Example_output/copy_number/calls.100000.tsv
- __MACOSX/Supplemental_File_3_Example_output/copy_number/._calls.100000.tsv
- Supplemental_File_3_Example_output/insertion/igv_viewer.html
- __MACOSX/Supplemental_File_3_Example_output/insertion/._igv_viewer.html
- Supplemental_File_3_Example_output/insertion/seqverify_readout.sorted.txt
- __MACOSX/Supplemental_File_3_Example_output/insertion/._seqverify_readout.sorted.txt
- Supplemental_File_3_Example_output/insertion/seqverify_readout.txt
- __MACOSX/Supplemental_File_3_Example_output/insertion/._seqverify_readout.txt
- Supplemental_File_3_Example_output/kraken/classified_seqs_publish_PGP1_D4TR8G_redo_1.fq
- __MACOSX/Supplemental_File_3_Example_output/kraken/._classified_seqs_publish_PGP1_D4TR8G_redo_1.fq
- Supplemental_File_3_Example_output/kraken/classified_seqs_publish_PGP1_D4TR8G_redo.kreport
- __MACOSX/Supplemental_File_3_Example_output/kraken/._classified_seqs_publish_PGP1_D4TR8G_redo.kreport
- Supplemental_File_3_Example_output/kraken/classified_publish_PGP1_D4TR8G_redo.kraken
- __MACOSX/Supplemental_File_3_Example_output/kraken/._classified_publish_PGP1_D4TR8G_redo.kraken
- Supplemental_File_3_Example_output/kraken/classified_seqs_publish_PGP1_D4TR8G_redo_2.fq
- __MACOSX/Supplemental_File_3_Example_output/kraken/._classified_seqs_publish_PGP1_D4TR8G_redo_2.fq
- Supplemental_File_3_Example_output/variant_calling/seqverify_publish_PGP1_D4TR8G_redo_variants.tsv
- __MACOSX/Supplemental_File_3_Example_output/variant_calling/._seqverify_publish_PGP1_D4TR8G_redo_variants.tsv
- Supplemental_File_3_Example_output/variant_calling/seqverify_snp_quality.png
- __MACOSX/Supplemental_File_3_Example_output/variant_calling/._seqverify_snp_quality.png
