# Supplementary material for: SeqVerify: An accessible analysis tool for cell line genomic integrity, contamination, and gene editing outcomes
Source: Stem Cell Reports. 2024 Sep 12;19(10):1505–15. doi: 10.1016/j.stemcr.2024.08.004 (PMC11561455; doi:10.1016/j.stemcr.2024.08.004)
Supplement: File S3. Example SeqVerify output [file mmc3.zip › Supplemental_File_3_Example_output/copy_number/calls.100000.tsv]

deletion	chr1:103500001-103800000	300000	0.2897	1.855221e-01	0.000000e+00	1.855221e-01	0.000000e+00	0.9366	0.0000	103500100
deletion	chr1:120600001-120900000	300000	0.7211	2.936940e+01	1.347769e-03	2.936940e+01	1.347769e-03	0.5797	0.0000	120600100
deletion	chr1:122600001-124000000	1400000	0.7042	6.658796e-03	9.926725e+08	6.658796e-03	9.926725e+08	0.9028	0.0000	122600100
deletion	chr1:124500001-124900000	400000	0.6939	1.912877e+01	7.088689e-08	1.912877e+01	7.088689e-08	0.9112	0.0000	123487500
deletion	chr1:125500001-125800000	300000	0.5320	4.694813e+01	3.038001e-18	4.694813e+01	3.038001e-18	0.9305	0.0000	122587500
deletion	chr1:129100001-129600000	500000	0.5733	1.707569e+00	6.022991e-25	1.707569e+00	6.022991e-25	0.7816	0.0000	118787500
duplication	chr1:129600001-131000000	1400000	2.2078	1.608539e-04	0.000000e+00	1.608539e-04	0.000000e+00	0.8222	0.0000	117387500
deletion	chr1:131500001-131800000	300000	0.5841	5.348503e+00	1.084261e-21	5.348503e+00	1.084261e-21	0.9613	0.0000	116587500
deletion	chr1:135800001-136300000	500000	0.6100	9.291764e-01	1.103098e-25	9.291764e-01	1.103098e-25	0.8661	0.0000	112087500
deletion	chr1:138600001-138800000	200000	0.7116	2.479171e+02	4.567895e-02	2.479171e+02	4.567895e-02	0.8943	0.0000	109587500
duplication	chr1:139500001-142200000	2700000	1.7246	1.608824e-08	6.436462e+00	1.608824e-08	6.436462e+00	0.8991	0.0000	106187500
deletion	chr1:142200001-143400000	1200000	0.6898	6.184811e-04	9.264459e-19	6.184811e-04	9.264459e-19	0.5681	0.0000	104987500
deletion	chr2:91500001-91700000	200000	0.5461	1.142790e+03	9.615153e-04	1.142790e+03	9.615153e-04	0.4644	0.0000	91500100
deletion	chr2:92500001-92700000	200000	0.6316	3.265692e+02	5.623871e-07	3.265692e+02	5.623871e-07	0.8521	0.0000	92500100
deletion	chr3:93000001-94600000	1600000	0.4545	1.080346e-09	7.887094e-168	1.080346e-09	7.887094e-168	0.9201	0.0000	93000100
deletion	chr4:9200001-9400000	200000	0.4204	4.854737e+02	8.846952e-24	4.854737e+02	8.846952e-24	0.8392	0.0000	9200100
deletion	chr4:51700001-54200000	2500000	0.4862	1.185732e-11	3.716918e-33	1.185732e-11	3.716918e-33	0.9502	0.0000	51700100
deletion	chr5:46800001-47100000	300000	0.6154	1.299785e+02	3.037119e-09	1.299785e+02	3.037119e-09	0.7425	0.0000	46800100
duplication	chr5:47100001-49900000	2800000	1.5686	2.664294e-02	2.590518e+05	2.664294e-02	2.590518e+05	0.7994	0.0000	47100100
deletion	chr5:50100001-50500000	400000	0.5517	1.189299e+01	1.980156e-21	1.189299e+01	1.980156e-21	0.5400	0.0000	50100100
duplication	chr5:70400001-71700000	1300000	1.3561	1.473757e-02	1.315311e-06	1.473757e-02	1.315311e-06	0.7782	0.0000	70400100
deletion	chr6:58600001-61000000	2400000	0.4711	1.470856e-05	2.870883e+09	1.470856e-05	2.870883e+09	0.9140	0.0000	58600100
deletion	chr6:145800001-146100000	300000	0.5633	3.109750e+00	1.399157e-26	3.109750e+00	1.399157e-26	0.0036	0.0000	26026800
deletion	chr7:58400001-58600000	200000	0.4960	4.485540e+02	8.381676e-17	4.485540e+02	8.381676e-17	0.1790	0.0000	58400100
deletion	chr7:61000001-63300000	2300000	0.6342	1.786067e-08	6.956290e+05	1.786067e-08	6.956290e+05	0.9379	0.0000	61000100
deletion	chr8:7200001-7600000	400000	0.6285	4.424243e+00	9.665952e-16	4.424243e+00	9.665952e-16	0.6852	0.0000	7200100
deletion	chr8:11500001-12600000	1100000	0.5507	4.147095e-02	4.065756e-24	4.147095e-02	4.065756e-24	0.6983	0.0000	11500100
deletion	chr9:49300001-55200000	5900000	0.3198	0.000000e+00	1.228937e+09	0.000000e+00	1.228937e+09	0.7195	0.0000	49300100
deletion	chr9:55700001-65800000	10100000	0.4023	0.000000e+00	3.671112e-294	0.000000e+00	3.671112e-294	0.7978	0.0000	55700100
deletion	chr9:66200001-71400000	5200000	0.3900	0.000000e+00	1.072831e-261	0.000000e+00	1.072831e-261	0.9438	0.0000	66200100
deletion	chr9:71800001-72900000	1100000	0.5860	2.575573e-04	9.285932e-42	2.575573e-04	9.285932e-42	0.5656	0.0000	71800100
deletion	chr9:76000001-76200000	200000	0.4457	1.163511e+02	0.000000e+00	1.163511e+02	0.000000e+00	0.5648	0.0000	74417400
duplication	chr9:78300001-79400000	1100000	1.4644	1.161332e-02	1.004217e-24	1.161332e-02	1.004217e-24	0.2828	0.0000	71217400
deletion	chr10:40000001-41400000	1400000	0.7181	1.109530e-02	2.324937e+08	1.109530e-02	2.324937e+08	0.8811	0.0000	40000100
deletion	chr10:64000001-64500000	500000	0.6062	3.217214e+00	1.233115e-11	3.217214e+00	1.233115e-11	0.0035	0.0000	64000100
deletion	chr11:52400001-54000000	1600000	0.5811	7.539585e-07	6.013142e-60	7.539585e-07	6.013142e-60	0.9067	0.0000	52400100
deletion	chr13:1500001-4700000	3200000	0.6813	1.493420e-09	2.894844e+02	1.493420e-09	2.894844e+02	0.8766	0.0000	1500100
deletion	chr13:5000001-5300000	300000	0.6863	2.426261e+01	2.022109e-08	2.426261e+01	2.022109e-08	0.7726	0.0000	5000100
deletion	chr13:5800001-9100000	3300000	0.6712	0.000000e+00	1.197423e-209	0.000000e+00	1.197423e-209	1.0000	0.0000	5800100
deletion	chr13:15500001-17400000	1900000	0.2509	3.690732e-12	2.449239e-175	3.690732e-12	2.449239e-175	0.9095	0.0000	15500100
deletion	chr14:300001-600000	300000	0.3378	2.833876e+01	0.000000e+00	2.833876e+01	0.000000e+00	0.8818	0.0000	300100
duplication	chr14:8100001-9300000	1200000	1.3141	3.461165e-02	5.144435e+00	3.461165e-02	5.144435e+00	0.2519	0.0000	8100100
deletion	chr14:10200001-12300000	2100000	0.6198	9.478718e-09	1.337809e-28	9.478718e-09	1.337809e-28	0.9602	0.0000	10200100
deletion	chr15:400001-1000000	600000	0.4467	2.338267e-02	2.570518e-64	2.338267e-02	2.570518e-64	0.6383	0.0000	400100
deletion	chr15:5600001-6000000	400000	0.5674	5.619053e+00	1.133165e-18	5.619053e+00	1.133165e-18	0.7579	0.0000	5600100
deletion	chr15:6500001-13900000	7400000	0.4310	0.000000e+00	6.101157e-246	0.000000e+00	6.101157e-246	0.9077	0.0000	6500100
deletion	chr15:14400001-14600000	200000	0.6037	3.809166e+01	1.842473e-12	3.809166e+01	1.842473e-12	0.1494	0.0000	14400100
duplication	chr15:16500001-17600000	1100000	1.3153	4.430142e-02	4.479327e-21	4.430142e-02	4.479327e-21	0.8684	0.0000	16500100
deletion	chr15:19400001-19600000	200000	0.6663	1.695702e+02	9.250621e-06	1.695702e+02	9.250621e-06	0.4973	0.0000	19400100
deletion	chr16:33700001-35100000	1400000	0.4933	1.464610e-05	1.489553e-19	1.464610e-05	1.489553e-19	0.6209	0.0000	33700100
deletion	chr16:36200001-37200000	1000000	0.5895	1.173734e-04	4.853278e-50	1.173734e-04	4.853278e-50	0.9580	0.0000	36200100
deletion	chr16:41400001-48600000	7200000	0.4829	0.000000e+00	0.000000e+00	0.000000e+00	0.000000e+00	0.9769	0.0000	41400100
deletion	chr16:49100001-50000000	900000	0.5542	1.568476e-04	1.050558e-39	1.568476e-04	1.050558e-39	0.9385	0.0000	46330500
duplication	chr16:51100001-52200000	1100000	1.4980	1.724770e-03	1.811604e-42	1.724770e-03	1.811604e-42	0.7906	0.0000	44130500
deletion	chr16:80200001-80500000	300000	0.5956	2.875168e+01	2.295531e-14	2.875168e+01	2.295531e-14	0.6644	0.0000	15830500
deletion	chr17:24800001-25100000	300000	0.5885	1.369684e+00	2.814102e-24	1.369684e+00	2.814102e-24	0.9893	0.0000	24800100
deletion	chr17:25400001-26400000	1000000	0.5908	7.614149e-06	6.096555e-50	7.614149e-06	6.096555e-50	0.9806	0.0000	25400100
duplication	chr17:43000001-44100000	1100000	1.0551	3.646589e-02	1.703138e+04	3.646589e-02	1.703138e+04	0.0074	0.0000	40177000
deletion	chr17:83800001-84000000	200000	0.4758	1.515018e+02	0.000000e+00	1.515018e+02	0.000000e+00	0.7062	0.0000	277000
deletion	chr18:1-200000	200000	0.2408	2.594136e+01	0.000000e+00	2.594136e+01	0.000000e+00	0.9944	0.0000	100
deletion	chr18:17800001-19500000	1700000	0.4530	2.006219e-11	1.294035e-100	2.006219e-11	1.294035e-100	0.9860	0.0000	17800100
deletion	chr19:25000001-25200000	200000	0.6181	7.160856e+01	1.009163e-10	7.160856e+01	1.009163e-10	0.6104	0.0000	25000100
deletion	chr19:26500001-28600000	2100000	0.4719	0.000000e+00	6.014915e-230	0.000000e+00	6.014915e-230	0.8996	0.0000	26500100
deletion	chr19:39900001-40100000	200000	0.6401	8.252352e+02	4.092610e-02	8.252352e+02	4.092610e-02	0.5776	0.0000	21607500
duplication	chr19:44400001-45500000	1100000	1.0298	2.277876e-02	3.341095e+05	2.277876e-02	3.341095e+05	0.0025	0.0000	16207500
deletion	chr19:50700001-51000000	300000	0.6703	1.151878e+02	4.332769e-06	1.151878e+02	4.332769e-06	0.5559	0.0000	10707500
deletion	chr20:26400001-26600000	200000	0.3322	3.935334e+02	0.000000e+00	3.935334e+02	0.000000e+00	0.5822	0.0000	26400100
duplication	chr20:27700001-28900000	1200000	1.4623	4.563742e-02	1.512370e-44	4.563742e-02	1.512370e-44	0.9855	0.0000	27700100
deletion	chr20:32600001-32800000	200000	0.3841	1.012252e+01	0.000000e+00	1.012252e+01	0.000000e+00	0.4309	0.0000	32600100
deletion	chr21:400001-2200000	1800000	0.7113	4.896271e-05	3.757564e+06	4.896271e-05	3.757564e+06	0.7117	0.0000	400100
deletion	chr21:2400001-2700000	300000	0.3501	1.333628e+02	3.143069e-38	1.333628e+02	3.143069e-38	0.4472	0.0000	2400100
deletion	chr21:3900001-5500000	1600000	0.7448	1.027953e-10	4.625311e-43	1.027953e-10	4.625311e-43	1.0000	0.0000	3900100
deletion	chr21:5700001-6300000	600000	0.2030	2.083644e-03	0.000000e+00	2.083644e-03	0.000000e+00	0.3147	0.0000	5700100
deletion	chr21:6700001-8100000	1400000	0.3413	2.338650e-06	2.867204e-129	2.338650e-06	2.867204e-129	0.6684	0.0000	6700100
deletion	chr22:600001-1900000	1300000	0.5315	6.922259e-08	3.897182e-111	6.922259e-08	3.897182e-111	0.5810	0.0000	600100
deletion	chr22:7000001-9200000	2200000	0.6081	7.780914e-08	1.265156e+04	7.780914e-08	1.265156e+04	0.3010	0.0000	7000100
deletion	chr22:10500001-11100000	600000	0.6049	1.452266e-03	1.266134e-45	1.452266e-03	1.266134e-45	0.5396	0.0000	10500100
deletion	chr22:11500001-12100000	600000	0.5955	1.344291e-02	9.362587e-35	1.344291e-02	9.362587e-35	0.3606	0.0000	11500100
deletion	chr22:13100001-15500000	2400000	0.5894	5.312417e-13	1.766625e-60	5.312417e-13	1.766625e-60	0.8680	0.0000	13100100
duplication	chrY:21200001-22200000	1000000	0.8962	2.631099e-02	7.701429e+04	2.631099e-02	7.701429e+04	0.0309	0.0000	21200100
deletion	chrY:61600001-61800000	200000	0.4670	1.994726e+02	9.160331e-12	1.994726e+02	9.160331e-12	0.8270	0.0000	660200
