# Supplementary material for: SeqVerify: An accessible analysis tool for cell line genomic integrity, contamination, and gene editing outcomes
Source: Stem Cell Reports. 2024 Sep 12;19(10):1505–15. doi: 10.1016/j.stemcr.2024.08.004 (PMC11561455; doi:10.1016/j.stemcr.2024.08.004)
Supplement: File S3. Example SeqVerify output [file mmc3.zip › Supplemental_File_3_Example_output/insertion/seqverify_readout.sorted.txt]

chromosome	position	gene	nonchimeric_count	chimeric_count	confidence
chr2	154082616	pCAGGSS-Dre	1	0	0.7762990172118707
chr11	24953848	pHDR2_backbone	1	0	0.7762990172118707
chr18	53486674	pHDR2_backbone	1	0	0.7762990172118707
chr5	56647658	pHDR2_backbone	14	5	0.9950248499779925
chr7	88953762	pHDR2_backbone	1	0	0.7762990172118707
chr9	7676758	pHDR2_backbone	1	0	0.7762990172118707
chr13	22317940	pX330-U6-Cas9	1	0	0.7762990172118707
chr14	39827491	pX330-U6-Cas9	1	1	0.9253383714469269
chr14	85804269	pX330-U6-Cas9	0	1	0.7762990172118707
chr17	49765486	pX330-U6-Cas9	0	1	0.7762990172118707
chr2	223044487	pX330-U6-Cas9	0	1	0.7762990172118707
chr3	170681234	pX330-U6-Cas9	1	0	0.7762990172118707
chr4	1747263	pX330-U6-Cas9	1	0	0.7762990172118707
chr4	172972530	pX330-U6-Cas9	1	1	0.9253383714469269
chr4	186776665	pX330-U6-Cas9	0	1	0.7762990172118707
chr6	159332848	pX330-U6-Cas9	1	1	0.9253383714469269
chr8	61347124	pX330-U6-Cas9	0	1	0.7762990172118707
