# Supplementary material for: SeqVerify: An accessible analysis tool for cell line genomic integrity, contamination, and gene editing outcomes
Source: Stem Cell Reports. 2024 Sep 12;19(10):1505–15. doi: 10.1016/j.stemcr.2024.08.004 (PMC11561455; doi:10.1016/j.stemcr.2024.08.004)
Supplement: File S3. Example SeqVerify output [file mmc3.zip › Supplemental_File_3_Example_output/kraken/classified_seqs_publish_PGP1_D4TR8G_redo_1.fq]

@A00738:647:H5NVNDSX7:2:1101:19334:6762 kraken:taxid|9606
AATTAGGTTGGAGCATGAACTGGTACAACTAGGGACAGCTACTTTCTCTACTGGGGAAATTAAGATTTGATTAGAACTCTAAATGAAATTTTGATTAAATAATATTCATGGGAAACTATAGGTAGAGGTAAGTTAAACCAAAAACATTTT
+
FFFFFFFFFFFFFFFFFFFFFFFFFFFFFFFFFFFFFFFFFFFFFFFFFFFFFFFFF,F:FFFFFFFFFFFFFFFFFFFFFFFFFFFFFFFFFFFFFFFFFFFFFFFF:FFFF::FFFFFFF::FFFFFFFFFFFF,FFFFFFFFF,FFF
@A00738:647:H5NVNDSX7:2:1101:23484:7811 kraken:taxid|9606
GATGCTAAGGCAAGACAACAGGAGTTTCACAACTGGATGACCAAAACATAGCAAGTCAGACTTGACAATAAGCTGGATAAATCTGATTAATGCTCTTAATATTCCCTGCTTCACAAGAATTAATTTTTCAGTTCATGTGGTAGAGGTTGA
+
FFFFFFFFFFFFFFFFFFFFFFFFFFFFFFFFFFFFFFFFFFFFFFFFFFFFFFFFFFFFF:FF:FFFFFFFFFFFFFFFFFFFFFFFFFFFFFFFFFFFFFFFFFFFFFFFFF:FFFFFFFFFFFFFFFFFFFFFFFFFFFFFFFF:FF
@A00738:647:H5NVNDSX7:2:1101:28971:14434 kraken:taxid|9606
ATGAAGTTCTTTACTTTCTTGGAGGGTTTTAAAAGCACCAATATTTATTTTTCCTTTCTGGATGTGTGCTTAGCTACATAGAATTCCACATTCCCCTGATTTTTGACTAGCTGACCCTCCTTACAGAGGTAGTGTGGTGTAATTGTCTAG
+
FFFFFFFFFF:FFFF:FFFFF:FFFFF,FFFFFF,,FF:FFFFFFFFFFFFF:FFFFFFF:FF:F,F:FFFF:FFFFF:F,FFFFFFFFF:FFFF:FFFF:FFFFFFFFFFFFFFFF:FF,FFFFFFFF::FF,FFFFFFF,FFF:FFFF
@A00738:647:H5NVNDSX7:2:1101:26223:14622 kraken:taxid|9606
ACAATCAGGTATGGCTTGAGCACAAAGCATGTATGGTAGAGACAGAAAAAGATAGTGACCAAGGGGAAGCCTGGGAATGAAGGCAGGAGTCAGACTGTGAAAGGCCTTTATATTGCACTCAGTACAATTTTTGTAAAATAAATGAACTGT
+
FFFFFFFFFFFFFFFFFFFFFFFFFFFFFFFFFFFFFFFFFFFFFFFFFFFFFF:FFFFFFFFFFFFFFFFFFFFFFFFFFFFFFFFFFFFFFFFFFFFFFFFFFFFFFFFFFFFFFFFFFFFFFFFFFFFFFF:FF,FFFFFFFFFFFF
@A00738:647:H5NVNDSX7:2:1101:29668:17331 kraken:taxid|9606
CCTTGATAAGTTTTTATAGTTTGAAAACTGCCTAAATTATGTTCTTAAAAAAGTAATGAACATTGTATTTAGTCTCTTCCAATTCTCAATCAGATTAATTATTATCTTTAATATTGTATGACCTGGTACTTCCATTATAATGTTGAGTTT
+
FFFFFFFFFFFFFFFFFFFFFFFFFF:FFFFFFFFFFFFFFFFFFFFFFFF:FFFFFFFFFFFFFF:FFFFFFFFFFFFFFFFFFFFFFFFFFFFFFFFFFFFFFFFFFFFFFFFFFFFFFF:FFFFFFFFFFFFFFFFFFFFFF:FFFF
@A00738:647:H5NVNDSX7:2:1101:4001:19695 kraken:taxid|9606
ATTTTAGAAAGAGCATTTGGGCTGCAATGTCAATAACTAATTAAAGGAGGTGAGGCGGTAGCTCAGGAGCAGTGGGAAGATGGTTAGCAGCATAAGGAGGCACTGTGACTTCAATAGAGGCAGGAGGATAGTAATGGGGACAAGAGGATG
+
FFFFFFFFFFFFFFF:FFFFFFFFFFFFFFFFFFFFFFFFFFFFFFFFFFFFFFFFFFFFFFFFFFFFFFFFFFFFFFFFFFFFF,FFFFFFFFFFFFFFFFFFFFF:FFFFF:FFFFFFFFFFFFFFFFFFFFFFFFFFFFFFFFFFFF
@A00738:647:H5NVNDSX7:2:1101:2817:20400 kraken:taxid|9606
CATGGGAAAAGATTTTGGCGACCATCATTTAGTATCCATGCTCTCTCTCAACACTCAGAAATCTATAGCTATCTTTTAAATGTAGATTAAAGCTTTCCAACATTGACATATGAAAATTAAAAAAGCAAAACTTATAAGGACCAATTCTGA
+
FFFFFFFFFFFFFFFFFFFFFFFFFFFFFFFFFFFFFFFFFFFFFFFFFFFFFFFFFFFFFFFF:FFFFFFFFFFFFFFFFFFFFFFFFF:FFFFFFFFFFFFFFFFF,FFF:FFFFFF:FFF,FFFFF,FFF:FFFF:FF:FFFFFFFF
@A00738:647:H5NVNDSX7:2:1101:7554:26663 kraken:taxid|9606
ATCTTTCTTCCTGGAATGTGGGAGTGGTGCTGGTCTGTTAGCTTTGATCATGCAAATGAGGAAAACACCCTAGAAAATGGCAATGGGCCCCAGACAACCTCTTGACATGGGACTATCTTCCCAGCCTGGACCATTCACCTACCTATAGAT
+
FFFFFFFFFFFFFFFFFFFFFFFFFFFFFFFFFFFFFFFFFFFFFFFFFFFFFFFFFFFFFFFFFF:FFFFFFFFFFFFFFF,FFFFFFFFFFFFFFFFFFFFFFFFFFFFFFF:FFFFFFFFFFFFFFFFFFFFFFFFFFFFF,F,FF:
@A00738:647:H5NVNDSX7:2:1101:9796:27539 kraken:taxid|9606
AGAAGATAGTGAAGGAATAACAACAAAATCTCCAAAAAAAAGAAGAAAATAAATTGCTAAAATCAGAAATGAATAAAATAGAAATATGATATAAAATAATGTCATCAAAGCAGAAATTTCATTCCTTAACAAGTTTTAAAAAATCCATAA
+
FFFFFFFFFFFFFFFFFFFFFFFFFFFFFFFFFFFFFFFFFFFFFFFFFFFFFFFFFFFFFFFFFFFFFFFFFFFFFFFFFFFFFFFFFFFFFFFFFFFFFFFFFFFF:FFFFF,FFFFFFFFFFFF:FFFFFFFFF:FFF:FFFFFFFF
@A00738:647:H5NVNDSX7:2:1101:4399:34037 kraken:taxid|9606
CTCTTTATATTACACTCTACATCAAAACATACCTTAAAGATATTATCTGCTATTTCTCTTGCCCAGAATGATTTTTCCCACCCATGGTAGACGTCCTCACTTCATTCAGGTCTCCGCTTAATTATCTTAAAACATTTTGCCCTCTAGTTC
+
FFFFFFFFFFFFFFFFFFFFFFFFFFFFFFFFFFFFFFFFFFFFFFFFFFF:FFFFFFFFFFFFFFFFFF:FFFFFFFFFFFFFFFFFFFFFFFFFFFFFFFFFFFFFFFFFFFFFFFFFFFFFFFFFFFFFFFFFFFFFFFFFFFFFFF
@A00738:647:H5NVNDSX7:2:1102:6117:3662 kraken:taxid|9606
CTCGGCAGCTCAGTGTCTCCTCTCAGCGGCCGTCCGAGGAGGAACTGCAGCCGGATTGTAGACAGGACACAGAAACGCTTGTCTGGTGCAGGCGCCATGCTCGCCGCACAGGCCCGGGGTGTCCAGGGTTTTCCGGAAGGGGCTCGTGTG
+
FFFFFFFFFFFFFFFFFFFFFFFF:FFFFFFFFFFFFFFFFFFFFFFFFFFFFFFFFFFFFFFFFFFFFFFFF:FFFFFFFFFFFFFFFFFFFFFFFFFFFFFFFFFFFFFFFFFFFFFFF:FFFFFFF,FFFFFFFFFFFFF:FFFFFF
@A00738:647:H5NVNDSX7:2:1102:8106:17284 kraken:taxid|9606
CCACAGGCCATAGTTTGCTGACCCTTGCCTTAGGGCATGACTAAGTATAATGCTTCTAATTTTTCATCACCCTTACTGCTATGTGATACTGAAGCATAATCATTGGATTGCTTGTCTCTTTTTCGAAGACTCATGTGCCATCCATCCTCC
+
FFFFFFFFFFFFFFFFFFFFFFFFFFFFFFFFFFFFFFFFFFFFFFFFFFFFF:FFFFFFFFFFFFFFFFFFFFFFFFFFFFFFFFFFFFFFFFFFFFFFFFFFFFFFFFFFFFFFFFFFFFFFFFFFFFFFFFFFFFF:FFFFFFFFFF
@A00738:647:H5NVNDSX7:2:1102:30418:27148 kraken:taxid|9606
CTTTAAATCATTTTTAAAAATATGAATAATCCAACTTTAAAAGTTGACAATGAAACTCAGTAGATATTTCTCTGAAGAATATGTGAAAATAGCAAGTAAGTACATGTAGAGGTGTCAACAGTTACCATATTACCCAGCAAACCCACACCT
+
,:FFFFFFF:FFFF,,FFFFF::::F::FF:,FF:F,FFFFFF,,FF:F:,FFFFFFFF:,FFFFFF:FFFFFFFF,FF:FF:FF,:FFFFFF,FFF,F,FFFFFFFF:FFF:F:FFFFFFFFF,FF,FFFF:FFF:FFFFFFFF:FFF:
@A00738:647:H5NVNDSX7:2:1102:24352:36495 kraken:taxid|9606
AACGTGAGAAAAGCAGGGAGCCCAGTGAGGAAGCTCCTGGTATCAGAGAGAGATGAGGCGGCCAGGTTGAGGGTGGGAGCTGGACATTGGGCAGGCACTCAGTGTCTCATATATCCTGAAGGAGAGGCCATGGGGCTTAGGACAGGCTGG
+
F:FFFFFFFFFFFFFFFFFFFFFFFFFFFFFFFFFFFFFFFFFFFFFFFFFFFFFFFFFFFFFFFFFFFFFFFFFFFFFFFFFFFFFFFFFFFFFFFFFFFFFFFFFFFFFFFFFFFFFFFFFFFFFFF:FFFFFF:FFFFFFFFFFFFF
@A00738:647:H5NVNDSX7:2:1102:9914:36730 kraken:taxid|9606
CACTTCCAGGATAACTTGCCCATCTGGCCTGATGGGCCTTCCAGAATGCATTCCACCACTTCTAGTCCTGCGGCTCACCTTTCTAGTCGTACCCACATAAACAAGTGGCTTCTTTCTCCTGGTAGTGTGTGGCAGGAAACCTTGCAGCTC
+
FFFFFFFFFFFFFFFFFFFFFFFFFFFFFFFFFFFFFFFFFFFFFFFFFFFFFFFFFFFFFFFFFFFFFFFFFFFFFFFFFFFFFFFFFFFFFFFFFF:FFFFFFFFFFFF,FFF,:,F::FFF:F,F:F,FFFFFFFF:F,F,FFFFFF
@A00738:647:H5NVNDSX7:2:1103:28085:1344 kraken:taxid|9606
CATGGTGTAAAATTATTTAAGCAGTGATCATTTGAGAATATTTGGAAGAAAACAATGAGCCAAAGTAGAACAATAATAATTGTTCATTGTTTACTATATACCTAACTCTGATACACACTTGATGTCAGCTTTTGTTCTTCAATTCCAAAT
+
FFFFFFFFFFFFFFFFFFFFFFFFFFFFFFFFFFFFFFFF:FFFFFFFFFFFFFFFFFFFFFFFFF,FFFFFFFFFFFFFFFFFFF:FFFFFFFFFFFFFFFFFFFFFFFFFFFFFFFFFFFFFFFFFFFFFFFFFFFFFFFFFFFFFFF
@A00738:647:H5NVNDSX7:2:1103:6858:2754 kraken:taxid|9606
AGCTGTCACCTGCTCTCTGGTAGGTGAACCCTCTGTGGCTCCCCTGTACCCCCCACTCAACACCTGGATCTCCATTGCTAAAGGAACCCTTGGTGCCCCAGCCCTTGTCCATGCTGCCCCTCCCGCTGGCCGGCGCTGGGCTCAGGACGG
+
FFFFFFFFFFFFFFFFFFFFFFFFFFFFFFFFFFFFFFFFFFFFFFFFFFFFFFFFFFFFFFFFFFFFFFFFFFFFFFFFFFFFF:FFFFFFFFFFFFFFFFFFFFFFFFFFFFFFFFFFFFFFFFFFFFFFFFFFFFFFFFFFFFFFFF
@A00738:647:H5NVNDSX7:2:1103:19551:6511 kraken:taxid|9606
ATATGGGGCAAAAAAGTAGACCCAATTATTACCTTCATGTTGCCTACAGTCCAAAGTAGAAAAATATACTAATTACATATTTTAAATCAGTATACTGAGTGTTACAAATAAGAGATGTGCTTATGAAATTCTTTCATAGGGAGAGATGAA
+
FFFFFFFFFFFFFFFFFFFFFFFFFFFFFFFFFFFFFFFFFFFFFFFFFFFFFFFFFFFFFFFFFFFFFFFFFFFFFFFFFFFFFFFFFFFFFFFFFFFFFFFFFFF,FFFFFFFFFFFFFFFFFFF:FFFFFFFFFFFFFFFFFFFFFF
@A00738:647:H5NVNDSX7:2:1103:17390:8531 kraken:taxid|9606
AAATAATACTGAAAAAGATCATAAAGATGCATAAGAACCATCTGTGCACAGTGGTATAAATGACAAACCGAAGCATTTCATCTGTCATCCGCAAAGTTAACCTACTACCTAGGGGACTAAGACATAAATAGAAACAGACTCTCTTTCTGC
+
FFFFFFFFFFFFFFFFFFFFFFFFFFFFFFFFFF:FFFFFFFFFFFFFFFFFFFFFFFFFFFFFFFFFFFFFFFFFFFFFFFFFFFFFFFFFF,FFFFFFFFFFFFFFFFFFFFF:FFFFFFFFFFFFFFFFFFFFFFFFFFFFFFFFFF
@A00738:647:H5NVNDSX7:2:1103:11288:10019 kraken:taxid|9606
AAGGTTAGATTATCTACAGTTGCTCTCCTTCATTAGTAGCATCAGTTATAATAATTACAAATAATATTATTGTATCTCAGCAAAGTAACTCTGATTGTGTGAGTCTACTGTAGGGTCCTAGAATCCACATTTTTAAAACAAATCCCTGGT
+
FFFFFFFFFFFFFFFFFFFFFFFFFFFFFFFFFFFFFFFFFFFFFFFFFFFFFFFFFFFFFFFFFFFFFFFFFFFFFFFFFFFFFFFFFFFFFFFFFFFFFFFFFFFFFFFFFFFFFFFFF,FFFFFFFFFFFFFFF,FFFFFFFFFFFF
@A00738:647:H5NVNDSX7:2:1103:31006:12352 kraken:taxid|9606
TCACGGGATTATCAAACTGTGCTCAGTAGAGCCCTCTTAGGGGCCAGTGGGAGGAGAAAGGGGGCACCCACTCCACTTCGAGATCTACTTGGAGAGTTTACATATTGCACGTGCAGTGGTTCTCAACCCAGCTGCTCAACGGAGTCACCT
+
F:F,FF:F,:F:FFFFFFFFFFFFFFFF,F::FFFFFFFF,FF:FF,:FFFFFFFFFFFFFFFFF:FFFFFFFFFFFFFFFFFFFFFFFFFFFFFF:FF:FFF:FF:FFFF:FFFFF:FFFFFF:F:FF:,F:F:FFFFFF,FFFFFF:F
@A00738:647:H5NVNDSX7:2:1103:6244:13526 kraken:taxid|9606
TTTTGTTTCATTTTTTCAAAATCAGCGATTAAGTTCTTTTGTTAAAAATGAGAAACACTCTCCTAGAAGTTAATGTTCTACATTCTAGACTTGGTTTTGTAACTCAATAAGTTTGTGACATTCAGGAATTTACTTTTCTAAACTAAGACT
+
FFFFFFFFFFFFFFFFFFFFFFFFFFFFFFFFFFFFFFFFFFFFFFFFFFFFFFFFFFFFFFFFFFF:FFFFFFFFFFFFFFFFFFFFFFFFFF::FFFFFFFFFFFFFFFFFFFFFFFFFFFFFFF:FFFFFFFFFFFFF:FFFF:FFF
@A00738:647:H5NVNDSX7:2:1103:4860:14418 kraken:taxid|9606
AATTGGGTGTGTCTGCTTGCTACTACATTCTCATGAAACTTTGCAGCTTCTCAACTACATCCAAACCTATTACCTTTTAAGAACCTAAGAATTTTCCCAGAATAAACAGATTTCAATCGAATGAGATTTAAATAATATTGTAACATAAAA
+
FFFFFFF,FF:FF,:FFFFF:FFFFFF,,:F:F,FFFF,,,FFFF,:F:FFFFFFFFFFFFFFFF:FF:::FFF,,:FFF,FF:FFFF,,,F:FFF:F:,,:FFFFFFF,:FFF,F,:F:F::F:,::FFFFFFF::FF,FF,FF,FFFF
@A00738:647:H5NVNDSX7:2:1103:12744:17174 kraken:taxid|9606
GATCAGAAAGTTAAGAGCTTAGTGGTCTGGAGAAATTTAATAGAGGTTATCACTGAAGGTCATTTGAAGACCTCTGGCTCTTACTTATATTGGAATAATGGTTGCACTCTCAGGCCTTGGCCTAGCAATGGAAAAGAAAAGAGTAAAATA
+
FFFFFFFFFFFFFFFFFFFFFFFFFFFFFFFFFFFFFFFFFFFFFFFFFFFFFFFFFFFFFF:FFFFFF,FFFFFFFF:FFFFFFFFFFF:FFF::FFFFFFFFFFFFFFFFFFFFFFFFFFFFFFFFFFFF:FFFF:FFFFFFFF:FFF
@A00738:647:H5NVNDSX7:2:1103:29568:21324 kraken:taxid|9606
GCAATTAAATTTGTTTTAATCCTCTATATTTAAAAGTTATAAGAAAATTGTTAGTTTATATTTAACCATACAGTCAGTATCTTTTATCTTTATTCATTTAAACTTTATTCATTCCTAAGATATGAATTTTTCTGTATCAATTCCCTCTTC
+
FFFFFFFFFFFFFFFFFFFFFFFFFFFFFFFFFFFFFFFFFFFFFFFFFFFFFFFFFFFFFFFFFFFFFFFFFFFFFFFFFFFFFFFFFFFFFFFFFFFFF:FFFFFFFFFFFFFFFFFFFFFFFFFFFFFFFFFFFF,FFFFFFFFFFF
@A00738:647:H5NVNDSX7:2:1103:22761:22122 kraken:taxid|9606
GTAAACCCCAAATGACAAAGGTCATTACAGGGACCTTTTTTGCAGCCAATGATGTTTGTGTTCCCCGGTGCACTGCTCTGAAGCTTTCCCACGCATTCGGGCTCAGGTCTCTCTCCGGCATGTCTGCTGCCTTGTTTACTCCCCGCTTAG
+
FFFFFFFFFFFFFFFFFFFFFFFFFFFFFFFFFFFFFFFFFFFFFFFFFFFFFFFFFFFFFFFFFFFFFFFFFFFFFFFFFFFFFFFFFFFFFFF:FFFFFFFFFFFFFFFFFFFFFFFFFFFFFFFFFF:F:FFFFFFFFFFFFFFFFF
@A00738:647:H5NVNDSX7:2:1103:30662:23030 kraken:taxid|9606
CGTTATAGGCACTCAACTTGCTTTTGGCTGGAAATAAAATATTTTCTATAAATTTATTTATTCTTATTTTACTATTATTGAATAATGTTAATACAACCATAACATTACTAAACATTTACTGAGTTTATCATGTGCCTGGAGCTGTGCTAA
+
FFFFFFFFFFFFFFFFFFFFFFFFFFFFFFFF,FFFFFFFFFFFFFFFFFFFFFFFFFFFFFFFFFFFFFFFFFFFFFFFFFF:FFFFFFFFFFFFFFFFFFFFFFFFFFFFFFFFFFFFFFFFFFFFFFFFFFFFFFFFFFFFFFFF:F
@A00738:647:H5NVNDSX7:2:1103:12789:23860 kraken:taxid|9606
CTTCTAAGCAATGAGGCAGAGTTGTACGGCTTTTAATGTTCAAAAGAGACTTAGCCACCATCCCTAACACTGGGAAAATGTCTGGGCAGAGGGGAGAGCCTACGGGACCATTGAGATCTGGTGGGAACAAAGAATAGTTGTGTAATTGAC
+
FFFFFFFFFFFFFFFFFFFFFFFFFFFFFFFFFFFFFFFFFFFFFFFFFFFFFFFFFFFFFFFFFFFFFFFFFFFFFFFFFFFFFFFFFFFFFFFFFFFFFFFFFFFFFFFFFFFFFFFFFFFFFF:FFFF:::FFFFFFFFFFFFFFFF
@A00738:647:H5NVNDSX7:2:1103:13648:24471 kraken:taxid|9606
CTTCTAAGCAATGAGGCAGAGTTGTACGGCTTTTAATGTTCAAAAGAGACTTAGCCACCATCCCTAACACTGGGAAAATGTCTGGGCAGAGGGGAGAGCCTACGGGACCATTGAGATCTGGTGGGAACAAAGAATAGTTGTGTAATTGAC
+
FFFFFFFFFFFFFFFFFFFFFFFFFFFFFFFFFFFFFFFFFFFFFFFFFFFFFFFFFFFFFFFFFFFFFFFFFFFFFFFFFFFFFFFFFFFFFFFFFFFFFFFFFFFFFFFFFFFFFFFFFFFFFF:FFF:FFFFFFFFFFFFFFFFFFF
@A00738:647:H5NVNDSX7:2:1104:29270:5807 kraken:taxid|9606
AATATGGTGCATAATATAAAATATAATACCATAAATAACATTTTAATGTGTAATTATAATTTAAATTATATTTTGACATTTCAATTTGAAATATGTTACAAAATTGGTAATCTATAATTATATTATTATAATAATGAAAATATATTATAA
+
FFFFFFFFFFFFFFFFFFFFFFFFFFFFFFFFFFFFFFFFF:FFFFFFFFFFFFFFFFFFFFFFFFFFFFFFFFFFFFFFFFFFFFFFFFFFFFFFFFFFFFFFFFFFFFFFFFFFFFFFFFFFFFFFFFFFFFFFFFFFFFFFFFFFFF
@A00738:647:H5NVNDSX7:2:1104:15528:14011 kraken:taxid|9606
TTCTTCCTGGGATCGGACTGGGACTACAGCTCTCCTGAAACATCATGTCTCATTTTTCTGAATTTACAACTCCAGAAGAGACTATGTCTTGTGAACCAAAACAATGTGAAAAAGAGAGAATGACAGACTCTTACTAGCACCTAAGGAAGA
+
:F:F:,,F,F:FFFFFFF,,:F::FFFFF,,:F:FF:F:FFFFFFFF::FFFF:FF:F,,:F,FF,F:F::FFFFFFFF,,,FFF:FFF:FFFFFFFFFFFFFFFFF,:FFF,FFFFFF:FFFFF,FFFF:FF:,FFFF,F,,F:FFF,F
@A00738:647:H5NVNDSX7:2:1104:5439:14356 kraken:taxid|9606
AAAGAAGGAAGAGATGAAGGAAGCAAGGGGAGGAGGAAGAAAAGAGGAAGAAGAAAAAGCAAACATGCAGACGCTGAGTTAAATCCAACATGGGCAAGTAAAATCTGTATAACAACAACAAAAAGATTTTCAAGTTTCTAGATTGAAACC
+
FFFFFFFFFFFFFFFFFFFFFFFFFFFFFFFFFFFFFFFFFFFFFFFFFFFFFFFFFFFFFFFFFFFFFFFFFFFFFFFFFFFFFFFFFFFFFFFF:FFFF:FFFFF:,FFFFFFFFFFFFFF,FFFFFFFFFFFFFFFFFFFFF,FFFF
@A00738:647:H5NVNDSX7:2:1104:14036:14559 kraken:taxid|9606
AAAAAAAAAATAAATACTAAAACATTAAAACCACAAAATAAAAATATAAAAAAAAATAATAACAAATAAAATAAACAGAAAAAAAAAATATATAAAAACAAACAAACAAACAAAATAAAAATAAATAAACAAAAAAAATAAAAAACATAA
+
:F,,FF,FFF:FFF::F:F:F,,::::,F,,:F,:F,:,F,,FFF::F:F,,F,,FF,,:FF,:::F,FF,,::F,:,FF,FFF:F,,,F,FF:FFFF,,F,,F,:,,,,F,,,F:,FFFF:FFF:,:F,:FFF,:FF,F,,,,,,,:F:
@A00738:647:H5NVNDSX7:2:1104:30861:17769 kraken:taxid|9606
CTGTGCAGTTTCACATCCAGGTCATGCTTTGTGGTGACCCTGGACCTTTGTACAGGCCAATCCCTTTGCCTGAAACATTTCCCACCTTTTCTATCTATTCCTAATTACAGTCGTCATAGAATGGAATATAATCAAAAATCCTCATCTTGC
+
FF::FFFF:F:F:FFFFFFF:FFFFFF:FFFFF,F,FF:FFFFFFF,F:FFFF:FFF:FF,FFFFF::FFFFFFF,:FFFF,FFFFFF,FFFFFFFF,F::FFF:,FFFF:FF,FFFF,FFF:FFF:FFFF:F,FF:,,FF,FFFFF:FF
@A00738:647:H5NVNDSX7:2:1104:9091:18615 kraken:taxid|9606
ACTGAATCTTCCTTAAAAATTTGACGAGGAAGGTTCTGCCCTCCACCCCTAGTGTTGGTCTGTTCACCCTGGGCATCAACACTCTTTGATATGTGAAAGCTCAAAGTTCCTGAGCTGTGGAGCCAAGAAGCTGAACTCTGAACTTCTACC
+
FFFFFFFFFFFFF:FFFFFFFFFFFFFFFFFFFFFFFFFFFFFFFFFFFFFFFFFFFFFFFFFFFFFFFFFFFFFFFFFFFFFFFFFFFFFFFFFFFFFFFFFFFFFFFFFF:FFFFFFFFFFFFFFFFFFFF:FFFFFFFFFFFFFFFF
@A00738:647:H5NVNDSX7:2:1104:25337:20322 kraken:taxid|9606
ATCCAGATCACCCCCCTCTCAGGTTCAGGGACTCCCAGTATATGGGTGGAACCTGCACCAAGCTAAATAGGAAGCAGCTCTATATGCATACGGGAAAGCCTATGCCATTTCCCCAATGACCCACACTCAAGACCATCCTACTGATGGCTC
+
FFFFFFFFFFFFFFFFFFFFFFFFFFFFFFFFFFFFFFFFFFFFFFFFFFFFFFFFFFFFFFFFFFFFFFFFFFFFFFFFFFFFFFFFFFFFFFFFFFFFFFFFFFFFFFFFFFFFFFFFFFFFFFFFFF:FFFFFFFFFFFFFFFFFFF
@A00738:647:H5NVNDSX7:2:1104:30807:20462 kraken:taxid|9606
CTGTGCAGTTTCACATCCAGGTCATGCTTTGTGGTGACCCTGGACCTTTGTACAGGCCAATCCCTTTGCCTGAAACATTTCCCACCTTTTCTATCTATTCCTAATTACAGTCGGCATAGAATGGAATATAATCCAAATTCCTCATCTTGC
+
FFFFFFFFFFFFFFFFFFFFFFFFFFFFFFFFFFFFFFFFFFFFFFFFFFFFFFFFFFFFFFFFFFFFFFFFFFFFFFFFFFFFFFFF:FFF:FFFFFFFFFFFFFFFF:FFFFFFFFFFFFFFF:FFFFFFFFF:FFFFFFFFFFFFFF
@A00738:647:H5NVNDSX7:2:1104:10773:29794 kraken:taxid|9606
AGGATTTTCCTGTTCCTAGAAAAACACAGGAAACACCTCCTTCCAGAGATGGGTGCCACACTGTGCCACTGACGATGCCTGGACTGCAAGCTCCAAGATATGCCTCCTTCTCTGGGGATGGCTTTGTTCCAATGGAAGCTATTTTCAGCC
+
FFFFFFFFFFFFFFFF:FFFFFFFFFFFFFFFFFFFFFFFFFFFFFFFFFFFFFFFFFFFFFFFFFFFFFFFFF:FFFFFFFFFFFFFFFFFFFFFFFFFFFFFFFFFFFFFFFFFF:FFFFF,FFFFFF:F:FFFFFFF,:FFFFFFFF
@A00738:647:H5NVNDSX7:2:1104:20835:31720 kraken:taxid|9606
CTCCCTGGGATACTGCCGGTCGGGAGCTGAGTCACATCCATCGCACCTGCCCTCATCCAGTCTGAACAGGTGCCACCCAAGCTGACCTTTTCCAAGAATAATCAGCGTGGCCTCCCTCTCTCTCTTCTGAAACGGGTTTTACATAGAATG
+
FFFFFFFF,FFFFFFFFFFFFFFFFFFFFFFF:F:FFFFFFFFFFF:FFFFFFF:FFFFFFFFFFFFFFFFFFFFFFFF:FFFF:FFFFFFFFFFFFFFFFFFFFF:FFFF:FFFFFFFFFFFFFFFFFFFFF,:FFF,FFFFFFFFFFF
@A00738:647:H5NVNDSX7:2:1104:20735:32080 kraken:taxid|9606
CTCCCTGGGATACTGCCGGTCGGGAGCTGAGTCACATCCATCGCACCTGCCCTCATCCAGTCTGAACAGGTGCCACCCAAGCTGACCTTTTCCAAGAATAATCAGCGTGGCCTCCCTCTCTCTCTTCTGAAACGGGTTTTACATAGAATG
+
FFFFFFFFFFFFFFFFFFFFFFFFFFFFFFFFFFFFFFFFFFFFFFFFFFFFFFFFFFFFFFFFFFFFFFFFFFFFFFFFFFFFFFFFFFFFFFFF:FFFFFFFFFFFFFFFFFFFFFFFFFFFFFFFFFFFFFFFFF:FFFFFF,FFFF
@A00738:647:H5NVNDSX7:2:1104:17436:33223 kraken:taxid|9606
ACATGGCCTCAGATTACACAGCATCACTTCCTCCCTACTGTGTTGGTTGAAGTAGTTATAATCCTGCTCAGATAAAATGGGGATTTCTTGACATTTTCAATGACAGAATTTAGGGGGCCACATTTCAAAGTATCCCACACTTCAATCCCA
+
FFF::FFFFF:FF,:FFFFFFFF:F:FFFFFFFFFFFF::,F,FFF,,FF:F:FFFF,FFF,FF:FFFFFFFF,FF:FFFFFFFFFFF,FFFFFFFFFFFFFFF:FFFFF,F:FFFFFF:FF:FFFFFFFFF,FFF:FFF:FF:F,FFFF
@A00738:647:H5NVNDSX7:2:1104:20265:35524 kraken:taxid|9606
TACCAAGTTTTAATTTTCTCCTTTCTTGGAAGTCACTAGAAATCCAGTACATGCATACACTTTTTTCACTAAAGACCAACATCTTTGTTTTGAGAGTTAATAGCAGAGGATATTCAATATAGAGAAAATAGGAGGAAAAGAGTAGAATTT
+
FFFFFFFFFF:FFFFFFFFFFFFFFFFFFFFFFFFFFFFFFFFFFFFFFFFFFFFFFFFFFFFFFFFFFFFFFFFFFFFFFFF,:FFFFFFFFFFFFFFFFFFFFFFFFFFFFFFFF:F:FFFFF:FFFFFFFFFFFF,FFFFFFFF:FF
@A00738:647:H5NVNDSX7:2:1105:6424:1157 kraken:taxid|9606
AAGCTCCTGGAGAAGGGGGCATTTTCACCCTGCCCATCGGGTTCGCCTCCCAGCAGCCTCAGTGGGGCGAAGGCTGGCCAGGGTCCAGTCTGCAGGAAGGGTGGGAGACCCAGGGGCTGGCCTGAGAGGCAGAAAAGTCATCGCTTAGGA
+
FFFFFFFFFFFFFFFFFFFFFFFFFFFFFFFFFFFFFFFFFFFFFFFFFFFFFFFFFFFFFFFFFFFFFFFFFFFFFFFFFFFFFFFFFFFFFFFFF:FFFFFFFFFFFFFFFFFFFFFFFFFFFFFFFFFFFFFFFFFFFFFFFFFFFF
@A00738:647:H5NVNDSX7:2:1105:30174:1642 kraken:taxid|9606
GAGAAATTTAGCTTTCTTTTGACTAATGTCAAACAAAAGATTTCTTCTAGATTCTCCTCAAAATGTCTACAAAGAGCTAAACGAGGGTAGGAGAACTGTATTTTTGGGGGGTGGTTCATTGTATTACTTTCCAAGACACTTTTTGACTTA
+
FFFFFFFFFFFFFFFFFFFFFFFFFFFFFFFFFFFFFFFFFFFFFFFFFFFFFFFFFFFFFFFFFFFFFFFFFFFFFFFFFFFFFFFFFFFFFFF:FFFF:FFFFFFFFFFFFFFFFF:FF:FFFF:FFFFFFFFFFFFFFFFFFFFFFF
@A00738:647:H5NVNDSX7:2:1105:13069:3333 kraken:taxid|9606
GAACCAATACTTATTAACAAATTCTTTATCAGTCAGAGTACAATTAAAGAGGCAGAACCCTTAACACAATTTGACCATAAGCAATTGTGGGAGCTGGTTGATCAGTTTGTGTAACACTTTTGTCTTCTAGCTGAAGCCCATGAGGAAGAG
+
FFFFFFFFFFFFF:FFFFFFFFFFFFFFFFFFFFFFFFFFFFFFFFFFFFFFFFFFFFFFFFFFFFFFFFFFFFFFFFFFFFF,FFFFFFFFFFFFFFFFFFFFFFFFFFFFFFFFFFFFFFFFFFFFFFFFFFFFFFFF,F:FFF:FFF
@A00738:647:H5NVNDSX7:2:1105:19678:6543 kraken:taxid|9606
TCTTTTTCAGATTTGTGCTAAACCCTTTACATATATTATCTCACATAGTCCTCATAAGAACATAAGAGTTTGGTATGATTGTCTCTATTTTAATAATGACAAACATGAGGCTTTAAGAATTTAAGAAAACTAATCTGTTATGTAAATATT
+
FFFFFFFFFFFFFFFFFFFFFFFFFFFFFFFFFFFFFFFFFFFFFFFFFFFFFFFFFFFFFFFFFFFFFFFFFF:FFFFFFFFFFFFFFFFFFFFFFFFFFFFFFFFFFFFFFFFFFFFFFFFFF:FFFFFFFFFFFFFFFFFFFFFFFF
@A00738:647:H5NVNDSX7:2:1105:13856:10895 kraken:taxid|9606
CTCTCCGTCTCTCTCACTTTCTGTCTTTATCTCACAGTCTCTCACTGTCCAACTCTAACACTCTCAGACACTCTCTAAATCAAACACTCACACTAAATAACACCAGAACACAAAATAACAATCTCAAAAAAAATCAAACACAATCAATCA
+
F,FFF,FF,FFFFFF,FF:FFF,FFF,F,FFFF,F:FFF,F:F,FF,FFFF,,:FF,FF:FF,FF:F:F,,FFFFFF:F,,:,F::,FFFFFF:,,FF,FF,:,,,F,,,F:,:,FF:,F,:F,F,,,F,,,,FFF,,F:F,F,,F,,:F
@A00738:647:H5NVNDSX7:2:1105:3784:11303 kraken:taxid|9606
GAGGCCAACCCAGACATCATCTCATTTCAACTGTAAATATTCCATTATATATCTTTATAAAACAAATATACTTTTCATTAATCATAATGTAATACCATTATTTCATCTACAAACTTAATGATGGTTTGCTAATATTATTAAATATCCATA
+
FFFFFFFFFFFFFFFFFF:FFFFFFFFFFFFFFFFFFFFFFFFFFFFFFFFFFFFFFFFFFFFFFFFFFFFFFFFFFFFFFFFFFFFFFFFFFFFFFFFFFFFFFFFFFFFFFFFFFFFFFFFFFFFFFFFFFFFFFFFFFFFFFFFFF,
@A00738:647:H5NVNDSX7:2:1105:2672:14920 kraken:taxid|9606
CCCACCTTGACATAGTCACAGATTATTAATGTTTCATAAAAATGTTGTAAATCTTTATGCTAGTATCACTACAACTGGTGAATTTAGGTCATTAACGACAACTGCATCTTTAATTGCTAATGTTTAATAGCATTTCATTTCTGGAATCGC
+
FFFFFFFFFFFFFFFFFFFFFFFFFFFFFFFFFFFFFFFFFFFFFFFFFFFFFFFFFFFFF:FFFFFFFFFFFFFFFFFFFFFFFFFFFFFFFFFFFFFF,FFFFFFF:FFFFFFFFFFFFFFFFFFFFFFFFFFFFFFFFF:FFFFFFF
@A00738:647:H5NVNDSX7:2:1105:22010:15186 kraken:taxid|9606
TAGCAGACATTGACAATAATTACTTAGATGCATTGTTTCTCTAAACCATTCTTTCTTAGCCTTGGCACAACTGAAATTTTGGGCCAGATGATACTTTGCTGTGGGGGCTACCCTGTGCATGGTAAGAGTTTAGCAACATCCCAGGTCTCT
+
FFFFFFFFFFFFFFFFFFF:FFFFFFFFFFFFFFFFFFFFFFFFFFFFFFFFFFFFFFFFFFFFFFFFFFFFFFFFFFFFFFFFFFFFFFFFF::FFFFFFFFFFFFFFFFFFFFFFFFFFFFFFFFFFFFFFFFFFFFFFFFF,FFFFF
@A00738:647:H5NVNDSX7:2:1105:8250:18912 kraken:taxid|9606
AGAACAATTCAGAACATTGACTAGAAGAGTTATAGAAAGAGATAATTTTTTTTGCCATAAGATAAAAATGATTATAAGAAATAGAAATACCTAGTAAGTTGATATTTTCATACATTTGCTAAAGCTTTTCAAGTTGTAAAATCTTGTTCT
+
FFFFF:F,,FF:FFFF:FF:,,F,:F,F,,FFFFF:F:FF,F:FF,:,:FFF,FFFFFFFFFF:FFFF::FFF:,FF:FFFFF,FFFFFFFFFFFFFF,::,FF,::FF:::FFF,F,FF:F,:F:FFFFFFFF,,F,FFFF:FF,F,FF
@A00738:647:H5NVNDSX7:2:1105:2121:27524 kraken:taxid|9606
CCCACCTTGACATAGTCACAGATTATTAATGTTTCATAAAAATGTTGTAAATCTTTATGCTAGTATCACTACAACTGGTGAATTTAGGTCATTAACGACAACTGCATCTTTAATTGCTAATGTTTAATAGCATTTCATTTCTGGAATCGC
+
FFFFFFFFFFFFFFFFFFFFFFFFF:FFFFFFFFFFFFFFFFFFFFFFFFFFFFFFFFFFFFFFFFFFFFFFF:FFFFFFFF:FFFFFFFFFFFFFFFFFFFFFFFFFFFFFFFFFFFFFFFFFFFFFF:FFFFFFFFFFFFFFFFFFFF
@A00738:647:H5NVNDSX7:2:1105:4670:29559 kraken:taxid|9606
CCTCAAACCTCTTAAATATGTTCCAGCCAGGAAAAGAAACACATTTCTCAATTACTTTTGAAAAATTATGTGTTAAAAATGACCAAGGGGTTCAAGATAGTTGCAATAAATTACTTAATAAAGGCAGTCTTAAATTGCGGAGAATTACCT
+
FFFFFF:FFFFFFFF:FFFFFFFFFFFFFFFFFFFFFFFFFFFFFFFFFFFFFFFFFFFFFFFFFFFFFFFFFFFFFFFFFFFFFFFFFFFFFFF:FFFFFFFFFFFFFFFFFFFFFFFFF:F,FFFFFFF:FFFFFFFFFFFFFFFFFF
@A00738:647:H5NVNDSX7:2:1105:22507:34209 kraken:taxid|9606
AAACTTTAAAATGGCTTTGCCCTCTGGCAACTAAGAATGAAAGGAAAACAGGATTGGGTTTTACTTTGATCATTAAATGAATAGTAATCTCTGTATAAAAGAAAACTGTTAAAAACATAAGAGTTTTGGAATTGCTTCAGGCTTGGAGAA
+
FFFFFFFFFFFFFFFFFFFFFFFFFFFFFFFFFFFFFFFFFFFFFFFFFFFFFFFFFFFFFFFFFFFFFFFFFFFFFFFFFFF:F:FFFFFFFFFFFFFFFFFFFFFFFFFF:FFFFFFFFFFFFFFFFFFFFFFFFFFFFFFFF:FFF:
@A00738:647:H5NVNDSX7:2:1105:20039:36667 kraken:taxid|9606
ATAATAGCTGATCCCAGGAATGTCTACCATCCTAAAGACTCCTGGAGTCTAGAACTGCATTCCTGAAGTAGTTCTCACATCCACTGGTAGATTTTCTGTAACAATCTGCCTTTTTTTTTTTTTTTTTATTTATTGTGTAAATATCATGTT
+
FFFFFFFFFFFFFFFFFFFFFFFFFFFFFFFFFFFFFFFFFFFFFFFFFFFFFFFFFFFFFFFFFFFFFFFFFFFF,FFFFFFFFFFF:F:FFFFFFFFFFFFFF:FFF:FFFFFFFFFFFFFFFFFFFF,,:,,F,:,,:,,,:F:,FF
@A00738:647:H5NVNDSX7:2:1106:22480:3004 kraken:taxid|9606
AGAATTTATGTGGCCCATGAAAATGACCAAAAACACTAAAAATGTAAACACAAAGAGAATGGATAAATATGGAAAACTCATGCAGAAAGAGATGACAAGAAAAATTCCATATTTAAATTTAGGATCTAGATAAGAAAATAACAACAAAAG
+
F:FFFFFFFFFFFFFFFFFFFFF:FFFFFFFF:FFFFFFFFFFFFFFFFFFFFFFFFFFFFFFFFFFFFFFFFFF:FFFFFFFFFFFFFFFFFFFFFFFFFFF:FFFFFFFFFFFFFFFFFFFFFFFFFFFFFF:FFFFFFFFFFFFFFF
@A00738:647:H5NVNDSX7:2:1106:30020:5979 kraken:taxid|9606
CTTCTATTTCTTATCTTCAGTGATCCTTGTGAACATATTACAGCTGTTTTTCTCTTTAGACTTCTTTGATTCCAGCTCTTCTACTTCTTCACTGTGAACTTGAGCATGGTTCTTAAGCACTCTGTGCCTCAGTTTCGTGATCTAAAAAAT
+
FFFFFFFFFFFFFFFFFFFFFFFFFFFFFFFFFFFFFFF,FFFFFFFFFFF:F:FFFFFFFFFF:FFFFFFFFF,FF:FF:FF,:FFFFFFF::FFFFFFF,:FFFFFFFFF:F:F:FFFFF,FF:FFFFF,FFFFFFF:FFFFFFFFFF
@A00738:647:H5NVNDSX7:2:1106:3206:7952 kraken:taxid|9606
AAAATCTAAAACGTCGGCCCTGAAAGAGTTTACAGTTTATTAATGGAGGCACAGTGGATGATTTCAAACACTGAGAAGACACCAATCGACAGCCCTGGATGTGGAATGGGAGTGCTCTTTTATCCTGGCCTGCAACTGGGGCGGGCTTTC
+
FFF:F,FFFFFFFFFFFFFFFFFFFFFFFFFFFFFFFFFFFFFFFFFFFFFFFF:FFFFFFFFFFF:FF,F,FFFFFFF:FFFFFFF:FFF,FFFFFFFFFFFFFFFFFFFFFFFFFFFFFFFFFF:,FFFFFFFFFFFFFF:FFFF:FF
@A00738:647:H5NVNDSX7:2:1106:3522:8218 kraken:taxid|9606
AAAATCTAAAACGTCGGCCCTGAAAGAGTTTACAGTTTATTAATGGAGGCACAGTGGATGATTTCAAACACTGAGAAGACACCAATCGACAGCCCTGGATGTGGAATGGGAGTGCTCTTTTATCCTGGCCTGCAACTGGGGCGGGCTTTC
+
FFFFFFFFFFF:FFFFFFFF:FF:FFFFFFFFFFFF:F:FFFFFFFFFFFFF,FFFFFFFFFFFFFFFFFFFFFFFFFFFFFFFFFFFFFFFFFFFFFFF,FFFFF:FFFF:FFFFFFFF:FFFFF:,FFFFFF:F:FFFFFFFFFFFFF
@A00738:647:H5NVNDSX7:2:1106:22182:13510 kraken:taxid|9606
CCTCCACTCCTGTCCCATCATAGGGTGGGCAAATGCAAATTATTTATTACTGAAAATTTTTGCCTGGGTGGACCAGGCTGTCCCATGTAAGAGATTCCTTAATGTAGGCTGGGGGGCTCACCTAAGTAGGCTATGTGTCTTTTCTCCTGA
+
FFFFFFFFFFFFFFFFFFFFFFFFFFFFFFFF:FFFFFFFFFFFF:FFFFFFFFFFFFFFFFFFFFFFFFFFFFFFFFFFFFFFFFFFFFFFFFFFFFFFFFFFFFFFFFFFFFFFF:FFFFFFFFFFFFFFFFFFFFFFFFFFFFFFFF
@A00738:647:H5NVNDSX7:2:1106:2645:13589 kraken:taxid|9606
AAAATCTAAAACGTCGGCCCTGAAAGAGTTTACAGTTTATTAATGGAGGCACAGTGGATGATTTCAAACACTAAGAAGACACCAATCGACAGCCCTGGATGTGGAATGGGAGTGCTCTTTTATCCTGGCCTGCAACTGGGGCGGGCTTTC
+
FFFFFFFFFFFFFFFFFFFFFFFFFFFFFFFFFFFFFFFFFFFFFFFFFFFFFFFFFFFFFFFFFFFFFFFFFFFFF:FFFFFFFFFFFFFFFFFFFFF::FFFF:FFFFFFFFFFFFFFFFFFFFFFFFFFFF:FFFFFFFFFFFFFFF
@A00738:647:H5NVNDSX7:2:1106:17644:14293 kraken:taxid|9606
CACCCTTTCTGAACACTGTAGCCAGGCAACATAAATTAATGATCTTAGACCAGATCTTGATTGACTGTTGTCCAGGAACACATTATTCACCTTAATCCATGAATTCAGCAAAGGTAAATGATTACTCTAATGGCTATGGGAACTTTATGA
+
FFFFFFFFFFFFFFFFFFFFFFFFFFFFFFFFFFFFFFFFFFFFFFFFFFFFFFFFFFFFFFFFFFFFFFFFFFFFF:FFFFFFFFFFFFFFFFFFFFFFFFFFFFFFFFF:FFFFF:FFFFFFFFFF:FFFFF:FFFFF:FFFF:FFFF
@A00738:647:H5NVNDSX7:2:1106:4390:17519 kraken:taxid|9606
ATAAAATATATAAATAAGTGTTTGTACTCATGAACGCAAAACTATAAAAAAAATTCAATGCTCAGACAGCTTTCTAAAGATGATCAAACTTAGATTTAGAAATATGAGTACAAGACCTTATTTCTGAAAGTACCTTGCTTCTTTCATTAC
+
FFFFFFFFFFFFFFFFFFFFFFFFFFFFFFFFFFFFFFFFFFFFFFFFFFFFFFFFFFFFFFFFFFFFFFFFFFFFFFFFFFFFFFFFFFFFFFFFFFFFFFFFFFFFF:FFFFFFFFFFFFFFFFFFFF:FFFFFFFFFFFFFFFFFFF
@A00738:647:H5NVNDSX7:2:1106:4725:18724 kraken:taxid|9606
ATAAATAAATAACAAGAACAACAATATGAACAAGTAAAATATGAATAAATAAATAGCACTATTAATAATAAAATTATCAATCAATAAATAGCATTCCAAAAATAAGAACATTAGAGCAATAATGTCATGCTAAGTCAGAGCTATAGATCT
+
FFFFFFFFFFFFFFFFFFFFFFFFFFFFFFFFFFFFFFFFFFFFFFFFFFFFFFFFFFFF:FFFFFFFFFFFFFFFFFFFFFFFFFFFFFFFFFFFFFFFFFFFFFFFFFFFFF:FFFFFFFFFFFFFFFFFFFFF:F:FFFFFFFFFFF
@A00738:647:H5NVNDSX7:2:1106:22354:21543 kraken:taxid|9606
AGACTGGGATGAAAGGATGAAGTCAGAAATATAAGACAGAGCAACTCAGTGGTGAAATGGAACACCACAGGCTCACTCCTCTGCAAAAGAGTCTTATTTGTAAAATGGTCAAAACTCCTTCAAAATTTAGTAGATGTCCTATTTGAGCAG
+
FFFFFFFFFFFFFFFFFFFFFFFFFFFFFFFFFF:FFFFFFFFFFFFFFFFFFFFFFFFFF:FFFFFFFFFFFFFFFFFFFFFFFFFFFFFFFFFFFFFFFFF:FFFFFFFFF:FFFFFFFFFFFFFFFFFFFFFFFFFFFFFFFFFFFF
@A00738:647:H5NVNDSX7:2:1106:10276:21699 kraken:taxid|9606
GTGGATCTGAAAGAAATAGAGAACATCAAATTCAGTGCACTCATTTTACAGATGAAAAACTGTAGACCTACAAAGACAGTTGACATGGAGGGTCTTCTGATTCCCGTAATGTTCTATAGCATCATCCTTCATGAGATCATCACAGAAACC
+
FFFFFFFFFFFFFFFFFFFFFFFFFFFFFFFFFFFFFFFFFFFFFFFFFFFFFFFFFFFFFFFFFFFFFFFFFFFFFFFFFFFFFFFFFFFFFFFFFFFFFFFFFFFFFFFFFFFFFFFFFFFFFFFFFFFFFFFFFFFFFFFFFFFF:F
@A00738:647:H5NVNDSX7:2:1106:3703:24439 kraken:taxid|9606
ATGCAGTCAACTACATTTGTTATTATCTTCCCCTACAATACTTTTTAAATTCTGCATTTCTCTATACTGAAGAGAGCACTTTTAATCTCTTCTTCTTGAGCCTTTGGGTCCAACTAAAAAGATTCACTGGGGTCAATGTTAATTCATGCA
+
FFFFFFFFFFFF:FFFFFFFFFFFFFFFFFFFFFFFFFFFFFFFFFFFFFFFFFFFFFFFFFFFFFFFF,FFFFFFFFFFFFFFFFFFFFFFFFFFFFFFFFFFFFFFFFFFFFFFFFFFFFFFFFFFFFFFFFFFFFFFF:FFFFFFFF
@A00738:647:H5NVNDSX7:2:1106:3323:25160 kraken:taxid|9606
ATGCAGTCAACTACATTTGTTATTATCTTCCCCTACAATACTTTTTAAATTCTGCATTTCTCTATACTGAAGAGAGCACTTTTAATCTCTTCTTCTTGAGCCTTTGGGTCCGACTAAAAAGATTCACTGGGGTCAATGTTAATTCATGCA
+
FFFFFFFFFFFFFFFFF:FFFFFFFFFFFFFFFFFFFFFFFFFFFFFFFFFFFFFFFFFFFFFFFFFFFFFFFFFFFFFFFFFFFFFFFFFFFFFFFFFFFFFFFFFFFFFFFFFFFFF:FFFFFFFFFFFFFFFFFFFFFFFFFFFFFF
@A00738:647:H5NVNDSX7:2:1106:18114:25535 kraken:taxid|9606
ATTAATGTAACATATATAATATATTACTAATAAAGGAGGATTATGCTGAGGCGCCCTAGGACAAGCGGCCATGAGAATTCACAGGCGTAAGAACATATGTAAAAGTAGATACAGAAGGTTTGTGAGAAACAAATTAAATGAGCCTCAAAT
+
FFFFFFFFFFF:FFFFFFFFFFFFFFFFFFFFF:FFFFFFFFFFFFFFFFFFFFFFFFFFFFFFFFFFFFFFFFFFFFFFFFFFFFFFFFFFFFFFFFFFFFFFFFFFFFFFFFFFFFFFFFFFFF:FFFFFFFFFFFFFFFFFFFFF:F
@A00738:647:H5NVNDSX7:2:1106:12798:26600 kraken:taxid|9606
ATCAACCTCTCTAACAGTAAGAATGAGGAAATACAGAACAAAACCACCCACATGGATGATACAAGAAACATCTCCAAAACTCCTACACAGAAATCTAAACATCTGAGTTTTTGTTCCGAGTCTATTCAAGTTGAGTTGTATGACCTTGGG
+
FFFFFFFFFFFFFFFFFFFFFFFFFFFFFFFFFFFFFFFFFFFFFFFFFFFFFFFFFF:FFFFFFFFFFFFFFFFFFFFFFFFFFFFFFFFFFFFFFFFFFFFFFFFFFFFFFFFFFFFFFFFFFFFFFFFFFFFFFFFFFFFFFFFFFF
@A00738:647:H5NVNDSX7:2:1106:5674:36025 kraken:taxid|9606
CTCTGTTTCCCTGTCTGTGTGTCCACATCCTATTAGTTCTAATTTTCTGACTAATACATTGAGCCAATGTTTAATTTCTAGCATTTATAAGATTCTGAACTGAGATGAAATTATATGCAGTGTGCAAAAACAAAAAGTATGTATTTTTTC
+
FFFFFFFFFFFFFFFFFFFFFFFFFFFFFFFFFFFFFFFFFF:FFFFFFFFFFFFFFFFFFFFFFFFFFFFFFFFFFFFFFFFFFFFFFFFF:FFFFFFFFFFFFFFFFFFFFFFFFFFFFFFFFF:FF,FFFFFFFF::FFFFFFFFFF
@A00738:647:H5NVNDSX7:2:1106:31132:36088 kraken:taxid|9606
GAAAGACTCTGAAATGAATCTAAAGGAATCCAAGCAAAAAAAAAAAAAAGTAATTGGTGCTTTGGTTATTAAAAGGAGAGACATTTTAAAAAACTTTTTCAAGTTTTATGCAGCTTGCAGGTCTTAAAAGAATCATTATATTTGTCTATT
+
FFFFFFFFFFFFFFFFFFFFFFFFFFFFFFFFFFFFFFFFFFFFFFFFF:FFFFFFFF,:FFFFFFFFFFFF:FFFFF:FFFFFFFFF::FF:,FFFFF,FF:F:FFFF,FFFFFFFFFFFFFFFFFFFFFFF,FFFFFFFFFFF,FF:F
@A00738:647:H5NVNDSX7:2:1107:2971:6950 kraken:taxid|9606
GAGAGACCGATGCAGGCACCAGAGCAGGGAGAGAGGGGCTGCATGGGAAAGGGTGCCTGAAAAAAAGATCTGCCTACTATTAGTAAGAAGAGAGGGGAGGAATTGATGCTGGCCAAGCCACTAAAAACGTTCACTTTAGAGAGCAATGAG
+
F:FFFF:FF,,F:FF,FFFFFFFFFFFFFFFF::FFFFFFFFFF:FF:FF:FFFFF,FFFFFF,F,F,FFF,FFFF,FFFFF:FF,F:FFF:FF,FFFFFFFFFF:FFFFFFFF::F:FFFFFFFF,FFFFF,FF,FF::F,FFFFFF:F
@A00738:647:H5NVNDSX7:2:1107:4191:10755 kraken:taxid|9606
ACCCTCTGGAGTGGTGGACCGAGCTGTATTTGGGGCCCTTTGAGCAGAGATTGGAGCTGAAGTTGCCTAGATGCAGGGAGCTGTGTCCCCAGGCTGCATAGTGTCCTTGTGGCCTGTGATGGGCGGAGCTGCCTTAAAGGTCTCTGAAAT
+
,FFFF,FFFFF:FF,FFFFFFF:F,,,:FF:FF:FFFFF:FFFFFFFFFFFFFFFFFFFFFFFFFFF:FFFFFFFFFF,FF:FFFFFFFF:F:FF:F:,,FFFFFFFFFFFFFF,FFFF:FFF,FF,FFFFFFFFFF,F:,F:F:F,:FF
@A00738:647:H5NVNDSX7:2:1107:15076:11631 kraken:taxid|9606
TTGAGTGGCCCTCTTGGCTGTGAGTGGCCATCATGGCTGTGATTGGCCAGCCAGGACTGTGAGTGGCTGCCCAGGGCTGTGAGTTGAGTGGCTGTCTGGGGCTAGGAGTGTCTGTCCAGGGCTGTGAGTGGCTGTCTGGGGCTAGGGGTG
+
FF,,::,:,FFFF,,F:::,FFF::,FFFF:,FF,FF:,F,F,::F,FF:F:FF,F:F,F:F:FF:FF::,:FFFFFFFFF:FFF,F:,FFFFF,F,:FFFFFFF:F:FFFFFFFFFFF,F,FFFFF:FF:FFFFFFFFFFFFFFFFFFF
@A00738:647:H5NVNDSX7:2:1107:21468:18380 kraken:taxid|9606
AGATAATTCTGCCAGATGAAGCAACTTGATTTCCATCAGCTCTGGCTCTCAGAAGGAGAGCTGTGTAATGATGACAGTTAGGAGACAACAATGGTTGCCTGGGCAGCTCTGGCATTGAGCCGTGAGTTGAGTTAGTAACTCCATCAGTAA
+
F:FFFFFFFFF,F:FF::F:FF:FFFFF::FF,FFFFFFFF,FF:FFFFFFF,FF:F:FF:,,:FFFFF,FFFFF,FFF,F:FF,FF,,,,,,:FF,FFF,F,FFFFFFFFFFF::F,:FFFF:FFFFFFFF,FFFFFFFF,FF:F,F,F
@A00738:647:H5NVNDSX7:2:1107:22137:24236 kraken:taxid|9606
CTCTGCCTGAAAAAAAAAAAAAAAAAAAGATTGAGTCCAAATATATAATTTATAGAAACGTTATTTAAACAAAGGAAGCGATATAGAAAACTCAGTTTCTGTCTCCATACAAATACCCTCAGTGGTCAGGTGGAAATGTGTGTGATTCAA
+
FFFFFFFFFFFFFFFFFFFFFFFFFFF:,FFF,F,:FFF,F:F,FFFFF,FF,F,FFFF,:,F,F:F,:FF,FF:FF:F,F:FFF,::FF,,:F,:F,:,F,::FFF,F,,F,:F:FF,FF:F,:F::,FFFFFFFF,F,FFF:,FFF:F
@A00738:647:H5NVNDSX7:2:1107:22046:25019 kraken:taxid|9606
CTCTGCCTGAAAAAAAAAAAAAAAAAAATATTTAGTCCAAATATATAATTTATATAAACGTTATTTAAACAAATGAAACGATATAAAAAAAACATTTTATTTATTAAAAAAAATAACCACAATGGTCAGGTGGAAATTTTTGTGTTTAAA
+
FFFFFFFFFFFFFFFFFFFFFFFFFFFF,,FF,,,:,,F,FFF,::FF,,F,,:,:FF,,F,F:F:F,F,F,,,,FF,:,F,F:F,,FFF,:,F,FF,,,,F,F::F::,FF::F,FF,,F,F:,,F:,:FFFFFFF::,F:F,,FF,:F
@A00738:647:H5NVNDSX7:2:1107:13648:25723 kraken:taxid|9606
TTGAGTGGCCCTCTTGGCTGTGAGTGGCCATCATGGCTGTGAGTGGCCAGCCAGGACTGTGAGTGGCTGCCCAGGGCTGTGAGTTGAGTGGCTGTCTGGGGCTAGGAGTGTCTGTCCAGGGCTGTGAGTGGCTGTCTGGGGCTAGGGGTG
+
FFFFFFFFFFFFFFFFFFFFFFFFFFFFFFFFFFFFFFFFF:FFFFFFFFFFFFFFFFFFFFFFFFFFFFFFFFFFFFF:FFFFFFFFFFF:FFFFFFFFFF::FFFFFFFFFFFFFFFFFFFFFFFFFFFF,F,FFFFFFF,FFFFFFF
@A00738:647:H5NVNDSX7:2:1107:13657:25801 kraken:taxid|9606
TTGAGTGGCCCTCTTGGCTGTGAGTGGCCATCATGGCTGTGAGTGGCCAGCCAGGACTGTGAGTGGCTGCCCAGGGCTGTGAGTTGAGTGGCTGTCTGGGGCTAGGAGTGTCTGTCCAGGGCTGTGAGTGGCTGTCTGGGGCTAGGGGTG
+
FFFFFFFFFFFFFFFFFFFFFFFFFFFFFFFFFFFFFFFFFFFFFFFFFFFFFFFFFFFFFFFFFFFFFFFFFFFF::FFFFFFFF:FFFFFFFFFFFFFFF,FFFFFFFFFFFFFFFFFFFFF:FFFFFFF,FFFFFFFFFFFFFFFFF
@A00738:647:H5NVNDSX7:2:1107:3125:26788 kraken:taxid|9606
CTTGATCATCCTACACCTTATGGTGACAATGGAAAACATCTGTAGATTTACAGATGTTGCACTAATAAAGTATTCCACTGGGAAACAAAAAAGAAAAACAAAATAAGTGTCTGTACCGACTCATGAGTGACTTTAGGTAATAAAAATTTT
+
FFFFFFFFFFFFFFFFFFFFFFFFFFFFFFFFFFFFFFFFFFFFFF:FFFFFFFFF:FFFFFFFFFFFFFF:FFFFFFFFFFFF,FFFFFFFFFFFFFFFFFFFFFFFFFFFFFFFFFFFFFFFFFFFFFFFF::FFFF:F,FFFFFFFF
@A00738:647:H5NVNDSX7:2:1107:2718:27586 kraken:taxid|9606
CTTGATCATCCTACACCTTATGGTGACAATGGAAAACATCTGTAGATTTACAGATGTTGCACTAATAAAGTATTCCACTGGGAAACAAAAAAGAAAAACAAAATAAGTGTCTGTACCGACTCATGAGTGACTTTAGGTAATAAAAATTTT
+
F,FFFFFFFFFFFFF:F::F,F,FFFFFFF,,FFFFFFFFFF,:FF,,:FFF:F::F:FFFFF:FFFFFF,FFF::FFF:,,:,,FF,FFFFFFFFFFFF,FFF:F,FFFFFFFFFFFFFFFFFFF,F,FFFFF:,,F,,FFFFFF,F::
@A00738:647:H5NVNDSX7:2:1107:7021:29904 kraken:taxid|9606
CACTCTAGTTTGGGTGACAAGGGTCTCTTAAAACAAACAAAAGAACTAAAAAAGAACATAAGAAACTAATAGAAAATATACTGAGTACTGAGACTGCTGTCTTTGTTTTAGCTTCCTTTGTTAATATGCTTGTGTAATAAGATAGAGGGA
+
FFFFFFFFFFFFFFFFFFFFFFFFFFFFFFFFFFFFFFFF:FFFFFFFFFFFFFFFFFFFFFFFFFFFFFFFFFFFFFFFFFFFFFFFFFFFFFFFF:FFFFFFFFFFFFFFFFFFFFFFF:FFFFFFFF:F:FFFFFFFFFFFFFFFFF
@A00738:647:H5NVNDSX7:2:1107:5855:31986 kraken:taxid|9606
TCTAGTATTTTCAAATATGGGTTATTTCTCTTTGGATATTTCATTCTCATTTGAATGCTGCATGTCCAAGTATCGACTTCTTTTGGCCTTTGGCATGTATAAGGAATAAGTCCAATGGCTTGTGTGAATTATCCAATATCAGTATAACAA
+
FFFFFFFFFFFFFFFFFFF:FFFFFFFFFFFFFFFFFFFFFFFFFFFFFFFF:FFFFFFFFFFFFFFFFFFFFF:FFFFF:FFFFFFFFFFF:FFFFFFFFFF:F:F:FFFFFFFFFFFFFFFFFFFFFFFFFFF:FFFFFFFFFFF:FF
@A00738:647:H5NVNDSX7:2:1107:20302:36558 kraken:taxid|9606
TCTAGGAGGAATCCTCTCCCAGAGGATTAGGCAAGAGCATGACCCTGACAATACTTTGATTTCAACTCCCCATGCCCAGAACTGTGAGAGAGGACATTTCTATTCTTTTCAGACACTAAAGTTTGTGGTACATTTTTACAGGAGCCATAG
+
FFFFFFFFFFFFFFFFFFFFFFFFFFFFFFFFFFFFFFFFFFFFFFFFFFFFFFF:FFFFFFFFFFFFFFFF:FFFFFFFFFFFFFFFFFFFFFFF:FFFF,FFFFFFFFFFFFFFFFF,FFFFFFFFFFFFFFFF:FFFFFFFFFFF,F
@A00738:647:H5NVNDSX7:2:1108:18728:2926 kraken:taxid|9606
AAAAAAAGTCCAAATGAGAGATGAAGAGCACCCAAACCAAGAAACTGGCAGTGCTCATGGAGAGCAAGAGGATGTGATACAGAGATCCACATTAGGTGTCTCCTCATCAGAGATTACTAATCTTATAGTCCTTAATCATCTCTCAAACTT
+
FFFFF:FFFFFFF:FFFFFFFFFFFFFFFFFFFFFFFFFFFFFFFFFFFFFFFFFFFFFFFFFFFFFF,FFFFFFFFFFFFF:F:FFFFFFFFFFFFFFFFFFFFFFFFFFFFFFFFFFFFFFFFFFFFFFF:FFFFFFFFFFFFFFFFF
@A00738:647:H5NVNDSX7:2:1108:1787:5118 kraken:taxid|9606
CTGTTATGATCCTGTCTTGAAACCATAATTAATGCAATAGATTTGTTAGTTTCTCTCAGGGGTAAAAAGAAAGATCTAATTGAAACCTTGTAAAGCAGCTTCATAAGTGAAATGGAAAGGGTATTTGCCTTTTATCTCCCAGCCCCACCT
+
FFFFFFFFFFFFFFFFFFFFFFFFFFFFFFFFFFFFFFFFFFFFFFFFFFFFFFFFFFFFFFFFFFFFFFF:FFFFFFFFFF,FFFFFF:FFFFFFFFFFFFFFFFFFF:FFFFF,FFFF:FFFFFF:FFFF:FFFFFFFFFFFFFFFFF
@A00738:647:H5NVNDSX7:2:1108:18231:5321 kraken:taxid|9606
AACCAAATCAATAGCAGGCCTTTGAAATTCCAAAATGCAAACACAATACATGAAACTTTTTCAAACCCTGGCAGTTCTTATCAGTTTAGAATGTAAAATACTGAGTTGTTTGTTCCAAGTGAATTTGATTACTCATGAATTTAATTTGTC
+
FFFFFFFFFFFFFFFFFFFFFFFFFFFFFFFFFFFFFFFFFFFFFFFFFFFFFFFFFFFFFFFFFFFFFFFFFFFFFFFFFFFFFFFFFFFFFFFF,:FF:FFFFFFFFFFFFF:FFFFF,FFFFFF:FF,FFFFFFFFFFFFFFFF:FF
@A00738:647:H5NVNDSX7:2:1108:20600:7200 kraken:taxid|9606
CAAACTCTCAGCTAGTTTTTGCTGAGCAGGGTGCCTTCTTTTCCTCTCCTTTCTTCCGTAGATATTTTCTGGCACTTCTCTGTTAAATTCCACATTGAAGGGTGATTTTCTACTTGCCATTTTCCTTTATTTTTGGAAAAGAAGGCAAGT
+
FFFFFFFFFFFFFFFFFFFFFFFFFFFFFFFFFFFFFFFFFFFFFFFFFFFFFFFFFFFFFFFFFFFFFFFFFFFFFFFFFFFFFFFFFFFFFFFFFFFFFFFFFFFFFFFFFFFFFFFFFFFFFF:FFFFFFFFFF,FFFFFFFFFFFF
@A00738:647:H5NVNDSX7:2:1108:13810:10347 kraken:taxid|9606
AAGAGATTTCAGACATCTCTGTGAGATAGATTTTTGTGCAAGACAACAACTATAAATATTGAAGAAAAACAAACACATAAATGAATTACTTCCTGAAGCCTCAGGGGTTGCCTAGTTAACAGACTAGTTTTGCACTAATTATGAGTGACC
+
FFFF,FFF,FFFFFFFFFFFF:,F,FFF,FF:FFF,FFFFFFFFFF:FF:FFFFFFFF,FFFF:FFFFFFFF:FFFFFFF,F,FF,,FFFFFFF:FFFFF,FF:FFFFF:FFF,F,FFFFF:FFF,FF,FF:FFFF:F:F,FFFFFFFF:
@A00738:647:H5NVNDSX7:2:1108:2392:11960 kraken:taxid|9606
AGAGATGAGATGCTGCCATAATAAAAGTTCAAATATGTGCCAATGGTTTTGGAACCAGTTAGTGAGCAGAAGCTGGAGGGGCCTTAAGAAGACTGCTAGTGAAAGCTTGAAAGGCCTCAACTTCAGGGATGTTATTTTTAAGGGCCTAAA
+
FFFFFFFFFFFFFFFFFFFFFFFFFFFFFFFFFFFFFFFFFFFFFFF:FFFFFFFFFFFFFF:FFFFFFFFFFFFFFFFFFFFFFFFFFFF:FFFFFFFFFFF:FFFFF:FFFFFFFF:FFFFFFFFFFFFFFF:F:FFF:FFFFFFFFF
@A00738:647:H5NVNDSX7:2:1108:16577:11976 kraken:taxid|9606
CCTCTTAAGATCTTAATATTGCACCACTTACTGACCTTGAATTCTGCATAAACGGGAGGCAAAGGCTAAGATAGAGTTGTAAACTCCTGGAACATTGAAAGTGTGATGCAACCTACATACACAGAGCTCCTCAGCAAATAATGGGAGACA
+
FFFFFFFF:FFFFFFFFFFFFFFFFFFFFFFFFFFFFFFFFFFFFFFFFFFFFFFFFFFF:FFFFFF,FFFFFFFFFFFFF:FFFFFFFFFFFFFFFFFFFFFFFF:FFF,FFFFFFF:FFFFFFFFFFFFFFFFFFFFFFFFFFFFFFF
@A00738:647:H5NVNDSX7:2:1108:24379:18599 kraken:taxid|9606
AATTCAAAATGATACATATTAGCGAGTAAATAGGAACACCTTGGGAAATATTACATCTACAATTGGATAATTTAATAATCAAATTTTTTGCCAAATTTTTGCCCCAACTCTTTCTCATAGAGTATCGACACTGGCTCTTTTGATTTCTCC
+
FFFFFFFFFFFFFFFFFFFFFFFFFFFFFFFFFFFFFFFFFFFFFFFFFFFFFFFFFFFFFFFFFFFFFFFFFFFFFFFFFFFFFFFFFFFFFFFFFFFFFFFFFFFFFFFFFFFFFFFFFFFFFFFFFFFFFFFFFFFFFFFFFFFFFF
@A00738:647:H5NVNDSX7:2:1108:4679:24001 kraken:taxid|9606
GTGAGAGTGGTATGGATGTCATGAACAGACACACCCTGTGAAATACACCTCCTTGTCTTAGCATAAATTGGTTCTCGCGACTACCACATTTTCTTTTCCTGGGCAATCCAGTTATGTGGTTTAGAAACTGAACTGCAGCAGAGAAGGAAT
+
FFFFFFFFFFFFFFFFFFFFFFFFFFFFFFFFFFFFFFFFFFFFFFFFFFFFFFFFFFFFFFFFFFFFFFFFFFFFFFFFFFFFFFFFFFFFFFFFFFFFFFFFF:FFFFFFFFFFFFFFFFFFFFFFFFFFFFFFFFFFFFFF:FFF,F
@A00738:647:H5NVNDSX7:2:1109:30110:2065 kraken:taxid|9606
CCAGTATTCTTCAACCATGTCCGCTTATTTGAATCTCAACTTGAAATGTCAAAATACAGGGCCCCATCAAACTACTTGAAACAAAATCTTTGAGAATGGGATGTAGGTGAGACTTTTCTGAGTTAATCTCCACATGATTTTCTCTGTGGC
+
,FFFFF:,FFFFFFF:FFFFFF:F,,FFFF,F:FFFFFF,FFFFFFF,FFFFFFFFF:,,FFFFFFFFFFFF,FFF:FFFFFFFFFFF:F,FF:::,::FFF,,F:,FFF,FF::FFFF,,:FFF,FFFFFFFFF,FFFFF:FFF,:F:F
@A00738:647:H5NVNDSX7:2:1109:29170:5384 kraken:taxid|9606
AGAACTTTTCCTTCTAGACCTATGGAGAAAGATGTCCTCTTCCCAGTGATCTTATCAGTGGTCATCTATTCTGTTACCTTGTGTGGTGGCCAGCCTCCATGATATTCCTCAATGGTTCCTCCTAGTATTCATGCCCTTGCATAATCTTCC
+
FFFFFFFFFFFFFFFFFFFFFFFFFFFFFFFFFFFFFFFFFFFFFFFFFFFFFFFFFFFFFFFFFFFFFFFFFFFFFFFFFFFFFFFFFFFFFFFFFFFFFFF:FFFFFFFFFFFFFFFFFFFFFFFFFFFF:FFFF:FFFFFFFFFFF:
@A00738:647:H5NVNDSX7:2:1109:29921:6026 kraken:taxid|9606
GAATAATTATCCATGTGAGATTAGAATAGTCTACCCATTAAAGGCAATTTTAGTGTAACTAAAGTTTATGACCTTTCAAGCATGTTTGAGGTACCATAGGACAATGTTGATTGTTGGTGGTCAAGTTAAAAAACCAACTAACAATTGTCA
+
FFFFFFFFFFFFFFFFFFFFFFFFFFFFFFFFFFFFFFFFFFFFFFFFFFFFFFFFFFFFFFFFFFFFFF:FFFFFF:FFFFFFFFFFFFFFFFFFF:FFFFF:FFFFFFFFFFFFFFFFFFFFFFFF:FFFFFFFFFFFFFFFFFFFFF
@A00738:647:H5NVNDSX7:2:1109:17390:6809 kraken:taxid|9606
GTTTTAAATAATTCCTTTTATAAAATGTACAGGTTGTAATTAAACAAGTTCATGGGCAGAACTTTTCACAATATCCCTGTTTTAGAGAAAATTATCAGGGAAAAAAACTCATAAAGAGAACTGGAAAGTGGCCTGGCCTGCTAAAGCAGC
+
FFFFFFFF:FFFFFFFFFFF:FFFFFFFF:FFFFF:FFF,:FFFFFFFF:FFFFFFFF:FFFF:FFFFFFFFF:FFFFFFF::FFF,FFFFFFFFFFFFFF:FFFFFFFFFF:,FFF:FFFFFFFFFFFF:FFF:FFFF,FFFFFFFFFF
@A00738:647:H5NVNDSX7:2:1109:8675:11005 kraken:taxid|9606
GCTTATCTGAAACAAGGCTATGGAGCTACATGTCTATCAATACTACCTCAAACAACAGTAAATTCCTTCACCTGGAATTTCAGATTTATTATAATGAAAGGATATGTTGCCTAATAGGATCCTAGAATACCTAGAAAAGTGATATATACA
+
FFFFFFFFFFFFFFFFFFFFFFFFFFFFFFFFFFFFFFFFFFFFFFFFFFFFFFFFFFFFFFFFFFFFFFFFFFFFFFFFFFFF:FFFFFFFFFFF:FFFFFFFFFFFFFFFFFFFFFFFFFFFFFFFFFF,:FFFFFFFFFFF:FFFFF
@A00738:647:H5NVNDSX7:2:1109:11478:15452 kraken:taxid|9606
ATTGGCTTAGATCCAGTTATCTTAGGAATTTAGCAAGGAATCACAACTTTTTTGTTGGGGAAACTGCCCTCAGCCTTCTATTCACCCATTTTTGCTTTCTTTTGATTCTATGAGGCAGCACTCTTGTTGGTTTCCCATTTATCTTGCTCC
+
FFFFFFFFFFFFFFFFFFFFFFFFFFFFFFFFFFFFFFFFFFFFFFFFFFFFFFFFFFFFF,,FFF,,FFFFFFFFFFFFFFFFFFFFFFFFFFFFFFF:FFFFFFFFFFFFFFFFFFFFFFFFFFFFFFFFFFFF::F:FFFFF:F,FF
@A00738:647:H5NVNDSX7:2:1109:9055:16799 kraken:taxid|9606
GTCCTCTCTTCATCAGCCTCTTCTTAGTCTGTTCAGGCGGCTCTGACAAAGTATTACACACGGGGTGACTTGTCGACAGCAGACATTTATTTTGTGGAGGTTGAGGTTGGAGCTCAGGGTGCCAGCATGGTTGGCTTTGGGTTGGTTCAG
+
FFFFFFFFFFFFFFFFFFFFFFFFFFFFFFFFFFFFFFFFFFFFFFFFFFFFFFFFFFFFFFFFFFFFFFFFFFFFFFFFFFFFFFFFFFFFFFFFFFFFFFFFFFFFFFFFFFFFFFFFFFF:FFFFFFFFFFF:F:FFFFFFFFFFFF
@A00738:647:H5NVNDSX7:2:1109:23647:21652 kraken:taxid|9606
ATTAATATTTTCATGAAAAACTACTTTATTGGCTCCTATTTCAAGCATATAACCATAGAACTTATCCCTTAATGTTTCCAGGTTTCAAAATTCTCATTAAAGGTTGTTTTGTATAATTAATCTCCATTAAGTATACTACAAGTGGTGTGG
+
FFFFFFFFFFFFFFFFFFFFFFFFFFFFFFFFFFFFFFFFFFFFFFFFFFFFFFFFFFFFFFFFFFFFFFFFFFFFFFFFFFFFFFFFFF:FFFFFFFFFFFFFFFFFFFFFFFFFFFFFF:FFFFFFFFFFFFFFFFFF:F:FFFFFFF
@A00738:647:H5NVNDSX7:2:1109:32687:22623 kraken:taxid|9606
CTCCTTCTCTTCTCAAGGTTAACCAAATGCCAAGTGACGCTATAATCCTGGCATTGACTAGTTCTCAATGGAGTGTGCTAGACCTTTACTATTAAATTATCCCATGCTATTTTAAGGTATGAATTTGTTTATTCAATTTCAGATAAGGGT
+
FFFFFFFFFFFFFFFFFFFFFFFFFFFFFFFFFFFFFFFFFFFFFFFFFFFFFFFFFFFFFFFFFFFFFFFFFFFFFFFFFFFFFFF:FFFFFFFFFFFFFFFFFFFF:FFFFFFFFFFFFFFFFFFFFFFFFFFFFFFFFFFFFFFFFF
@A00738:647:H5NVNDSX7:2:1109:12834:23531 kraken:taxid|9606
TATACTTTTTCCCTCTTGTATTAAGTGTCCCAGGGTGGAGGATCCCCAAAATATCCTCAATTTATAGTTAGTTGGACCACAGAAGCTGCCTGTAGACATGACTGAAAGGGCTGTACATTACGTGAACTTTGAGCTGGATACAGATGCAGA
+
FFFFFFFFFFFFFFF:FFFFFFFFFFFFFFFFFFFFFFFFFFFFFFFFFFFFFFFFFFFFFFFFFFFFFFFFF:FFFFFFFFFFFFFFFFFFFFFFFFFFFFFFFFFFFFFFFFFFFFFFFFFFFFFFFFFFFF:FFF:FFFFFFFF,FF
@A00738:647:H5NVNDSX7:2:1109:21829:25363 kraken:taxid|9606
CCTCCCCAGTTTTCCTCAGACCACATAGATGTTTTTGAACATAGCTTTTTGCTATTTACTATGGCTTCTTCTGGACACCCACTCTTAGCTCAAATTTACACATGCATTTTGGAAGCCTTCACTGCCAGAGTGGTGGTCAGACTAAAAAGC
+
FFFFFFFFFFFFFFFFFFFFFFFFFFFFFFFFFFFFFFFFFFFFFF:FFFFFFFFFFFFFFFFFFFFFFFFFFFFFFFFFFFFFFFFFFFFFFFFFFFFFFFFFFFFFFFFFFFFFFFFFFFFFFFFFFFFFFFFFFFFFFFFFF:FFFF
@A00738:647:H5NVNDSX7:2:1109:1696:27978 kraken:taxid|9606
CCGGTCTAGAACACATAAACTGTTGCCTCATTTTATGCAAGTTTCTGTCTAAAAGTCTCCTCCCTAGAAATGAAATTAATTTACTTATCAGCCTGTCTACAATAGCCACCCCTACTGGTCAGAACTCCATTACTCTGGGCTATTTTTCAT
+
FFFFFFFFFFF:FFFFFFFFFFFFFFFFFFFFF::FFFFFFFF:FFFFFFFFFFFFFFF:F,F:FFF:FFFF,FF,FF,:FFF,:FFFFFFF,FFF:FFFFFFFFFFFFF::FF,,FFFFFFFF:FF:F:FF,F:,FFFF,FF::FF:,,
@A00738:647:H5NVNDSX7:2:1109:1796:28213 kraken:taxid|9606
CCGGTCTAGAACACATAAACTGTTGCCTCATTTTATGCAAGTTTCTGTCTAAAAGTCTCCTCCCTAGAAATGAAAATAATTTACTTATCAGCCTGTCTACAATAGCCACCCCTACTGGTCAGAACTCCATTACTCTGGGCTATTTTTCAT
+
FFFFFFFFFFFFFFFFFFFFFFFFFFFFFFFFFFFFFFF,FFFFFFFFFFFFFFFFFFFFFFFFFFFFFFFFFFFFFFFFFFF:FFFFFFFFFFFFFFFFFFFFFFFFFFFFFFFFFFFFFF:FFFFFFFFFFFFFFFFFFFFFF:F:FF
@A00738:647:H5NVNDSX7:2:1109:5511:35587 kraken:taxid|9606
GTGTGTAATACTTTGTCAGAGCCGCCTGAACAGACTAAGAAGAGGCTGATGAAGAGAGGACTCTGCACAAAGGCTGAGCTCTGCTCAGTAGATTTGCTTCTCCGAGAAGGATACATCAGCAATTCTGAACCCGCTTTGTGTCTATGCCAG
+
FFFFFFFFFFFFFFFFFFFFFFFFFFFFFFFFFFFFFFFFFFFFFFFFF:FFFFFFFFFFFFFFFFFFFFFFFFFFFFFFFFFFFFFFFFFFFFFFFFFFFFFFFFF,FFFFFFFFFFFFF,:FFFFFFFFFFFFFFFFFFFFFFFFFFF
@A00738:647:H5NVNDSX7:2:1110:29116:2096 kraken:taxid|9606
CTCAATGAGGAAGTTTGACAGTCCAGTCTCTTGGAGAAACCCAGCCTCTAGATTTCTCTATTTATTTTTGCTTTTAATGTCCTCTCCAGCTCACATGGCTCGGGTGGTGGAGGGGTGGCCAGTGAGCCCAGTCCTCCTGCTGTCTGCTCT
+
FFFFFFFFFFFFFFFFFFFFFFFFFFFFFFFFFFFFFFFFFFFFFFFFFFFFFFFFFFFFFFFFFFFFFFFFFFFFFFFFFFFFFFFFFFFFFFFFFFFFFFFFFFFFFFFFFFFFFFFFFFFFFFFFFFFFFFFFFFFFFFFFFFFFFF
@A00738:647:H5NVNDSX7:2:1110:24650:3004 kraken:taxid|9606
TATTTTCCTTAGAATATAAATATTGTAAGCATTCTGCATTTTAGATCAACTAGAATTGTCAGGTGATGATGACCACACTAGTGTTTCAATGATTAAATGACATGCCCTTGGTCTATGGCATGAAAGGATTGTTCCACATTTATTTTCTAA
+
FFFFFFFFF:FFFFFFFFFFFFFFFFFFF:FFFFFFFFFFFFFFFF:FFFFFFFFFFFFFFFFFFFFFFFFFF:FFFFFFFFFFFFFFFFFFFFFFFFFFFFFFFFFFFFFFFFFFFFFFFFFFFFFFFFFFFFFFFFFFFFFFFFFFF:
@A00738:647:H5NVNDSX7:2:1110:12726:7592 kraken:taxid|9606
CTTGGAGGGAAGGCATGTGGCTTCCTTGTTCTGCTGGGTTAGGGGGAGAGTGCAAGAGCCAGTTTCCTATAACAGCTTTACAGTAGGGTCCTGGAAGCCCTGGCCCAAGGCAGGAGGGGGAGGTGTATTGTCTTCTACGCAGCTGAGAAG
+
FFFFFFFFFFFFFFFFFFFFFFFFFFFFFFFFFFFFFFFFFFFFFFFFFFFFFFFFFFFFFFFFFFFFFFFFFFFFFFFFFFFFFFFFFFFFFFFFFFFFFFFFFFFFFFFFFFFFFFFF:FFFFFFFFFFFFFFFFFFFFFFFFFFFFF
@A00738:647:H5NVNDSX7:2:1110:18973:11021 kraken:taxid|9606
TGGATTCAGTGAAATTTTATAAAGAAGTCTAATGGGTATAGTGTTTCTTGTTGTGATGATGAAGATGTGCCAGAATTAAATCATAGTGTCAGTTGCACTATCTTGTGAATATACTAAAAAACTACCAATAACTTACTTCCAAAGGATGAA
+
FFFFFFFFFFFFFFFFFFFFFFF:FFFFFFFFFFFFFFFFFFFFFFFFFFFFFFFFFFFFFFFFFFFFFFFFFFFFFFFFFFFFFFFFFF:FFFFFFFFFFFFFF:FFFFFFFFFFFFFFFFFFFFF,FFFFF:FFFFFFFFFFFFF:FF
@A00738:647:H5NVNDSX7:2:1110:5674:11819 kraken:taxid|9606
CAAGATCCCCTTTACGGATTTGAGTGACTTGTCTCCACATGTGGGCATGTAATCAGCCATTTGGAAGGGCCTCAGCTAGAGAACCACCTCAGTTCTAGGTCATGCTTTTCCAGCAGAAGCCCACATCCAACGACTGATGGAGACATGAGT
+
FFFFFFFFFF:FFFFFFFFFFFFFFFFFFFFFFFFFFFFFFFFFFFFFFFFFFFFFFFFFFFFFFFFFFFFFFFFFFFFFFFFFFFFFFFFFFFFFFFFFF:FFFFFFFFFFFFFFFFFFFFFFFFFFFFFFFFFFFFFFFFFFFFFFFF
@A00738:647:H5NVNDSX7:2:1110:5782:15358 kraken:taxid|9606
CATCTATCTTCCAGCGTGCCTGTGAGGAAGAAACTGGAGCAAAAAAGATGGAAACCCCAGCAAGGACGATGAGTAATGAAGATTGCACCTTTGCAATTTATCTTCTCTCTCACAAAATTAATGCTGGAATTCGAGATTACTGTGGGGCTG
+
FFFFFFFFFFFFFFFFFFFFFFFFFFFFFFFFFFFFFFFFFFFFFFFFFFFFFFFFFFFFFFFFFFFFFFFFFFFFFFFFFF:FFFFFFFFFFFFF:FFFFFFFFFFFFFFFFFFFFFFFFFFFFFFFFFFFFFFF,FFF,FFFFFFFFF
@A00738:647:H5NVNDSX7:2:1110:11767:16705 kraken:taxid|9606
ATATAGCCCTAGAATTCAAGGAAGAAATGGTTTGCTTTCCCTGCAATAACTTTATATTCTTGTGGTATTTTTGCCAGGCTACATCGAATTTTAATTGTTTGGCATTCTCTTTAAGGACTTCGAATTAGTAATCAATAGAAAATCTGGAGA
+
FFFFFFFFFFFFFFFFFFFFFFFFFFFFFFFFFFFFFFFFFFFFFFFFFFFFFFFFFFFFFFFFFFFFFFFFFFFFFFFFFFFFFFFFFFFFFFFFFFFFFFFFFFFFFFFFFFFFFFFFF:FFFFFFFFFFFFFFFFFFFFFFFFFFFF
@A00738:647:H5NVNDSX7:2:1110:21269:19601 kraken:taxid|9606
AATATGGAACCAAAGAGTGATCTTGAGCCTTATGAACTAATGGCATTTGCCTTAGGTTTTGAACTTACATAGGACTGGTTACTCCTTTCTTCTTTTCTATTATCCGCTTTCAGAGTGGCGATGTCCATCGTATGCCTGTAACATTATTGT
+
FFFFFFFFFFFFFFFFFFFFFFFFFFFFFFFFFFFFFFFFFFFFFFFFFFFFFFFFFFFFF:FFFFFFFFFFFFFFFFFF:FFFFFFFFFFFFFFFFFFFFFFFFFFFFFFFFFFFFFFFFFFFFFF:FFFFFFFFFFFFFFFFFFFFFF
@A00738:647:H5NVNDSX7:2:1110:21983:19961 kraken:taxid|9606
AATATGGAACCAAAGAGTGATCTTGAGCCTTATGAACTAATGGCATTTGCCTTAGGTTTTGAACTTACATAGGACTGGTTACTCCTTTCTTCTTTTCTATTATCCGCTTTCAGAGTGGCGATGTCCATCGTATGCCTGTAACATTATTGT
+
F,FFFFFFFFFFFFFFFFFFFFFFFFFFFFFFFFFFFFFFFFFFFFFFFFFF,FFFFFFFFFFFFFFFFFFFFFFFFFFFFFFFFFFFFFFFFFF:FFFFFFFFFFFFFFFFFFFFFFFFFFFFFFFFFFFFFFFFFFFFFFFFFF:FFF
@A00738:647:H5NVNDSX7:2:1110:30870:22106 kraken:taxid|9606
GAAATTATATATACATATTACATAAGTATATATATTTATAAGTACATATTATACAAGTATATATTACATATATGATTGTATATTAAATTAAGTATATATAAGTAATTATACTTTCATAAGTATATATTAAGTATATACATATATGTGTAT
+
F:FFFFFFFFFFFFFFFFFFFFFFFFFFFF::,::FF:FF:FFFFFFFFFFFFFFFFFFFFFF,FFFFFFF,FFFFFFFFFF,:,FF:FFFFFFFFFFFFFFFFFFFFFFF,FFFFFFFFFF,FF:FFFFFFF:FFFFFFFF,:FFFFFF
@A00738:647:H5NVNDSX7:2:1110:13783:22388 kraken:taxid|9606
GTGTCCTTGGACCTACATCTGTATGACTGGTAAAGCAGGACTGGGGAGAGGAACTTGAGCTGCAGGGAAGCTCTGATAGCCTCAGATAACCCCACAGGGGAGCTCTGGAGAAATGGTTTGACTTGTGATGAACTGGGCCAAAACCAGGCC
+
FFFFFFFFFFFFFFFFFFFFFFFFFFFFFFFFFFFFFFFFFFFFFFFFFFFFFFFFFFFFFFFFFFFF:FFFFFFFFFFFFFFFFFFFFFFFFFFFFFFFFFFFFFFFFFFFFFFFFFFF:FFFFFFFFFFFFFFFFFFFFFFFFFFFFF
@A00738:647:H5NVNDSX7:2:1110:8440:25848 kraken:taxid|9606
ATTAATCTGATTGAGAATTGGAAGAGACTAAATACAATGTTCATTACTTTTTTAAGAACATAATTTAGGCAGTTTTCAAACTATAAAAACTTATCAAGGAGACCAATAAGGTGGTTGGTACAAAGGCATCATCATTGTTCATAAGAAATT
+
FFFFFFFFFFFFFFFFFFFFFFFFFFFFFFFFFFFFFFFFFFFFFFFFFFFFFFFFFFFFFFFFFFFFFFFFFFFFFFFFFFFFFFFFFFFFFFF:FFFFFFFFFFFFFF:FFFFFFFFFFFFFFFFFFFFFFFFF:FFFFFFFFFFFFF
@A00738:647:H5NVNDSX7:2:1110:25735:32283 kraken:taxid|9606
AACATGGATTCCCTTAGACTCAAAACTGGAATCTGAACTTGGATTCCCTTAGACTCACAACTGTTTGGCTTTGTCAGGTGTTGCTTCTTGGATTTGCCTCCTGACTGTTGCCAATCCCCTCCCTACCTCATAGTCTTCATTCATCCCCTG
+
FFFF:FFFFFFFFFFFFFFFFFFFFFFFFF,FFFFFFFFFFFFFFFFFFFFFFFFFFFFFFFFFFFFFFFFFFFFFFFFFFFF,FFFFFFFFFFFF:FFFFFFFFFFFFFFFFFFFFFFFFFFFFFFFFFFFFFFFFFFFFFFFFFFFFF
@A00738:647:H5NVNDSX7:2:1110:29487:33332 kraken:taxid|9606
GAAATTATATATACATATTACATAAGTATATATATTTATAAGTACATATTATACAAGTATATATTACATATATGATTGTATATTAAATTAAGTATATATAAGTAATTATACTTTCATAAGTATATATTAAGTATATACATATATGTGTAT
+
FFFFFFFFFFFFFFFFFFFFFFFFFFFFFFFFFF:FFFFFFFFFFFFFFFFFFFFFFFFFFFFFFFFFFFFFFFFF:FFFFFFFF::FFFFFFFFFFFFFFFFFFFFFFFFFFFFFFF:FFFFFFFFFFFFFFFFFFFFFFFFFFFFFFF
@A00738:647:H5NVNDSX7:2:1110:3893:34663 kraken:taxid|9606
CATTTCAACAAGCTGCCTGCTTTATGTGTGAGGCATTTTCTTTCCATGTGGCCAGCAGCAGGAAATGAAATCCATTACAGCCCCATGTAGGTGGTTAATTTCTTTGAATTGTCATTTAGCTAGATCTTCAGTATCTTCCTAATGATCTCC
+
FFFFFFFFFFFFFFFFFFFFFFFFFFFFFFFFFFFFFFFFFFFFFFFFFFFFFFFFFFFFFFF:FFFFFFFFFFFFFFFFFFFFFFFFFFFFFFFFFFFFFFFFFFFFFFFFFFFFFFFF::FFFFFFFFFFFFFFFFFFFFFFFFFFFF
@A00738:647:H5NVNDSX7:2:1110:3613:35931 kraken:taxid|9606
CGCCCAACAGCATCAGTAGGTTTACTCATTTGCTTAGACTTACACTGCCCCCAGAATAGTTTCAGAAGAACAACATTCGCACCACTAGTAACAGCAGACCAATAAAGTAGCAGTAAATTTAATTAAATTTTTATTAGCTAATTGTGATTT
+
:,FFFF:F:,::,F:F:F,,FFFFFFF:,FF:FF,:,,F,,FF,FF,,,FFF:,FFFFF,:FFF:FFF,FF,,:FF,F,FFFF,F:F:FF,FF,F:,FFF,F,,FF,:FF,,,F::,,F,F,::,F,FFF,F,,:F,,F,,,FF,:,,::
@A00738:647:H5NVNDSX7:2:1111:19705:3677 kraken:taxid|9606
CAGGAAGAATGCACCAAACCAATAGAGAGAAAAACCTGATTGCTTTGCATATAAAATGGGAATGGAAATACATTTATTTAACAAATATTTACATAGAGGCTTTTATGTGCTAAACACAAACACTCTGTGGATTCAGGGGGCTCATAACTT
+
FFFFFFFFFFFFFFFFFFFFFFFFFFFFFFFFFFFFFFFFFFFFFFFFFFFFFFFFFFFFF:FFFFFFFFFFFFFFFFFFFFFFFFFFFFFFFFFFFFFFFFFFFFFFFFFFFFFFFFFFFFFFFFF:FFFFFFFFFFFFFFFFFFFFFF
@A00738:647:H5NVNDSX7:2:1111:10474:4257 kraken:taxid|9606
TTTTGAATCCACCCACTTACACCTGTTCAGAAACATCTGTTTTCCTATAAAATGGAAACCAGAAAAAATCAAAAGGCCAGCTAGTAATAATATATGGTGAAGAGAAAAAACTTCTTTCTTAGTTTATTTAGTTTTTTTGTGTGTTTGTTT
+
FFFFFFFFFFFFFFFFFFFFFFFFFFFFF,FFFFFFFFFFFFF:FFFFFFFFF,:FFFFFFFFFFF,FFFFFFFFFFFFFFFFFFFFFFFFFFFF,FFFFFFFFFFFFFF:FFF:FFFFFFFF:FFFF::FFFFFFF,FFFFFF:F:F:F
@A00738:647:H5NVNDSX7:2:1111:2636:4272 kraken:taxid|9606
TCTCAGGCCTCCTCTAGGGGGAAACATGGCCAGAGCCTGGGGAAGACAAATTGAATGCTGCACACGCTGACCAGCTGTGGCCCCTCACCTCACAGCCTAGGAGCTACTTGCTGTAAGGCCAGTGTGCAGATGAGGGACATTGGTCTCCAC
+
FFFFFFFFFFFFFFFFFFFFFFFF:FFFFFFFFFFFFFFFFFF:FFFFFFFFFFFFFFFFFFFFFFFFFFFFFFFFFFFFFFFFFFFFFFFFFFFFFFFFFFFFFFFFFFFFFFFFFFFFFFFFFFFFFFFFFFFF,F:FFFFFFFFFFF
@A00738:647:H5NVNDSX7:2:1111:26720:9064 kraken:taxid|9606
TTACATGCTTTTAATTCCTTTGCTCCTTATTGCTTCTTTCATTTTGTATTCAATTTTCTTTCAGAAATACAACCTTTAGGCAATTACATGTAGAATGCTAGTATTGACAGTTAATTATCTTTCAGCACATTAAAGTTAGTTTTTTCTGCT
+
FFFFFFFFFFFFFFFFFFFFFFFFFFFFFFFFFFFFFFFFFFFFFFFFFFFFFFFFFFFFFFFFFFFFFFFFFFFFFFFFFFFFFFFFF,FF::FFFFFFFFFFFFFFF:FFFFFFFFFFFFFFFFFFFFFFFFFFFFFFFFFFFFFFFF
@A00738:647:H5NVNDSX7:2:1111:30065:13761 kraken:taxid|9606
AGGAGCCTGGATTCATGGCCTCCGAATGGCAACTGGTCCACCTGAGCCACGCTCCTTCACATGCCTCATTCAGCTCCACAGTATTACCCGATAAAACATTCCATCTGGTGTCACTCTGTCTGTTCCGGATTCTCCATTTTCAGAATATGC
+
FFFFFFFFFFFFFFFFFFFFFFFFFFFFFFF:FFFFFFFFFFFFFFFFFFFFFFFFFFFFFFFFFFFFFFFFFFFFFFFFFFFFFFFFFFFFFF:FFFFFFFFFFFFFFFFFFFFFFFFFFFFFFFFFFFFFFFFFFFFFFFF::FFFFF
@A00738:647:H5NVNDSX7:2:1111:28501:13996 kraken:taxid|9606
TTGTCTAGTTTTATGGGGAGGTAAGAAAGAGAGAGGAGTCAGAGGTAGCACTAATATTTCCACTTTGTATTAATCTATTAAGTAAGAAAAAACTTAAAGTATGAGGAAAAGGCAGTGAGTTCTTTTTTTAGGCCTATCAAGCTTTAGGTA
+
FFFFFFFFFFFFFFFFFFFFFFFFFFFFFFFFFFFFFFFFFFFFFFFFFFFFFFFFFFFFFFFFFFFFFFFFFFFFFFFFFFFFFFFFFFFFFFF,FFFFFFFFFFFFF:FFFFFFFFFFFFFFFFFFFFFFFFF:FFFFFFFFFFFFFF
@A00738:647:H5NVNDSX7:2:1111:1696:15702 kraken:taxid|9606
ACCCATTAACCTCTCTTACTGGATTCAAGGGTAAGATGCCTTTTATTAATGTGTATTTCATCATCAAAGTTAACAAACTTGGTACAATTGTCTTTTGTTATTGATTATTAGACATTCCCCTTACCTAGAAAAGGGGAGAAATGATGGAGT
+
FFFFFFFFFFFFFFFFFFF,FFFFFFFFFFFFFFF:FFF:FFFFF:FFFFFFFFFFFFFFFFFFFFFFFFFFF:FFFFFFFFFFFFFFFFF,FFFFFFFFFFF:FFFFFFFFFFFFFFFFFFFFFFFFFFFFF,FFFFFFFFFFFF:FFF
@A00738:647:H5NVNDSX7:2:1111:4490:20008 kraken:taxid|9606
TATCCTTTTTATTTGTTTTTATCATATTCAATATACACAAATATAGAATAGAGATAGTTTTGTTGGATTCAGTAATGCTCATTGGAAAAATCCTAGCATAGACAAAATTCTATTTAGCAAGTATTAAATTATCCTACTCTGCATTGTGAG
+
FFFFFFFFFFF:FFFFFFFFFFFFFFFFFFFFFFFFFFFFFFFFFFFFFFFFFFFFFFFFFFFFFFF,FFFFFFFFFFFFFFF:FFFF:FFFFFFFFFFFFFF:FFFFFFFFF:FFFFFFFFFFFFFFFFFFFFFFFFFFFFFFFFFFF,
@A00738:647:H5NVNDSX7:2:1111:10248:21433 kraken:taxid|9606
CAAATGGATGAAGAAAAAACCAGAACTGACACAATTTACTAAGAAATATAAGAAATCTCATGGACTACAAGAAAGATAATAAGGTAATATCAATAGTAATTTTATGTCAGTGAATTTGATTTGATAACATAGGTGAAATGGACAAATTAC
+
FFFFFFFFFFFFFFFFFFFFFFFFFFFFFFFFFFFFFFFFFFFFFFFFFFFFFFFFFFFFFFFFFFFFFFFFFFFFFFFFFFFFFFFFFFFFFFFFFFFFFFFFFFFFFFFFFFFFFFFFFFFFFFFFFFFFFFF:FFFFFFFFFFFFFF
@A00738:647:H5NVNDSX7:2:1111:6822:28432 kraken:taxid|9606
AATAAGGATTTATTGTTTTTGATGATGACTGTGAGGTTAAAGTAATGGAGAAATTGAAAGTCGCTTGCTTAATGGAAAAATATGTAGAATTGCAACTTAAAAAAAAAACTGCCACCAAATTAGGACAAACTGGAATCAAAATCATTTAAG
+
F:FFFFFFFFFFFFFFFFFFFFFFFFFFFFFFFFFFFFFFFFFFFFFFFFFFFFFFFFFFFFFFFFFFFFFFFFFFFF:FFFFFFFF:FFFFFFFFFFFFFFFFF:FF,:FFFFFF:FF:FF:FFFFFF:F:FFF:FFFFFF,FFFF,F:
@A00738:647:H5NVNDSX7:2:1111:7283:29888 kraken:taxid|9606
AATAAGGATTTATTGTTTTTGATGATGACTGTGAGGTTAAAGTAATGGAGAAATTGAAAGTCGCTTGCTTAATGGAAAAATATGTAGAATTGCAACTTAAAAAAAAAACTGCCACCAAATTAGGACAAACTGGAATCAAAATCATTTCAG
+
FFFFFFFFFFFFFFFFFFFFFFFFFFFFFFFFFFFFFFFFFFFFFFFFFFFFFFFFFFFFFFFFFFFFFFFFFFFFFF,FFFFFFFF:FFFFFFFFFFFFFFFFFFFF::,FFFFF,FFFFFFFFFFFF:F,FFF::FFF::FFFFF:FF
@A00738:647:H5NVNDSX7:2:1111:7148:33442 kraken:taxid|9606
GCCTTGCAAGACCTAGCCTCCACCCCTAGTTCCAGCCAATAAGCCCTCTTCTCACTCCTGTGGACACCAAGTCCTTTACCATCCCCCGTTTTCCATGCATGCCATTCTTCCCACTTACAAGTTTGGTGTCTTTGCTCTGCTCTTCATCTA
+
FFF:FFFFFFFFFFFFFFFFFFFFFFFFFFFFFFFF:FFFFFF:F,FFF,FFFFFFFF,:FFFFFFFFF:FFFFFFFFFFFFFFFFF,FFFFFFF,:FFFFFFFFFFFFFFFFFFFFFFFFFFFFFFFF:FFFF:FFFFFFFFFFFFFFF
@A00738:647:H5NVNDSX7:2:1111:31756:33536 kraken:taxid|9606
ATTGTCAAGGATTTCTCCTCATTTAAGCCAGAGTTCTTCAGTCTCCAGCTGGAAGGGAGAATTTCTGCTGAGTCTCTTTAGGAGGCCCATTAGCCCATCAGTGTGTGCTGGAATAAATAAAAATCTGTGGATGACAACCAAACCAAACCT
+
FFFFFFFFFFFFFFFFFFFFFFFFFFFFFFFFFFFFFFFFFFFFFFFFFFFFFFFFFFFFFFFFFFFFFF:FFFFFFFFFFFFFFFFFFFFFFFFFFFFFFFFFFFFFFFFFFFF:FFFFFF:FFFFFFFFFFFFFFFFFFFFFFFFFFF
@A00738:647:H5NVNDSX7:2:1111:26087:36276 kraken:taxid|9606
ACTAGGAAACATACTTTAAGTAAATAACTCTTGGTCACTGTCCTCAAGACACTTACAATCTTACTGAAAATATCAGTGCTTGAAGTAGTGGATTTCATTCATCTAGAAAACTCACTCACATGAAATAATACATTCTATTAAAATAATGAG
+
FFFFFFFFFFFFFFFFFFFFFFFFFFFFFFFFFFFFFFFFFFFFFFFFFFFFFFFFFFFFFFFFFFFFFFFFFFFFFFFFFFFFFFFFFFFFFFFFFFFFFFFFFFFFFFFFFFFFFFFFFFFFF:FFFFFFFFFF,FFFFFFFFFFFFF
@A00738:647:H5NVNDSX7:2:1111:18150:36683 kraken:taxid|9606
CGAAGCCAGCACAGTTTAAAGAAAAATAAATCTCCCAAAAAGCTAATGTTGGACATTGAGTTCATATTGAGGTATAATTATCCAGTTAATTTGACATTTATCTGGAAGACTGGCTACCGAGCTGAAAGCCAGTTTAGACAATATTAGCAG
+
FFFFFFFFFFFFFFFFFFFFFFFFF,FFFFFFFFFFFFFF:FFFFFFFFFFFF:FFFF:FFFFFFFFFFFFFFFFFFFFFFFFFFFFFFFFFF,FFFFF:FFFFF::F,FFFFFFFFFFFFFFF:FFFFFFFFFFFFFFFFFFFFF:FFF
@A00738:647:H5NVNDSX7:2:1112:5041:6809 kraken:taxid|9606
ATCTCCTGAACTACAGGTCGAATTCTAATACCAAGAATTCTAATATATTACCCAATATTCTTTTGTGTTTGTGTTTTTAATGCCTAGATTTCATGAGGTTTCAATCTAGAAACTTGAAAATCTTTTTGTTGTTGTTATACAGATTTTACT
+
FFFFFFFFFFFFFFFFFFFFFFFFFFFFFFFFFFFFFFFFFFFFFFFFFFFFFFFFFFFFFFFFFFFFFFFFFFFFFFFFFFFFFFFFFFFFFFFFFFFFFFFFFFFFFFFFFFFF:FF:FFFFFFFFFFFFFFFFF:FFFFFFFFFFFF
@A00738:647:H5NVNDSX7:2:1112:17065:9909 kraken:taxid|9606
TTGCCTTGAACTCCCTTACCTCATTTCTTCATGAAGGTCACCTATGCTTGCCCAAATACCATTACTCAGAAAGTTTTTTGTTGACCACACACTAAAAGAAGTTCTTTATCTCCCACTTGCTCCATCTCTACATTGCCTTATTTCTTTTCT
+
FFFFFFFFFFFFFFFFFFFFFFFFFFFFFFFFFFFFFFFFFFFFFFFFFFFFFFFFFFFF:FFFFFFFFFFFFFFFFFFFFFFFFFFFFFFFFFFFFFF:FFFFFFFFFFFFFFFFF::FFFFFFFFFFFFFF:FFFFFFFFFFFFFFFF
@A00738:647:H5NVNDSX7:2:1112:31340:10520 kraken:taxid|9606
CATTATCAGGTCTGCTTACTTCAGGCCATTGTAATTTTTTTTAATTGACTTTAATCTTGGGATATGTGAGTACTGGGAGGCATTCCATGGGATCTCCCTAGATTATTACAGAAACATTTTCCCCATGATTTTGTATTATATTTTCTATAT
+
FFFFFFFFFFFFFFFFF:FFFFFFFFFFFFFFFFFFFFFFFFFFFFFFFFFFFFFFFFFFFFFFFFFFFFFFFFFFFFFFF:FFFFFFFFFFFFFFFFFFFFFFFFFFFFFFFFFFFFFFFFFFF,FF,FFFFFFFFFFFFFFFFFFFFF
@A00738:647:H5NVNDSX7:2:1112:5086:11397 kraken:taxid|9606
TGTGAGTGGAAACCATGGAGAGCGTGATGGGGCTGAGGTATCTGATTGGCTCTCCTGGTCCTGCGCTTGCCCTGGAACCCGGAGGAACAGGGCGTGAGGCTGCTGTCATGAGGGGGCGGAGCCTCTGTGAGCCTCTGACGCTGGTGTGGT
+
FFFFFFFFFFFFFFFFFFFFFFFFFFFFFFFFFFFFFFFFFFFFFFFFFFFFFFFFFFFFFFFFFFFFFFFFFFFF,FFFFFFFFF:FFFFFFFFFFFFFFFFFFFFFFFFFFFFFFFFFFFFFFFFFFFFFFFF:FFFFFFFFFFFFFF
@A00738:647:H5NVNDSX7:2:1112:15772:18630 kraken:taxid|9606
GCTTAGGAATTGTTAATTGGTAAATTGATGTTAAAAGGAAAGAGAAAGAATTAAAAGAAGAGAAAATGGGAATATTTTTTGCACCTTGAACATGCAGCCATCAGAGAATGAATAAGCCAGTTTGATAAGTCTCAGTGAAAGTTAAAAACA
+
FFFFFFFFFFFFFFFFFFFFF:FFFFFFFFFFFFFFFFFFFFFFFFFFFFFFFFFFFFFF:FF:FFFFFFFFFFFFFFFFFFFFFFFF:FFFFFFFFFFFFFFFFFFFFF:FFFFFFFFFFFFFFFFFFFFFFFFFFFFFFFFFFFF,FF
@A00738:647:H5NVNDSX7:2:1112:6858:18756 kraken:taxid|9606
CTCTTGTATTTGTACTTCTCTAGGTAAGTGAAAAAGCACAACACTGAATTTAGGTGTTTTTTCCAAAAATTTATACTAATATAATGATGATGACAATGACAATAATGATGTCAATGGTGAATAAGTCTTATAGCTGGGCACCATGCTAAG
+
FFFFFFFFFFFFFFFFFFFFFFFFFFFFFFFFFFFFFFFFFFFFFFFFFFFFFFFFFFFFFFFFFFFFFFFFFFFFFFFFFFFFFFFFFFFFFFFFFFFFFFFFFFFFFFFFFFFFFFFFFFFF:FFFFFFFFFFFF:FFFFFFFFF:FF
@A00738:647:H5NVNDSX7:2:1112:22941:19930 kraken:taxid|9606
AGTGTCTAACTGCATTCCTTGTGAATTGTACATACTCAGTCAATGAGGCTGTTAACGTTGTTATAACTATGGAAAGATTTACACTGAACACTTCTTGATTATTTTCCTAAGTAATGAATTTATCTTTTCTTTTAAAGGAATCCTAATCAT
+
FFFFFFFFFFFFFFFFFFFFFFFFFFFFFFFFFFFFFFFFFFFFFFFFFFFFFFFFFFFFFFFFFFFFFFFFFFFFFFFFFFFFFFFFFFFFFFFFF,FFFFFFFFFFFFFFFFFFFFFFFFFFFFFFFFF:FFFFFFFFFFFFFFFFFF
@A00738:647:H5NVNDSX7:2:1112:21802:23312 kraken:taxid|9606
AGTGTCTAACTGCATTCCTTGTGAATTGTACATACTCAGTCAATGAGGCTGTTAACGTTGTTATAACTATGGAAAGATTTACACTGAACACTTCTTGATTATATTCATAAGTACTGAATTTATCTTTTCTATTAAATGAATCCTAATCAT
+
FF:::FFFFFFF:F:FFF:,F::FFFF:FF:F,F,FFFFF,FFFFFF,,,:F::F,:F::F,FFFFFFFF,FFFFFF,FFF:FF,FFF:FF::FF:,FFF:F,FF:,,FF:FF,F,FFFFFF:,F,,F:F,F::,F,FFFFF,FFFF,:,
@A00738:647:H5NVNDSX7:2:1112:4508:24298 kraken:taxid|9606
TAACCTTTTGAGTGTTTTCACTAATTCATTCATGTGGTAATATTTTTCAAGCAACTATCTTGTTCCAGTAACTTCATTAAGGTCTAAAAATACCATGATAAGTAACAGAGATATGAGTGCTACCTTCATGGGGTTTGCATTCTGATAGAA
+
FFFFFFFFFFFFFFFFFFFFFFFFFFFFFFFFFFFFFFFFFFFFFFFFFFFFFFFFFFFFFFFFFFFFFFFFFFFFFFFFFFFFFFFFFFFFFFFFFFFFF:FFFFFFFFFF:FFFFFFFFFFFFFFFFFFFFFFFFFFFFFFFFFFFFF
@A00738:647:H5NVNDSX7:2:1112:9028:30311 kraken:taxid|9606
ACTTAGAATGTGTATACTGCTGTTTTTGGTTGAAGTGTTCACACATGTCAATTAAGCCATGTTGATTGATAGTGTTATTCAGGTATTAAATATTCTTAATGATTTTCAATCTAGTTGTTTTCAATTGCTTAGAGAGGGTTGTAGTGTTTC
+
FFFFFFFFFFFFFFFFFFFF:FF,FFFFFFFFFFFFFFFFFFFFFFFFFFFFFFFFFF:FFFFFFFFFFFFFFFFFFFFFFFFFFFFF:FFFFFFFFFFFF:FFFFFFFFFFFFFFFFFFFFFFFFFFFFFFF::FFFFFFFFFFFFFF:
@A00738:647:H5NVNDSX7:2:1112:28556:34538 kraken:taxid|9606
ATTTCTGCTGTAATTAGTCAGACTTGTGGATGATAGGCTAATACTTTGAAAAACATAGAATTTCTGTCAGGCCAAAGTTGAAGCATGCTATATGGATTTAGAAAAAATGCTGTTTTTATTTTTTTAAACTTTTTGGATAATAGCTTTCTT
+
FFFFFFFFFFFFFFFFFFFFFFFFFFFFFFFFFFFFFFFFFFFFFFFFFFFFFFFFFFFFFFFFFFFF:FFFFFFFFFFFF:FFFFFFF:FFFFFFFFF:FFFFFF:F:FFFFFFFFFFFFFFFF,FFFFFFFFFFFFFFFFF:FFFFF,
@A00738:647:H5NVNDSX7:2:1113:23791:3176 kraken:taxid|9606
CCTGAATAGTCACCTCAGTCAAATGGTCTTGCCTTTGTGATTATCTGCCTTTCACTCCAATTGTTTTTAACATTTTTCTCTTTGGCATTTTACAGTTGTAGCAAATACATCTTGGTATGAATTCAGTTTTATTTACTCCACTCGGGATTG
+
FFFFFFFFFFFFFFFFFFFFFFFFFFFFFFFF:FFFFFFFFFFFFFFFFFFFFFFFFFFFFFFFF:FFFFFFFFF:FFFF::FFFFFFFFFFFFFFFFFFFFF:FFFFFFFFFFFFFFFFFFFFFFFFFFFFFFFFFFFFFFFFFFFFFF
@A00738:647:H5NVNDSX7:2:1113:1479:4648 kraken:taxid|9606
TTACAAGTGCTCAGTCAGATGGAACATCTCACTGCATTTCTTGCCCCTTGAATAGACTGCTCTGGTCAGTTGCTATTTGAAACAGTAGCAGCAGTAGCAGCAGCCACTGTGAGAAGCCGTTGGTGCAGGAGACTCAAGGACTGAGACTGG
+
,FFFFF:FFFFFFFFFFFF,FF:FFFFFFF:FFFF:F:FFFFF::,:,:FF:FFF:FFF:,::FF:::FFFF:,:,F:FFFFFFFFFFFFFFFFFFFFFFFFFFF,::F:FFFFFFF:F:,FFFFFFFFFFFF:FFFFF::,FFFF,,FF
@A00738:647:H5NVNDSX7:2:1113:3875:11083 kraken:taxid|9606
CGTTTGAGTGCCAGGCTTGGCCAACCGTCCAGCGGCCGCGTGTATGGGCCCTTCCAGAGCATGCCTCAGTGCCCGCGTGCCCGCGTCTGTTCTTCTGCAAAGGGAAACAGGCTCCGCCGCCACCACAGCGTCTGTAGGGCCTGTTGTGTG
+
F,,FF:FF,:FFFFFFFFFFFFFF:FFFF:FFFF:F,,::FFFFFFF,,FFFFFFF:F,:FF,F:FFFFFFF,FF,FFFFFFFF:F:FF:FFFFFFFFFFF:FFFFFFFF,:FFF:FFFFFFFFFFFFF:F:FFF,FF:FFFFFFFFF,F
@A00738:647:H5NVNDSX7:2:1113:7527:13964 kraken:taxid|9606
CAGTGGAATACTTTATTAGTGCAACATCTGTAAATCTACAGATGTTTTCCATTGTCACCATAAGGTGTAGGATGATCAAGGGATCACAGTTATTATTGAATGAACTATCTCAGCTTACTGGAACCATTTTATAATCAACCACTTGCTTGA
+
FFFFFFFFFFFF:FFFFFFFFFFFFFFFFFFFFFFFFFFFFFFFFFFFFFFFFFFFFFFF:FFFFFFFFFFFFFFFFFFFFFFFFFFFFFFFFFFFFFFFFFF:F:FFFFFFFFFFFFFFFFFFFFFFFFFFFFFFFFFF:FFFFFFFFF
@A00738:647:H5NVNDSX7:2:1113:7518:13980 kraken:taxid|9606
CAGTGGAATACTTTATTAGTGCAACATCTGTAAATCTACAGATGTTTTCCATTGTCACCATAAGGTGTAGGATGATCAAGGGATCACAGTTATTATTGAATGAACTATCTCAGCTTACTGGAACCATTTTATAATCAACCACTTGCTTGA
+
FFFFFFF:FFFFFFFFFFFFFFFFFFFFFFFFFFFFFFFFFF:FFFFF:FFFFFFFFFFFFFFFFFFFFFFFFFFFFFFFFFF:FFFFFFFFFFFFFFFFFFF:FFFFFFFFFFFFFFFFFFFFFF:FFFF:FFFFF:FFFFFFFFF:FF
@A00738:647:H5NVNDSX7:2:1113:17644:14199 kraken:taxid|9606
TATTTGTTTTGCAGGACAATTGTGAAAGATTAAATATGAACTCACTGTGCTAATAAGTGGAATTCTGTCTGTTCAGAAGAGAGAGGTGTACATGTTTCAGTCTATTTTTTAGAAGGTGGTGGTGGATGTGTTCCTATATATTGCTTTTTG
+
FFFFFFFFFFFFFFFFFFFFFFFFFFF:FFFFFFFFFFFFFFFFFFFFFF:F:FFFFFFFFFFFFFFFFFFFFFFFFFFFFFFFFFFFFFFFFFFFFFFF:FFFFF:FFFFFFFFFFFFFFFFFFFFFFFFFFFFFFFFFFFFFFFFFFF
@A00738:647:H5NVNDSX7:2:1113:27462:17049 kraken:taxid|9606
CATTAAAACTTTTTACAAAACATGTATAGGTCACTCTTTAAATTTCCTTAGCTGTAAATATAGTACAGAATGACTCCTTTTCTCTTTTAATACTCTCCTGTATAATGTTGTTGGTGTTTTTACTTGCAGCTCCTTTTACTAACATTTTGT
+
FFFFFFFFFFFFFFFFFFFFFFFFFFFFFFFFFFFFFFFFFFFFFFFFFFFFFFFFFFFFFFFFFFFFFFFFFFFFFF:FFFFFFFFFFFFFFFFFFFFFFFF:FFFFFFFFFFFFFFFFFFFFFFFFFFFFFFFFFFFFFFFFFFFFFF
@A00738:647:H5NVNDSX7:2:1113:26467:20243 kraken:taxid|9606
ATTTCAATTGACTGCATGGAAAAGAAAGATGGTTTATAATAGTTTTTTTGAAATTCTTGTGAAACAAAACCAGAAAGATGGGCCATAAAGAAGATTTATGCTATTGATAAGAAAAGAATCCCAACTAAAAATAAGAACTGATAATTTATC
+
FFFFFFFFFFFFFFFFFFFFFFFF:FFFFFFFFFFFFFFFFFFFF:FFFFFFFFFFFFFFFFFFFFFFFFFFFFFFFFFFFFFFFFFFFFFFFFFFFFFFFF:FFFFFFFFFF:F,FFFFFFFFFFFFFFF:FFFF:FFFFFFFFFFF:F
@A00738:647:H5NVNDSX7:2:1113:12635:26976 kraken:taxid|9606
AAATGCAGACACTGAGTATTTTAAACACCTCTCAAAATTTGCACAGTATCGTCATCCCAGAAGGTTATTATATGTCCTTGGTGAATCCCTTTACTCCCACCCAAGAGGCAACCACTATTCTGATTTTCTTTCATCACTGATTAGAATCAC
+
FFFFFFFFFFFFFFFFFFFFFFFF:FFFFFFFFFFFFFFFFFFFFFFFFFFFFFFFFFFFFFF:F:FFFFFFFFFFFFFFFFFFFFFFFFFFFFFFFFFFFFFFFFFFFFFFFFFFFFFFFFFFFFFFFFFFFFFFFF:FFFFFFFFFFF
@A00738:647:H5NVNDSX7:2:1113:19470:27853 kraken:taxid|9606
CTTTATTTTTCCCTGCTACCCTCCCCAGTCCTTCTGTCCCTTAAATGCTTATCATTACTTCTAAAAAAGTGACTCCCAATGCCGTGACTGGTGACCATATGACCATACCCAGTATAATCATCTTTCCCAAGGGAGGACTGCCTGTCATTC
+
FFFFFFFFFFFFFFFFFFFFFFFFFFFFFFFFFFFFFFFFFFFFFFFFFFFFFFFFFF:FF:FFFFFFFFFFFFFFFFFFFFFFFFFFFFFFFFFFFFFFFFFF:FFFFFFFFFFFFFFFFFFFFFFF:FFFFFFFFFFFFFFFFFFFFF
@A00738:647:H5NVNDSX7:2:1113:11903:28181 kraken:taxid|9606
AAATGCAGACACTGAGTATTTTAAACACCTCTCAAAATTTGCACAGTATCATCATCCCAGAAGGTTATTATATGTCCTTGGTGAATCCCTTTACTCCCACCCAAGAGGCAACCACTATTCTGATTTTCTTTCATCACTGATTAGAATCAC
+
FFFFFFFFFFFFFFFFFFFFFFFFFFFFFFFFFFFFFFFFFFFFFFFFFFFFFFFFFFFFF:FFF:,FFFFFFFFFFFFFFFFFFFFFFFFFFFFFFFFFFFFFFFFFFF:FFFFF,FFFFFFFFFFFFFFFFFFFFFFF:FFFFFFFFF
@A00738:647:H5NVNDSX7:2:1113:5990:30467 kraken:taxid|9606
AGATATGCCTCCTTCTCTGGGGATGGCTTTGTTCCAATGGAAGCTATTTTCAGCCTATTATTTCATGCCACTTCCATGGGGAAACCACATTCAAAGGCTTCATCAAGGAATAAAAACGCCAGCCAGGTAGGTCAATTAATAGCTCTAGAG
+
FFFFFFFFFFFFFFFFFFFFFFFFFFFFFFFFFFFFFFFFFFFFFFFFFFFFFFFFFFFFFFFFFFFFFFFFFFFFFFFFFFFFFFFFFFFFFFFFFFFFFFFFFFFFF:FFFFF,FFFFFFFFFFFFFFFFFFFFFFFFFFFFFFFFFF
@A00738:647:H5NVNDSX7:2:1113:27706:33285 kraken:taxid|9606
TTCAACATGCTTAGAGAGTAGTTTTGGCCTCATAATCACAACAGGGCTGTTCTACCTCTGGACATCACATACATATTTCAAATAGGGAAAAGGCGAAGAAGAGATAGGCAGAGGCCAGTCCGGTTTGTGCTCTTCGGAAAAAAAAATTAG
+
FFFFFFFFFFFFFFFFFFFFFFFFFFFFFFFF:FFFFFFFFFFFFFFFFFFFFFFFFFFFFFF,FFFFFFFFFFFFFFFFFFFFFFFF:F:FFFFFFFFFFFFFFFFFFFFFFFFFFFFFFFFFFFFFFFFFFFFFFFFF:FFF:FFFFF
@A00738:647:H5NVNDSX7:2:1113:21432:35070 kraken:taxid|9606
ACTGTTCCCCCAGTTAGAACTTTTCAGTTAGAAGAGTCAATGAATTCCTCGTTTCACTTATGCTACTTTGAGTAGGGTCTTTGTTACTTGAAACTGAAGTGTACTGACCCACATTTCCCCAATTCCTCAGAAAAACCTTCCCTGACTCTC
+
F:FFFFFFFFFFFFFFFFFFFFFFFFFFFFFFFFFFFFFFFFFF::FF:FF,F:FFF,F:F:FFFF:,FFFFFFF:F:F:FF:FFF:F,FFFFFFFFFFFFFFF:FFFF:FFFF,FFFFFF:F,F,FFFFFFFF,FFFFFFFF:FFFFFF
@A00738:647:H5NVNDSX7:2:1113:27968:35869 kraken:taxid|9606
TTCAACATGCTTAGAGAGTAGTTTTGGCCTCATAATCACAACAGGGCTGTTCTACCTCTGGACATCACATACATATTTCAAATAGGGAAAAGGCGAAGAAGAGATAGGCAGAGGCCAGTCCGGTTTGTGCTCTTCGGAAAAAAAAATTAG
+
FFFFFFFFFFFFFFFFFFFFFFFFFFFFFFFFFFFFFFFFFFFFFFFFFFFFFFFFFFFFFFF,FFFF,FFFFFFFFFFFFFFFFFFF:FFFFFFFFFFF:F,FFFFFF,FFFFFFFFFFFFFFFFFFFFFFFFFFFFFFFFFFFFFFF:
@A00738:647:H5NVNDSX7:2:1114:29658:4852 kraken:taxid|9606
GTTACTTGCACTGGCAATAGGGCCTAGGAAATGTTGACTGCAGTGGTCAGACCCTGTGATAGGAGCAGAGCAGAGAAACAAATCTTGGAGCAAACAGACAAACGACTGGCACATTAGCGAATAGGTGACCTCCAGAAAAGGGGTCTCAGC
+
FFFFFFFFFFFFFFFFFFFFFFFFFFFFFFFFFFFFFFFFFFFFFFFFFFFFFFFFFFFFFFFFFFFFFFFFFFFFFFFFFFFFFFFFFFFF:FFFFFFFFFFFFFFFFFFFFFFFFFFF,FFFFFFFFFFFFFFF:FFFFFFFFFFFFF
@A00738:647:H5NVNDSX7:2:1114:8865:6887 kraken:taxid|9606
CGACTTCTAAATTTGATCCATATTTCTTTATCTAACCATTTCTCAAAGAAGCTGCCAAATCTTCTTAGATAAATCCTAAATGATATTTTATATTTTCATTATGCTTGTTTTTAAAAATGAAAATATAAAGACAAAGTATTTTTCACCCTG
+
FFFFFFFFFFFFFFFFFFFFFFFFFFFFFFFFFFFFFFFFFFFFFFFFFFFFFFFFFFFFFF:FFFFFFFFFFFFFF:FFFFFFFF:FFFFFFFFF,FFFFFFFFFFFFFFF:,FFFFFFFFFFF:FF,FFFFFF,FFFFFFF,FFFFFF
@A00738:647:H5NVNDSX7:2:1114:31873:7404 kraken:taxid|9606
AGCTCTGTTTTTTCATAATTTGAGTTACTTTGCTCAATATTTTTTCTTTAGTTTAGTGTCTGTCAGAAAAAAAAACTGTCCCTGAGAAGGAGTAATGAATACAACACAACAAAAAATGAATACCTAGAAACTGTGTGTACTTTTGTTCAA
+
FFFFFFFFFFFFFFFFFFFFFFFFFFFFFFF:FFFFFFFFFFFFFFFFFFFFFFFFFFFFFFFFFFFFFFFFFFFFFFFFFFFFFFFFFFFFFFFFFFFFFFFFFFFFFFFFFFFFF:F:FFFFFF:F:FFFFFFFFFFFFFFFFFFFFF
@A00738:647:H5NVNDSX7:2:1114:11930:7623 kraken:taxid|9606
CAGCTGAGCTGCTCCTGAATTTCTGACACACAAAATATGTGAGAGATAATACACAGTTAATGTCCTCTTAGTTTTAAGCCATTAGGTTGTGGGTATTTTTATGCAGCAATAAATAACTTAGATTCTGTTACTTGTGGGTTCCAGCTTATC
+
FFFFFFFFFFFFFFFFFFFFFFFFFFFFFFFFFFFFFFFFFFFFFFFFFFFFFFFFFFFFFFFFFFFFFFFFFFFFFFFFFFFFFFFFFFFF:FFFFFFFFFFFFFFFFFFFFFFFFFFFFFFFFFFFFF:FFFFFFFFFFFFFFFFFFF
@A00738:647:H5NVNDSX7:2:1114:30734:8061 kraken:taxid|9606
AGCTCTGTTTTTTCATAATTTGAGTTACTTTGCTCAATATTTTTTCTTTAGTTTAGTGTCTGTCAGAAAAAAAAACTGTCCCTGAGAAGGAGTAATGAATACAACACAACAAAAAATGAATACCTAGAAACCGTGTGTACTTTTGTTCAA
+
FFFFFFFFFFFFFFFFFFFFFFFFFFFFFFFFFFFFFFFFFFFFFFFFFFFFFFFFFFFFFFFFFFFFFFFFFF:FFFFFFFFFFFFFFFFFFFFFFFFFFFFFFFFFFFFFFFFFFFFFFFFFF:FFFFFFFFFFFFFFFFFFFFFFFF
@A00738:647:H5NVNDSX7:2:1114:21558:10269 kraken:taxid|9606
ACACGCCGCGGCCACCTGGTGATGCTGAGGGAGAGAGACAGATGGTGGCCAAAGCAGCAGGGGAGGGCACCTTCCTCTGCAGAGCATGCACTGGGCCCTGCGGTGGAATCGCAGATGCAAACACAGCATTTTACACCCCTAGCGTAAGTG
+
FFFFFFF:FFFFFFFFFFFFFFFFFFFFFFFFFFFFFFFFFFFFFFFFFFFFFFFFFFFFFFFFFFFFFFFFFFFFFFFFFFFFFFFFFFFFFFFFFFFFFFFFFFFFFFFFFFFFFFFFFFFFFFFFFFFFFFFFFFFFFFFFFFFFFF
@A00738:647:H5NVNDSX7:2:1114:23791:10755 kraken:taxid|9606
GTCCGTTTGTCAAAGATCAGTTCGCCTATATTTGTGATGGCCAATTTCTGGAACTCTATTTTGTAACAACGTCTGTTTCCTTTTTTTCACCAGTACTGCACTCTAACTTTGTAGTAAGTCATGAAATCACAGTGTAAGTCCTCCAGTGTT
+
FFFFFFFFFFFFFFFFFFFFFFFFFFFFFFFFFFFFFFFFFFFFFFFFFFFFFFFFFFFFFFFFFFFFFFFF:FFFFFFFFFFFFFFFFFFFFFFFFFFFFFFFFFFFFFFFFFFFFFFFFFFFFFFFFFFFFFFFFFFFFFFFFFFF:F
@A00738:647:H5NVNDSX7:2:1114:14660:13166 kraken:taxid|9606
AAGGTTTTTCTCCTTTCTTCTTATTTTTTGGATATCAACCTTGAGTTGTGTTTTTCCATTCACCTTATACTTAATTTATTAACATTTTGTAATTCTTGGGATGATTTGGCAGTTTGCAACTACAGGGGAGTTCTAAGGATGTGGGGCAGT
+
FFFFF:FFFFFFFFFFFFFFFFFFFFFFFFFFFFFFFFFFFFFFFFFFFFFFFFFFFFFFFFFFFFFFFFFFFFFFFFFFFFFFFFFFFF:FFFFFFFF,FFFFFFFFFF:FFFFFFFFFF:FFF:FFFFFFFFF,FFFFFFFFFFFFFF
@A00738:647:H5NVNDSX7:2:1114:14606:13980 kraken:taxid|9606
AAGGTTTTTCTCCTTTCTTCTTATTTTTTGGATATCAACCTTGAGTTGTGTTTTTCCATTCACCTTATACTTAATTTATTAACATTTTGTAATTCTTGGGATGATTTGGCAGTTTGCAACTACAGGGGAGTTCTAAGGATGTGGGGCAGT
+
FFFFFFFFFFFFFFFFFFFFFFFFFFFF:FFFFFFFFFFFFFFFF:FFFF:FFFFFFFFFFFFFFFFFF,:FFFFFFFFFFFFFFFFFFFFFFFF:F,,FFFFFFFFF,FFFFFFFFFFFFFFF:FFFF:FFFFF:F:FFFFFFFFFFF:
@A00738:647:H5NVNDSX7:2:1114:5954:15248 kraken:taxid|9606
AATGACTGTCTCTTCAGCTCAGAAAGGCTGGGCTGTACGTCGAGTTCACTCAGATCAGCCATGAGAACCTTAGTCCCTGAAGCATTACAGGTCATGAGAAATTAAAGCATCATTTATTTTTAAATGGAGGAATTTATACAACTTTCTCTA
+
FFFFFFFFFFFFFFFFFFFFFFFFFFFFFFFFFFFFFFFFFFFFFFFFFFFFFFFFFFFFFFFFFFFFFFFFFFFFFFFFFFFF:FFFFFFFFFFF:FFFFFFFFFFFFFFFFFFFFFFFFFFFFFFFFFFFFFFFFFFF:FFFFFFFFF
@A00738:647:H5NVNDSX7:2:1114:18032:15875 kraken:taxid|9606
ATCATGGTCTATGAGGGACTATATAGTCAGACAACTACTCAAAACATTGCCTTTCTCTCCTTCCACTCTTCTCTCATTCATTTGACTTCATTAGTACTGGACATGTTGGTATTCCTTGGAAATAACAGTTCTGTCCTGGCTCGGGCCCTT
+
FFFFFFFFFFFFFFFFFFFFFFFFFFFFFFFFFFFFFFFFFFFFFFFFFFFFFFFFFFFFFFFFFFF:FFFFFFFFFFFFFFFFF,FFFFFFFFFFFFF,FFFFFFFFFFFFFF:FFFFFFFFFFFFFFFFFFFFFFFFFFF:FFF:FFF
@A00738:647:H5NVNDSX7:2:1114:18882:16939 kraken:taxid|9606
ATCATGGTCTATGAGGGACTATATAGTCAGACAACTACTCAAAACATTGCCTTTCTCTCCTTCCACTCTTCTCTCATTCATTTGACTTCATTAGTACTGGACATGTTGGTATTCCTTGGAAATAACAGTTCTGTCCTGGCTCGGGCCCTT
+
FFFFFFFFFFFFFFFFFFFFFFFFFFFFFFFFFFFFFFFFFFFFFFFFFFFFFFFFFFFFFFFFFFFFFFFFFFFFFFFFFFFFF,FFFFFFFFFFFFF:FFFFFFFFFFFFFFFFFFFFFFFFFFFFFFFF:FFFFFFFFFFFFFFFFF
@A00738:647:H5NVNDSX7:2:1114:21866:17942 kraken:taxid|9606
GTCCGTTTGTCAAAGATCAGTTCGCCTATATTTGTGATGGCCAATTTCTGGAACTCTATTTTGTAACAACGTCTGTTTCCTTTTTTTCACCAGTACTGCACTCTAACTTTGTAGTAAGTCATGAAATCACAGTGTAAGTCCTCCAGTGTT
+
FFFFFFFFFFFFFFF:FFFFFFFFFFFFFFFFFFFFFFFFFFFFFFFFFFFFFFFFFFFFFFFFFFFFFFFFFFFFFFFFFFFFFFFFFFFFFFFFFFFFFFFF:FFFFFFFFFFFFFFFFFFFFFFFFFFFFFFFFFFFFFFFFFFFFF
@A00738:647:H5NVNDSX7:2:1114:11324:18004 kraken:taxid|9606
CCTAAAGTGGAAATTAATTGGAATAAGCTTGCTTTATTTGCCAAGTGCAAAGAAAGCCACGGTGGTTGGAGCATAGTGAACAAAGTGAAAAGTGCTCAATATGGAAAGGTGGAATAGTCGGCAGAGGTCAGCGGTTGTAAGGTATTTTTG
+
FFFFFFFFFFF:FFFFFFFFFF:FFFF:F:FFFFFFFFFFFFFFFFFFFFFFFFFFFF:F:FFF:FFFFFFFFFFFFFFFFFFFFFFFFFFFFFFFF:FF:FFFF::FFF:FF,FF:FFFFFFFFFFFF:FFFFFFFFFFFFF::FFFFF
@A00738:647:H5NVNDSX7:2:1114:11803:19366 kraken:taxid|9606
GTATTCAGAAAGTGGTTTCCATGTCCCCCAAAATGCAAATAAAAATGAGACCTAGTTTACTTTGCCTCACTGTCTCCCAAGAATAGACTTCTAGCAATCACAGTCGGCCTATATTTACACCTGAAAAAACAGGAATAAAAAGTTTCTTAA
+
FFFF:FF,FFFFFF,,FFFFFFFFF:FFFFFFFF:FFFFFFFFF:FF:FFF,FFFFFFFFFFFFFFFFFFFFFFFFFFFFFFFFF:FFFFFFFFFFFFFFFFF,FFFFFFFFFFFFFFFFFFFFFFFFFFFF:FFFFFFFFFFFFFFFFF
@A00738:647:H5NVNDSX7:2:1114:10140:21621 kraken:taxid|9606
CCTAAAGTGGAAATTAATTGGAATAAGCTTGCTTTATTTGCCAAGTGCAAAGAAAGCCACGGTGGTTGGAGCATAGTGAACAAAGTGAAAAGTGCTCAATATGGAAAGGTGGAATAGTCGGCAGAGGTCAGCGGTTGTAAGGTATTTTTG
+
FFFFFFFFFFFFFFFFFFFFFFFFFFFFFFFFFFFFFFFFFFFFFFFFFFFFFFFFFFFFFF:FFFFFFFFFFFFFFFF:FFFFFFFFFFFFFFFFF:F:FFFFFFFFFFFFFFFFFFFFFFFFFF:FFFFFFFFFFFFFFFFFF:FFFF
@A00738:647:H5NVNDSX7:2:1114:27082:22404 kraken:taxid|9606
GATTCTGGTTATCAGAATGCAAAGTAGAGAAGTATGTAAAGGTACTGCTTTAGTGTGTGTATTAGTAGGAATTATTTCAGTTGCAAAAGGCAAGAACTCAGCTCAAATTAGTTTATACAAAAGAAGCTCACTGGCTGGCAAGAAAATAGT
+
FFFFFFFFFFFFFFFFFFFFFFFFFFFFFFFFFFFFFFFFFFFFFFFFFFFFFFFFFFFFFFFFFFFFFFFF:FFFFFFFFFFFFFF:FFFFFFFFFFFFFFFFFFFFFF:FFFFFFFF:FFFF:FFFFFFFFFF:::FFFFFFFFFFFF
@A00738:647:H5NVNDSX7:2:1114:6922:31234 kraken:taxid|9606
CTTCAAATCCTGTGTCTAGTGCTCACATTGTTCTTTCCTTAGAAATATGTAGATCAACATTGACAATTGAAACAATAATTTCATCTATTATCAAAATTGGAGAGGTTTGTTTTGATCCAGGTCTGAAGTGCACCATCGAGCTAAAAGACA
+
FFFFFFFFFFFFFFFFFFFFFFFFFFFFFFFFFFFFFFFFFFFFFFFFFFFFFFFFFFFFFFFFFFFFFFFFFFFFFFFFFFFFFFFFFFFFFFFFFFFFFFFFFFFFFFFFFF:FFFFFFFFFFFFFFFFFFFFFFFFFFFFFFFFFFF
@A00738:647:H5NVNDSX7:2:1115:8205:1047 kraken:taxid|9606
TAGCTTTTAGTTTAGAGAACCACCCGTCATCATGAAATCATAATTCACTCATGCAAATTTGAGAGATAAAATCATCCTTTCACTAAAACCATCAGTACTCTTATTATATAAACATAGCATTACAACAAAAAATGCTGTTATGTCAAATCA
+
FFFFFFFFFFFFFFFFFFFFFFFFFFFFFFFFFFFFFFFFFFFFFFFFFFFFFFFFFFFFFFFFFFFFFFFFFFFFFFFFFFFFFFF:FFFFFF:FFFFFFFFFFFFFFFFFFFFFFF:FFFFFFFFFFFFFFFFFFFFFFFFFFFFFFF
@A00738:647:H5NVNDSX7:2:1115:8079:1266 kraken:taxid|9606
TAGCTTTTAGTTTAGAGAACCACCCGTCATCATGAAATCATAATTCACTCATGCAAATTTGAGAGATAAAATCATCCTTTCACTAAAACCATCAGTACTCTTATTATATAAACATAGCATTACAACAAAAAATGCTGTTATGTCAAATCA
+
FFFFFFFFFFFFFFFFFFFFFFFFFFFFFFFFFFFFFFFFFFFFFFFFFFFFFFFFFFFFFFFFFFFFF:FFFFFFFFFFFFFFFFFFFFFFFFFFFFFFFFFFFFFFF:F:FFFFFF:FFFFFFFFFFFFFFFFFFFFFFFFFFFFFFF
@A00738:647:H5NVNDSX7:2:1115:1262:7435 kraken:taxid|9606
TGTATAACCGGTTTTATTCCATCAAATTGAGTTCTCTACAAAGGATATCATTTTATACCTGACCATGGTTTATCCTTTTGGTGAGTTATTGGTTCTCTCTCTCCAAATAGCATCATTATTCCCTAAGGTCCAACGTCATACATGTGCGAA
+
,F:,F:FFFFFFFFFFFFFFFFFFFFFFFFFFFFFFF:FFFFFFFFFFFFFFFFFF:FFFF,FFFFFFFFFFFFFFFFFF:FFFFFFFFFFFFFFFFFFFFFFF:FFFF,FFFFFFF:FFFFFFFFF:FFFF:FFFFFFFF,FFFFFFFF
@A00738:647:H5NVNDSX7:2:1115:26793:8656 kraken:taxid|9606
AGATGTTTCTTGTGGCAAAGGTATTTGTCGTATATCCTACAATTTTAAACAGTATCATTTCAGCCATCCACGGATGCTGCTACTGTCACTTATGAAGAAATACCCTTGTTAGCCCACCGCCTTGCCCAGCTTCCTATGTTCACATATGTT
+
FFFFFFFFFFFFFFFFFFFFFFFFFFFFFFFFFFFFFFFFFFF:FFFFFFFFFFFFFFFFFFFFFFFFFFFFFFFFFFFFFFFFFFFFFFFF:FFFFFFFFFFFF:FFFF,FFFFFFFFFFFFFFFFFFFFFFFFFFFFFFFFFFFFFFF
@A00738:647:H5NVNDSX7:2:1115:17562:25019 kraken:taxid|9606
CAAGAGACGCGGAGACAGACTACTGGGACTGCGACGTCTCCTCTCCTGTTCGCTGCGATATGCCGGCGTCGTGTTGAGCGGGCTGCGGACACAGACAGCCTGCCCGGCCCCACTGAGTGTTTGATCCCCATCCTCGCAGCTCTCTAGAGG
+
FFFFFFFFFFFFFFFFFFFFFFFFFFFFFFFFFFFFFFFFFFFFFFFFFFFFFFFFFFFFFFFFFFFFFFFFFFFF:FFFFFFFFFFFFF:FFFFFFFFFFFFFFFFFFFFFFFFFFFFFFFFFFFFFFFFFFFFFFFFFFFFFF:FFFF
@A00738:647:H5NVNDSX7:2:1115:21649:26804 kraken:taxid|9606
AAATAAACCCGCCTTCCCTTTCCTGGTTACTGTCTCTCTCTCAGCTGGGAAACTACGTTAATTTAATTAACTTGCTTTCCTCTAGACAGGGCTTGGGTTTTGCTTGTTAAGCCTAGTCATTCACGAGGTGGGACAATTTAATCAACAGAA
+
FFFFFFFFFFFFFFFFFFFF:FFFFFFFFFFFFFFFFFFFFFFFFFFFFF:FFFFFFFFF:FFFFFFFFFFFFFFFFFFFFFFFFFFFFFFFFFFFFFFFFFFFFFFFFFFFFF:FFFF:FFFFFFFFFFFFFFFFFFFFFFFFFFFFFF
@A00738:647:H5NVNDSX7:2:1115:10700:28197 kraken:taxid|9606
AGGGCCTTGAGAGGAGAGAAGATAAGGAGAACAAGCCAAAGGGGCCCGTCCCGGCGAAGGCTACACAACTGCCAGCCCGGTGATAACATGGCATTCGACCCCCTTCCTGAGAATGGCTGCCAGCTTCCCGGGCCCATGGCTGTGTTGACT
+
FFFFFFF:FFFFFFFFFFFFFFFFFFFFFFFFFFFFFFFFFFFFFFFFFFFFFFFFFFFFFF:FFFFFFFFFFFFFFFFFFFFFFFFFFFFFFFFFFFFFFFFFFFFFFFFF:FFFFFFFFFFFFFFFFFFFFFFFFFFFFFFFFFFFFF
@A00738:647:H5NVNDSX7:2:1116:1280:3239 kraken:taxid|9606
CAGAATTTTTCATTTAAATGATCTACTTTAATATTCATAACAACCTTATGAATTATGTAATTCTTACACATGAGGAAGTTAAGTCTCAATGAGCTGTTACAATTTAAACAATGATTTTGAGGCAGAAGCAGGATTCCATTAGTCTATTGT
+
FFFF:FFFFFFFFFFFFFFFFFFFFFFFFFFFFFF:FFFFFFFF,FFFFFFFFFFFFF::FFFFFFFFF:FFFFFF,F:FFFFFFFFFFFFFFFFFFFFFF,FFFFFFFFFFFFFFFFFFFFFFFFFFF:FFFFFFFFFFF,FFF,FFFF
@A00738:647:H5NVNDSX7:2:1116:23692:5760 kraken:taxid|9606
GTGGACCAGTTAAAAGGTTACTGCATTAGCTTGAATGAGAGATGAATGTGAGCCTTGGAATGTAAAGGGGGTATGGCTATGACACACGTTGTACAAGAAGATGAAGATGACAAAGAAGTGTCATTAATGATACAGAACATAAGATGAGGC
+
FFFFFFFFFFFFFFFFFFFFFFFFFFFFFFFFFFFFFFFFFFFFFF:FFFFFFFFFFFFFFFFFFFFFFFFF:FFFFFFFFFFFFFFFFFFFFFFFFFFFFFFFFFFFFFFFFFFFFFFFFFFFFFFFFFFFFFFFFFFFFFFFFFFFFF
@A00738:647:H5NVNDSX7:2:1116:7916:9721 kraken:taxid|9606
GAATCCCTTTACTCCCACCCAAGAGGCAACCACTATTCTGATTTTCTTTCATCACTGATTAGAATCACCTGTTGTAGAGCTTGTCTTTCACCACAGATGAGAATCATCTGTTGTAGAGCTTGCTATAAATGAAATCAAATAGTATGTACT
+
FFFFFFFFFFFFFFFFFFFFFFF:FFFFFFFFFFFFFFFFFFFFFFFFFFFFFFFFFFFFFFFFFFFFF,FFFFFFFFFFFFFFFFFFFFFFFFFF:FFFFFFFFF:FFF,FFFFF:FFFFFFF:FFFFFFFFFFFFFFFFFFFFFFF,:
@A00738:647:H5NVNDSX7:2:1116:14172:10974 kraken:taxid|9606
CCCACCTCCAGGGCCCAGAAATCCACAGACCCACAGAGCTGCATGGCAGCCCCATTGGCCCCGGGTGTCCTGCAGTGAGGGATGAGGATGTCACTAAAGCCCACAGTCACTAACCCTGTGCTGCACGGCCCACCTCCCTGCTCTAGCACA
+
FFFFFFFFFFFFFFFFFFFFFFFFFFFFFFFFFFFFFFFFFFFFFFFFFFFFFFFFFFFFFFFFFFFFFFFFFFFFFFFFFFFFFFFFFFFFFFFFFFFFFF:FFFFFFFF:FFFFFFFFFFFFFFFFFFF:FFFFFFFFFFFFFFFFFF
@A00738:647:H5NVNDSX7:2:1116:5303:14779 kraken:taxid|9606
TGTTATCTAGCACTTGTTACCCATCACGCTCTGGGGCCCACAGACACTGCGGCACCTGTCAGAGATGATGATAAATATCTAGGCCAAAGGTTTTTTAAAAAATCTTTGCAGTGGAATGGAATGTTCAATCAAGATGACAAGGCATCTTCA
+
FFFFFFFFFFFFFFFFFFFFFFFFFFFFFFFFFFFFFFFFFFFFFFFFFFFFFFFFFFFFFFFFFFFFFFFFFFFFFFFFFFFFFFFFFFFFFFFFFFFFFFFFFFFFFFFFFFF:FFFFFFFFFFFFFFF:FFFFFFFFFFFFFFFFFF
@A00738:647:H5NVNDSX7:2:1116:13367:20791 kraken:taxid|9606
TATACAGAGACAAAGTAGATTAGAAGTTGTTAGAAGATGGTGGGGAGGATAAATGGTGAGTTATTGCTTAATGTGTACAAAGTATCTAGAATTATAGAAAAGTTTTGGAAATAGTGATAATTGTACAACATCACAAATGTTATTTATATT
+
FFFFFFFFFFFFFFFFFFFFFFFFFFFFFFFFFFFFFFFFFFFFFFFFFFFFFFFFFFFFFFFFFFFFFFFFFFFFFFFFFFFFFFFFFFFFFFFFFFFFFFF:FFFFFFFFFFFFFF,FFFFFFFFFFFFFFFF:FFFFFFFFFF:FFF
@A00738:647:H5NVNDSX7:2:1116:25861:24862 kraken:taxid|9606
CATTCTTCTAGGTGAGGCATTTCTATCTTTAGTGCGTTTATGTGTTTCTGGGTCTCTCTCTCCAACCAAACCGTGAGTTCTCTGAGAGTAGAATGGATGTCTTGTTTTTGAATCCCCAGCATTGAGCATAGAGGTATATCTGGTCATGCC
+
FFFFFFFFFFFFFFFFFFFFFFFFFFFFFFFFFFFFFFFFFFFFFFFFFFFFFFFFFFFFFFFFFFFFFFFFFFFFFFFFFFFFFFFFFFFFFF:FFFFFF:FFFFFFFFFFFFFFFFFF:FFF,FFFFFFFFFF:FFFFFFFFFFFFFF
@A00738:647:H5NVNDSX7:2:1116:6931:29371 kraken:taxid|9606
AGAGTCCACCTGTTCTCTTTCCCATCAGGAGTGGCACTGAGCCCCTCCTTCACCCCAGGTTCCAATGTCAGTGAAGGGTACCACCCTTCATCCAGTTACTCGGGCCAGAAATCCAGGAGGCAGCCCTGACCCTTTACCCCTTTATAGCCC
+
FFFFFFFFFFFFFFFFFFFFFFFFFFFFFFFFFFFFFFFFFFFFFFFFFFFFFFFFFFFFFFFFFFFFFFFFFF,FFFFFFFFFFFFFFFFFFFFFFFFFFFFFFFFFFFFFFFFFFFFFF,FFFFFFFFFFFFFFFFFF:FFFFFFFFF
@A00738:647:H5NVNDSX7:2:1116:25093:34147 kraken:taxid|9606
TTTACAGATGAATAGAAAGATTAGTTGCTTTTCTAGAACCACATGACCAGTATAGGATCAAAATCTCATTCTCTTCATGGTGAACTTACTCAATTATTTGTTCAACTTAATCAATTATTTGCTAACTGATCACCTACTGCATACTAGAAG
+
FFFFFFFFFFFFFFFFFFFFFFFFFFFFFFFFFFFFFFFFFFFFFFFFFFFFFFFFFFFFFFFFFFFFFFFFFFFFFFFFFFFFFFFFFFFFFFFFFFFFFFFFFFFFFFFFFFFFFFFFFFFFFFFFFFFFFFFFFFFFFFFFFFFFFF
@A00738:647:H5NVNDSX7:2:1116:32127:34867 kraken:taxid|9606
AACTCAATTGTGATTTTCACTTCCTATTTGAAATCTATAAAAGACATATTTGGGGAATCTTGTCCATCTTCATCCTTAGATAGCAGAAAAATACACTATATTTGGGGAAAAAAAAGTAGTTTTATAATTGCTTTCCACCCCTCCTCTTCC
+
FFFFFFFFFFFFFFFFFFFFFFFFFFFFFFFFFFFFFFFFFFFFFFFFFFFFFFFFFFFFFFFFFFFFFFFFFFFFFFF:FFFFFFFFFFFFFFFFF:FFFFFFFFFFFFFFFFFFFF:FFFFFFFFFFFFFFFFFFFFFFFFFFFFFFF
@A00738:647:H5NVNDSX7:2:1117:17671:1000 kraken:taxid|9606
NTTGAAGTCACAGTGCCTCCTTATGCTGCCAACCATCTTCCCACTGCTCCTGAGCTACCGCCTCACCTCCTTTAATTAGTTATTGACATTGCAGCCCAAATGCTCTTTCTAAAATATGAGCTACGAGCCTCAATGTCATCCTCCTCCTCA
+
#FFFFFFFFFFFFFFFFFFFFFFFFFFFFFFFFFF:FFFFFFFFFFFFFFFFFFFFFFFFFFFFFFFFFFFFFFFFFFFFFFFFFFFFFFFFFFFFFFF:FFF:FFFFFFFF,:FF:FFFFFFFFFFFFFFFFFFFFFFFFFFFFFFFFF
@A00738:647:H5NVNDSX7:2:1117:21224:1892 kraken:taxid|9606
AAAATAAAAGTTAAAGAAAAACCAAATGCAATAGTAGAATTAAAATTCATATTCTAAATATTAAAACATAAAAACATACAAGTAGTATTGACATTTCAGCAAATTGGATAAGTGATATGGAGGAAAAACATGAAGAAATATCCAGATACC
+
FFFFFFFFFFFFFFFFFFFFFFFFFFFFFFFFFFFFFFFFFFFFFFFFFFFFFFFFFFFFFFFFFFFFFFFFFFFFFFFFFFFFFFFFFFFFFFFFFFFFFFFFFFFFFFFFFFFFFFF:FFFFFFFFFFFFFFFFFFFFFFFFFFFFFF
@A00738:647:H5NVNDSX7:2:1117:27064:2644 kraken:taxid|9606
ATGTAAAGTAATACAGCATGGACATGAAATAATACAAAATTAAAATTCTGAAGATCTTTTTTATTTGTGAGATGACTTCCATATTTTATGTCTCTTGCAACATATTTAGGTACTCTGTGCTGCATGTCATCCTTTCATCTGGACACAAAG
+
F:FFFFFFFFFFFFFFFFFFFFFFFFFFFFFFFFFFFFFFFFFFFFFFFFFFFFFFFFFF:FFF:FF:FFFFFFFFFFFFFFFFFFFFFFFFFFFFFFFFFFFFFFFFFFFF:FFFFFFFF,FF:FFFFFF:FFFFFFFFFFFFFFFFFF
@A00738:647:H5NVNDSX7:2:1117:9986:2722 kraken:taxid|9606
ATTATTTGAGTACATACTAGAATATATATGAGATAAATTCCTAAAAATAAAATTTCTAGGTCATATTTGCATTTCTAATTTTGATATATATTTTTATGATACATCTTATATATAATTTTATCCAACGAGTTTGCATGAATTTACATCATT
+
FFFFFFFFFFFFFFFFFFFFFFFFFFFFFFFFFFFFFFFFFFFFFFFFFFFFFFFFFFFFFFFFFFFFFFFFFFFFFFFFFFFFFFFFFFFFFFFFFFFFFFFFFFFFFFFFFFFFFFFFFFFFFFFFFFFFFFFFFFFFFFFFFFFFFF
@A00738:647:H5NVNDSX7:2:1117:16975:7059 kraken:taxid|9606
CAAAATGGCTCACTCACATGGCTTGGAAGTTGGTGCAGACTGCTGGTTGCTAACTCAGTCAAGGTTGGGGACTAGGAACCCTGTGTCTTCTCTATGTGTGCCTCTCTGCAGACTCATGAGTTCCCTTAACACATAGTAGTTAGATTTTAA
+
:FFFFFF::F:F,F:F,F,,,F,,:,FFFFF,,,FFF,F:FF,F,,:,:FFFFFFFF,FF,FFF:FFFFFFFFFFFFFFF:FFFF,FF,FFFFFF:F,FF,:F:FFF,FFFFFFFFF,:,FFFFF,,:FFF:F,F,FF,,FFFFFFFFFF
@A00738:647:H5NVNDSX7:2:1117:28872:7686 kraken:taxid|9606
TAGGTGACATAGCAAGATGATATTACAGTTGAATCCTGTGATTTGGTTCCACAGGTGGCATCCTCAAGCCTCCCATCAAGGTTATAGAAGGTTCTGGCACTGACTCTTATGGTACAAACACTTGTCATATCACTGGATGTTACAGTAAGC
+
FFFFFFFFFFFFFFFFFFFFFFFFFFFFFFFFFFFFFFFFFFFFFFFFFFFFFFFFFFFFFFFFFFFFFFFFFFFFFFFFFFFFFFFFFFFFFFFFFFFFFFFFFFFFFFFFFFFFFFFFFFFFFFFFFFFFFFFFFFFFFFFFFF:FFF
@A00738:647:H5NVNDSX7:2:1117:17354:10974 kraken:taxid|9606
CTCTTGTATGCATCTTTCACATAGAAAAGCCTAAACTCAAATCTTTCTCCACTTGTGAGAGTTCTTGTCTCTTATTTTATTTCATCCCCTCTACCTGTCACCTTATCTCTCTCCTCTCTGGAATCAAGCTGTCTTTACTTCATTGCTCCC
+
FFF:FFFFFFFFFFFFFFFFFFFFFFFFFFFFFFFFFFFFFFFFFFFFFF:FFFFFFFFFF:FFF:FF:FFFFFFFFF,:FF,,,::FFFFF,:FFFFFF,FFFFFFF:FF:FFFFFFFFFFFFFFFFFFF::F:FFFFFFF:FF,::::
@A00738:647:H5NVNDSX7:2:1117:11433:12273 kraken:taxid|9606
ATTATTTGAGTACATACTAGAATATATATGAGATAAATTCCTAAAAATAAAATTTCTAGGTCATATTTGCATTTCTAATTTTGATATATATTTTTATGATACATCTTATATATAATTTTATCCAACGAGTTTGCATGAATTTACATCATT
+
FFFFFFFFFFFFFFFFFFFFFFFFFFFFFFFFFFFFFFFFFFFFFFFFFFFFFFFFFFFFFFFFFFFFFFFFFFFFFFFFFFFFFFFFFFFFFFFFFFFFFFFFF:FFFFFFFFFFFFFFFFFFFFF:FFFFFFFF:FFFFFFFFFFFFF
@A00738:647:H5NVNDSX7:2:1117:11424:12320 kraken:taxid|9606
ATTATTTGAGTACATACTAGAATATATATGAGATAAATTCCTAAAAATAAAATTTCTAGGTCATATTTGCATTTCTAATTTTGATATATATTTTTATGATACATCTTATATATAATTTTATCCAACGAGTTTGCATGAATTTACATCATT
+
FFFFFFFFFFFFFFFFFFFFFFFFFFFFFFFFFFFFFFFFFFFFFFFFFFFFFFFFFFFFFFFFFFFFFFF:FFFFFFFFFFFFFFFFFFFFFFFFFFFFFFFFFFFFFFFFFFFFFFFFFFFFFFFFFFFFFFFFF::FFFFFFFF:FF
@A00738:647:H5NVNDSX7:2:1117:5565:12853 kraken:taxid|9606
AGAGTCTTCAAACTAATTTGAGCTACCCAAAGGTGAATAGGGCAGCAACTGGGATGAGGAGACCTCATCGTTAGTGTCAGTCCTTTTACTAACTGCGTGTGACTTCAGGCGCATTAGTTGCTTTCTCTGAGCTTTCTCACCTCCATCGGC
+
FFFFFFFFFFFFFFFFFFFFFFFFFFFFFFFFFFFFFFFFFFFFFFFFFFFFFFFFFFFFFFFFFFFFFFFFFFFFFFFF:FFFFFFFFFFFFFFFFFFFFFFFFFFFFFFFFFFFFFFFFFFFFFFFFF,FFFFFFFFFFFFF:FFFFF
@A00738:647:H5NVNDSX7:2:1117:20754:14137 kraken:taxid|9606
AAAAACAATTCAGAAATAGTAAAGAATAATTTTAAAAAAATAAAAACACAAATATATAATATGATCAAACAAAAAAAAAAAAAAACAAAACAAATAATAAAAAAAAAATATAAAAAATCAGAAAAACATAATAACCCAAATGTAACAATA
+
,:,F:,::FFFF,,,FF:F,FF,FF,FF:F,F:F:::,F:F:,,:FF:,:,F,,F,:F:FFFF,FF,F,,FF,:F,:,FF,FF,F:,,::FF:,,F,,,::FFF,,,,,,F,::,F,FF,FF,FF,:F,,FFFFFF,:,,:FF:,:FF,F
@A00738:647:H5NVNDSX7:2:1117:21549:18677 kraken:taxid|9606
ATATATCTAACTAACTAGCTAAGATTCATAATATGGTGCTTTGCACTGGGACTTTTTGTTGAAACACAGAAGAGGGGCAGAGCTTGCCTCTAAGGCAGTTGGCTGGTGAATGCGCATGGTCAAAATTTGTGAATTTTGTTAATGTTATTA
+
FFFFFFFFFFFFFFFFFFFFFFFFFFFFFFFFFFFFFFFFFFFFFFFFFFFFFFFFFFFFFFFFFFFFFF:FFFFFFF:FFFFFFFFFFFF:FFFF:FFFFFFFFFFFF,FFFFFF:FFFFFFFF:FFFFFFFFFFFFFFFFFFFFFFFF
@A00738:647:H5NVNDSX7:2:1117:21739:19257 kraken:taxid|9606
ATATATCTAACTAACTAGCTAAGATTCATAATATGGTGCTTTGCACTGGGACTTTTTGTTGAAACACAGAAGAGGGGCAGAGCTTGCCTCTAAGGCAGTTGGCTGGTGAATGCGCATGGTCAAAATTTGTGAATTTTGTTAATGTTATTA
+
FFFFFFFFFFFFFFFFFFFFFFFFFFFFFFFFFFFFFFFFFFFFFFFFFFFFFFFFFFFFFFFFFFFFFFFFFFFFFFFFFFFFFFFFFFFFFFFFFFFFFFFFFFFFF,FFFFF:FFFFFFFFFFFFFFFFFF:FFFFFFFFFFFFFFF
@A00738:647:H5NVNDSX7:2:1117:22046:20697 kraken:taxid|9606
TTTACAGATGAATAGAAAGATTAGTTGCTTTTCTAGAACCACATGACCAGTATAGGATCAAAATCTCATTCTCTTCATGGTGAACTTACTCAATTATTTGTTCAACTTAATCAATTATTTGCTAACTGATCACCTACTGCATACTAGAAG
+
FFFFFFFFFFFFFFFFFFFFFFFFFFFFFFFFFFF:FFFFFFFFFFFFFFFFFFFFFFFFFFFFFFFFFFFFFFFFFFFFFFFFFFFFFFFFFFFFFFFFFFFFFFFFFFFFFFFF:FFFFFFFFFFFFFFFFFFFFFFFFFFFFFF,:F
@A00738:647:H5NVNDSX7:2:1117:28637:20870 kraken:taxid|9606
TCTGAGCCAGATGCATGCCTTGGAAGGCCCAGCGGGGAAGCTGTGGTCATGGTCCCGCCTCTCCACATGCTGTCAGCAGTTATGCTTGTCAGATATGTTTGGTTCTCATCCTTCTGGGCACAAGGAAAAGACTGCACATCCTGGCTCCTT
+
FFFFFFFFFFFFFFFFFFFFFFFFFFFFFFFFFFFFFFFFFFFFFFFFFFFFFFFFFFFFFFFFFFFFFFFFFFFFFFFFFFFFFFFFFFFFFFFFFFFFFFFFFFFFFFFFFFFFFFFFFFFFFFFF,F:FFFFFFFFFFFFFFFFFFF
@A00738:647:H5NVNDSX7:2:1117:1136:23531 kraken:taxid|9606
CTCTTTTCAACCTAAATTTCTGGTTCCCAACAACACCTACATATTACTCACTTGTTTTATACTGGGAAACATATACAATAGTCTCAGAATAATAATAAGAAAACTTTCCATGACGATTTAATTACTAGAAACATTTAAAGTTTTAGTCTG
+
FFFF,,FFFF:FFFFFFFF,:,F:FF,,:FFFF:F:FFFF:,F,,FFFFFFF::FF:FFF:::FF,FFFFFF,,:,F,::,FFFFF:FF,F:FFFFF,FF,FFFFF,F,FF::F:::,FF:FF,FF,FFFFFF:FF,FF,FF::,,F,FF
@A00738:647:H5NVNDSX7:2:1117:20139:24533 kraken:taxid|9606
GTACATGGGGACAACAGCCGGGATGCAGGCTCGGTCATGTCAGTGTCACCAGCTGGACAGTGAGCCCTGTGCCCGGCCCAGCTGACCCACACCCTTTACAGCCCCTGCAGCCTCAGTCCACTCCCAAGACCGGTGGGGCCCCTGCAGACC
+
:FFFFF:F,FFFF::,FF:F,:F,::F,F,FF::FFF,FFFF:,:FFFF,,,FFFFFFFFF,::FFFF:FFFFFF,FFFFFF:::FF::FF:FFFF,:FFFFFFFF::FFF,:FF,FFF,::FF:FF,,FFF:,,FFFFFFFFF,FFFF:
@A00738:647:H5NVNDSX7:2:1117:20085:24721 kraken:taxid|9606
GTACATGGGGACAACAGCCGGGATGCAGGCTCGGTCATGTCAGTGTCACCAGCTGGACAGTGAGCCCTGTGCCCGGCCCAGCTGACCCACACCCTTTACAGCCCCTGCAGCCTCAGTCCACTCCCAAGTCCGGTGGGGCCCCTGCAGACC
+
FFFFFFFFFFFFFFFFFFFFFFFFFFFFFFFFFFFFFFFFFFFFFFFFFFFFFFFFFFFFFFFFFFFFFFFFFFFFFFFFFFFFFFFFFFFFFF:FFFFFFFFFFFFFFFFF:FFFFFFFFFFFFFFFFFFFFFFFFFFFFFFFFFFFFF
@A00738:647:H5NVNDSX7:2:1117:31304:32409 kraken:taxid|9606
ATCAAATTATAAAACCTGTTTAGAAGTCTAATGCATAAAAACTAATATATAAAAATGTAAATTAAGGCAAAAATCAATTAGCTCAATGTGACATTCATGTGGCTTCTCTTTCTGGACTCCATGTTCTCTCCAGGGAAACATTTACTATAT
+
FFFFFFFFFFFFFFFFFFFFFFFFFFFFFFFFFFFFFFFFFFFFFFFFFFFFFFFFFFFFFFFFFFFFFFFFFFFFFFFFFFFFFFFFFFFFFFFFFFFFFFFFFFFFFFFFFF:FFFFFFFFFFFFFFFF::FFFF,FFFF,FFFF:FF
@A00738:647:H5NVNDSX7:2:1117:3034:32487 kraken:taxid|9606
ATAAAATTCAAAGTCTACGCCAGAAGATATACCTGAATAATATTCCTTGCAAAAAGCAAAACCAGAAGCTGAGTGCTATAAACTATAAAATAATTCAAGAAAATTTCCCAAAATTAAAAATTAGAATATCCAGATTTAAATGAGTCACTC
+
FFFFFFFFFFFFFFFFFFFFFFFFFFFFFFFFFFFFFFFFFFFFFFFFFFFFFFFFFFFFFFFFFFFFFFFFFFFFFFFFFFFFFFFFFFFFFFFFFFF:FFFFFFFFFF:FFFFFFFFFFFFFFFFFFFFFFF:FFFF,FFFFFFFFFF
@A00738:647:H5NVNDSX7:2:1117:20989:35744 kraken:taxid|9606
TTTAGTTTGTGGGATTGCCTTGGAAAAGGAAGAAATGTTCTCCTGAAAGAAGCTTGGCCTGCTGTGGTTAATGAACACGCGTGCATACAACAGGCGGGAAGCAGGCGGGAGAGTTGGGGTGGGGCTCACAGGGCGCACTGGGAAGCCGTG
+
FFFFFFFFFFFFFFFFFFFFFFFFFFFFFFFFFFFFFFFFFFFFFFFFFFFFFFFFFFFFFFFFFFFFFFFFFF:FFFFFFFFFFFFFF:FFFFFFFFF,FFFFFFFFFFFFFFFFFFFFFFFFFFFFFFFFFFFF:FFFFFF:FFFFFF
@A00738:647:H5NVNDSX7:2:1117:21287:36354 kraken:taxid|9606
TTTAGTTTGTGGGATTGCCTTGGAAAAGGAAGAAATGTTCTCCTGAAAGAAGCTTGGCCTGCTGTGGTTAATGAACACGCGTGCATACAACAGGCGGGAAGCAGGCGGGAGAGTTGGGGTGGGGCTCACAGGGCGCACTGGGAAGCCGTG
+
FFFFFFFFFFFFFFFFFFFFFFFFFFFFFFFFFF:FFFFFFFFFFFFFFFFFFFFFFFFFFFFFFFFFF:FFFFFFFFFFFFFFFFFFF:FFFFFFFFF,FFFFFFFFFFFFFFFFFFFFFFFFFFFFFF:FFFFFFFFFFFF:FFFFFF
@A00738:647:H5NVNDSX7:2:1118:12192:1094 kraken:taxid|9606
ATATTTTTTGATTTTTCAACTCTTATTTCCTAATAAATAAATTTAACCTATAATTTTCTGTATAGGAACTGCTTTAGCTGTATCTCATCTGTATGATTTGCCCCCCTTCACTATTATTTCAGTATATGGGGCCAAGAGAAACCTCAACTG
+
FFFFFFFFFFFFFFFFFF:FFFFFFFFFFFFFFFFFFFFFFFFFFFF:FFFFF,F:FFFFF:FFFFF:FFFFF:FFFFFFFFFFFFFFFF,:FFFFFFFFFFFFFF,FFFFFFFF,FFFFFFFFF,FFFFFFFFFFFFFFFFFFFFFF,F
@A00738:647:H5NVNDSX7:2:1118:15112:8719 kraken:taxid|9606
TGCTAGCTTCCTCCTGGGAGGATGGTAGCTAATTTCTTGAGTTAAGAAAATTCTGAGGTCAGAAATACTGATCACCTCTGGGTGATGTCAAAGAGATATTTGATTAGAGAGAGACATCAGTCCTGTAAAGTTTACTCACTAAGCAGAGGT
+
FFFFFFFFFFFFF:FFFFFFFFFFFFFFFFFFFFFFFFFFFFFFFFFFFFFFFFFFFFFFFFFFFFFFFF:FFFFFFFFFFFFFFFFFFFF:FFFF:F:FFF:FFFFFF,FFFFFFFFFFFFFFFFFF:FFFFFFFFFFFFFFFFFFFFF
@A00738:647:H5NVNDSX7:2:1118:5258:14575 kraken:taxid|9606
AGGTAGGTGGATTGCGCCTACTCAGCATGGATTTTGCACAGAAAGTCTTGCTCGCTTTTCCTTGGTGTGATTTTTATTGAACTCACCTTTCCTTACTAAGGGAGTGTTAAGTTGGTTTGGGTTTCAGGAGAAAAGACACATAGCCTACTT
+
FFFFFFFFFFFFFFFFFFFFFFFFFFFFFFFFFFFFFFFFFFFFFFFFFFFFFFFFFFFFFFFFFFFFFFF:F:FFFFFFFFFFFFFFFFFFFFFFFFFFFFFFFF:FFFFFFFF:FFFFFFFFFFFFFFFFFFFFFFFFFFFFFFFFFF
@A00738:647:H5NVNDSX7:2:1118:32633:19586 kraken:taxid|9606
GTTTTAGTATTATTTTTTTCTCTTGTCTTGGATGGTTTCAATGGAGTCTTATGCATGCAGATATATTAAAACTAGTAATAAAGCAAGAGAAGGAATGTGGATAAATTATCTCTAATTTCTATTTTGTTCTATTTCTATTTCATACTCCTG
+
F,F:FFF:FFFFFFFFFFFFFFFFFFFFFFFFFFFFFFFFFFFFFFFFFFFFFFFFFFFFFFFFFFFFFFFFFFFFF:FFFFFFF:FFFFFFFF,FFFFFFFFFF:FFFFFFF,FFFFFFFFFFFFFFFFFFFFFFFFFFFFFFFFFFFF
@A00738:647:H5NVNDSX7:2:1118:32796:20838 kraken:taxid|9606
GTTTTAGTATTATTTTTTTCTCTTGTCTTGGATGGTTTCAATGGAGTCTTATGCATGCAGATATATTAAAACTAGTAATAAAGCAAGAGAAGGAATGTGGATAAATTATCTCTAATTTCTATTTTGTTCTATTTCTATTTCATACTCCTG
+
F,FFFFFFFFFFFFFFFFFFFFFFFFFF:FFFFFFFFFFFFFFFFFFFFFFFFFFFFFF,FFFFFFFFFFFFFFFFF:FFFFFFFFFFFFFFFFFFFFFFFFFFFFFF::FFFFFFFFFFFFFFFFFFFFFFFF:FFFFFFFFFFFFFFF
@A00738:647:H5NVNDSX7:2:1118:24551:22060 kraken:taxid|9606
GGAATCCATATACACAGAGTTGAAAAATGTGGCATATTTAAATCTATCATAATGAAACTGTAGAACAGCAAAAACACAGAGAAGATCTTAAAAGCAACCAGTGAGAAATGACACATTGACTGTCTATTCCTCAACAGGCTTTACAGGAAT
+
FFF,FFFFFFFFFFFFFFFFFFFFFFFFFFFFFFFFFFFFFFFFFFFFFFFFFFFFFFFFFFFF:FFFFFFFFFFFFFFFFFFF,FFFFFFFFFFFFFFF:FFFFFFFFFFFFFFFFFFFFFFFFFFFFFFFFFF:FFFFFFFFFF,FFF
@A00738:647:H5NVNDSX7:2:1118:7437:22764 kraken:taxid|9606
CTGAATGAGTATGTGAAATGGATGTCCTCAGAAGACGATGTCGTTAATGTAATTTCATCCCTATGCTTCTAAAGAAAGTCACGTGCAGTAAGGTCTTCACCTACAAAGACTATGTGAGATGCCAAGACTGTTGAAGTACCCTATGATTAG
+
FFFFFFFFFFFFFFFFFFFFFFFFFFFFFFFFFFFFFFFFFFFFFFFFFFFFFFFFFFFFFFFFFFFFFFFFFFFFFFFFFFFFFFFFFFFFFFFFFFFFFFFFFFFF:FFFFFFFFFFFFFFFFFFFFFFFF:FFFFFFFFFFFFFFFF
@A00738:647:H5NVNDSX7:2:1118:12002:30170 kraken:taxid|9606
GAAAAGAAATGTTATTGGATAATCAAAACACTAAAAAGATAATAGAAAGAAATTAAGGAACTGAAAATTCTCCTCACTTAGGTCAAATAAAGTTGATCTCTGAAAAATAGAAATTATTAAAACTTCTTTCAACTACTGAGTCATGGCACA
+
FFFFFFFFFFFFFFFFFFFFFFFFFFFFFFFFFFFFFFFFFFFFFFFFFFFFFFFFFFFFFFFFFFFFFFFFFFFFFFFFFFFFFFFFFFFFFFFFFFFFFFFFFFFFFFFFFFFFFFFF::FFFFFFFFFFFFFFFFFFFFFFFFFFFF
@A00738:647:H5NVNDSX7:2:1118:18394:30405 kraken:taxid|9606
GCCTTTGCTGATAGGAGGGGGTCTGGTCCCAGACTACGCAGAACTGCAGGGGGTGAGGTGGGGGAGGAGATTAACAGCATGAGGGGGGCAACTCAGAATGGGTCTCAGACTTTTGTATGTCACAGACTCCTCCGACAGTCTGAAAGCTTT
+
FF:FFFFFFFFFFFFFFFFFFFFFFFFFFFFFFFFFFFFFFFFFFFFFFFFFFFFFFFFFFFFFFFFFFFFFF:F,FFFFF:FFFFFFF:FFFFFFFFFFFFFFFFFF:FFFFFFFFFFFFFF:::FFFFFFFFFFFFFFFFFF:FFFFF
@A00738:647:H5NVNDSX7:2:1118:5891:30608 kraken:taxid|9606
GTCATAAAGTGGTTGCATAGCTAGAACAGGTGTTAGAGTCGAGACTATGTAGCTTTAAATCTTGATTCCACCAACCTACTACTGTATGATCATGGGCAAGATAATCTCTGTCTCTCCATTTATAAAATGGGAATACTATTATTACTCTCC
+
FFFFFFFFFFFFFFFFFFFFFFFFFFFFFFFFFFFFFFFFFFFFFFFFFFFFFFFFFFFFFFFFFFFFFFFFFFFFFFFF:FFFFFFFFFFFF:FFF:FFFFFFFFFFFFFFFFFFFFFFFFFFFFFFFFFFFF:FF:FFFFFFFFFFFF
@A00738:647:H5NVNDSX7:2:1118:30147:30843 kraken:taxid|9606
GTTCCATGTAAAAAGCCATCATATCCAGTGAAATGAAACAGTCAGAATTGAACACTTTTAGAAAAGCTGCAGATAAGGAGCTATTTAAAAAGAAAGAAAAATTACTCAGGAAGAGATTAGCCAAGAAAGAAATTGATTATAATTTTCTTT
+
FFFFFFFFFFFFFFFFFFFFFFFFFFFFFFFFFFFFFFFFFFFFFFFFFFFFFFFFFFFFFFFFFFFFFFFFFFFFFFFFFFFFFFFFFF:FFFFF:FFFFFFFFFFFFFFFFFFFFFFFFFF:FFFFFFFFFFFFFFFFFFFFFFFFFF
@A00738:647:H5NVNDSX7:2:1118:29713:31093 kraken:taxid|9606
GTTCCATGTAAAAAGCCATCATATCCAGTGAAATGAAACAGTCAGAATTGAACACTTTTAGAAAAGCTGCAGATAAGGAGCTATTTAAAAAGAAAGAAAAATTACTCAGGAAGAGATTAGCCAAGAAAGAAATTGATTATAATTTTCTTT
+
FFFFFFFFFFFFFFFFFFFFFFFFFFFFFFFFFFFFFFFFFFFFFFFFFFFFFFFFFFFFFFFFFFFFFFFFF:FFFFFFF:FFFFFF:FFFFFFF:FFFFFFFFFFFFFFFFFFFFFFFFFF:FFFFFFFFFFFFFFFFFFFFFFFFFF
@A00738:647:H5NVNDSX7:2:1119:17797:17660 kraken:taxid|9606
AAAGGAACTAATGCAATCAATTCATCATGTCTTTTGACAGACTCTAAGGGCAGATATGGTTCACTTTGTTCAAGGACAAGTAAGTCCTATTAAACTACTGTGAAGAAAGGAAGATTCAAGAAAATGCATACTGCTAAGAATTATCAATGT
+
FFFFFFFFFFFFFFFFFFFFFFFFFFFFFFFFFFFFFFFF:FFFFFFFFFFFFFFFFFFFFFFFFFFFFFFFFFFFFFFFFFFFFFFFFFFFFFFFFFFFFFFFFFF,:F,FF:FFFFFF:F:FFFFFFFFFFFFFFFFFFFFFF:FFFF
@A00738:647:H5NVNDSX7:2:1119:23023:17691 kraken:taxid|9606
CGAACATTTATTTTAGTAACGGGAGCAGGGGCCAGTGAGTAAAATGAGGAGAGGAAAGGAATACATAGATAAATATAAATAAGCCCAATGTTTTGGAGAACGTGAAATGGCCTAAAGAGTATAAAGTGATGTGATAGAGAAGAACTGCCA
+
FFFFFFFFFFFFFFFFFFFFFFFFFFFFFFFFFFFFFFFFFFFFFF:FFFFFFFFFFFFFFFFFFFFFFFFFFFFFFFFFFFFFFFFFFFFFFFFFFFFFFFFFF:,F:FFFFFFFFFFF:FFFFFFFFFFFFFF,FFFFFFFFFFFFFF
@A00738:647:H5NVNDSX7:2:1119:2302:20603 kraken:taxid|9606
AGAATTCATCGTGATAGAGATGTGCTTAAGTGGTTTCCCCATAACAACATTTTCCTTTTAGCCACCAGTTTTGTGTATTCTTGACAATATCAGCTGATCATTAGTATCAGAAAACATCTGCTTTTATGCCCAACAGTTTAACAGCAGCCT
+
FFFFFFFFFFFFFFFFFFFFFFFFFFFFFFFFFFFFFFFFFFFFFFFFFFFFFFFFFFFFFFFFFFFFFFFFFFFFFFFFFFFFFFFFFFFFFFFFFFFFFFFFFFFFFF:FF:FFFFFFFFFFFFFFFFFFFFFFFFFFFFFFFFFFFF
@A00738:647:H5NVNDSX7:2:1119:2220:27414 kraken:taxid|9606
CACCACACCCAGTTGTCCTCTGTCTCCATAGACCATCATCATTCCTACTTCCTTGACTTTAGGTGTGGCCTTGTGACTCGTTATAACCGGCGAACTGTGAGTGGAAACCATGGAGAGCGTGATGGGGCTGAGGTATCTGATTGGCTCTCC
+
FFFFFFFFFFFFFFFFFFFFFFFFFFFFFFFFFFFFFFFFFFFFFFFFFFFFFFFFFFFFFFFFFFFFFFFFFFFFFFFFFFFFFFFFFFFFF:FFF:FFFFFFFFFFFF:FFFFFFFFFFF,FFFFF:FFFFFFFF:FF,FFFFFFFFF
@A00738:647:H5NVNDSX7:2:1120:5529:2112 kraken:taxid|9606
CATTTTTCTCCCTGTCTCATCCTTTCATCTATTTATTGCATATCTTAAAGTAGATGTTTTTCACCAACTACACACTGGTATCTGGTATTAATGAGGATGTCAGTAAATAATATTGGCACCACAGAAAATAAGTGTATGTCTGTTCTTTGT
+
FFFFFFFFFFFFFFFFFFFFFFFFFFFFFFFFFF:FFFFFFFFFF::FFFFFFFFFFFFFFFFFFFFFFFFFFFFFFFF::FFFFF,F:FF:FFFFFFFFFFFFFFFF:FFFFFFFF:FFFFFFF:FFFFFFFF:FFFFFFFFFF:FFFF
@A00738:647:H5NVNDSX7:2:1120:28456:4460 kraken:taxid|9606
GCCCTTTTGATGGATATTTAGGCTTTCAGTTGATAGTTTTTAAAGAATTGGTCATTGCCTGGAGAAAAAGTAATGAATTAAAAGGTGACTCCTAAGTATTCAGTGCAGAGGTATAATGCAGATGGTTTAGGGGCCTAAAACTTCTGTGAG
+
FFFF:FFFFFFFFFFFFFFFFFFFFFFFFFFFFFFFFFFFFFFFFFFFFFFFFFFFFFFFFFFFFFFF:FFF:FFFFFFFFF:FFFFFFFFFFFFFFFFFFFFFFFFFFFFFFFFFFFFFFFF:FFFFFF:FFFFFFFFFFFFFFFFFFF
@A00738:647:H5NVNDSX7:2:1120:24316:4492 kraken:taxid|9606
ACAATCAAGACATGGTGCTAGGCACTGGAAATTCAAAGGAGAGTAAGAGATGGCCCAGGCCTAAAGGAAGTCGTGGTCTAAAATGTAAAGCAGACATAAAAATACAAACAATAATCATGGTGGAAAGTGCTTTGCCAGCAATGTGACCAA
+
FFFFFFFFFFFFFFFFFFFFFFFFFFFFFFFFFFFFFFFFFFFFFFFFFFFFFFFFFFFFFFFFFFFF:FFFFFFFFFFFFFFFFFFFFFFFFFFFFFFF::FFFFFFFFFFFFFFF,FFFFFFFFFFFFFFFFFFFFFFFFFFFFFFFF
@A00738:647:H5NVNDSX7:2:1120:13141:9940 kraken:taxid|9606
TAATTCAGGCATACAGTATGATTCTATTTATATGGTTTACAATTGTAGTAAAACTAAACCACATTATTTATGGCAAACAAGTATGTGGCAAAATTATGAAGAAAGGCAGGGGAACAATTATTACATAAGGATAGAAGTTACTTCCAGAGG
+
FFFFFFFFFFFFFFFFFFFFFFFFFFFFFFFFFFFFFFFFFFFFFFFFFFFFFFFFFFFFFFFFFFFFFFFFFFFF:FFFFFFFF:FFFFFFFFFFFFFFFFFFFFFFFFFFFFFFFFFFFFFFFFFFFFFF:F:FFFFFFFFFFFFFFF
@A00738:647:H5NVNDSX7:2:1120:9417:14857 kraken:taxid|9606
GATCCCTCTGTAACCATGAACAAGTCAGTCAGGGTACCTGCACTGTCAAAACTTACAATTAACTGGATAGTATGTATTTGATGAGGGGAACTGAATTACAGGGAAACCTAGGTTAGGCCAAGTGTTGCTTTCGTCACCAATTCACAGTTA
+
FFFFFFFFFFFFFFFFFFFFFFFFFFFFFFFFFFFFFFFFFFFFFFFFFFFFFFFFFFFF:FFFFFFF:FFF:F::F::FFFFFFFFFF:FFFFFFFFFFFFFFF,FFFFFFFFFFFFFFFFFFFFFFFFFFFFFFFFFF:FFFFFFFFF
@A00738:647:H5NVNDSX7:2:1120:18575:16188 kraken:taxid|9606
AACTGTGTTTCCTTAAACAAAACACGGGAGCTGAACAACTTGGACTCCTGGAATTATAAAGATCAAGTGTGCTACAAAGAGTGTATTTATTAAGTGTGCTACAAAGATTTATTAAGATACAAAAAGGTTTTTTTAATAGGATTTATTTCT
+
FFFFFFFFFFFFFFFFFFFFFFFFFFFFFFFFFFFFFFFFFFFFFFF:FFFF:FFFFFFFF:FFFFFFFFFFFFFFFFFFFFFFF,FFFFFFFFFFFFFFFFFFFF:FFFFFFFFFFFFFFFFFFFFFFFFFFF:FFF:FFFFFFFFF:F
@A00738:647:H5NVNDSX7:2:1120:7310:18537 kraken:taxid|9606
TGTACAACATCTAACTTTTAAATTGCTCAAAATTCTGACTCATCACAACTCTATCTACAGCCTTTAACACCAGTGCCTTCAATTACTGTCATTGACACAATATCCCGACTAGTCTTCATCCAGAACCCAGGTTCATACTGCCTTATTGGA
+
FFFFFFFFFFFFFFFFFFFFFFFFFFFFFFFFFFFFFFFFFFFFFFFFFFFFFFFFFFFFFFFFFFFFFFFFFFFFFFFFFFFFFFFFFFFFFFFFFFFFFFFFFFFFFFFFFFFFFFFFFFFFFFFFFFFFFFFFFFFFFFFFFFFF:F
@A00738:647:H5NVNDSX7:2:1120:4128:19977 kraken:taxid|9606
CTATAGATTATTCTTAGAAAGATGGAGCCACAGTTTCTGAATGCTTTCTACAACAATGAAATGAGACTAGAATAAGATAGATAGAATTACTTAAACAAAGTCGTGTAAGGAAATTACAGTCTCCCTAGTTAGGGACAACATAGAAACAAG
+
FFFFFFFFFFFFFFFFFFFFFFFFFFFFFFFFFFFFFFF:FFFFF:FF,FFFFFFFFFFFFFFFFFF:,FF,FFFFFF:FFFFFFFFFFFFFFFFFFFFFFFFFFFFFFFF:FFFFFFFFFFFFFFFFF:FFFFFFFFFFF:FFFFFF:F
@A00738:647:H5NVNDSX7:2:1120:2645:21104 kraken:taxid|9606
GACTCCACAGAGAGGATGACATTTGAGAAGAGTCTTGAAGACAGATAAGATTTTGATAAGAAAATAGTAATATTTTGATTAGAAGAAATATTATGAGGGCGAGGAATGAAGATGGCATAAGTCACAATGAGGCAAAAGTGTGTAAGTAAT
+
FFFFFFFFFFFFFFFFFFFF:FFFFFFFFFFFFFFFFFFFFFFFFFF:FFFFFFFFFFFFF::FFFFFF,FFFFFFFFFFFFFFFFFFFFFFFF:FFFFFFFFFF:FFFFF:FFFFFFFFFFFFFFFFF:FFFF,:FFFFFFFF,FFFFF
@A00738:647:H5NVNDSX7:2:1120:17264:27790 kraken:taxid|9606
ACATCTAATTCAAAGGGCCAAGTGTCTACACATAGTATTAAAATTAAGCTAATATATCAGAAAGCATCCCCAATAGTTTAGCCTATCCTCTCACAGCAACCCACGTTTCAAAACTAAATAAATAAATAAATAAAAACTAGCTTTCCCCTT
+
FFFFFFFFFFFFFFFFFFFFFFFFFFFFFFFFFFFFFFFFFFFFFFFFFFFFFFFFFFFFFFFFFF:FFFFFFFFFFFFFFFFF:FFFFFFFFFFFFF:FFFFFFFFFFFFFFFFFFFFFFFFFFFFFFFFFFFF:FFFFFFFFFFFFFF
@A00738:647:H5NVNDSX7:2:1120:26657:31626 kraken:taxid|9606
GTTTTCTTGCCTGGATTGGAGTATATTGTGGTACCATATTGTACCAATTTAGGTAGGCTAAAAGTGTGTTTTCCAGAATTGCCTCCCATGCATAATTCTTAGTTAATGTAGCTCATCTGAAACCTCATTTGACTTATCTGACTTCCAAGG
+
FFFFFFFFFFFFFFFFFF:FFFF:FFFFFFFFFFFF:FFFFFFFFFFFFFFFFFFF,FFFFFF:FFFFFFFFFFFF:FF:FFFFFFF:FFFFFFFFFFFFFF,FFFFFFF,FFFFFF:FF::FFFFFFFFFFFFFF:FF:FFFF:FFF:,
@A00738:647:H5NVNDSX7:2:1120:18358:33661 kraken:taxid|9606
AATGTCATAGTACCCTCCAAAATGTACCGCATGCATAAACATCAGTGCATATAGATACACATTCTGGAAATAGACTTTAGCATAGGCTACCGGACAAAACTAATAACGCACCACTAAACAAGAAGTCCACAGACCCAAATGTCGTCCAGG
+
FFFFFFFFFFFFFFFFFFFFFFFFFFFFFFFFFFFFFF:FFFFFFFFFFFFFFFFFFFFFFFFFFFFFFFFFFFFFFFFFFFFFFFFFFFFFFFFFF:,FFFFFFFFFFFFFFFFF::FFFF:FFFFFFF:F:F:F:FFFFFFFFFFFFF
@A00738:647:H5NVNDSX7:2:1121:2600:2362 kraken:taxid|9606
CTCCTGAAGTTTCCCACAGTGTGAATGTTACTAATTTAATCCCTCATAATATTACTTAACATGTTCCTCTGTCTCCTGCTTTTAATATAAATTGGTAATTATATCTAAAGGCTTGCTCAGAATCAGTTTTGATTTTTTGGGTAGGAATAA
+
FFFFFFFFFFFFFFFFFFFFFFFFFFFFFFFFFFFFFFFFFFFFFFFFFFFFFFFFFFFFFFFFFFFFFFFFFFFFFFFFFFFFFFFFFFFFFFFFFFFFFFFFFF:FFFFFFFFFFFFFFFFFFFFFFFFFFFF,FFFFFF:FFF:FFF
@A00738:647:H5NVNDSX7:2:1121:9453:3552 kraken:taxid|9606
CTCAGATTAAGGACAAGGCCCACAGCTAATTTAGTGAACAGTGAGTTAGGAATCTAAAGCAAGGAAAGCTGAAGCATGGGTTGTGGGGTGAATAAAAAGACACATGACCCTTTAAACAATAGGAGGAATGCAAAAATTGTACAGTATGTC
+
FFFFF:FFFFFFFFFFFFFFFFFFFFFFFFFFFFFFFFFFFFFFFFFFFFFFFFFFFFFFFFFFFF:FFFFFFFFFFFFFFFFFFFFFFFFFFFFFFFFFFFFFFFFFFFFFFFFFFFFFFFFFFFFFFFFFF:FFFFFFFFFFFFFFFF
@A00738:647:H5NVNDSX7:2:1121:28709:5869 kraken:taxid|9606
GCTTTTTCACTAACATGATCTTTTCAGGGTTATCCAACATAGCACAGATCAGTATTTTATTTTCATTGCCAAATCATCTTCCATCCTAAGGTTATACCACATTTCCTTTATCTATCCATTCATTATCTGCTGAGAATTTGGGTTATTTCC
+
FFFFFFFFFFFFFFFFFFFFFFFFFF:FFFFFFFFFFFFFFFFFFFFFFFFFFFFFFFFFFFFFFFFFFFFFFFFFFFFFFFFFFFFFFFFFFFFFFFFFFFFFFFFFFFFFFFFFFFFFFFFFFFFFFFFFFFFFFFFFFFFFFFFFFF
@A00738:647:H5NVNDSX7:2:1121:18656:8688 kraken:taxid|9606
GGCTTGTCTCCTTATTTATTTCTCAAGTCAGATGTATCATCTTCTTAGCCAGACAGTACCTTGCTAAGATTCATTGTTGTGCTAGATTATAATTAATTTAGATGTGCTTAGGGTCATTGCAGTTCCAAAATAAAAGATGCCATGAGTTTT
+
FFF:FFFFFFFFFFFFFFFFFFFFFFFFFFFFFFFFFFFFFFFFFFFFFFFFFFFFFFFFFFFFFFFFFFFFFFFFFFFFFFFFFFFFFFFFFFFFFFFF::FFFFFFFFFFFFFFFFFFFFFFFFFFFFFFFFFFFFFFFFFFFFFFFF
@A00738:647:H5NVNDSX7:2:1121:7771:11976 kraken:taxid|9606
AAGAGTATCCTTTTCCCATTTGGTGCTATTGCACTTCACTAATATACCTCTCATCTTTTCATTTGTTTTTTATATTTGAGCAAGCAGTGCCAACCCAAGCCTAGCCCAACTCGCTAGAAAACATTTTTGGCTTTGAGTGCTGTATGACAG
+
FFFFFFFFFFFFFFFFFFFFFFFFFFFFFFFFFFFFFFFFFFFFFFFFFFFFFFFFFFFFFFFFFFFFFFFFFFFFFF:FFFFFFFFFFFFFFFFFFFFFFFFFFFFFFFFFFFFFFFFFFFFFFFFFFFFFFFFFFFFFFFFFFFFFF,
@A00738:647:H5NVNDSX7:2:1121:9372:19946 kraken:taxid|9606
ATAGGGCTGTCATGGAGACTATCTTGACCACCAATTTCGATTTCATTTTCCTCCTTAGTACAGAATTCTTACTTATGTTACTCTGGTCTGATTTCATTCACAGCTAAAAGCACACATTTTTCAGTCTCTTTTGAAGGTTAAAGTGGACTA
+
FFFFFFFFFFFFFFFFFFFFFFFFFFFFFFFFFFFFFFF:,FFFFFFFFFFFFFFFFFFFFFFFFFFFFFFFFFFFFFFFFFFFFFFFFFF:FFFFFFFFFFFFFFFFFFFFFFF,FFFFFFFFFFFFFFFFF:FFFFFFFFFFFFFFFF
@A00738:647:H5NVNDSX7:2:1121:9408:20008 kraken:taxid|9606
GCCTGCAGGTGCTCTGTCACACTTTTACTCTGCCCTTTCAGAACCACCAACCAAACCCCTGCCTCTGGGGCCGATGGTGATGAGGAGTCTTTCTCATGCTCTCAACTGGGACATGTTATGTGGAACCATACACAGTTGTCATTTTTCTAG
+
FFFFFFFFFFFFFFFFFFFFFFFFFFFFFFFFFFFFFFFFFFFFFFFFFFFFFFFFFFFFFFFFFFFFFFFFFFFFFFFFFFFFFFFFFFFFFFFFFFFFF:FFFFFFFFFFFFFFFFFFFFF:FFFFFFFFFFFFFFFFFFFFFFFFFF
@A00738:647:H5NVNDSX7:2:1121:15483:20885 kraken:taxid|9606
CAAAATGATCTCCCCTTCCTCAATAGTGGTTTTCTGTCATTTTTTCCTCATTTGTTCATGAAAGTGTCAGTCTCTCATACTGCCCTCTCTGGGGAAGCCTTTTCTCCGTCTATAGCCATTTTCTATGACAAGGCATAAAGATGTAAGCAA
+
FFFFFFFFFFF,FFFFFFFFFFFFF,FFFF:FFFFFFFFFFFFFFFF:FFF,F:FFFFFFFFFFFFFFFFFFFFFFFFFFF:FFFFFFF::FFFF,FFFF::FFFFFFFFFFFFFFFFF:FFFFFFFFFFF:FFF:FFF,,FFFFFFFF:
@A00738:647:H5NVNDSX7:2:1121:16107:22122 kraken:taxid|9606
CAAAATGATCTCCCCTTCCTCAATAGTGGTTTTCTGTCATTTTTTCCTCATTTGTTCATGAAAGTGTCAGTCTCTCATACTGCCCTCTCTGGGGAAGCCTTTTCTCCGTCTATAGCCATTTTCTATGACAAGGCATAAAGTTGTAAGCAA
+
FFFFFFF:FFFFFFFFFFFFFFFFFFFFFFFFFFFFFFFFFFFFFFFFFFFFFFFFFFFFFFFFFFFFFFFFFFFFFFFFFFFFFFFFFFFFFFF:FFFFFFFFFFFFFFFFFFFFFF:FFFFFFFFFFFFFFFFFFFFFFFFFFFFFF,
@A00738:647:H5NVNDSX7:2:1121:8341:25645 kraken:taxid|9606
AAGAACTCATAGATAAGTAAAATACAAACCAATAAGTAATATTTGAATACAACAAAATAAATTTAAAGTTATATAATTAAAAACAACTGCAATCAACCCACTTAAAGATAGTCATAACAATTAACTAAAAAAATAAAAAAATAAAATATA
+
:,FFF,::FFFFFFF:,:,,F,F,F,:F,FFF,,:FFFFFFFFFF,FFF,FFFF:FF,FF::FF:F,F:,:FF::,F,F,F,,FFFFF,FF,FFF:FFF,,:F,:,F,::FF:::,FFFFFF,F,,F:F,:FFFFFF,FF:,FF:,:,F:
@A00738:647:H5NVNDSX7:2:1121:26295:26459 kraken:taxid|9606
ATTTGTTTTTATTTGGTTCTATTTGACTCTAGCTCTTAGCTCATCACTATCAGGATAAAATCCTACCCGGCTGTGATGTCTGCACTTTATCTTTATGGATTTTTGCTGTATGTTATTATTCTATCTATCTCACAGTTATTGAGTGTAAAA
+
FFFFF:FFFFFFFFFFFFFFFFFFFFFFFFFFFFFFFFFFFFFFFFFFFFFFFFFFFFFFFFFFFFFFFFFFFFFFFFFFFFFFFFFFFFFFFFFF:FFFFFFFFFFFFFFFFFFFFFFF:FFFFFFFFFFFFFFFFFFFFFFFFFFFFF
@A00738:647:H5NVNDSX7:2:1121:24388:30639 kraken:taxid|9606
AGTAGCAATTAATAAATTTTAAACAATAAACAATGACATACATTTTTAAACTGAAAACTTTGTGTTCTGTGCCGATTTCTCTGATGATAACACGTTAAAGTTTGAAGCAGTGGTCATGAAAGTGATAGTCTAGAGCCATCATAATTAAAG
+
FFFFFFFFFFFFFFFFFFFFFFFFFFFFFFFFFFFFFFFFFFFFFFFFFFFFFFFFFFFFFFFFFFFFFFFFFFFFFFFFFFFFFFFFFFFFFFFFF::FFFFFF:FFFFFFFFFFFFFFFFFFFFFFFFFFFFFFFFFFFF:FFFFFFF
@A00738:647:H5NVNDSX7:2:1121:30418:36949 kraken:taxid|9606
ATTTGTTTTTATTTGGTTCTATTTGACTCTAGCTCTTAGCTCATCACTATCAGGATAAAATCCTACCCGGCTGTGATGTCTGCACTTTATCTTTATGGATTTTTGCTGTATGTTATTATTCTATCTATCTCACAGTTATTGAGTGTAAAA
+
FFFFFFFFF:FFFFFFFFFFFFFFFFFFFFF,FFFFFFFFFFFFFFFFFFFFF:FFFFFFFFFFFFFFFFFFFFFFFFFFFFFFFFFFFFFFFFFFFFFFFF:FFFFFFFFFFFFFFFFFFFFFFFFFFFFFFFFFFFFFFFFFFFFF:F
@A00738:647:H5NVNDSX7:2:1122:16260:7200 kraken:taxid|9606
CCCTATTGTTAAATAATGCATGACTGTATGTAATAGGTTACTATGCAGATTACACCTAATACCCTCACATGATTTTGATAATATATTGTCATTGCAAACTTGAAAGGAAACAACTTCCTAAGTCATTGGCAATGATGTAAATTCATGCAA
+
FFFFFFFFFFFFFFFFFFFFFFFFFFFFFFFFFFFFFFFFFFFFFFFFFFFFFFFFFFFFFFFFFFFFFFFFFFFFFFFFFFFFFFFFFFFFFFFF,FFFFFFFFFFFFFFF:FFFFFFFFFFFFFFFFFFFFFF:FFF:FFFFFFFFF,
@A00738:647:H5NVNDSX7:2:1122:21341:8641 kraken:taxid|9606
ATTATTTCAGTTTCATTCTTACTCGATTCTATGCTGGGTAAAATTGGCCATCTCACAAAATGCTCAGAAAAACAAAAGGTGCTCTGGCAATGACAAACCCATGTGTCCTCCTTCCACTAGAAATGATTTTATGCCCTATAAATATCTTTC
+
FFFFFFFFFFFFFFFFFFFFFFFFFFFFFFFFFFFFFFFFFFFFFFFFFFFFFFFFFFFFFFFFFFFFFFFFFFFFFFFFFFFFFFFFFFFFFFFFFFFFFFFFFFFFFFFFFFFFFFFFFFFFFFFFFFF:FFFFFFF:FFFF:FF:FF
@A00738:647:H5NVNDSX7:2:1122:31873:9283 kraken:taxid|9606
GTCTGCTTCTTTCTCTCTGCAAGATTAGGAATTCATCTGTGTTTTTATGTGTATGAATACTTTGTTCTCATTTATTTCTGAGTAGTATTTCATCTTATGGATATATCATAGTTTATTCACCTGTTGAAGGATAATTGGGTTGTTTCCAGG
+
FFFFFFFFFFFFFFFFFFFFFFFFFFFFFFFFFFFFFFFFFFFFFFFFFFFFFFFFFFFFFFFFFFFFFFFFFFFFFFFFFFFFFFFFFFFFFFFFFFFFFFFFFFFFFFFFFFFFFFFF:FFFFFFFFFF:FFFFF:FFFFFFFFFFFF
@A00738:647:H5NVNDSX7:2:1122:12319:10645 kraken:taxid|9606
ATTAAACTCTTGATCACCTCAGAAATTAGAAGGCATTACTGTACTGGTTTCTATTATGTAATAATGCTGATGGGAAATGGGATGCCAGTTTGATTCATGCTCTTTTATAGGCAGCTTTTTCATATAGATGAATTTAGTGAGGATTTCTAC
+
FFFFFFFFFFFFFFFFFFFFFFFFFFFFFFFFFFFFFFFFFFFFFFFFFFFFFFFFFFF,FFFFFFFFFFFFFFFFFFFFFFFFFFFFFFFFFFFFFFFFFFFFFFFFFFFFFFFFFFFFFFFFFFFFFFFFFFFFFFFFFFFF:FF:FF
@A00738:647:H5NVNDSX7:2:1122:17779:12305 kraken:taxid|9606
TATAATGTTGATTGACTAAAAGTGGACTGTTGCCATGAAAACTAATTATATATATGAAATGCAGACACATTACATGCTGACAGTTGCTAAAGACCCTGAAGCTATTAGCAGAAATTAGTTTTAAGTAAGCAAGATTAACAAAGTGTCAAC
+
FFFFFFFFFFFFFFFFFFFFFFFFFFFFFFFFFFFFFFFFFFFFFFFFFFFFFFFFFFFFFFFFFFFFFFFFFFFFFFFFFFFFFFFFFFFFFFFFFFFFFFFFFFFFFFFFFFFF:FFFFFFFFFFFFFFFFFFFFFFFFFFFFFFFFF
@A00738:647:H5NVNDSX7:2:1122:17228:12633 kraken:taxid|9606
TATAATGTTGATTGACTAAAAGTGGACTGTTGCCATGAAAACTAATTATATATATGAAATGCAGACACATTACATGCTGACAGTTGCTAAAGACCCTGAAGCTATTAGCAGAAATTAGTTTTAAGTAAGCAAGATTAACAAAGTGTCAAC
+
FFFFFFFFFFFFFFFFFFFFFFFFFFFFFF:FFFFFFFFFFFFFFFFFFFFFFFFFFFFFFFFFFFFFFFFFFFFFFFFFFFFFFFFFFFFFFFFFFFFFFFFFFFFFFFF:FFFFFFFFFFFFFFFFFFF:FFFFFFFFFFFFFFFFFF
@A00738:647:H5NVNDSX7:2:1122:27507:20666 kraken:taxid|9606
CAATCTGAAAAATAACCAGATAATCAATTAGATGATTATATAACTGCCCTCATTCAAAGATACAGACACATAAAAAAGCAAACACATAAACATAGGGAAAAAACACCTGCAACTAAAATGGAGGAAATTAACACAAAGCACAAAAGATAA
+
FFFFFFFFFFFFFFFFFFFFFFFFFFFFFFFFFFFFFFFFFFFFFFFFFFFFFFFFFFFFFFFFFFFFFFFFFFFFFFFFFFFFFFFFFFFFFFFFFFFFFFFFFFFFFFFFFFFFFFFFFFFFF,FFFFFFFFFFFFFFFF:FFFF:FF
@A00738:647:H5NVNDSX7:2:1122:3613:29731 kraken:taxid|9606
CTCAGTTTGTGTGTGGGGTAGAGAAGCCCCTAGCTCACCTCAGTGCCCGCCCCTTCATGGCCTGCCATTCCCAGTTGAGGGCATTTGTCTCCTTCCCTTCACAGATTTGATATCCCTGCACAGGGGTAAGCACCTGCAGCTCGTGTGTAA
+
FFFFFFFFFFFFFFFFFFFFFFFFFFFFFFFFFFFFFFFFFFFFFFFFFFFFFFFFFFFFFFFFFFFFFFFFFFFFFFFFFFFFFFFFFFFFFFFFF:FFFFFFFFF:FFFFFFFFFFFFFFFFFFFF:FFFFFFFFFFFFFFFFFFFF,
@A00738:647:H5NVNDSX7:2:1122:21929:30514 kraken:taxid|9606
CCTTTGCAAAGTCCTAAGACTCACTTCAAACCTGATTTGTCAGTTTTTATTGAAGCATTGCAGAATGTACATAAATACAGACTAGTGGCTGATGGTAATTATTGTACCGCTCAGTGCTCCAACACACAATTACATCGGTGCATAAAAGCA
+
FFFFFFFFFFFFFFFFFFFFFFFFFFFFFFFFFFFFFFFFFFFFFFFFFFFFFFFFFFFFFFFFFFFFFFFFFFFFFFFFFFFFFFFFFFFFFFFFFFFFFFFFFFFFFFFFFFFFFFFFFFFFFFFF:FF:FFFFFFFFFFFFF:FFFF
@A00738:647:H5NVNDSX7:2:1122:19153:33317 kraken:taxid|9606
ACCCTAGGTGACAGCCAAATGCACTGCCATGAAGTTAGTACCACAAGTTAGAATATAACTACCCTTCAAAATGTTAGGCCTGCCTCAGTGGCCTGGGTACATCAGAACATCTCTTCTACATTGTATTTTGTACCTACTCACCAGGAAGTA
+
FFFFFFFFFFFFFFFFFFFFFFFFFFFFFFFFFFFFFFFFFFFFFFFFF:FFFFFFFFFFFFFFFFFFFF:FFFFFFFFFFFFFFFFFFFFFFFFFFFFFFFFFFF:FFFFFFFFFFFFFFFFF,FFFFFFFFFFFFFFFFFFFFF,FFF
@A00738:647:H5NVNDSX7:2:1122:18123:33536 kraken:taxid|9606
ACCCTAGGTGACAGCCAAATGCACTGCCATGAAGTTAGTACCACAAGTTAGAATATAACTACCCTTCAAAATGTTAGGCCTGCCTCAGTGGCCTGGGTACATCAGAACATCTCTTCTACATTGTATTTTGTACCTACTCACCAGGAAGTA
+
FFFFFFFFFFFFFFFFFFFFFFFFFFFFFFFFFFFFFFFFFFFFFFFFFFFF:FFFFFFFFFFFFFFFFFFFFFFFFFFFFFFFFFFFFFFFFFFFFFFFFFFFF:FFFFFFFFFFFFFFFFFFFFFFFFFFFFFFFFFFFFFFFFFFFF
@A00738:647:H5NVNDSX7:2:1123:29197:2300 kraken:taxid|9606
CTTAAAACCGACTGACAGCACCAAATGACCAGGTTCTTAATGGAGTTTAATCGCACCCAACACTGAGTCTATTGATGGCTGCACTAATGCTAAGTCTTGTTCATCTCTTCCATATGGCTTCTCTTTGAGGTGGTTTCATCTGAAAGACTT
+
FFFFFFFFFFFFFFFFFFFFFFFFFFFFFFFFFFFFFFFFFFFFFFFFFFFFFFFFFFFFFFFFFFFFFFFFFFFFFFFFFFFFFFFFFFFFFFFFFFFFFFFFFFF:FFFFFFFFFFFFFFFF:FFFFFFFF:FFFFFFFFFFFFFFFF
@A00738:647:H5NVNDSX7:2:1123:8739:9017 kraken:taxid|9606
GTTACATTTTTTTTTTTATAGAGGAGAGGGTGCTGTCTTTTCAACAGATTCTCAAAGGGTCCCCTTCCACCCCAAAGGAAAAATAACCACTATGCTAAAGTATGACCACCTAAAGAGCGACAACTCTAAAGTGAGGGTACAAGCTTTCCA
+
,:,:::FF:FFFFFFFF,FF:FFFFFF,,FF,,F:FFFFFF:F,FFFFFFFF:FFF,:FFF:FF,:FFFFFFFFF,F,F,FFF,:FFF,F,F:,F:FF:F:F:,,FFFFFFFFF,,,,,FFF,:F:FF,,,F,FF,F:,:FF,FFF,FFF
@A00738:647:H5NVNDSX7:2:1123:11894:9815 kraken:taxid|9606
ATCATAATAAATGAAAGATAGGACATAATAGTGGAGAAATAAAAGCTATAATATAGAACCGATGGAAATTCTAGGACTCAATAGAGTAAACATGTACTTCATCTTGTGGTGGGGATGGGTCCTCAATGTGATGGGACCCAGAGCAGAATA
+
FFFFFFF:FFFFFFFFFFFFFFFFFFFFFFFFFFFFFFFFFFFFFFFFFFFFFFFFFFFFFFFFFF::FFFFFFFFFFFFFFFFFFFFFFFFFFFFFFFFFFFFFFFFF:FFFFFFFFFFFFFFFFFFFFFFFFFFFFFFFFFFFFF,FF
@A00738:647:H5NVNDSX7:2:1123:9200:20870 kraken:taxid|9606
CCAGTAGAATGTGTGGGAGGGAACACTGTGAGTCCCAAGGCTAGGTTAGAAGAAGCCTTGCAGCTTCTGCCTGAGTCTGTTGGAATGCTTGTGCTTGGGACACTTCCTCTTGGGACTTAGCCACCATATTGTGACAAGACCAGGCGCCAT
+
FFFFFFFFFFFFFFFFFFFFFFFFFFFFF:FFFFFFFF:FFFFFFFFFFFFFFFFFFFFFFFFFFFFFFFFFFFFFFFFFFFFF:FFFFFFFFFFFFFFFFFFFFFFFFFFFFFFFFFFFFF:FF:FFFFFFFFFFF:FFFF:FFFFFF,
@A00738:647:H5NVNDSX7:2:1123:23430:21120 kraken:taxid|9606
TCCACTTGCAAACAGTCAGCAAGTCGAGCTGAATCCTTGATCTCCACCCATAGTCCTCAGGTGTAGCATGTGGCTGGCTGACCTTTTATCAGACAGTGAGAGGTGCTGACCTCTGGACCAACTAGACAGACAGCATCCAAAGACAAGTCA
+
FFFFFFFFFFFFFFFFFFFFFFFFFFFFFFFFFFFFFFFFFFFFFFFFFFFFFFFFFFFFFFFFFFFFFFFFFFFFFFFFFFFFFFFFFFFFFFFFFFFFFFFFFFFFFFFFFFFFFFFFFFFFFFFFFFFFFFFFFFFFFF:FFFFFFF
@A00738:647:H5NVNDSX7:2:1123:17002:23140 kraken:taxid|9606
TGAAATAAAAATATGGGTTTTAGCAATTGTAAAAACTATTCTCAAGGATTTTTACATTGTAATCTAGTATTAATTTTCAACTTAATTTACATAATATGTTTTAAAAGTGTTATTTGTGTACAAAGAATATTAATATACAGCTATAATTAT
+
FFFFFFFFFFFFFFFFFFFFFFFFFFFFFFFFFFFFFFFFFFFFFFFFFFFFFFFFFFFFFFFFFFFFFFFFFFFFFFFFFFFFFFFFFFFFFFFFFFFFFFFFFFFFFFFFFFFFFFFFFFF:FFFFFFFFFFFFFFFFFFFFFFFFFF
@A00738:647:H5NVNDSX7:2:1123:19777:23844 kraken:taxid|9606
GGTCCTGCGCGCTCGCGCCTTTGCGCTGAAGCCGTTAGGATGAGCCCTCTCCTTCCAGAGCTTTAACCGATGAAGGTGCTTTGTGTTTGGCGCCCCTGAGGAGGATGCTGTCTTAGGCCTCTTCCCACTGGACGTGTGTGGTGGGCAGAG
+
FFFFFFFFFFFFFFFFFFFFFFFFFFFFFFFFFFFFFFFFFFFFFFFFFFFFFFFFFFFFFFFFFFFFFFFFFFFFFFFFFFFFFFFFFFFFFFFFFFFFFFFFFFFFFFFFFFFFFFFFFFFFFFFFFFF:FFFFFFFFFFFFFFFFFF
@A00738:647:H5NVNDSX7:2:1123:8775:30530 kraken:taxid|9606
AGTGAAATGGACAGGCTGAGTAGAAGCAGGTAGATGTATCCTAAGTAGAGGCTAACTATTCTTTGTGGATATAAAGAAAGGTAAGCAGTGTGGCAACATCAGAGAGAGTTTCTAGCAGGAGCTGGTATGGTTCTCATGTTGATCATTTGC
+
FFFFFFFFFFFFFFFFFFFFFFFFFFFFFFFFFFFFFFFFFFFFFFFFFFFFFFFFFFFFF:FFFFFFFFF:FFFF,FFFFFFFFFFFFFFFFFFFFFFFFFFFFFFFFFFFFFFFFFFFFFFFFFFFFFFF:FFF,F:FFFFFF,FFFF
@A00738:647:H5NVNDSX7:2:1123:21377:33724 kraken:taxid|9606
TTTTTTCTAGGATTTTACCAGCTAGCCATTCCATTTGCCACTGCCCAGGAGTCCTTATATGTTCTAATCTCAGACTACTTCTTTTATTACCCAAAGGGGATGGCAAATGTACTGCCCCAAACTTTGTCAATTGAAATAATTGTCTGTGAG
+
FFFFFFFFFFFFFFFFFFFFFFFFFFFFFFFFFFFFFFFFFFFFFFFFFFFFFFFFFFFFFFFFFFFFFFFFFFFF:F,FFFFFFFFFFFFF,:FFFFFFFFFFFFFFFFFFFFFFFFFFFFFFFFFFFFFFFFFFFFFFFFF:FF:FFF
@A00738:647:H5NVNDSX7:2:1123:13205:36824 kraken:taxid|9606
ATGTTTGAATGTAAGTGATTGCCTTACAGATCATTTCTTACTTCTCAGATTCTACAATTGGCACATAAATCAGTGCTCTGAAATCTGTTGTAAATTCAGGATAGGAGATGCCCAGTTTGTGTCTGTAGATACAAAGTAAAATTTATGGTA
+
:FF:,FFFFFFFFFFFFFFF:FF:FFFFFFFFFFF:FFFFFFFFFFFFFFFF,:FF:FFFFFFFFFFFFFFFFFFF:FFFFFFFFFFFFFFFFFFFFFF:FFFFFFFFF:FFFFFFFFFF:FFFFFFFFF:FFFFFFFFFFFFFFFFFFF
@A00738:647:H5NVNDSX7:2:1124:21260:2675 kraken:taxid|9606
TTTTTTCTAGGATTTTACCAGCTAGCCATTCCATTTGCCACTGCCCAGGAGTCCTTATATGTTCTAATCTCAGACTACTTCTTTTATTACCCAAAGGGGATGGCAAATGTACTGCCCCAAACTTTGTCAATTGAAATAATTGTCTGTGAG
+
FFFFFFFFFFFFFFFFFFFFFFFFFFFFFFFFFFFFFFFFFFFFFFFFFFFFFFFFFFFFFFFFFFFFFFFFFFFF:FFFFFFFFFFFFFFFFFFFFFFFFFFFFFFFFFFFFFFFFFF:FFFFFFFF:FFFFFFFFFFFFFFFFFFFFF
@A00738:647:H5NVNDSX7:2:1124:20952:4178 kraken:taxid|9606
ATACTTCATTGTCCAAAGAATTTAAAAAGATAATACATAATTTGTCTAACAAACTTTCTGTATTTTCCCAAGCCTTCATAAAAGAAAGTGATAGAATTCATGTTCAGTTGTATGCACTGAGTGTACATAAGGAAAATACTTCTATTTCAT
+
FFFFFFFFFFFFFFFF:FFF:FFF:FFFFFFFFFFFFFFF::FFFFFFFF:F,FFFFFFFFFFFFFFF,FF:F:FF:FFFFF,:FFF:FFFFF:FFF:F,FF,F,FFFFFFFFFFFFF:F::FFFFFFFF:FFFFFFFFFFFFFFFFF:,
@A00738:647:H5NVNDSX7:2:1124:14416:5447 kraken:taxid|9606
TGGGCCAATGGCAGGGGATCTTGGGGAATGCCAGCAGGGCCACAGGGCACACCTTGGGCCTGGCAGAGAGAGGCCACTACTCAGAACTATGACCTGTCCTCCTGATGAGTGGAGGGGCGCAAGGCTGGCAGTGTGTGCCGGGTGGACACG
+
FFFFFFFFFFFFFFFFFFFFFFFFFFFFFFFFFFFFFFFFFFFFFFFFFFFFFFFFFFFFFFFFFF:FFFFFFFF:FF:FFF:FFFFFFFFFFFFFFFFFFFFFFFFFFFFFFFFFFFFFFFFFFFFFFFFFFFFFFFFFFFFFFFFFFF
@A00738:647:H5NVNDSX7:2:1124:28655:7874 kraken:taxid|9606
GCTTTCTTTAGATTCTGCTGTGGCAGCAAGTACCTCACCTTCACTGCTCTTGTCATAGGTGACACTTTCTAGTTGTGTGATTCTGTAGCTATTCATCTATTCCCTACATTATAGCAGAAGCTTGGGGAGGTGTTAGGTGTCTGACTAGAA
+
FFF,FF,FFFFFF,FFF:FF:F:FFFFFFFFFFFF,FFFFFFFF:FFFFFFF,FF:FFFF:FFFFF:FFFFFFFF::F,FFFF:FFF:FFFFF:FFF,FFFFFFFFF,FFFFFFFF,FF:FF,:F:FF:FFF:FFFFFFF:F,FFFFFFF
@A00738:647:H5NVNDSX7:2:1124:10357:7968 kraken:taxid|9606
GTTTGGCCAGGTGGAGTTGGAAAAAAAATAGTATCTATATGGCTATGGGAAGATTGGGTTAATACACAGAGATCTGAACTTGTAAGTCTGAAGGACAAATTAGATCTGCTGCATAGGTCCTTTGTGCTTTGTTAGGGTTTTTGCACATCA
+
FFFFFFFFFFFFFFFFFFFFFFF:FFFFFFFFFFFFFFFFFFFFFFFFFFFFFFFFFFFFFFFFFFFFF:F:FFFFFFFFFFFFFFFFFFFFFFFFFFFFFFFFFFFFFFFFFFFFFFFFFFFFFFF::FFFFFFFFFFFFFFFFFFFFF
@A00738:647:H5NVNDSX7:2:1124:3360:8719 kraken:taxid|9606
TGTGTCAGCTACTTTTACATCCAGGGAAGAAAATGACTAATTTAATGAGGAAGTTTAAGAAAGAAAGAAATGTTCAAAGAAAAATAATGAGGCACAGTTCCCTCTGGACCTGTTCCTAATGTTTAATACAAGAAAATGTTAGCAGTGTTT
+
::FF::FF,FFFF:F,FFFFF,:FFFFFFFFFFFFFFF:FF,FFFF:F:FF,:F,,F,,FFFFFFFFF:F,,,FFFFFF:FF:FFFF:FFFF,FFFF:F:FFFFFFFFF:F::FFFFFFFFFF:FFFF:FFFF,FF::FFFFFFF,,FFF
@A00738:647:H5NVNDSX7:2:1124:31069:15186 kraken:taxid|9606
CCAATCCTTGGCTGGCTTTAGAGCTCTGCATCTAGGGAGACCATCGGCTTTATTGTTCATGCCAGGATGGCTCTGAGAGTGAAAGGAGGAGCTACTAACAATTAAGCAGGGGTAACAGGCACAAACTGGGCCTTTTCTGAACAAAATAGG
+
FFFFFFFFFFFFFFFFFFFFFFFFFFFFFFFFFFFFFFFFFFFFFFFFFFFFFFFFFFFFFFF,FFFFFFFFFFFFFFFFFFFFFFFFFFFFFFFFFFFFFFFFFFFFFFFFFFFFFFFFFFFFFFFFFFFFFFFFFFFFFFFFFFFFF:
@A00738:647:H5NVNDSX7:2:1124:32334:15781 kraken:taxid|9606
ACTTTAACACCAGGCCAAGGTGCTGGGGAGAGAGGAGATGGACTGCAAAAACACTGTGCCCTGGAAGCAAATGACTTTGAGAAAAACGGATTTTTCCTCTCAGTTTGGTCCTCCCTAAGAGCTACTTGACAAAGTGGTTCAACGTCTTGC
+
FFFFFFFFFFFFFFFFFFFFFFFFFFFFFFFFFFFFFFFFFFFFFFFFFFFFFFFFFFFFFFFFFFFFF,F,FFFFFFFFFFFFFFFFFF:FFFFF:FFFFFFFFFFFFFFFFFFFFFFFFFFFFFFFFFFFFFFFF:FFFFFFFF,FFF
@A00738:647:H5NVNDSX7:2:1124:29848:19867 kraken:taxid|9606
AAATTGAGAAGACTACTATTGGTTTTGTGGAAAACATTTACAAAGTTTCTTTTATATAGTCTCTCTGGTTCAAGAAACAGCAAGGGGCAAAGGCCATGAGACAAAGGTTCACTTTGCCTGATCAAGAAGAGAAAAGGAATGAGTGTGCCT
+
FFFFFFFFFFFFFFFFFFFFFFFFFFFFFFFFFFFFFFFFFFFFFFFFFFFFFFFFFFFFFFFFFFFFFFFFFFFFFFFFFFFFFFFFFFFFFFFFFFFFFFFFFFFFFFFFFFFFFF:FFFFFFFFFFFFFFFFFFF,:FFFFFFFFFF
@A00738:647:H5NVNDSX7:2:1124:3956:21621 kraken:taxid|9606
ACACAAAATAAATAAAAAATTAATAGTTTATTAACATGGTATTCTAAAAAATTAATACCAACTATTGATATTACTGTCAAGAAAATAAGCTTCAACGTAATACTGTGCCAACCTAATAATAAAACAATAAGATAAAAACCAACCAGATCA
+
,FF:F:F,FFF::,:::,FFF,,FFFFFF,F,,:,FFFFFF,FF:FF,F,F,,::F:FFF,:FFFFFFFFFF:,F:FF,F,:FFFFFFFFFF:F,,:FFFFF,FFFF:FF,:::F,F,FF,,FFFFFFFF:FF:,FF,FFF,,F:FFF::
@A00738:647:H5NVNDSX7:2:1124:16884:27383 kraken:taxid|9606
GGACATCCTCCACCAGTAACATATTTTATTGCTGCTAGCTGCCACCCCTTTTCCATGGGATCTTCAAAGGCTGTGCATGAGGAAGAGCCAGCTCCAGGATGTTGAGTAAAGTCTCATCCCTCAGCCTCACCTGAGGGAACAAGAGTTTAA
+
FFFFFFFFFFFFFF,FFFF:FFFFFFFFFFFFFFFFFFFFFFFFFFFFFFFFFFFFFFFFFFFFFFFFFFFFFFFFFFFFFFFFFFFFFFFFFFFFFF:FFFFFFFFFFFFFFFFFFFFFFFFFFFFFFFFFFFFF::,FFFFFFFFFFF
@A00738:647:H5NVNDSX7:2:1125:19623:1031 kraken:taxid|9606
CCCTTTCTGAACTCAGCCTCAGTACCAGACACAAGGACAGCAGCCTTACATGTGTTTTTAATCAGCTCCCACAATTGTATACCATCAAATATTTACAGTCAATCAAAGAGTGAGTGTTGGTGTGTGACTCCTAGTGCTGCAGTTTCTTCT
+
FFFFFFFFFF:FFFFFFFFFFFFFFFFFFFFFFFFFFFFFFFFFFFFFFFFFFFFFFFFFFFFFFFFFFFFFFFFFF:FFFFFFFFF:FFFFFFFFFFFF::FFFFFFF:FF:FFFFFFFFFFFFFFFFFF:FFFFFFFFFFFFFFFFFF
@A00738:647:H5NVNDSX7:2:1125:13187:2002 kraken:taxid|9606
ATTAAATAAAAATTAAAAACTAACCACCTCACACAAACACACAAACACACACAAACAAACACACACTAGAAGTAATCAATAAACAAAATTATAACAATACAAATATAGAAAACTAACATCATTGCAGAAAATTAAATAGTAAGATGTTTC
+
FFF,,FFFF,F,,,,FF:F:,,:,,,,F,,F,,,F,F:F,F,F,,,F,FF::F,FF:F:FFFFF:FFFFFF:F,,FFFFF,,,:F,F,,:F:FF,F:FF,,FFFFFFFF,,F,,,,FFF:FFFF,FF,::,,F:,F:F,::F:,F,FF,F
@A00738:647:H5NVNDSX7:2:1125:19036:3208 kraken:taxid|9606
AAAGCAAACATGCAGACGCTGAGTTAAATCCAACATGGGCAAGTAAAATCTGTATAACAACAACAAAAAGATTTTCAAGTTTCTAGATTGAAACCTCATGAAATCTAGGCATTAAAAACACAAACACAAAAGAATATTGGGTAATATATT
+
FFFFFFFFFFFFFFFFFFFFFFFFFFFFFFFFFFFFFFFFFFFFFFFFFFFFFFFFFFFFFFFFFFFF:FFFFFFFFFFFFFFFFFFFFFFFFFFFFFFFFFFFFFFFFFFFFFFFFFFFFFFFF:FFF:FFFFFFFFFFFFFF:FFFFF
@A00738:647:H5NVNDSX7:2:1125:6171:4946 kraken:taxid|9606
AGAACCAAGTGTATTCTTAGAAGAGAGAAGATTTTGCCCCAAATATTCCAAATTTTTGCATTGAAGAAATTACGAAAAAAATTAGAAGATTATGCTACCAAGCAAAAGAGCTCTTTTCTTTTTCTTGCGATTTTATCCATGTTTTAATAA
+
FFFFFFFFFFFFFFFFFFFFFFFFFFFFFFFFFFFFFFFFFFFFFFFFFFFFFFFFFFFFFFFFF::FFFFFFFFFF:FFFFFF:FF::FFFFFFFFFFFFFFFF:FFFFFFFFFFFFFFFFFFFFFFFFFFFFFFFFFFFF,FFF,FFF
@A00738:647:H5NVNDSX7:2:1125:25599:5963 kraken:taxid|9606
TTTTTTACTGTAGCCTGAGTTGAATAGGAGAGCATCTCTGAAAAAGCAAAATAATCCTCTACAGTGCGAAAGGCTTTGTTGGGGGAAGGTGGTAGGGAAGAGGAGGGGTGGAAAGCAATTATAAAACTACTTTTTTTTACCCAAAATAAA
+
FFFFFFFFFFFFFFFFFFFFFFFFFFFFFFFFFFFFFFFFFFFFFFFFFFFFFFFFFFFFFFFFFFFFFFFFFFFFFFFFFFFFFFFFFFFFFFFFFFFFFFFFFFFFFFFFFFFFFFFFFFFFFFFFFFFFFFFFFF,FFF:FFF,,,F
@A00738:647:H5NVNDSX7:2:1125:15483:6136 kraken:taxid|9606
GGTTTATGTGGTGATGGTTTCATGATATATACGTATTTCCAAACACATCAAATATTATACATTAAATATGTATATATTTTATATGTCAACCATAGCTCAACACTGTGGTTAAAAAATAAATGATGGAAAAAATGGACTCATATAGAAAGA
+
FFFFFFFFFFFFFFFFFFFFFFFFFFFFFFFFFFFFFFFFFFFFFFFFFFFFFFFFFFFFFFFFFFFFFFFFFFFFFFFFFFFFFFFFFFFFFFFFFFFFFFFFFFFFFFFFFFFFFF:FFFF,FFF,FFFFFFFFFFFFFFFFFFFFFF
@A00738:647:H5NVNDSX7:2:1125:18177:10332 kraken:taxid|9606
ATATAAAGAAATGGAATTTTAGAGTCATGGAATATGTTCATATAGCTGGTAAATGGCCCCTTCAGATTTGCTACCATATTTATTAGATTCCCCTACTACCCAATTCTACCCTACCCTAATTATACATGAGTATATATAAAAATAAACTGT
+
FFFFFFFFFFFFFFFFFFFFFFFFFFFFFFFFFFFFFFFFFFFFFFFFFFFFFFFFFFFFFFFFFFFFFFFFFF:FFFFFFFFFFFFFF:F::FFFFF,FFFFFFFFFF:FFF::FFFFFFFFF:FF:FFFFF:FFFF:,::F:FF:FFF
@A00738:647:H5NVNDSX7:2:1125:30129:14152 kraken:taxid|9606
AAAAGTATCTTTTCTTGCATAAGCAGAAATGGTTCAGTATTTGTATCAACACATTAATAGATAATTAATCAAAATTAATAGATAATTAATAGATAATTCATCAACATGGATCTAATTAGATGGACTATTTGGGTTTATATATTTTTCTCT
+
FFFFFFFFFFFFFFFFFFFFFFFFFFFFFFFFFFFFFFFFFFFFFFFFFFFFF,FFFFFFFFFFFFFFFFFFFFFFFFFFFFFFFFFFFFFFFFFFFFFFFFFFFFFFFFFFFFFFFFFFFFFFFFFFFFFFFF:FFFFFFFFFFF:FFF
@A00738:647:H5NVNDSX7:2:1125:10854:14622 kraken:taxid|9606
CTCTTTCAACACAAACCACCATTTCATGGTCTCTTCACTCCCAATCCAAGTCTGTGGCTGTCTAGTTTATGGTAAATAGCTGGGAAACCACACACTCAAGCCTGTTTTATAGATGGTTTTCCATGATCTACTGGCACTACTCTAACAGGA
+
FFFFFFFFFFFFFFFFFFFFFFFFFFFFFFFFFFFFFFFFFFFFFFFFFFFFFFFFFFFFFFFFFFFFFFFFFFFFFFFFFFFFFFFFFFFFFFFFFFFFF:FFFFFFFFFFFFFFFFFFFFFFFFFFFFFFFFFFFF:FFFFFFFFFF,
@A00738:647:H5NVNDSX7:2:1125:13340:17769 kraken:taxid|9606
CATGTTGAGGAAGTATGTGGTTGGTGTGGGTCAGTGTGGTCTCTTTATAAATACAAGTCTTTAGCATGAGACAGACCTGGGTTTGAAAACTGGTTCTGCTTCTTGCTAAGTATATCAACTTGGCCTTTCAGAGCATCTATTACCTTATCT
+
FFFFFFFFFFF,FFFFFFFFFFFFFFFFFFFFFFFFF:FFFFFFFFFFFFFFFFFFF:FFFFFFFFF,FFFFFFFFFFFF:FFFFFFFFFFFFFFFFFF:FFFFFFF:FFF:FFFFFFFFFF:FFFFFFFF:FFFFFF:FFFFFF,F:FF
@A00738:647:H5NVNDSX7:2:1125:30201:18380 kraken:taxid|9606
AAAATATATTCAAGAACTTAATCAGACTATATAACAGAAAAACAAAGAAATAGAAAGCATGAAACATTAGGAAACATAAAGAAGAGAATAAGAAAATCTAGCATAATTGAATTACCTGAATTTTAAAAATTGAAGAAATGAAGACAGCTA
+
FFFFFFFFFFFFFFFFFFFFFFFF:FFFFFFFFFFFFFFF:FFFFFFFFFFF:FFFFFFFFFFFFFFFFF,:FFFFFFFFFFFF:FFFFFF:FFFFFFFFFFFFFFFF:FFFF::FFFFFFFFFFFFFFFFFFFFFFFF:FFFFFFF:FF
@A00738:647:H5NVNDSX7:2:1125:29008:18599 kraken:taxid|9606
AATAAACAGCCCCACAGTAATCTCGAATTCCAGCATTAATTTTGTGAGAGAGAAGATAAATTGCAAAGGTGCAATCTTCATTACTCATCGTCCTTGCTGGGGTTTCCATCTTTTTTGCTCCAGTTTCTTCCTCACAGGCACGCTGGAAGA
+
FFFFFFFFFFFFFFFFFFFFFFFFFFFFFFFFFFFFFFFFFFFFFFFFFFFFFFFFFFFFFFFFFFFFFFFFFFFFFFFFFFFFFFFFFFFFFFFF:FFFFFFFFFFFFFFFFFFFFFFFFFFFFFFFFFFFFFFFFFFFFFFFFFFFFF
@A00738:647:H5NVNDSX7:2:1125:30029:20776 kraken:taxid|9606
AAAATATATTCAAGAACTTAATCAGACTATATAACAGAAAAACAAAGAAATAGAAAGCATGAAACATTAGGAAACATAAAGAAGAGAATAAGAAAATCTAGCATAATTGAATTACCTGAATTTTAAAAATTGAAGAAATGAAGACAGCTA
+
FFFFFFFFFFFFFFFFFFFFFFFFFFFFFFFFFFFFFFFFFFFFFFFFFFFFFFFFFFFF:FFFFFFFFFFFFFFFFFFF:FF:FFFFFFFFFFFFFFFFFFFFFFFFFFFFFFFFF:FFFFFFFFFF:FFFFFFFF:FFFFFFFFFFFF
@A00738:647:H5NVNDSX7:2:1125:8133:25347 kraken:taxid|9606
AGGTTTTTCTGACTGTCGACAGTTCTGGCTAATCTCATTAAAGAAACCTTCTTCATCAGCCTATGTCAATGGATAGATCCTGAACATAAGGCAAAAAGAAGGGGTGTGGAGGGGAAAAACATATTCCACATTACCCAGTTAGAGGCTCAG
+
FFFFFFFFFFFFFFFFFFFFFFFFFFFFFFFFFFFFFFFFFFFFFFFFFFFFFFFFFFFFFFFFFFFFFFFFFFFFFFFF:FFFFFFFFFFFFF,FFFFFFFFFFFFFFFFFFFFFFF:FFFFFFFFFFFFFFFFF:FFFFFFFFFFFFF
@A00738:647:H5NVNDSX7:2:1125:14724:25801 kraken:taxid|9606
CTAGAGGGCATATTTGTTTTGCAGGACAATTGTGAAAGATTAAATATGAACTCACTGTGCTAATAAGTGGAATTCTGTCTGTTCAGAAGAGAGAGGTGTACATGTTTCAGTCTATTTTTTAGAAGGTGGTGGTGGATGTGTTCCTATATA
+
FFFFFFFFFFFFFFFFFFFFFFFFFFFFFFFFFFFFFFFFFFFFFFFFFFFFFFFFFFFFFFFFFFFFFFFFFFFFFFFFFFFFFFFFFFFF:FFFFFFFFFFFFFFFFFFFFFFFFFF:FFFF:FFFFFFFFF:FFFFFFFFFFFFFFF
@A00738:647:H5NVNDSX7:2:1125:4029:27383 kraken:taxid|9606
ATGAGATTGGAGTGAAGAGCGGGGAGAGATTTTCAGAAAGCATAACAACAAATACAATTATCCTGTGACAAGAGACAGCACATTGGATTCAGGGACCCTAAGGAGGGACTTGTGGCTGGCACAAAGGCTCCAACAAGGTGTGCGGAGCAG
+
FFFFFFFFFFFFFF:FFFFFFFFFFFFFFFFFFFFFFFFFFFFFFFFFFFFFFFFFFFFFFFFFFFFFFFFFFFFFFFFFFFFFFFFFFFFFFFFFFFF:FFFFFFFFFFFFFFFFFFFFFFFF,FFFFFFFFF:FFFFFFFFFFFFFFF
@A00738:647:H5NVNDSX7:2:1125:10511:29309 kraken:taxid|9606
AGATTTATAGTTAGCTAATTTTTGACTAAAATGTCAGGTCAACTTAATGAGGAAGATAAAGTACTTTTTACATTTAGTACTGAAAAAATTGCCTGTCTCTAGTAACATAATAAATAAGTATAAAGTAAATACTCTATCCTGCTCTATACA
+
FFFFFFFFFFFFFFFFFFFFFFFFFFFFFFFFFFFFFFFFFFFFFFFFFFFFFFFFFFFFFFFFFFFFFFFFFFFFFFFFFFFFFFFFFFFFFFFFFFFFFFFFFFFFFFFFFFFFFFFFFFFFFFFFFFFFFFFFFFFFFFFFFFFFFF
@A00738:647:H5NVNDSX7:2:1125:13286:33332 kraken:taxid|9606
AGGTGGGCCAGAACATTTCCCAGTTTACTTTATGAGGCCAGTATTATTCATATATTAAAGCCCCAAAAAGACAGTACAGAAACAAAACCACAAAGTATTCTCTCTCGTGAACATAGACACACAATTTCTCAAGAAAGTATTAGCAGACTT
+
FFFFFFFFFFFFFFFFFFFFFFFFFFFFFFFFFFFFFFFFFFFFFFFFFFFFFFFFFF:FFFFFFFFFFFFFFFFFFFFFFFFFFFFFFFFFF:FFFFFFFFFFFFFFFFFFFFFFFFFFFFFFFFFFFFFFFFFFFFFFFFFFFFFFFF
@A00738:647:H5NVNDSX7:2:1126:19461:5321 kraken:taxid|9606
CTTCCTTATGACCCAGATTTAAGTGCAAAATGTTTCAACCATGTTTGTTTGTTTTCATCTACCCTCTCCTCCCATCCGGCTCCCTTCTTATTCTACCTCTTTAGCAAAGTCTTTCTATTCCAACAATGAACAGAGAGAAAGAGGTAGAGG
+
FFFFFFFFFFFFFFFFFFFFFFFFFFFFF:FFFFFFFFFFFFFFFFFFFFFFFFFFFFFFFFFFFFFFFFFFFFFFFFFFFFFFFFFFFFFFFFFFFFFFFFFFFFFFFFFFFFFFFFFFFF:FFFFFFFFFFFFFFFFFFFFFF:FFFF
@A00738:647:H5NVNDSX7:2:1126:30490:12242 kraken:taxid|9606
GGTGGAGGAGTTGGTTTTGTGCACATTGACTCTGAGGTGGTGGAGGGGTCCAGCAGGCAGTTGGACTTATGAGAAAATGCACCATTATTCATCCAAACAAGATAATTGAATTTTTGAAGGCAGCTAAAAAATAATGGTTCTACGCTACAA
+
FF:FFFFFFFFFFF,FFFFFFFFFFFFFFFFFFFFFFFFFFFFFFFFFFFFFFFFFFFFFFFFFFFFFFFFFFFFFFFFFFFFFFFFFFFFFFFFFFFFFFFFFFFFFFFFFFFFFFFFFFFFFFFFFFFFFFFFF:FFFFFFFFFFFFF
@A00738:647:H5NVNDSX7:2:1126:19045:19507 kraken:taxid|9606
TTAAATTCATATATTCCAATTTAAATAGGAAGTTAAAGTTGAATATTACAATTGGTTTTTCAGGGTAAATGTTGCCCTTTTTTCCTGAGGATGAGTCCACCTTGTCTTAAAGAAAGGACAACTGGCAATTCTTTCTCTGACACTGACCAA
+
FFFFFFFFFFFFFFFFFFFFFFF:FFFFFF:FF:FFFFFFFFFFFFFFFFFFFFFFFFFFFFFFFFFFFFFFFFFFFFFFFFFFF,FFFFFFFFFFFFFFFFFFFFFFFFFFFFFFFFFFFFFFFFF:FFFFFFFFFFFFFFFFFFFFFF
@A00738:647:H5NVNDSX7:2:1126:19063:19601 kraken:taxid|9606
TTAAATTCATATATTCCAATTTAAATAGGAAGTTAAAGTTGAATATTACAATTGGTTTTTCAGGGTAAATGTTGCCCTTTTTTCCTGAGGATGAGTCCACCTTGTCTTAAAGAAAGGACAACTGGCAATTCTTTCTCTGACACTGACCAA
+
,:FFFFFFFFFFFFFFF,:FF,::F:FFFFFFF:F,FFFFFFFFFFFFFFF:FF:FFFFFFFFFF:::FFFFF:FFFFFF:FFF,FFFFFFFFFFFFF,FFFFF:FFF:FFFFFFFFF:F,FFFFFFFFFFFFFFFFF:,FFF:FF:FFF
@A00738:647:H5NVNDSX7:2:1126:3748:20290 kraken:taxid|9606
ACTTTAACTATTTCTCTGCATTTGCTACTTCCTCGCCTGGAAGGCTGTTTCCAAGGTGTTTCAATTGGCAGGCATCTTCTCATTTTTCAGGTGTCTCCACAAATGCCAACTCCACAGAAAAGTTCTCCCAAGTATTCCATCTGAGGTACT
+
FFFFFFFFFFFFFFFFFFFFFFFFFFFFFFFFFFFFFFFFFFFFFFFFFFFFFFFFFFFFFFFFFFFFFFFFFFFFFFFFFFFFFFFF:FFFFFFFFFFFF::FFFFFFFFFFFFFFFFFFFFFFFFFFFFFFFFFFFFFFFF:FFF:FF
@A00738:647:H5NVNDSX7:2:1126:3794:20901 kraken:taxid|9606
ACTTTAACTATTTCTCTGCATTTGCTACTTCCTCGCCTGGAAGGCTGTTTCCAAGGTGTTTCAATTGGCAGGCATCTTCTCATTTTTCAGGTGTCTCCACAAATGCCAACTCCACAGAAAAGTTCTCCCAAGTATTCCATCTGAGGTACT
+
FFFFFFFFFFFFFFFFFFFFFFFFFFFFFFFFFFFFFFFFFFFFFFFFFFF:FFFFFFFFFFFFFFFFFFFFFFFFFFFFFFFFFFFF,FFFFFFFFFFFF:FFFFFFFFFFF:FFFF:FFFFFFFFFFFFFF:FFFFFFFFFFF:FFFF
@A00738:647:H5NVNDSX7:2:1126:7889:21042 kraken:taxid|9606
AGCCACCGTGCCTGGCCCAGTTTGTATTTTTGCATAAACTTTTTGTCTCTTTTTCAAATTGTATGATTTCTATTGATTTATATTTGGTTTTACTTAGATTCTTTTGACACCTTTATTTTAAAAATTTGGCCTACACAGGAAATTTGTATT
+
FFFFFFFFFFFFFFFFFFFFFFFFFFFFFFFFFFFFFFFFFFFFFFFFFFFFFFFFFFFFFF:FFF:FFFFF:FFFFFFFFFFFFFFFFFFF::FFFFFFFFFFFFFFFFFFFFFFFFFFF:FFFFFFFFFFFFFFF:FFF,FFFFFFFF
@A00738:647:H5NVNDSX7:2:1126:31602:21778 kraken:taxid|9606
TTGCCTACTTGTGCAAAGCACTGTGATAAGTGTGGTGCAAGATATAAACTCAAGTAAAGTCAAGTCTCTGCCCTCAGCTTATACTCTTGAAAGGGAAATAAATCAGGGTAAAGTAAGCAGAGAGTACAAATCAGGGTCCCATTTTTTACC
+
FFFFFFFFFFFFFFFFFFFFFFF:FFFFFFFFFFFFFFF:FFFFFFFFFFFFFFFFFFFFFFFFFFFFFFFFFFFFFFFFFFFFFFFFFFFFFFFF,FFFFFFFFFFFFFFFFF:FFFFFFFFFFFFF:FFFFFFFFFFFFF:FFFFFFF
@A00738:647:H5NVNDSX7:2:1126:21540:22889 kraken:taxid|9606
AAAAGAATGCCCAGGGAATCCCCGGTTGAATTGATCGATTTGATTGAGTTGGCCAGGAAGCCTAGCCTTTAGTATTTTTAAAGCAGCTGAAGTAGTTTTCATGGGCAGCCATGGTTGAAAACGTTTGCCCTCGATGGTTTATCTTGTTCT
+
FFFFFFFFFFFFFFFFF:FFFFFFFFFF::FFF:FFFFFFFFFF:FFFFFFFFF,FFF,FFFFFFFFFF:FFFFFFFFFFFFFFFFFFFF:FFFFFFFFFFFFFFFFFFF,FFF:FF:FFFFFFFFFFFFFFFFFFF,,FF,F:FFFFFF
@A00738:647:H5NVNDSX7:2:1126:4716:23625 kraken:taxid|9606
AGGCCTCCTATATTAGATATTTTGCAACCCATTCTCCTACAGACTGACAAAGACACATGGAAGATGGATGTGTGCAGATGCCTACATGATAGGTGACAAGACACCAGCCCCCAGCCTGGTGGGTCATGAGTTCCACTCTGAACTTATCTG
+
FFFFFFFFFFFFFFFFFFFFFFFFFFFFFFFFFFFFFFFFFFFFFFFFFFFFFFFFFFFFFFFFFFFFFFFFFFFFFFFFFFFFFFFFFFFFFFFFFFFFFFFFF:FFFFFFFFFFFFFFFFFFFFFFFFFFFFFFFFFF::FFF:FFFF
@A00738:647:H5NVNDSX7:2:1126:32741:25097 kraken:taxid|9606
ATATACTTCAAAGAAATACACTTGTGTGTAATCCTCCCTTCCACTCTTTTTGGGTGTGTATTTCTCTCCTTGTATACAAATGCAAGCATTCAGGTCATTACTGTGGGTCCATTCATTCATTCATTTATTCAGTGGCTAACTATTAAGCAA
+
FFFFFFFFFFFFFFFFFFFFFFFFFFFFFFFFFFFFFFFFFFFFFFFFFFFFFFFFFFFFFFFFFFFFFFFFFFFFFFFFFFFF:FFFFFFFFFFFFFFFFFFFFFFFFFFFFFFFFFFFFFF:FFF:FFFFFFFFFFFFFFFFFFFFFF
@A00738:647:H5NVNDSX7:2:1126:9281:25300 kraken:taxid|9606
GAAACATCCCAAGCCTGTAAGACTTCCACTTATTGCTGATTTGTGTGTAGGTGAGGGAATACATTCAGATTTGCAGCTAATTCTCATGTCTCTCTTGGCTTTTACTTTTTGCTGAGCTCGCTCAGGTTTCCTCTGTGCATGTGTGTAATT
+
FFFFFFFFFFFFFFFFFFFFFFFFFFFFFFFFFFFFFFFFFFFFFFFFFFFFFFFFFF,FFFFFFFFFFFFFFFFFFFFFFFFFFFFFFFFFFFFFFFF::FFFFFFFFFFFFFFFFFFFFFFFFFFFFFFFFFFFFFFFFFFFFFFFFF
@A00738:647:H5NVNDSX7:2:1126:9381:27602 kraken:taxid|9606
ATGGATATTTTACAAGGAGCATCTTTTAGCAGGCTTTGTAAGCAGTTTGGTGCCTGCATTCTTGTTCTGACTTTGTTCATCCATCTCTCTTGGCAGCACAAATCAGGGACAAGGAATCCCTCGTCTCCTCCTGCAGAAATGTCAGGTTTG
+
FFFFFFFFFFFFFFFFFFFFFFFFFFFFFFFFFFFFFFFFFFFFF:FFFFFFFFFFFFFFFFFFFFFFF:FFFFFFFFFFFFFFFFFFFFFFFFFFFFFFFFFFFFFF:FFFFFF:FFFFFFFFFFFFFFFFFFFFFFFFFFFFFF:,FF
@A00738:647:H5NVNDSX7:2:1126:17553:31704 kraken:taxid|9606
CTCCATGCAGGAGGTACTAAGGTGAGAACCCAATATAGGTTGATTAAGAAAACAGACATGCTTGTGTGTGTGAAACATATAAACTAGAGGGGAAGGCAGACAGAAAAAGTAAAAAACTAAACAAACAAATATATAAATGAGCACTCGTGG
+
FFFFFFFFFF:FFFFFFFFFFFFFFFFFFFFFFFFFFF:FFFFFFFFFFFFFFFFFFFFFFFF:FFFFFFFF::FFFFFFFFFFFFFFFFFFFFFFFFFFFFFFFFF:FFFF:FFFFF:FFFFFFFFFFFFFFFFFFFFFFFFF:FFFFF
@A00738:647:H5NVNDSX7:2:1126:29803:35196 kraken:taxid|9606
CGCTGGGTGCTTTGACTCCTCACCGGCCCCATCCCAGGCTGTGAAGACAAGAAGAAAAGCTAGCGCTGACACCTACTTGCAGAGGCCCTTGGCTCTACCCTTGTCTGGGTCGTGAGTGCTGGGTGAGGAGTGTCCTTGAGTTGGCCTTTG
+
FFFFFFFFFFFFFFFFFFFFFFFFFFFFFFFFFFFFFFFFFFFFFFFFFFFFFFFFFFFFFFFFFFFFFFFFFFFFFFFFFFFFFFFFFFFFFFFFFFFFFFF:F:FFFFFFFFFFFFFFFFFFFFFFFFFFFFFFFFFFFFFFFFFFFF
@A00738:647:H5NVNDSX7:2:1126:18774:36229 kraken:taxid|9606
ACTGCCCCTGGGCACAGCACCTTTCTGAGAGTGGGACTCTCCATGGTCATCTGACTACCAATTCTGGCCACCACCTCCAACCCTCTTGTGCATATGGATGGCTCTAGCCCTTATCCACCCCCTCAAGCATTTATTAAGCATCTGCTGTAT
+
FFFFFFFFFFFFFFFFFFFFFFFFFFFFFFFFFFFFFFFFFFFFFFFFFFFFFFFFFFFFFFFFFFFFFFFFFFFFFFFFFFFFFFFFFFFFFFFFFFFFFFFFFFFFFFFFFFFFFFFFFFFFFFFFFFFFFFFFFFFFFFFFFFFFFF
@A00738:647:H5NVNDSX7:2:1127:18096:5243 kraken:taxid|9606
GTAAGAACAACCTTTTGCAAATCAGGTCTCTCTGGGCTTCAGATTCTTCATCAGTCAAACAGAAATATATACCCTGTGTAACAATCCTTGAGGATGTTTTGAAGATCCAAAAAGATACGAAATGTCAAAATATTTTATAAGATTTACATC
+
FFFFFFFFFFFFFFFFFFFFFFFFFFFFFFFFFFFFFFFFFFFFFFFFFFFFFFFFFFFFFFFFFFFFFFFFFFFFFFFFFFFFFFFFFFFFFFFFFFFFF,FF:FF:FFF:F:FFFFFFFFF:FFFF:FFFFFF:FFFFFFFFFF:FFF
@A00738:647:H5NVNDSX7:2:1127:27136:16172 kraken:taxid|9606
ATGATCTTTTCAGGGTTATCCAACATAGCACAGATCAGTATTTTATTTTCATTGCCAAATCATCTTCCATCCTAAGGTTATACCACATTTCCTTTATCTATCCATTCATTATCCGCTGAGAATTTGGGTTATTTCCACTATTTGGCTATT
+
FFFFFF:FFFFFFFFFFFFFFFFFFFFFFFFFFFFFFFFFFF:FFFFFFFFFFFFFFFFFFFFFFFFFFFFFFFFFFFFFFFFFFFFFFFFFFFFFFFFFFFFFFFFFFFFFFFFFFFFFFFFFFFFFFFFFFFFFFFFFFFFFFFF:FF
@A00738:647:H5NVNDSX7:2:1127:28040:17362 kraken:taxid|9606
AGGACAACTGATCCTCTCTACATGTCTGGTTGCCATAACTTCGCATAAACGTATCATAGGACAATCTGACTTATAGGAAACACTGAGCTGCTTTTGCTCCCCATATTTCATTATCATATCAAGACACTGAAAGGAAAATATTTATTTATT
+
FFFFFFFFFFFFFFFFFFFFFFFFFFFFFFFFFFFFFFFFFFFFFFFFFFFFFFFFFFFFFFFFFFFFFFFFFFFFFFFFFFFFFFFFFFFFFFFFFFFFFF:FFFFFFFFFFFFFFFFFFFFFF:FFFFFFFFFFFFFFFFFFFFFFFF
@A00738:647:H5NVNDSX7:2:1127:7645:20118 kraken:taxid|9606
CTTTTGTTTATCTGAATGCTGCTATGTGACAGTATCTTAAAGTATATTACAGTCCCTCCTGATATTCAATCTTTGGTTTGAGGCCCTTTCCTAATTTGAGAATAATTCACTGTTGGGAGAAATTGTGGATGAGAAACAGTTTCATTTTCT
+
,FFFFFFF:FFFFFFFFFFFFFFFFFFFFFFFFFFFFFFFFFFFFFFFFFFFFFFFFFFFFFFFFFFFFFFFFFFF:FFFFFFFFFFFFFFFFFFFFFFFFFFFFFFFFFF:FFFFFFFFFFFF,FFFFFFFFFFFFFFFFFFFFFFFFF
@A00738:647:H5NVNDSX7:2:1127:14109:26804 kraken:taxid|9606
GAAAGTTTTATATGGACATAAATAGAAAAGAAATACCTTTCTTACCTTCAGAGATCCTGAGCATGAAAAACTATGTCAGCTTAGAGCTTCTGGAGGCCATCTTTACTGTAACATGGAAAACACCTGACTGAGAAGCCAACAGACAAAAGC
+
FFFFFFF:FFFFFFFFFFFFFFFFFFFFFF:FFFFFFFFFFFFFFFFFFFFFFFFFFFFFFFFFFFFFFFFFFFFFFFFFFFFFFFFFFFFFFFFFFF:FFFFFFFFFFFFFFFFFFFFFFFFFFFFFFFFFFFFFFFFFFFFFFFFF:F
@A00738:647:H5NVNDSX7:2:1127:11532:28667 kraken:taxid|9606
GGAAGTAATAAATATGTATAAAATGATATTTCATGTTGGAATTATATACAAGGTGGGTTCAATATTCCACAGAGTATAATTCTAATGTCAAACTGGAAAGTAAAATTACATAGGGTCAATGTTAACCTCAAGTATAATTTCAATTATTGA
+
FFFFFFFFFFFFFFFFFFFFFFFFFFFFFFFFFFFFFFFF,FFFFFFFFFFFFFFFFFFFFFFFFFFFFFFFFFFFFFFFFFFF:FFFFFFFFFFFFFFFFFFFFFFFFFFFFFFFFFFFFFFFFFFFFFFFFFFFFFFFFFFFFFFFFF
@A00738:647:H5NVNDSX7:2:1127:3911:29089 kraken:taxid|9606
ACCTTTTATACTACAAGTTCTATGAGATTATGGGCTATGACATCCTTGTTCACTCATCCCCAGTAAACTAGCACTAACACTGCCCAAGTAGTAACTCAGTAAATATTTGACAAAATTTCTAGAATAGAGATAATAAAAGAAGCCAACAAG
+
FFFFFFFFFFFFFFFFFFFFFFFFFFFFFFFFFFFFFFFFFFFFFFFFFFFFFFFFFFFFFFFFFFFFFFFFFFF:FFFFFFFFF,FF:FFFFFFFFFFFFFFF:FFFFFFFFFFFFFFFFFFFFFF:FFFF:F:FFFFFFFFFF,FFFF
@A00738:647:H5NVNDSX7:2:1127:10031:29387 kraken:taxid|9606
ATGATAATTGTATCTCTATTGGTAAAGCACTAAAGTAGGATGTTGATTGAACTGTATTCCCAAGCCAGCTCACTCATCATATACTTCAAAGAAATACACTTGTGTGTAATCCTCCCTTCCACTCTTTTTGTGTGTGTATTTCTCTCCTTG
+
FFFFFFF,FF:FFFF:,:FF,FFFFFFFF,:FFFF,F,FFFFF:,FF:,FFFFFFFFFFF,FFFFF:,F:FFFFFF,FFFFFFFFFFFFFFF:F:FFFFF:F,:FF,FFFF:FFF:FFFFFFFFFFFFF,,FFFF,FFF,F,:FFF,FF,
@A00738:647:H5NVNDSX7:2:1127:1226:31015 kraken:taxid|9606
TATTTAATCTTCTGAGTGTACCTTTCTTTTCCATTATCCTTTTCTGAATTTGAAGAGAGCAGTGCAGAACATGGCTTCCTTGGGAACTGAGAAGTTTCCTCAGCCTCCTTTACTCCTATAGATATTTGGGAAACCAATAATTGTTTCACA
+
FFFFFFFFFFFFFFFFFFFFFFFFFFFFFFFFFFFFFFFFFFFFFFFFFFFFFFFFFFFFFFFFFFFFFFFFFFFFFFFFFFFFF:FFFFFF,FFFFFFFFFFFFFFFFFFFFFFFF:FF:FFFFFF::,FF:FF:FFF:FF,FFFFFFF
@A00738:647:H5NVNDSX7:2:1127:19994:32581 kraken:taxid|9606
AAAAGCAAAAGCAACATTTTACAATGTTGCAATGTGGGCAGGTACAAAATGCTGTGGGTCACAGAGGAAGTCTGACGGATCAGCTTTTGCTTGGAGGAAGTGAGGGAGGCTCCACAGAGGAAATGACATTTTAGCTGCACCTGAAATCAA
+
FFFFFFFFFFFFFFFFFFFFFFFFFFFFFFFFFFFFFFFFFFFFFFFFFFFFFFFF:FFFFFFFFFFF:FFFFFFFFFFFFFFFFFFFFF,FFFFFFF:FFFFFFFFFFFFFFFFFFFFFFF:FFFFFFF:FFFFFFFFFFFF,FFFF,F
@A00738:647:H5NVNDSX7:2:1127:19985:32722 kraken:taxid|9606
AAAAGCAAAAGCAACATTTTACAATGTTGCAATGTGGGCAGGTACAAAATGCTGTGGGTCACAGAGGAAGTCTGACGGATCAGCTTTTGCTTGGAGGAAGTGAGGGAGGCTCCACAGAGGAAATGACATTTTAGCTGCACCTGAAATCAA
+
FFFFFFFFFFFFFFFFFFFFFF:FFFFFFFFFFFFFFFFFFFFFFFFFFFFFFFFFFFFFFFFFFFFF,FFFFFFFFFFFFFFFFFFFFFFFFFFFFF,FFFFFFFFFFFFFFFFFFFFFFFFFFFFFFFFFFFFFFFFFFFF:FFFFFF
@A00738:647:H5NVNDSX7:2:1127:31340:32753 kraken:taxid|9606
ATGAACTATCTCAGCTTACTGGAACCATTTTATAATCAACCACTTGCTTGATGAGCTTCTTAGAATATCTTTGGTAGTCTTGATAGTTAAGTGGGCCTCTTGAGTGGTAAAAAGTGGTGAAAGAGTCTTAGATTATCCTTTCTGCTCTAG
+
FFFFFFFFFFFFFFFFFFFFFFFFFFFFFFFFFFFFFFFFFFF,FFFF:FFFFFFFFFFFFFFFFFFFFFFFFFFFFFFF:FFFFFFFFFFFFFFFFFFFFFFFFFFFFFFFFFFFFFFFFFFFFFFFFFFFFFFFFFFFFFFFFFFFF:
@A00738:647:H5NVNDSX7:2:1127:17336:32800 kraken:taxid|9606
TTCAGCTACTCTTACCTTTAAAAGCTGCTTTTAACGTAAGTGTGAAACACAACTTCATAATTTGGTATGAACTTCCTCATATCACAAGACAAAAGACATCTGATCCACCTTACTAGGCCATCAGTTCTGCTGGAAATTTCCTGTAACACC
+
FFFFFFFFFFFFFFFFFFFFFFFFFFFFFFFFFFFFFFFFFFFFFFFFFFFFFF:FFFFFFFFFFFFFFFFFFFFFFFFFFFFFFFFFFFFF:FFFFFFFFFFFFFFFFFFFFFFFFFFFFFFFFFFFFFFFFFFFFFFFFFFFFFFFFF
@A00738:647:H5NVNDSX7:2:1128:6741:1611 kraken:taxid|9606
ATTTGTATTAACTTCCCATTTTCTCTTACCTCCTCACTGGTACTTGTTTCCATGGGTGGTTTATAATTCATCATTAAGTTTAATAAAGCATATGGTTCCTTCTACATTCACAAAATGAAATGCATGTTTTGGGACTATGTAACTAAATAT
+
FFFFFFFFFFFFFFFFFFF,FFFFFFFFFFFFFFFFFFFFFFF:FFFFFFFFFFFFFFFFF:FFFFFFFFFFFFFFFFFFFFFFFFFFFFFFFF,FFFFFFFFFFFFFFFFFFFFFFFFFFFFFFF,F,FFFFFFFFFFFF:FF:FFF:F
@A00738:647:H5NVNDSX7:2:1128:28782:1830 kraken:taxid|9606
TCTTTCCCCCAATAATAGAGAAAGATGGATTTTTTTCCAAAGGGGCTCATGGTGACAACCTCTCCAAAAAAGAAAAAGAGCTGGGTGGGGCAAGGTCATTATTTGACGTAGTTCAAATCGGGAAAGCTAGAGGGTAAATACCAGCCTTCT
+
FFFFFFFFFFFFFFFFFFFFFFFFFFFFFFFFFFFFFFFFFFFFFFFFFFFFFFFFFFFFFFFFFFF,FFFFFFFFFF:FFFFFFFFFFFFFFFFFFFFFFFFFFFFFFFFFFFFFFFFFFFFFFFFF:FFFFFFFF:FFFFFFFFFFFF
@A00738:647:H5NVNDSX7:2:1128:4933:3051 kraken:taxid|9606
AATTACATAACCAGTGAATGAAAGCATTATGGCTGCTTTGTATCTGGAGTTACCAGGAGAGGTATTATCTTAGATCAACTTCTCCAGAATCAGATTCTGAGAGAGGGAAAAACGGACAACTGAATTATTAAGGAAGTGCTGCCGGGGGAA
+
FFFFFFFFFFFFFFFFFFFFFFFFFF:FFFFFFFFFFFFFFFFFFFFFFFFFFFFFF:FFFFFFFFFFFFFFFFFFFFFFFFFFFFFFF:FFFFFFFFFFFFFFFFFFFFFFFFFFFFFFFFFFFFFFFFFFFF:FFFFFFFFFFFFFFF
@A00738:647:H5NVNDSX7:2:1128:26404:11647 kraken:taxid|9606
TTTGAGATGGAGTCTTGCTCTGTTTGATTTAGAGACACTAGATTTTTTTTTTTAGCTGCTAGGAATGAAATTATTTCATTGGTGTTATGTTCAGCTGTGATTTTAAAACAACAAAAATAGTTCTTTTTGTGTGGTTCAGAAAGTAAGGGG
+
FFFFFFFFFFFFFFFFF:F:FFFFFFFFFFFFFFFFF:FFFFFFFFFFFFFFFF:FF:FFFFFFFFFFFFFFFFFF:FFFF::FFFFFFFFFFFFFFFF:FFFFFF,:F:FF:FFFFFF,FFFFFFFFFFFFF:FFFFFFFFFFFFF::F
@A00738:647:H5NVNDSX7:2:1128:26042:12618 kraken:taxid|9606
TTTGAGATGGAGTCTTGCTCTGTTTGATTTAGAGACACTAGATTTTTTTTTTTAGCTGCTAGGAATGAAATTATTTCATTGGTGTTATGTTCAGCTGTGATTTTAAAACAACAAAAATAGTTCTTTTTGTGTGGTTCAGAAAGTAAGGGG
+
FFFFFFFFFFFFFFFFFFFFFFFFFFFFFFFFFFFFFFFFFFFFF:FFFFFFFFFFFFFF::FF:FFFFFFFFFFFFFFFFFFFFFFFF:FFFFFFFFFFFFFFFF::FFFFFFFFFFF:FFFFFFFFFFFFF,:FFFFFFFFFFF:FFF
@A00738:647:H5NVNDSX7:2:1128:20943:17910 kraken:taxid|9606
GAAAGTCCCAGACTCAGATGGCTGGGCGCATGCAAGCTGTGGGCTTATGTATACAAGGGTTTGTGGGCATGGGTGTGTGTTGCAGATGAGAAATGTCCTAGTGCCATGCAGCTCTGGTCCAGGGAAACTTGAGCTCCAAGTGAGTGCTCC
+
FFFF:FFFFFFFFFFFFFFFF,FFFFFFFFFFFFFFFFFFFF:F:FFFFFFFF:FF,FFFFFFFFFFFF,FFFFFFFFFFFFFFF:FFFFFFFFFFFFFFFFFFFFFFFFFF:FFFFFFFFFFFF,FFFFFFFFFFFFFFFFFFFFFFFF
@A00738:647:H5NVNDSX7:2:1128:17246:21778 kraken:taxid|9606
GTCCTTTCTCAAGGGCACCAGCCTTCTGCTTATTTGAGGGGCTCTGACATATCAACTGGCTTTGGTGTAGCTACTGGATAAGAATTTCTGAATATCCGGGACTCAAGGTTGGTGACTGCTCAGCAGACCTAGCAGTTTTTATACCTGTAT
+
FFFFFFFFFFFFFFFFFFFFFFFFFFFFF:FFFFFF:FFFFFFFFFFFFFFFFFFFFFF:FFFFFFFF:FFFFFFFFFFFFFFFFFFFFFFFFFFFFFFFFFFFFFF:FFFFFFFFFFFFFFFFFFFFFFFFFFF:FFFFFFFFFFF:FF
@A00738:647:H5NVNDSX7:2:1128:25482:25645 kraken:taxid|9606
ATACCTATGGCTGAATAACTTCTTTCTAACCAACACCTTCTTTGTTACATACATTGTTACCTTCACTTAATTTTGCTGCAACCTGTGATCTATTCTGCTTCCTGAAAGGCAGATTTTTCAGACAATGGCACTAAAAAAACAAACAGTAAA
+
FFFFFFFFFFFFFFFFFFFFFFFFFFFFFFFFFFFFFFFFFFFFFFFFFFFFFFFFFFFFFFFFFFFFFFFFFFFFFFFFFFFFFFFFFFFFFFFFFFFFFFFF:FFFFFFFFFFFFFFFFFF::FFFFFFFFFFFFFFFFFFFFFFFFF
@A00738:647:H5NVNDSX7:2:1128:8793:30405 kraken:taxid|9606
CCACAATTTTTAGGTGATCACATTTTAATGTCCACATTCTGTTTTTATTTTTGGGCCTCATATTTCACTTAATCAAAAATTATGTACCAAGTTCTTAATTTGTAAGAAACTGGTAGAGAAATTATATGGTAGATATTAAATGAACAAGTC
+
FFFFFFFFFFFFFFFFFFFFFFFFFFFFFF:FFFFFFFFFFFFFFFFFFFFFFFFFFFFFFFFFFFFFFFFFFFFFFFFFFFFFFFFFFFFFFFFFFFFFFFFFFF:FFFFFFFFFFF:F:FFFFFFFFFFFFFFFFFFFFF:FFFF:FF
@A00738:647:H5NVNDSX7:2:1128:16197:32675 kraken:taxid|9606
GCCATGGTTCTGCCACAAACAAGCCAAGTAACCTTGAGCAGGCATAAAATCTTAGATGTTTGAAACTCTATGGAGCCTTAAGAGGTCATCTAATCCAGTTCTCTACTTTTACATATGCAGAAACTGGTGCCTGGAGACGTGATATAACTT
+
FFFFFFFFFFFFFFFFFFFFFFFFFFFFFFFFFFFFFFFFFFFFFFFFFFFFFFFFFFFFFF:FFFFFFFFFFFFFFFFFFFFFFFFFFFFFFFFFFF,FFFFFFFFFFFFFF,FFFFFFFFFFFFFFFFFFFFFFFFFFFFFFFFFFFF
@A00738:647:H5NVNDSX7:2:1128:14687:33692 kraken:taxid|9606
ATGCCGTCCTGAGCCCAGCGCCGGCCAGCGGGAGGGGCAGCATGGACAAGGGCTGGGGCACCAAGTGCTCCTTTAGAAATGGAGATCCAGGTGTGGAGTGGGGGGTACAGGGGAGCCACAGAGGGTTCACCTACCAGAGAGCAGGTGACA
+
FFFFFFFFFFFFFFFF:FFFFFFFFFFFFFFFFFFFFFFFFFFFFFFFFFFFFFFFFFFFFFFFFFFFFFF::FFFFFFFFFFFFFFFFFFFFFFFFFFFFF:FFFFFFFFFFFFFFFFFFFFFFFFFFFFFFFFFFFFFFFFFFFFFFF
@A00738:647:H5NVNDSX7:2:1128:4164:35477 kraken:taxid|9606
CTCTCGGGGAGGCCCTCCCTGGCCGCCCCTCTTCATCTTCACAGCACTGGCTGAGTGGCCTTTCAAAGCATCCTTTGTATGCACTTGTTTATGGGTTTCCTGTCGGTCCCCCCGACGCTGTGGCAGCAGAAGCTGTCTTTCCTACTTACT
+
FFFFFFFFFFFFFFFFFFFFFFFFFFFFFFFFFFFFFFFFFFFFFFFFFFFFFFFFFFFF:FFF:FFFFFFFFFFFFFFFFFFFFFFFFFFFFFFFF:FFFFFFFFFFFFFFFFFFFFFFFFFFFFFFFFFFFFFFFFFFFFFFFFFFFF
@A00738:647:H5NVNDSX7:2:1129:29044:3944 kraken:taxid|9606
AGTGCAGTTTTAAAATGCAAAATGTTCATTTTTCTTCCTCCAAAAAAAGAAAAGCCTCAAACCGAACGTACAATATCTTGTTGAGAACTAAATGGATGATATTAAGATTACAAACTAATGATTAAAAATACAAAAGCAGATAGAAACTCT
+
FFFFFFFFFFFFFFFFFFFFFFFFFFFFFFFFFFFFFFFFFFFFFFFFFFFFFFFFFFFFFFFFFFFFFFFFFFFFFFFFFFFFFFFFFFFFFFFFFFFFFFFFFFFFFFFFFFFFFFF::FFFFFF:FFFFFFFFFFFFFF:FFFFFFF
@A00738:647:H5NVNDSX7:2:1129:6153:9424 kraken:taxid|9606
CTCTTATATGTGTGAGTCTGTATATGCATGCAGGGAAGGTCAGGACTGTGGGTGTACATTTGAGCAATGTGGAGGAGAGAGGTGGAGGCTTCTGGGCATGGCTGGCCTGTGCATGGTGTCAGAGAGCAGTGTGTAAGTAGCAGGGGATAG
+
FFF:FFFFFFFFFFFFFFFFFFFFFFFFFFFFFFFFFFFFFFFFFFFFFFFFFF:FFFFFFFFFFF:FFFFFFFFFFFFFFFFFFFFFFFFFFFFFFFFFFFFFFFFFFFFFF:FFFFFFFFFFFFFFFFFFFFFFFFFFFFFFFFFFFF
@A00738:647:H5NVNDSX7:2:1129:23665:15546 kraken:taxid|9606
CTCCCATTCTTGTTTTCTTCAAAAATTGATATGTACTGGCTGGCATTTTCTGTAAAGAGATAGTAAATGTACAGGGCTAGCCTTTTTTGATGTTTAAGCACATTAATTTTCCAAGGAGGAAATAAGAGGTGAGTTTGAGTTTATGGCCAT
+
FFFFFFFFF:FFFFFFFFFFFFFFFFFFFFFFFFFFFFFFFFFFFFFFFFFFFFFFFFFFFFFFFFFFFFFFFFFFFFFFFFFFFFFFFFFFFFFFFFFFFFFF:FFFFFFFFFFFFFFFFFFFFFFFFFFFFFFFFFFFFFFFFFFFFF
@A00738:647:H5NVNDSX7:2:1129:25753:16814 kraken:taxid|9606
GGTTAAGATTACTAGTAAACATGGTGTATTCCACAGATAATCAAAGCTCTTAAAGGCATTTCAAGTTCCTACCTGCTCTCTTGCCCCTCAGTCTTTGGTCATAAGAATGTACAGGGCCCACATGGGAGATGCACTTTTTGTATAGATCGC
+
FFFFFFFFFFFFFFFFFFFFFFFFFFFFFFFFFFFFFFFFFFFFFFFFFFFFFFFFFFFFFFFFFFFFFFFFFFFFFFFFFFFFFFFFFFFFFFFFFFFF:FFFFF:FFFFF:FFFFFFFFFFFFFFFFFFFFFF:FFFFFF,FFFFFFF
@A00738:647:H5NVNDSX7:2:1129:14091:32565 kraken:taxid|9606
ATTAAGCTGGGAGCTTAAAACACTGCAATGAGTTCATCAGTTTCCCTAAATTTTCCAGCATATTTAGAATAACCGACTTACCCTATCATATTCTATTTTTACACACAAAAATGTTCTGTAACAGCAACTACATGATGACGCAGATACTTG
+
FFFFFFFFFFFFFFFFFF:FFFFFFFFFFFFFFFFFFFFFFFFFFFFFFFFF:FFFFFFFFFFFFFFFFFFFFFFFFFFFFFFFFFFFFFFFFFFFFFFFFFFFFFFFFFFFFFFFFFFFFFFFFFFFFFFFFFFFFFFFFFFFFFFFFF
@A00738:647:H5NVNDSX7:2:1130:6795:1172 kraken:taxid|9606
ATTAAAGAAATAATATTTATGTCATAGAAAACAAAAAAGGCAAGTATGACCTAAATGTCAACTTTTGTAAGAGCTGTTTTATCACCAATTATTTTAAGCTTTGGAAAGACATGCCCAGTGCATTCTAGATTTATAGTGATTATTCTAAAA
+
FFFFFFFFFFF:FFFFFFFFFFFFFFFFFFFFFFFFFFFFFFFFFFFFFFFFFFFFFFFFFFFFFFFFFFF:FFFFFFFFFFFFFFFFFFFFFFFF:FFFFFFFFFFF:FFFFFFFFFFFFFFFFFFFF:FFFFFFFFF:FFFFFFF:FF
@A00738:647:H5NVNDSX7:2:1130:20383:1407 kraken:taxid|9606
GTTCCTATTTCTCCACATCCTCTCGAAACTATTGCTTTTTATTGTTATTGCTGTTTGTGTTGTTAATACATAGAATGAGCAACTCCATCTCCTCTTCTTCAATCTCATGCTTACACATAAGTATCTGTCAGCTTAGCCTAAGTTACACAG
+
FFFFFFFFFFFFFFFFFFFFFFFFFFFFFFFFFFFFFFFFFFFFFFFFFFFFFFFFFFFFFFFFFFFFFFFFFFFFFFFFFFFFFFFFFFFFFFFFFFFFFFFFFFFFFFFFFFFFFFFFFFFFFFFFFFFFFFFFFFFFFFFFFFFFFF
@A00738:647:H5NVNDSX7:2:1130:13810:11036 kraken:taxid|9606
TCTTTTCTGAAGGAGAAGAAGTCACTGAATGGACAGAGGCCACCAAGCACAAGGTGAGAGGTTAGGTTTAAGCTCAATCTCCTAGGACCCAAGGCTACGTTTTCAAAATTTCAAAAAGCAACAGCTCACTTTTAACAGCCAGTGCAACGT
+
FFFFFFFFFFFFFFFFFFFFFFFFFFFFFF:FFFFFFFFFFFFFFFFFFFFFFFFFFFFFFFFFFFFFFFFFFFFFFFFFFFFFFFFFFFFFFFF:FFFFFFFFFFFFFFFFFFFFFFFFFFFFFFFFFFFFFFFFFFFF:FFFFFFFFF
@A00738:647:H5NVNDSX7:2:1130:23411:12978 kraken:taxid|9606
AGGGTTGTGTAATGCTAATATACTTACTATCTAGTTTTAGTATTATTTTTTTCTCTTGTCTTGGATGGTTTCAATGGAGTCTTATGCATGCAGATATATTAAAACTAGTAATAAAGCAAGAGAAGGAATGTGGATAAATTATCTCTAATT
+
FFFFFFFFFFFFFFFFFFFFFFFFFFFFFFFFFFFFFFFFFFFFFFFFFFFFFF:FFF,FF:FFFFFF:,FFFFFFFFFFFFFFFFFFFFFFFFFFF,FFFFFFFF:FFFFFFFFFFFFFFFFFFFFFFFFFFFFFFFFF,FFFFFFFFF
@A00738:647:H5NVNDSX7:2:1130:13322:16141 kraken:taxid|9606
ATGGGGTTGAATTAGAAATCGTCACAGTACAATAGCATTAACTGAACTTTAGCTGATACACTTGAACACGGAAGGAAAGCATTTTAGGGAGAGATGGATATATAGGTAAAGAGGCTAGAAGGTGTGGATCATATGTGGAACAGAGCAGTC
+
F,FFFFFFFFFFFFFFFFFFFFFFFFFFFFFFFFFFFFFFFFFFFFFFFFFFFFFFFFFFFFFFFFFFFFFFFFFF:FFFFFFFFFFFFFFFFF:FF:FFFFFFFFFFFFF,FFFFFFFFFFFFFFFFFFFFFFFFFFFFFFFFFFFFFF
@A00738:647:H5NVNDSX7:2:1130:11605:18239 kraken:taxid|9606
AGAACTGAAAGTTTAAGGCATTATTGCCTATCTCAGCTAAGCATTGGCCTTTATTTCAAGAGATCGAAGGAAACCCTCACATTTTTGAACTGAAAGTCAACACATACATTTGAATCACACACATTTCCACCTGACCACTGAGGGTACTTG
+
FFFFFFFFFFFFFFFFFFFFFFFFFFFFFFFFFFFFFFFFFFFFFFFFFFFFFFFFFFFFFFFFFFFFFFFFFFFFFFFFFFFFFFFFFFFFFFFFFFFFFFFFFFFFFFFFFFFFFFFFFFFFFFFFFFFF:FFFFFFFFFFFFFFFFF
@A00738:647:H5NVNDSX7:2:1130:10212:18333 kraken:taxid|9606
AAATAAAATAAATGGTACACAGAACTTGAATCTCTTACTGTTTGCTCACCACTGTTTTTGAGATGCATTCATGTTTACATGGCTGTAGTTAATTCATTTTTAGTTGCAGCATTCTATTATGTGAATTATATGTTTCTATTCATTGGTATT
+
FFFFFFFFFFFFFFFFFFFFFFFFFFFFFFFFFFFFFFFFFFFFFFFFFF:FFFF:FFFFFFFFFFF:FFFFFFFFFFFFFFFFFFFFFFFFFFFFFFFFFFF:FFFFFFFF::FFFFFFFFFFFFFFFFFFFFFFFFFFFFFFFFFFFF
@A00738:647:H5NVNDSX7:2:1130:3821:19946 kraken:taxid|9606
AAACTTTAAGAAAAGAGGGGTTTACTGTAAGCTCAATACTCTCTACTTTGGTGATTGTTTAGGAAGTTAATTGCTTATGAAAGGAATCATGAAAGAATGGGGTTAGAATTTTCAGGGACTAAGTTAAGAAAGGTCCCATGAGGGTCGTGA
+
FFFFFFFFFFFFFFFFFFFFFFFFFFFFF:FFFFFFFFFFFFF:,F:F,FF:F:F:F:,:FFFFFFFFF,FFFFFFFFFFF,FFF:FFF:FFFFFFFFFFFFFFFFFFFFFFFFFFFFFFFFF,:FFFFFFFFFFFFF:FFFFFFFF:FF
@A00738:647:H5NVNDSX7:2:1130:14488:25144 kraken:taxid|9606
TCTTTTCTGAAGGAGAAGAAGTCACTGAATGGACAGAGGCCACCAAGCACAAGGTGAGAGGTTAGGTTTAAGCTCAATCTCCTAGGACCCAAGGCTACGTTTTCAAAATTTCAAAAAGCAACAGCTCACTTTTAACAGCCAGTGCAACGT
+
FFFFFFFFFFFFFFFFFFFFFFFFFFFFFFFFFFFFFFFFFFFFFFFFFFFFFFFFFFFFFFFFFFFFFFFFFFFFFFFFFFFFFFFFFFFFFFFF:FFFFFFF:FFFFFFFFFFFFFFF:FFFFFFFFF,FFFFFFFFF:FFFFFFFFF
@A00738:647:H5NVNDSX7:2:1130:28149:25410 kraken:taxid|9606
TGGCCCCATATACTGAAATAATAGTGAAGGGGGGCAAATCATACAGATGAGATACAGCTAAAGCAGTTCCTATACAGAAAATTATAGGTTAAATTTATTTATTAGGAAATAAGAGTTGAAAAAAACAAAAAATATAAATACTATTACATG
+
FFFFFFFFFFFFFFFFFFFFFFFFFFF:FFFFFFFFFFFFFFFFFFFFFFFFFFFFFFFFF:FFFFFFFF:FFFFFFFFFFFFF:FFFFFFFFFFFFFFFFFFFFFF:FFFFF:FFFFFFFFF:,,FFFFF,F,,FFFFF:,,FFF:F,:
@A00738:647:H5NVNDSX7:2:1130:15971:29747 kraken:taxid|9606
TAATTGAATTAATACATTTCAAAGCACTCATACTAAAATTTTCAATAAATATGAGGTATTGTTATAGGTGTCAGCTTCTAAGATGGCTCCAATGATCCCACCTTCTGGTATTCATACTCTTGTGTGGTCTCCCCCAGCATCATACACCAG
+
FFFFFFFFFFFFFFFFFFFFFFFFFFFFFFFFFFFFFFFFFFFFFFFFFFFF:FFF:F,FFFFFFFFFFFFFFFFFFFFFFFFFFFFFFFF:FFFFFFFFFFFFFFFFF:FFFFFFFFFFFFFFFFFFF,FFFFFFFFFFF:FFFFFFFF
@A00738:647:H5NVNDSX7:2:1130:16125:29794 kraken:taxid|9606
TAATTGAATTAATACATTTCAAAGCACTCATACTAAAATTTTCAATAAATATGAGGTATTGTTATAGGTGTCAGCTTCTAAGATGGCTCCAATGATCCCACCTTCTGGTATTCATACTCTTGTGTGGTCTCCCCCAGCATCATACACCAG
+
FFFFFFF:FFFFFFFFFFFFFFFFFFFFFFFFFFFFFFFFFFFFFFFFFFFFFFFFFFFFFFFFFFFFFFFFFFFFFFFFFFFFFFFFFFFFFF:FFFFFFFFFFFFFFFFFFFFFFFFFFFFFFFFFFFFFFFF:FFFFFFFFFFFFFF
@A00738:647:H5NVNDSX7:2:1130:29921:35493 kraken:taxid|9606
AAGACCTAAGCTAATGAATCCAGTCCCTTTTACTAGAATGCTCTGATGGAAGCCTTGCTGAACATGAACTAAGATGCATTGGACCCTGACTGCTGACAAACATCCTCCAACCCTGAGAACATCAGCCCTAAGTTGAAGCCACCATTTATG
+
FFFFFFFFFFFFFFFFFFFFFFFFFFFFFFFFFFFFFFFFF:FFFFFFFFFFFFFFFFFFFFFFFFFFFFFFFFFFFFFFFFFFFFFFFFFFFFFFFFFFFFFFFFFFFFFFFFFFFFFFFFFFFFFFFFFFFF:FFFFFFFFF:FFFFF
@A00738:647:H5NVNDSX7:2:1130:3206:36417 kraken:taxid|9606
AAGAAAGAACCATCAAATAAAAAATAAAAAAAAATAAGTTATTTTCTTAACGTGAATTGGATTGAAAAATCTAAACAAAGAGAAACGAGAAGAGATAGAAAAAATGCTTAGGGAATTAGCTAAATGACAAAATTTTAGGATTAATACCCA
+
FFFFFFFFFFFFFFFFFFFFFFFFFFFFFFFFFFFFFFFFFFFFFFFFFFF:FFFFFFFFFFFFFFFFFFFFFFFFFFFFFFFFFF:FFFFFFFFFFFFFF:,FFFFFFFFFFF:FF:FFFFFFFF:FFFFFFFFFFFFFFFF:F:FFFF
@A00738:647:H5NVNDSX7:2:1131:25880:1251 kraken:taxid|9606
AAGGCATGGTTGCTTTTCTTCCTGAGATTACAACCCATATATGAGGACCTATATCCATTTATTACCTGATTTAACCCACAGCCTTCCCCAGTACTTGGAATTTTCTGGCTCAGATGTATCGTTCACACACAGGAACAACGATCACAACAT
+
FFFFFFFFFFFFFFFFFFFFFF:FFFFFFFFFFFFFF,FFF::FF:FFFFFFFFFFFFFFFFFFFFFFFFFF:FFFF:FF:FFFFFFFFFFFFFFFFFFFFFFFFF,FFFFFFFFFFFFFFFFFFFFF:F::FFFFFFF:FFF,FFFFF:
@A00738:647:H5NVNDSX7:2:1131:8513:7122 kraken:taxid|9606
GTTGTCTCTATTGAGGCAGCTGGAGATAAAGGCAGCTTCCCTGCAGGGAGTGGCGCCCATGGCGGGTCTTGCCCTGGTTGCTGTGTTGATGTGATGATTGGTTGTGGTCAGTTCATTCTTTCTTCCTTCCTCTACACCTGCTACTTGGCA
+
FFFFFFFFFFFFFFFFFFFFFFFFFFFFFFFFFFFFFFFFFFFFFFFFFFFFFFFFFFFFFFFFFFFFFFFFFFFFFFFFFFFFFFFFFFFFFFFFFFFFFFFFFFFFFFFFFFFFFFFFFFFFFFFFFFFFFFFFFFFFFFFFFFFFFF
@A00738:647:H5NVNDSX7:2:1131:24948:7153 kraken:taxid|9606
GTCTTCTGGTACATAGGGATGAACTAAGCAAATGAAAGGCATATGTACATGTATAAAGTTTGACATGGGACTTATTGGAGTCCTCAGATTTATGGGATAACTTTTATTGGGCTATTTTCCATTTACAGCTCTGAGATAAAGCATTTAGTC
+
FFFFFFFFFFFFFFFFFFFFFFFFFFFFFFFFFFFFFFFFFFFFFFFFFFFFFFFFFFFFFFFFFFFFFFFFFFFFF:FFFFFFFFFFFFFFFF:FFFFFFFFFFFFFFFFFFFFFFFFFFFFFFFF:FFFFFFFFFFFFFFFFFFFFFF
@A00738:647:H5NVNDSX7:2:1131:22706:7748 kraken:taxid|9606
ACATATACAAGTACAAAACATTTTTAATATTAACCCTTTATCCTGTAACCTTGTTAGACTCATTCATTAGTTCTAGCAGTTGTTTTGTAGACTTATTGAGGGTTTTTTGTACATAGATATTATTATGTATCTATATGTCTCAATAAATGC
+
FFFFFFFFFFFFFFFFFFFFFFFFFFFFFFFFFFFFFFFFFFFFFFFFFFFFFFFFFFFFFF::FFFFFFFFFFFFFFFFFFFFFFFFFFFFFFFFFFFFFFFFFFFFFFFFFFFFFFF,FFFFFFFFFFFFFFFFFFFFFFFFFFFFFF
@A00738:647:H5NVNDSX7:2:1131:20302:22498 kraken:taxid|9606
TTTAGGGACATACTTGAAGAATTATCAATATACATTCCTATATTAATTGAGAACACATTTGCATAGTATTAACATTTTACCATTTGCCAGTTATAAAACAACACATAGCAAGGTGAAATGGCTATTTATCTTTTCTTCTTATATTTTGTG
+
FFFFFFFFFFFFFFFFFFFFFFFFFFFFFFFFFFFFFFFFFFFFFFFFFFFFFFFFFFFFFFFFFFFFFFFFFFFFFFFFFFFFFFFFFFFFF:FFFFFFFFFFFFFFFFFFFFFFFFFFFFFFFFFFFFFFFFFFFFFFFFFFFFFFFF
@A00738:647:H5NVNDSX7:2:1131:18683:23672 kraken:taxid|9606
CTTCTGCTAGATAAATGTTGGCTTCCTTTCTATATCTGCTCTCTTTATAGTTAATATATATGTCACCCAGCTCTTAACATGCTTTGTATGATTTTTAATTTTATGGATCATCTATAGTAAATTTTAAATTTTTGACTAATTTTCTACTAT
+
FFFFFFFFFFFFFFFFFFFFFFFFFFFFFFFFFFFFFFFFFFFFFFFFFFFFFFFFFFFFFFFFFFFFFFFFFFFFFFFFFFFFFFFFFFFFFFFFFFFFFFFFFF:FFFFFFFFFFFFFFFFFFF:FFFFFFF:FFFFFFFFFFFFFFF
@A00738:647:H5NVNDSX7:2:1131:6497:30561 kraken:taxid|9606
GGATAAAATCGCAAGAAAAAGAAAAGAGCTCTTTTGCTTGGTAGCATAATCTTCTAATTTTTTTCGTAATTTCTTCAATGCAAAAATTTGGAATATTTGGGGCAAAATCTTCTCTCTTCTAAGAATACACTTGGTTCTGCAAAACTGCTT
+
FFFFFFFFFFFFFFFFFFFFFFFFFFFFFFFFFFFFFF:FFFFFFFFFFFFF:FFFFFFFFFFFFFFFFFFFFFFFFFFFFFFFFFFFFFFFFFFFFFFFFFFFF:FFFFFFFFFFFFFFFFFFFFFFFFFFFFFFFFFFFFFFFFFFFF
@A00738:647:H5NVNDSX7:2:1131:9588:36417 kraken:taxid|9606
CTCATCACTATCAGGATAAAATCCTACCCGGCTGTGATGTCTGCACTTTATCTTTATGGATTTTTGCTGTATGTTATTATTCTATCTATCTCACAGTTATTGAGTGTAAAAACAAAACAAAACAATTATTAATCTGATTACTGCTGCACC
+
FFFFFFFFFFFFFFFFFFFFFFFFFFFFFFFFFFFFFFFFFFFFFFFFFFFFFFFFFFFFFFFFFFFFFFFFFFFFFFFFFFFFFFFFFFFFFFFFFFFFFF::FFFFF:F,FFFFFFFFF:FFFFFFFFF:FFF:FFFFFFFFFFFFFF
@A00738:647:H5NVNDSX7:2:1132:26648:4147 kraken:taxid|9606
GAAATGGTTTGCTTTCCCTGCAATAACTTTATATTCTTGTGGTATTTTTGCCAGGCTACATCGAATTTTAATTGTTTGGCATTCTCTTTAAGGACTTCGAATTAGTAATCAATAGAAAATCTGGAGATAATAAGTTTACAGTAGCATTTA
+
FFFFFFFFFFFFFFFFFFFFFFFFFFFFFFFFFFFFFFFFFFFFFFFFFFFFFFFFFFFFFFFFFFFFFFFF:FFFFFFFFFFFF:FFFFFF,FFFFFFFFFFFFFFFF:FFFF:FFFFFFF,:FFFF,FFFFFFFFFFFF:FFFFFF::
@A00738:647:H5NVNDSX7:2:1132:10357:7498 kraken:taxid|9606
TAACATCTGTCTACTCAGCCACGACTTCAGCTTTAACCATCTGGTAGGCCCCCAAAGCCCAAAGAAACTTCCCAGCCAAGTAACTTTGCTAACTCTTTCTCTTTATGCACACCTCTTTATCTCCCAGCCCAGCCTTCACAAAGCAGAATA
+
FFFFFFFFFFFFFFFFFFFFFFFFFFFFFFFFFFFFFFFFFFFFFFFFFFFFFFFFFFFFFFFFFFFFFFFFFFFFFFFFFF:FFFFFFFFFFFFFFFFFFFFFFFFFFFFFFFFFFFFFFFFFFFFFFFFFFFFFFFFFFFFFFFFFFF
@A00738:647:H5NVNDSX7:2:1132:17553:11381 kraken:taxid|9606
TTATGGTGAATTTTAATAAGCAAAGTCAGTTAAACATCTGTCCAAATTATCACTTATATATACAGCAGTAGAATGTAAATTTGCACTGCAATGAGATTTATTGGAAAAGTTTAACATGCCAACACCTGCTCTGCCTGCCTATTTTTGCTT
+
FFFFFFFFFFFFFFFFFFFFFFFFFFFFFFFFFFFFFFFFFFFFFFFFFFFFFFFFFFFFFFFFFF:FFFFFFFFFFFFFFFFFFFFFFF:FFFFFFFFFFFFFFFFFFFFFFFFFFFFFFFFFFFFFFFFFFFFF:FFF::FFFFFFFF
@A00738:647:H5NVNDSX7:2:1132:11433:13369 kraken:taxid|9606
TGGGCATGGCTTATAAGTAAGTCCTACCTCTACTCCCACTTCTGAATTTTCTTCTTTTAATTAAAAATAAATCCAGGCTATTTGCAGGTTCTGATCAAATGGGTGTTGGCAAGAATAGAGCCTGAAATTGATCAATTCTGAGTTACTTAG
+
FFFFFFFFFFFFFFFFFFFFFFFFFFFFFFFFFFFFFFFFFFFFFFFFFFFFFFFFFFFFFFFFFFFFFFFFFFFFFFFFFFFFFFFFFFFFFFFFFFFFFFFFFFFFFFF:FFFFFFFFFFFFFFFFFFFFFFFFFFFFFFFFFFFFFF
@A00738:647:H5NVNDSX7:2:1132:27787:20243 kraken:taxid|9606
TTTCTTGTCTGCTTATTTTCCATTGCAAGCTTCTTAAGATTTGGGACCATACATTCTCTATCTTTGTGACTGAAAGCTGAGCATAGCTTCTAGTATGCAGTAGGTGATCAGTTAGCAAATAATTGATTAAGTTGAACAAATAATTGAGTA
+
FFFFFFFFFFFFFFFFFFFFFFFFFFFFFFFFFFFFFFFFFFFFFFFFFFFFFFF:FFFFFFFFF:FFFFFFFFFFFFF:FFFFFFFFFFFFFFFFFFFFFFFFFFFFFFFFFFFFFF:FFFFFFFFFFFFFFF:FFFFFFFFFF:FFFF
@A00738:647:H5NVNDSX7:2:1132:30219:21104 kraken:taxid|9606
TTATTAATTTATATGGTCAACTAACTTAAGGGAAGAAAAATTAAAATAGCAGTAGAATATAAAACCAAGTGCCAATAAAGGCTTTTAAAAGAATGGATACTATCATATATTTTCTTCTTTCTTTTCTAAAAATAAACGAGAAATAAAAGC
+
FFFFFFFFFFFFFFFFFFFFFFFFFFFFFFFFFFFFFFFFFFFFFFFFFFFFFFFFFFFFFFFFFFFFFFFFFFFFFFFFFFFFFFFFFFFFFFFFFFFFFFFFFFFFFFFFFFFFFFFFFFFFFFFF:F:FFFFFFFFFFFFFFFFFFF
@A00738:647:H5NVNDSX7:2:1132:29640:22514 kraken:taxid|9606
GATAGCCAAACAGCAAGTCTTTTTTCTAAAAAAAAATTTTCAGCATTTGACACTCATACTCGCACATACATATGAATAGAATTATGAAATAGGTTATCAATAAAGGCTTTTAAAATTAATGTGTGAATAAATGAATTGAAGCCAGGAGAG
+
FFFFFFFFFFFFFFFFFFFFFFFFFFFFFFFFFFFFFFFFFFFFFFFFFFFFFFFFFFFFFFFFFFFFFFFFFFFFFFFFFFFFFFFFFFFFFFFFFFFFFFFFFFFFFFFFFFFFFFFFFFFFFFFFFF:FFFFFFFFF:FFFFFFFFF
@A00738:647:H5NVNDSX7:2:1132:12237:27352 kraken:taxid|9606
TGATTTGGTATGAAATTCCAATTCTCTGACCAATATTTACATAACAGATTAGTTTTCTTAAATTCTTAAAGCCTCATATTTGTCATTATTAAAATAGAGACAATCATACCAAACTCTTATGTTCTTATGAGGACTATGTGAGATAATATA
+
FFFFFFFFFFFFFFFFFFFFFFFFFFFFFFFFFFFFFFFFFFFFFFFFFFFFFFFFFFFFFFFFFFFFFFFFFFFFFFFFFFFFFFFFFFFFFFFF:FFFFFFFFFFFF:FFFFFFFFFFFFFFFFFFFFFF:FFFFFFFFFFFFF:FFF
@A00738:647:H5NVNDSX7:2:1132:12210:28025 kraken:taxid|9606
TGATTTGGTATGAAATTCCAATTCTCTGACCAATATTTACATAACAGATTAGTTTTCTTAAATTCTTAAAGCCTCATATTTGTCATTATTAAAATAGAGACAATCATACCAAACTCTTATGTTCTTATGAGGACTATGTGAGATAATATA
+
FFFFFFFFFFFFFFFFFFFFFFFFFFFFFFFFFFFFFFFFFFFFFFFFFFFFFFFFFFFFFFFFFFFFFFFFFFFFFFFFFFFFFFFFFFFFFFFF:FFFFFFFFFFFFFFF,FFFFFFFFFFFFFFFFFFFFFFFFFFFFFFFFFFFFF
@A00738:647:H5NVNDSX7:2:1132:15881:30530 kraken:taxid|9606
AACATATTTCAAATTGAAATGTCAAAATATAATTTAAATTATAATTACACATTAAAATGTTATTTATGGTATTATATTTTATATTATGCACCATATTAAAATACAACTTATTTATATTTTACATATAATTAATTTACTTATGTTTTATGT
+
FFFFFFFFFF:FFFFFFFFFFFFFFFFFFFFFFFFFFFFFFFFFFFFFFFFFFFFFFFFFFFFFFFFFFF,FFFFFF:FFFFFFFFFFFFFFFFFFFFFFFFFFFFFFFFFFFFFFFFF:FFFFFFFFFFFFFFFFFFFFFFFFFFFFFF
@A00738:647:H5NVNDSX7:2:1132:2365:32925 kraken:taxid|9606
CTGTCTGGCAGTTTAAATATCTATGCTTTTATGCACCGATGTAATTGTGTGTTGGAGCACTGAGCGGTACAATAATTACCATCAGCCACTAGTCTGTATTTATGTACATTCTGCAATGCTTCAATAAAAACTGACAAATCAGGTTTGAAG
+
FFFFFFFFFFF,FFFFFFFFFFFFFFFFFFFFFFFFFFFFFFFFFFFFFFFFFFFFFFFFFFFFFFFFFFFFFFFFFFFFFFFFFFFFFFFFFFFFFFFFFFFFFFFFFFFFFFFFFFFFFFFFFFFFFFFFFFFFFFFFF:FFFFFFFF
@A00738:647:H5NVNDSX7:2:1132:16351:33974 kraken:taxid|9606
TCTAATGAATATCCATTTAATAGTAAATTTAACTGAAGGTAGCAAGTCTGATCTTAATCCAGTCCAGTTTATGTTGAATAAATAAAACATTGCTTTCATTTATTCTCCTGTTTACATGAAAATGAACTAGACACTTTAGAAATCTTCTGC
+
FFFFFFFFFFFFFFFFFFFFFFFFFFFFFFFFFFFFFFFFFFFFFFFFFFFFFFFFFFFFFFFFFFFFFFFFFFFF:FFFFFFFFFFFFFFFFFFFFFFFFFFFFFFFFFFFFFFFFFFFFFFFFFFFFFFFFFFFFFF:FFFFF:FFFF
@A00738:647:H5NVNDSX7:2:1132:3504:34679 kraken:taxid|9606
ATTTTGGACAATTACCCTGCTTGGATATTTGATTTCTCTTGGCTATCAGAAATAATAACAATGATAATTTTGCTTAAGGATGTTTCTCATTCGATCTACAGATACAAGCACAAATTTCTAATAAACCTCTCTTACAGAAGACAACTACAC
+
FFFFFFFFFFFFFFFFFFFFFFFFFFFFFFFFFFFFFFFFFFFFFFFFFFFFFFFFFFF:FFFFFFFFFFFFFFFFFFFFFFFFFFFFFFFFFFFFFFFFFFFFFF:FFFFFFFFFFFFFFFFFFFFFFFFFFFFFFF:FFFF,FFFFFF
@A00738:647:H5NVNDSX7:2:1132:18964:35180 kraken:taxid|9606
AACATATTTCAAATTGAAATGTCAAAATATAATTTAAATTATAATTACACATTAAAATGTTATTTATGGTATTATATTTTATATTATGCACCATATTAAAATACAACTTATTTATATTTTACATATAATTAATTTACTTATGTTTTATGT
+
FFFFFFFFFFFFFFFFFFFFFFFFFFFFFFFFFFFFFFFFFFFFFFFFFFFFFFFFFFFFFF:FFFFFFFFFFFFFFFFFFFFFFFFFFFFFFFFFFFF:FFFFFFFFFFFFFFFFFFFFF:FFFFFFFFFFFFFFFFFFFFFFFFFFFF
@A00738:647:H5NVNDSX7:2:1133:24876:2456 kraken:taxid|9606
GGACTAAAGATGGAGGCACTGGGTTTAAAGGAATGATCAATATTTTAACTTTGAAATGCCATTGAGACATGCAAATGGATGTTTCAAGTATGTAACTGAGTATCCTGAAATCTGGGGAAGAAGTCTGAATGAAAAATTAGTATGTGGGAA
+
FFFFFFFFFFFFFFFFFFFFFFFFFFFFFFFF:FFFFFFFFFFFFFFFFFFFFFFFFFFF:FFFFFFFFFFFFFFFFFFFFFFFFFFFFFFFFFFFFFFFFFFFFFFFFFFFFFFFFF:F:FFFFFFFFFF:FFFFFF,FFFFFFFFFFF
@A00738:647:H5NVNDSX7:2:1133:11433:2660 kraken:taxid|9606
TGATTTGGTATGAAATTCCAATTCTCTGACCAATATTTACATAACAGATTAGTTTTCTTAAATTCTTAAAGCCTCATATTTGTCATTATTAAAATAGAGACAATCATACCAAACTCTTATGTTCTTATGAGGACTATGTGAGATAATATA
+
FFFFFFFFFFFFFFFFFFFFFFFFFFFFFFFFFFFFFFFFFFFFF:FFFFFFFFFFFFFFFFFFFFFFFFFFFFFFFFFFFFFFFFFFFFFFFFFFFFFFFFFFFFFFFFFFFFFFFFFFFFFFFFFFFFFFFFFFFFFFFFFFFFFFFF
@A00738:647:H5NVNDSX7:2:1133:4200:3756 kraken:taxid|9606
GCTTTTATTAATTCATGTAGTTGATATATTCTGTTGCCTGATTGCACTAGCTAGGAAATCCAGTGTGATTTTGAGTGCAATGGAGAGGGCAGGTCTGCTGGTATCTTCTCTGTGCACTCCTGATCCACGCTCCATGTACTCTCCCTGCTC
+
FFFFFFFFFFFFFFFFFFFFFFFFFFFFF:FFFFFFFFFFFFFFFFFFFFFFFFF:FFFFFFFFFFFFFFFFFFFFFFFFFFF:FFFFFFFFFFFFFFFFFFFFFFFFFFFFFFFFFFFFFFFFFFFFFFFFFFFFFFFFFFFFFFFFFF
@A00738:647:H5NVNDSX7:2:1133:25238:3834 kraken:taxid|9606
GGACTAAAGATGGAGGCACTGGGTTTAAAGGAATGATCAATATTTTAACTTTGAAATGCCATTGAGACATGCAAATGGATGTTTCAAGTATGTAACTGAGTATCCTGAAATCTGGGGAAGAAGTCTGAATGAAAAATTAGTATGTGGGAA
+
FFFFFFFFFFFFFFFFFFFFFFFFFFFFFFFF:FFFFFFFFFFFFFFFFFFFFFFFFFFFFFFFFFFFFFFFF:FFFFFFFFFFFFFFFFFFFFFFFFFFFFFFFFFFFFFFFFFFFF:FFFFFFFFFFFFFFFFFFFFFFFFFFFFFF:
@A00738:647:H5NVNDSX7:2:1133:13584:3975 kraken:taxid|9606
AAAGTCCTGTAAAAAGAATTTATCTCAGAGTGAATTATAGGGTCCTTTCTCAAGGGCACCAGCCTTCTGCTTATTTGAGGGGCTCTGACATATCAGCTGGCTTTGGTGTAGCTACTGGATAAGAATTTCTGAATATCCAGGACTCAAGGT
+
FFFFFFFFFFFFFFFFFFF:FFFFFFFFFFFFFFFFFFFFFFFFFFFFFFFFFFFFFFFFFFFFFFFFFFFFFFFFFFFFFFFFFFFFFFFFFFFFFFFFFFFFF,FFFFFFFFFFFFFFFFFFFFFFFFFFFFFFFFFFFFFFFFFF:F
@A00738:647:H5NVNDSX7:2:1133:14326:4946 kraken:taxid|9606
AAAATCAAATTCCTAACTTACTGACAAAATACTCTTTTCTCAAGTTGCCTATCTTAACCTTCATTGTGATCACTTACTAATGTTGGTTCATCTTCCTTTGTACTTTCAAATAACTTCTAAAGTGGAATAGCTAGATAAGAAAAAAGTGGA
+
FFFFFFFFFFFFFFFFFFFFFFFFFFFFFFFFFFFFFFFFFFFFFFFFFFFFFFFFFFFFFF:FFFFFFFFFFFFFFFFFFFFFF:FFFFFFFFF:FFFFFFFFFFFFF,FFFFFFFFFFFFFFFFFFF:FF:FFF:FF,FFFFFFFF:F
@A00738:647:H5NVNDSX7:2:1133:2880:5854 kraken:taxid|9606
TTTTCACATCAGCTATGGGTGCTGTTTTGACAAAGCCTTAGCTGAAAACTTGAGGCCATCAGCATCCCTTTCTCCCCTGCAACAATACAGTTCACACAGGCACTCTTTCTTCCCCATCCATCTTGTGCATAAGGCCTTGATTTTACTTAG
+
FFFFFFFFFFFFFFFFFFFFFFFFFFFF:FFFFFFFFFFFFFFFFFF:FFFFFFFFFFFFFFFFFFFFFFFFFFFFFFFFFFFFFFFFFFFFFFF:FFFFFFFFFFFFFFFFFFFFFFFFFFFFFFFFFFFFF:F:FFFFFFFFF,FFF:
@A00738:647:H5NVNDSX7:2:1133:9372:8609 kraken:taxid|9606
GTTGTAGGTACCGTTGCTTTTCAGTAAGGATTTTTTTTTTTTAGATAGACTTCTATTTCATGTGGCATTTTTTTTTCCTGAATTTTATATCAAAAGGACCCTTTCTTGAAATGTCAAGATGGTATTGCCATAAGGCTATCTTCCCATGAG
+
FFFFFFFFFFFFFFFFFFFFFFFFFFFFFFFFFFFFFFFFFFFFFFF:F:FFFFFFFFFFFFFFFFFFFFFFFFFFFFFFFFFFFFFF,F:FFFFFFF:FFFFF:FFFFFF:,FFFF,FF:FFFFF,FFFFFFF,FFFF,FFFFFF::F,
@A00738:647:H5NVNDSX7:2:1133:26431:13009 kraken:taxid|9606
CATAGGCTACCGGACAAAACTAATAACGCACCACTAAACAAGAAGTCCACAGACCCAAATGTCGTCCAGGTTGGACCTTTGCTTGTGTGATCTCGGGCAAGTCATATCAGTCCTCTGAATACCAGTTTATTTACAAAAAGCTACCATTTA
+
FFFFFFFFFFFFFFFFFFFFFFFFFFFFFFFFFFFFFFFFF:FFFFFFFFFFFFFFFFFFFFFFFFFFFFFFFFFFFFFFFFFFFFFFFFFFFFFFFFF,FFFFFFFFFFFFFFFFFFFFFFFFFFFFFFFFFFFFF:FFFFFFFFFFFF
@A00738:647:H5NVNDSX7:2:1133:14841:13228 kraken:taxid|9606
AGGGTTTGTATCAAATGTCTTATTGGCCTTCTCATTTACGTATTTTTAGCTGATGGTGTAAACTCAATTGTGATTTTCACTTCCTATTTGAAATCTATAAAAGACATATTTGGGGAATCTTGTCCATCTTCATCCTTAGATAGCAGAAAA
+
FFFFFFFFFFFFFFFFFFF,FFFFFFFFFFFFFFFFFFFFFFFFFFFFFFFFFFFFFFFFFFFFFFFFFFF:FFFFFFFFFFFFFFFFFFFFFFFFFFFFFFF:FFFFFFF:,:FF:FFFFFFFFFFFFFFFFFFFFFFFFFFFFF::FF
@A00738:647:H5NVNDSX7:2:1133:7889:15812 kraken:taxid|9606
ATTTGCTGCCTCTTCTGTGCTTCCTAAATTATTGAATAGTGCCATCAGCACTAGGTTACTTAAGCCAGAAACCTGGACACGTTTCTTGGATTCTTCTACCTTACCTTATATATTCAGTTAGACTCTAATTGGGACAATTCTACCTTTTAA
+
FFFFFFFFFFFFFFFFFFFFFFFFFFFFFFFFFFFFFFFFFFF:FFFFFFFFFFFFFFFFFFFFFFFFF:FFFFFFFF:FFFFFFFFFFFFFFFFFFFFFF:FFFFFFFFFFFFFFFFFFFFFFFF:FFFFFFFFF,FFFFFF:FFFFF:
@A00738:647:H5NVNDSX7:2:1133:8748:20650 kraken:taxid|9606
CTCTAAAGGAACATGCTGCTGCCCTAGGTGTCCAGGGGCTAGGTGTCCAGGGGCTAGGTCATTATTCTGAACCCATTACCATGGGGACTATGAGGAAGCCACACCCTCTCTTCTAAGGCCAGTTTGTCGAACAAAGCAGCATATTGGGAG
+
FFFFFFFFFFFFFFFFFFFFFFFFFFFFFFFFFFFFFFFFFFFFFFFFFFFFFFFFFFFFFF:FFFFFF:FFFFFFFFFFFFFFFFFFFFFFFFFF:FFFFFFFFFFFFFFFFFFFFFFFFFFFFFFFFF:FFFFFFFFFFFFFFFFFFF
@A00738:647:H5NVNDSX7:2:1133:26078:21355 kraken:taxid|9606
AAAGTGAATATGCTAGAAAAGAGTCAAAGCAGTGACTTTAGAAGCTACTTAAGAGTGCACACACAAATCAATACGGTAGTCAGGGGAAGGCATTACTTCTGGGGAAGAAGAGTACAAAGGAAAGAGAGAGGTACCTTTGGAAATTGTGAA
+
FFFFFFFFFFFFFFFFFFFFFFFFFFFFFFFFFFFFFFFFFFFFFFFFFFFFFFFFFFFFFFFFFFFFFFFFFFFFFFFFFFFFFFFFFFFFFFFFFFFFFFFFF,FFFFFFFFFFFFFFFFFFFFFFFFFFFFFFFFFFFFFFFFFFFF
@A00738:647:H5NVNDSX7:2:1133:20302:22623 kraken:taxid|9606
TTCAAAAAGCTAAAGATAATAATAAAAGACCAATGATTTAATCTAATACAAAAAGACTTCATCAATCACTAATCAAGTAATTAAAAAAAAAATAAAAAACAATCTATCTATTTAAATAATTGAAGACTAAATGTATTAAAAAAATTACTT
+
:,FF::F,F,F:FFF,:::::,F,:FFF:,F:::F,FF,FF,,F:FF,F,,,:,F,FFF:FF,:FFF::F,FF,F,F:F,FF,FF:FFF,F:F:::F,,FF:F,:FFF,,FFF,F,FFF,:F,:FF,:,,,FF,:FF:,F,FF,:F,,FF
@A00738:647:H5NVNDSX7:2:1133:12961:29199 kraken:taxid|9606
AGTAGATGTCCTATTTGAGCAGATGTTATAGTTTACATTTCAATCAGAAGATAATAAAATAATGAATCTGTACCAGATTTGGGGATTGGGTGAATAATTCATTATGTGTAATTCTAGGTTAATATACAAACCTGGACTTTTTCTCTTCTT
+
FFFFFFFFFFFFF::F:FFFFFFFFFFFFFFFFFFFFFFFFFFFFFFFFFFFFFFFFFFFFFFFFFFFFFFFFFFFFFFFF:F:FFFFFFFFF:FFFFFFFFFFFFFFFFFFFFFFFFF:FFFFFFFFFFFFFFFFFFFFFFFFFFFFFF
@A00738:647:H5NVNDSX7:2:1133:25708:30138 kraken:taxid|9606
CTCCACCCCCTGGGATTATCCAGGATAGGGTCACAACAGCAGCGGCAACAACCGAAACAATAGGGTGAGCGGCGAGTGTCCCACTCAGCAGGGGCTGGGGGGTCTGCAGCTATCGCCAGGCTGTGAACCCTCAGCAAACATCTGAAGTAG
+
FFFFFFFFFFFFFF:FFFFFFFFFFFFFFFFFFFFFFFFFFFFFFFFFFFFFFFFFFFFFFFFFFFFFFFFFFFFFFFFFFFFFFFFFFFFFFFFFFFFFFFFFFFFFFFFFFFFFFFFFFFFFFF:FFFFFFFFF,FFFFF:FF,FFFF
@A00738:647:H5NVNDSX7:2:1133:3206:34131 kraken:taxid|9606
ATGCTTCCACTTTTCACTATATACTATTTCACAGAAATTAAAATCTAGTTGCATTGTATTCAACCTCATTTAATGTTAGGTACATTCTTTAAGACCAAGCATACTGGTTCTGGAGATACACATTTGGACAAAACATGATGTTAGTGGGCT
+
FFFFFFFFFFFFFFFFFFFFFFFFFFFFFFFFFFFFFFFFFFFFFFFFFFFFFFFFFFFFFFFFFFFFFFFFFFFFFFFFFFFFFFFFFFFFF:FFFFFFFFFFFFFFFFFF:FFFFFFFFFFFFFFFFFFFFFFFF:FFFFFFFFFFFF
@A00738:647:H5NVNDSX7:2:1133:17436:36636 kraken:taxid|9606
GTTTACTGGGGATGAGTGAACAAGGATGTCATAGCCCATAATCTCATAGAACTTGTAGTATAAAAGGTTACATAGACAAGTAAATAGGAAGTTACAGCCTATAGAGGTAAGCCTATGATGGCAGACGTAGCTCAAGATGAAGTGAACTCA
+
FFFFFFFFFFFFFFFFFFFFFFFFFFFFFFFFFFFFFFFFFFFFFFFFFFFFFFF,FFFFFFFFFFFFFFFFFFFFF:,FFFFFFFFFF:FFFFF:FFFF,FFFFFFF,:FFFFFFFF:FFFFFFFFFFFFFFFFFFFFFFFFFFFFFFF
@A00738:647:H5NVNDSX7:2:1134:5710:1736 kraken:taxid|9606
CCAACACATTTGAAAACCTTGCATTGAAGTTCCTAGCTAAGCCAAGGCACAAACCAATCGTTCCTAATGAAACAAAGATAATCAACTTCAAACTTCTCTATTTTATTTCAGGACTTTCCATACTATATTGATATTCAGCAGAAATACTCA
+
,:FF,F:F,F:,FFFF,:F,,FFF,,FFF,,:,FF,F,:F,:F:FF,FF:FFFFFFF,FF,FFF,,FFFFFFFF,F,FF,,,,FF,,FFF:,:,:,F:FFFFFFF:,::::FFFF::,F,,FFFFF,F,FFFFFF,F,FFFF,FFF:FFF
@A00738:647:H5NVNDSX7:2:1134:12029:3443 kraken:taxid|9606
AGTAGATGTCCTATTTGAGCAGATGTTATAGTTTACATTTCAATCAGAAGATAATAAAATAATGAATCTGTACCAGATTTGGGGATTGGGTGAATAATTCATTATGTGTAATTCTAGGTTAATATACAAACCTGGACTTTTTCTCTTCTT
+
FFFFFFFFFFFFFFFFFFFFFFFFFFFFFFFFFFFFFFFFFFFFFFFFFFFFFFFFFFFFFFFFFFFFFFFFFFFFFFFFFFFFFFFFFFFFF:FFFFFFFFFFFFFFFFFFFFF:FF:FFFFFFFFFFFFFFFFFFFFFFFFFFFFFFF
@A00738:647:H5NVNDSX7:2:1134:7120:7874 kraken:taxid|9606
TTTCTGTTTTATTAAACCAGTAAGTCATTGGAAAACACACAAACCCACACTTATTTGCTTGTTTCCCATTCATTTGTGAGAGAGGGTGAATATAATGGCTCAAAAATATTTCCCATCTTCATCAGGGTATACATCCTATTGATTTCTTGT
+
FFFFFFFFFFFFFFFFFFFFFFFFFFFF:FFFFFFFFFFFFFFFFFFFFFFFFFFFFFFFFFFFFFF:FFFFFFFFFFFFFFFFFFFF:FFFFFFFFFFFFFFFF,FFFFFFFFFFFFF:FFFFFFFFFFFFFFFFFFFFFFFFFFFFFF
@A00738:647:H5NVNDSX7:2:1134:22887:10097 kraken:taxid|9606
CATACATTGGTTATTTGGAAAAATTGGTTTCCTGTCATACAGTTGAAACGTTGTTCATTATACAAGTTTAAAAAAATCATATTCATTGATATAACTAGGCCTCTCATCCATTGTGGTTGATATGAATTTTCCAAAATTAAATTTTTGCTT
+
FFFFFFFFFFFFFFFFFFFFFFFFFFFFFFFFFFFFFFFFFFFFFFFFFF:FFFFFFFFFFFFFFFFFFFF:FFFFFFFFFFFFFFFFFFFFFFFFFFFFFFFFFFFFFFFFFFFFFFFFFFFFFFFFFFFFFFFFFFFF:FFFFFFFFF
@A00738:647:H5NVNDSX7:2:1134:21178:11459 kraken:taxid|9606
AAAGGAAAAATAGAAAATGCCACTTGATTTTAATAGAAGGGTATTGAACTTTTATGTACTGTCTATATACATATGGCCTAGTATTTTAGGGAAAAAAATCATATGAAAATTAGCTATTAAACTAAAAATGGTTAGTAAGATACAGGCAAA
+
FFFFFFFF:FFFFFFFFFFFFFFFFFFFFFFFFFFFFFFFFFFFFFFFFFFFFFFFFFFFFFFFFFFFFFFFFFFFFFFFFFFFFFFFFFFFFFFFFF:FFFFFFFFFFFFFFFFFFFFF:FFFFFFFFFFFFFFFFFFFFFFFFFFFFF
@A00738:647:H5NVNDSX7:2:1134:30825:13009 kraken:taxid|9606
CAATCCTTCTTACTCCTTTGCCTCTTATCTGCACCAATTTCCGGGTAAAATACAGGCCAGCAAATCCTAGAATTTGCATTCATCTGAAGAAGTAGAATGGGTTTAATGTAAATTAACACATGGATAAATTTGAACATAATGCAATTTTGC
+
FFFFFFFFFFFFFFFFFFFFFFFFFFFFFFFFFFFFFFFFFFFFFFFFFFFFFFFFFF:FFF,FFFFF:FF:FFFFFFFFFFFFFFFFF:FFFFFFFFFFFFFFFFFFFFFFFFFFFFF:FFFFFFFFFFFFFFFFFFFFFFF:FFFFFF
@A00738:647:H5NVNDSX7:2:1134:2582:17425 kraken:taxid|9606
AGTGCGGCCAATGGACAGCAGGGCACCCTAGTGTGCGGTGAAAGATTTGCTTCAACCTGGTTCCATGAAAAAAGCTTTGAGTCCCAGGGAGCTGTCCAGGTGAAGACACTGCCCTGGAATCTTGGTGGGGGGGAGTCCCTTGCCAGCTGA
+
FFFFFFFFFFFFFFFFFFFFFFFFFFFFFFFFFFFFFFFFFFFFF:FFFF:FFFFFFFFFFFFFFFFFF:FFFFFFFFFFFFFFFFFFFFFFFFFFFFFFFFFFFFFFFFFFFFFFFF:FFFFFFFFFFFFFFFFFFFFFFFFFFFFFFF
@A00738:647:H5NVNDSX7:2:1134:15745:18145 kraken:taxid|9606
ATCTGCTTGACCTCTGCTGTGTTTGATGTCTTCCACAGAAGCTAATACAGAGTACGTGTCAATAACTGTGTTTTCCATAACAATATATTAGAATTAGAAAATATACATATCAATCAAATGGTGAGGGAATGAGATCTCTAAAGAGGATAT
+
F,:,:,:F,FFF,:::FFF:,:F,FFFF,F:FFFF:F::,:FF,F,FFFF:FFFF,FFFF:F,FFF:FFF,,FFFFFFFFFFFFF,FF,FFFFFFFFFFFFFFFFFF:F,FFF,FFFFFFF,,:FF,F,,:F,FFFFF:,F:,F::FF,F
@A00738:647:H5NVNDSX7:2:1134:4463:22216 kraken:taxid|9606
CTTACCCTTGAATTTTTTGAATTGATATATTATTTGACTGAAATCATTTTCCTTCTTGTTTAGTTTTTTTAAGAGATACTAAAGGAAATGTTACTCTGTTCTATAAGATTAATTTATAAAGCATCTCCTTCTTTGTCACATGATCAGATA
+
FFFFFFFFFFFFFFFFFFFFFFFFFFFFFFFFFFFFFFFFFFFFFFFFFFFFFFFFFFFFFFFFFFFFFFF:FFFFFFFFFFFFFF:FFFFFFFFFFFFFFFFFFF:FFFFFFFF:FFFFFFFFFFFFFFFFFFFFFFFFFFFFFFFFFF
@A00738:647:H5NVNDSX7:2:1134:14895:25222 kraken:taxid|9606
CCGGGGTGCAGGGGTGAGCAGTGCTGAAACAGGACAGCCTGGATGCAGAGGCAGTCAGGCCTCCAGAACCATTTCTCAACTCCAGCCTCCAGCCACCTCCCAAATGCAAGCTGAGTGTGGCGCTCCCTGCTTATCCCATGGGTAAGGGCT
+
FFFFFFFFFFFFFFFFFFFFFFFFFFFFFFFFFFFFFFFFFFFFFFFFFFFFFFFFFFFFFFFFFFFFFFFFFFFFFFFFFFFFFFFFFF:FFFFFFFFFFFFFFFFFFFFFFFFFFFFFFFFFFFFFFFFFFFFFFFFFFFFFFFFFF:
@A00738:647:H5NVNDSX7:2:1134:14986:26005 kraken:taxid|9606
CCGGGGTGCAGGGGTGAGCAGTGCTGAAACAGGACAGCCTGGATGCAGAGGCAGTCAGGCCTCCAGAACCATTTCTCAACTCCAGCCTCCAGCCACACCACACAAGCACCCTAACTGTGGCGAAACCCTCTTAACACAGCGATCTCCCCA
+
FFFFFFFFFFFFFFFFFFFFFFFFFFFFFFFFFFFFFFFFFFFFFFFFFFFFFFFFFFFFFFFFFFFFFFFFFFFFFFFF:FFFFFFFFFFFFFFF,,F,F,,FFFF,,,F,:F,,F,,FF,,,,FF,,F:F,FFF,,,,,,F,,,,,F:
@A00738:647:H5NVNDSX7:2:1134:8052:26334 kraken:taxid|9606
GGAAAAGAAGCATTATAAAGAGAAATAAAGTCTTCAGGAAAAAGAACCAAATTGGGATAGATGTTGAGATAGAAGAAATGAAGGAATTATAAGCTAAAAGTTTGAATCTTAATGTAGCAAATATAGAAATGGGGTATAGAATTAAATTTG
+
FFFFFFFFFFFFFFFFFFFFFFFFFFFFFFFFFFFFFFF:FFFFFFFFFFFFFFFFFF,FFFFFFFFFFFFFFFFFFFFFF:FFF,FFFFFFFFFFFF,FFFFFFFFFFF:FFFFFFFFFFFFFFFF,FFF:FFFFFFFFFFFFFFFFFF
@A00738:647:H5NVNDSX7:2:1134:8205:26663 kraken:taxid|9606
GGATTAAAAACAAGGTAAGCCTGTGTTAGCTTGGTAAATTATCACAATATAAGAGTGTTGTACAATGTACCAAGTTTAATGTAAAAGATGATGAACACCTCACACAGCCTGTTAAATTAATCAGAAACATTTCACTGTGAATGTGGAAGG
+
FFFFFFFFFFFFFFFFFFFFFFFFFFFFFFFFFFFFFFFFFFFFFFFFFFFFFFFFFFFFFFFFFFFFFFFFFFFFFFFFFFFFF:FFFFFFF:FFFFFFFFFFFFFFFFFFFFFFFFFFFFFFFFFFFFFFFFFFFFFFFFFFFFFFFF
@A00738:647:H5NVNDSX7:2:1134:18765:28541 kraken:taxid|9606
AGAACAGCCAATAATGGCAGAATGACTTCAGTGAGAAACAATAATAACAAAAATATTATTTACAAAAAATGATCACTAAATGATAATCTAAGAAATCAGTTTATGTAACAGCCTGGAGAGAGTTCACTGGTAGCACTTTAAAAAGCATAC
+
FFFFFFFFFFFFFFFFFFFFFFFFFFFFFFFFFFFFFFFFFFFFFFFFFFFFFFFFFFFFFFFFFFFFFFFFFFFFFFFFFFFFFFFFFFFFFFFFFFFFFFFFFFF:FFFFFFFFFFFFFFFFFFFFFFFFFFFFFFFFFFFFFFFFFF
@A00738:647:H5NVNDSX7:2:1134:20392:29199 kraken:taxid|9606
TAAGAAATTTGTCAACTCTAGTAAGTGGTAGAGCACAGAGAAAAGAAAAGCCAGGGAAGCTTTTACAGAGCAGGAGACAAGGATAGAAAAGGACTTATGAATGGGGAAACACAATTGACAAATTATTTTAAAATATTGCAGGTTTAATCG
+
FFFFFFFFFFFFFFFFFFFFFFFFFFFFFFFFFFFFFFFFFFFFFFFFFFFF:FFFFFFFFFFFFFFF:FFFFFFFFFFFFFFFFFFFFFFFFFFFFFFFFFFFFFFFFFFFFFFFFFFFFFFFFFFFFFFFFFF,FFFFFFFFFFFFFF
@A00738:647:H5NVNDSX7:2:1134:30029:31735 kraken:taxid|9606
GTTCTTTCATTCCTTCATTCCTCGTTCAATACCACTCTGCAGTTCTTCATAATATAGGGCATCTTATCTCACTTATTCTCTCATGTGCATCTCTCCAAGGGAAACATGTGACTTATCTGATTAATGAATTGAATAAAGAGTCACGGCTTA
+
FFFFFFFFFFFFFFFFFFFFFFFFFFFFFFFFFFFFFFFFFFFFFFFFFFFFFFFFF:FFFFFFFFFFFFFFFFFFFFFFFFFFFFFFFFFFFFFFFFFFFFFFFFFFFFFFFFFFFFFFFFFFFFFFFF:FFFFFF:FFFFFFFFFFFF
@A00738:647:H5NVNDSX7:2:1134:6090:36401 kraken:taxid|9606
TTTCTTCTCCTCAGAAATGAAGCAAGCACTTAGACCTCTTAACTGCTGATGAGCTGAGCTTGGATCCCTAAAAGCGGAAAAGAGAATTTGAATACCAAGACCCAGCTACCCTTAGGACTGGAGCAAGATTGGACACAGGTATAGGTGCTC
+
FFFFFFFFFFFFFFFFFFFFFFFFFFFFFFFFFFFFFFFFFFFFFFFFFFFFFFFFFFFFFFFFFFFFFFFFFFFFFFFFFFFFF:FFFF:FFFFFFFFFFFFFFFFFFFFFFFFFFFFFFFFFFFFFFFFFFFFFFFFF:FFFFFFFFF
@A00738:647:H5NVNDSX7:2:1134:30029:36620 kraken:taxid|9606
GTTCATCACGAATCTGTATGGTGTTTGCCATGTTTTGTTTTATCTCTAAATTCAATACCATGGGTGACTTTTTTATACCTAATTAACCTAGTTGAAATGACAACTCAGTACACAATCATATTATGAAGATCAAGAACATGCTTTTATTCC
+
FFFFFFFFFFFFFFFFFFFFFFFFFFFFFFFFFFFFFFFFFFFFFFF,FFFFFFFFFFFFFFFFFFFFFFFFFFFFFFFFFFFFFFFFFFFFFF:FFFFFFFFFFFFF,FFFFFFFFFFFFFFFFFFFFFFFFFFFFFFFFFFFFFFF:F
@A00738:647:H5NVNDSX7:2:1135:20320:3427 kraken:taxid|9606
GGTTTGATCATTTCTATTCAAATAGTCAATTTATCCTAACTTGATGCAGACTCCTTCTGGCATACATCAATGATTTTTAGATATATAATTCACATAGCATATCTCTTGAACACAGCCTACACTTCTAACTTCTTAAACACAGTTCCATAG
+
FF::FFFFFFFFFFFFFFFFFFFFFFFFFFFF,FFFFFFFF:FFFFFFFFF:FFFFFFFFFF,FFF:FFFFFF:FFFFFFFFFF:FFFFFFFFFFFFFFFFFFFFFFFFFFFFFF:F:FFFFFFFFFF:FFFFFFF:FFFFFF:FFFFFF
@A00738:647:H5NVNDSX7:2:1135:28103:5572 kraken:taxid|9606
ATGCATCTTTCCTGTGCAATATCTTCATGAACAGGATATGAGGGTGTCACCGTGCAGTCGAGGAGGCAGGCCATGCTATGGCACCCGAAGGACCTTTGAAATCTCCACCAACCTGAGAGCTTGAGGAGGGTCAGTAAACCCTGGGGGTGT
+
FFFFFFFFFFFFFFFFFFFFFFFFFFFFFFFFFFFFFFFFFFFFFFFFFFFFFFFFFFFFFFFFFFFFFFFFFFFFFFFFFFFFFFFFFFFFFFFFFFFFFFFFFFFFFFFFFFFFFFFFFFFFFFFFFFFFFFFFFFFFFFFFFFFFFF
@A00738:647:H5NVNDSX7:2:1135:25418:5995 kraken:taxid|9606
AAGAAGAGAATACTTATGTAGACTATATATACACAGACATATGACTATATCAATAATATGATGATACATCAATAAATAAAAAAAATGATTGACATATCTGCCATTTCCAGTGTGCTTCGTGTATTTCTGTGATTGAAATTATCATACAGA
+
FFFFFFFFFFFFFFFFFFFFFFFFFFFFFFFFFFFFFFFFFFFFFFFFFFFFFFFFFFF:FFFFFFFFFFFFFFF:FFFFFFFFFFFFFFFFFFFFFFFFFFFFFFFFFFFFFFFFFFFFFFFFFFFFFFFFFFF:FFFFFFFFFFFFFF
@A00738:647:H5NVNDSX7:2:1135:2817:10128 kraken:taxid|9606
GGGGATGTTGCTTGTTTATTTTGTGTGTCTTCATACCCCAAAACTCCTACCCAGTGGCCTGAGACATGAGGGGCCCAACAGCAAGGTAACTGGATGTTAATGACAGAGGGTTTCTGACTTCTCAACTCCATGCCAATCATTCCCAGCCCT
+
FFFFFFFFFFFFFFFFFFFFFFFFFFFFFFFFFFFFFFFFFFFFFFFFFFFFFFFFFFFFFFFFFFFFFFFFFFFFFFFFFFFFFFFFFFFFFFFFFFFFFFFFFFFFFFFFFFFFFFFFFFFFFFFFFFFFFFFFFFFFFFFFFFFFFF
@A00738:647:H5NVNDSX7:2:1135:30463:11318 kraken:taxid|9606
ACCCACCAAGCAGGCCCTCTTGTGAGTTTAACTGATTTTGCCATTTAAACATTTTGTTAAGGAATGAAGATGCTTCCTTCATTCCTTAACATTCCAAGCTGGACGTGCCCTTCGTAGACGAGGGCAAATTACTTGTGATGGGTGCGTGGG
+
F:FF:FFFFFFFFFFFFFF:,:FFF::FFFF:FF:FFFFF,:FFFFFF:FFFFFFFFFFFF,FFFFFFFFFF,FF:,:F,FFFFFFFFFFFFFFFFFF,FFF:F:FFFFFFFFFFFFFFFF,:F:FFFFFF,FF,FFFFFFFF:FFF,:F
@A00738:647:H5NVNDSX7:2:1135:18575:12148 kraken:taxid|9606
AAACTAAAGGAAAAAGTTCTATTGAAAGTAACAATTACAAGATACTATGTGTGATCAAGTTAGAATATTAAACAAAAACTCTTTGGGAAGAAAAAGGAAAATTTGAAAATATTTTAAATTATAGGCAAGATAGGTAAGACTAGACTATTA
+
FFFFFFFFFFFFFFFFFFFFFFFFFFFFFFFFFFFFFFFFFFFFFFFFFFFFFFFFFFFF,FFFF,FFFF::FFFFF:FFFFFFFFFFFF:FFF:FF:FF,FFFFFFFFFFFFFFFF,FFFFFFFFFFF:FFFFFFFFFFFFFFFFFFFF
@A00738:647:H5NVNDSX7:2:1135:7039:13056 kraken:taxid|9606
ATGAAAGGCAGGGGCTTCCGCTATGTCACCTGGACAGGCCCTGAGCAGGAGAGGCAGCATTCCTGTGAGAGGGGAGTGGGGTGCTGGGAGGAGGGGCTGGGTACCAGACAGGTTGCCAGGCACGCTTTACATGAGCATGTGAACCGAGGC
+
FFFFFFFFFFFFFFFFFFFFFFFFFFFFFFFFFFFFFFFFFFFFFFFFFFFFFFFFFFFFFFFFFFFFFFFFFFFFFFFFFFFFFFFFFFFFFFFFFFFFFFFFFFFFFFFFFFFFFFFFFFFFFFFFFFFFFFFFFFFFFFFFFFFFFF
@A00738:647:H5NVNDSX7:2:1135:19596:13228 kraken:taxid|9606
AAACTAAAGGAAAAAGTTCTATTGAAAGTAACAATTACAAGATACTATGTGTGATCAAGTTAGAAGATTAAACAAAAACTCTTTGGGAAGAAAAAGGAAAATTTGAAAATATTTTAAATTATAGGCAAGATAGGTAAGACTAGACTATTA
+
FFFFFFFFFFFFFFFFFFFFFFFFFFFFFFFFFFFFFFFFFFFFFFFFFFFFFFFFFFFFF:FFFFFFFFFFFFFF:,FFFFF:FFFFFFFFFF,FFFFFFFFFF:FFFFFFFFFFF:FFFFFFFFF:F:FFFFFFFFFFFFFFFFFFFF
@A00738:647:H5NVNDSX7:2:1135:5864:15405 kraken:taxid|9606
GCGAAGCCTTCAGTTACTATTTGCTTTTCAACCCAGACCACAGAATTCATTATAGCTCTTTTACTCCTAACGACTTTGTATGCCTCTTTGTGTCTCACCCACTAAGATATTCATGTTATTTTTATTACTCTGGCTATGTCTTATTGCCTT
+
FFFFFFFFFFFFF:FFFFFFFFFFFFFFFFFFFFFFFFFFFFFFFFFFFFFFFFFFFFF:FFFFFFFFFFFFFFFFFFFFFFFFFFFFFFFFFFFFFFFFFFFFFF:F:FFFFFFFFFFFFFFFFFF:FFFFFF:F:FFFFFF:FFFF:F
@A00738:647:H5NVNDSX7:2:1135:19633:17613 kraken:taxid|9606
GTTTAACTTTGCCCCCACTCCCCAGAGAAAATAGATATACTGAAGTTCTTACCTTTAAATACTTCATAATGTGACCTTATTTGAAAACTGAGTTGTTTCAGATGTAATGAATTAAGCTGAGTTCATGCTGAAATAGTGAGTCTTTATTCC
+
FFFFFFFFFFFFFFFFFFFFFFFFF:FFF:FFFFFFFFFFFFFFFFFFFFFFFFFFFFFFFFFFFFFFFFFFFFFFFFFFFFFFFFFFFFFFFFFFF::::,FFFFFFFFFFFFFFFFF,FFFFFFF,FFFFFFFFFFFFFFFFFFFFFF
@A00738:647:H5NVNDSX7:2:1135:25455:20337 kraken:taxid|9606
ATTCCAATAAAGAAGAAAAAAAAACAAAAAATTAAATACAATAAAATTACACATAAATCCAGATTATACCATAACATAACAAAAAATTACTTTAAATACCATACCATAACAATTTCTAACTTTTCAAAACAAATCAAACAATACCATAAC
+
F,::FF:,:,FFF:FFFF,F:FFF:FF:F,:FFFF,F,,,FFF,,F:F,FF:,,FF,:FFFF,,,FF:,F,F:,:F:FFF::,F,FF:FFF,:,FF,F,F,FF,:F:,,,FFF::,FF:FFFFF,,,F,F,,FFF:F,F,FF:,,,,:,,
@A00738:647:H5NVNDSX7:2:1135:21856:25911 kraken:taxid|9606
AAATTAGTTGTATGGTTATGGGAAGTGATTCAATTAATATTTAGTTTGCCATATTGCAAAATAATGGAAGTCCTTGTATTTTTCTATGTTTAGTTTTTAAGTTGTTGAGCATACTCTATGTGGTATTTAATGATAACCAACACAAATAGT
+
FFFFFFFFFFFFFFFFFF:FFFFFFFFFFFFFFFFFFFFFFFFFFFFFFFFFFFFFF:FFFFFFFFFFFFFFFFFFFFFFFFFFFFF,FFFFFFFFFFFFFFFFFFF::F:FFFFFFFFFFFFFFFFFFFFFFFFFFFFFFFFFFFF:FF
@A00738:647:H5NVNDSX7:2:1135:2799:26819 kraken:taxid|9606
GTCATGGAGACTATCTTGACCACCAATTTCGATTTCATTTTCCTCCTTAGTACAGAATTCTTACTTATGTTACTCTGGTCTGATTTCATTCACAGCTAAAAGCACACATTTTTCAGTCTCTTTTGAAGGTTAAAGTGGACTAGGGCATGT
+
FFFFFFFFFFFFFFFFFFFFFFFFFFFFFFFFFFFFFFFFFFFFFFFFFFFFFFFFFFFFFFFFFFFFFFFFFFFFFFFFFFFFFFFFFFFFFFFFFFFF:FFFFFFF:FFFFFFFFFFFFFFFFFF:FFFFFFFFFFFFFFF,FFFFFF
@A00738:647:H5NVNDSX7:2:1135:28357:33098 kraken:taxid|9606
TGCCCAAGTTAATGTGACATTAAGCAGCAAATAAAACACCATCATGACAGATGGCAAGAGAGACATGGAAGAAAGCAAACAGTTTTACACTTTAGTACCTTTAATGGCACTTTTTTTTTTACTCCTTTAACAAGGAACCCTGCATTTTGC
+
FFFFFF:FFFF:FFFFFFFFFF:F,FF:FFFFF:FFFFFF:FFFF:FFFFFFF:FFFFFFFFFFFFFFFFFFFFFF,FFFFFFF:F:FFFFFFFFFFFFFFFFFFFFFF:FFFFFFFFFFFFFF::FF,,FFF,FFF,F,FFFFFF:FFF
@A00738:647:H5NVNDSX7:2:1135:27335:33833 kraken:taxid|9606
TGCCCAAGTTAATGTGACATTAAGCAGCAAATAAAACACCATCATGACAGATGGCAAGAGAGACATGGAAGAAAGCAAACAGTTTTACACTTTAGTACCTTTAATGGCACTTTTTTTTTTACTCCTTTAACAAGGAACCCTGCATTTTGC
+
FFFFFFFFFFFFFFFFFFFFFFFFFFFFFFFFFFFFFFFFFFFFFFFFFFFFFFFFFFFFFFFFFFFFFFFFFFFFFFFFFFFFFFFFFFFFFFFFFFFFFFFFFFFFFFFFFFFFFFFFFFFFFFFFFFFFFFFFFFFFFFFFFFFFFF
@A00738:647:H5NVNDSX7:2:1135:6650:36432 kraken:taxid|9606
GTCTTTAAATCATGTACTGTAGACTGTGTTGTGATGTACCAGGCGACTTTTAAGTCTGATCATACTTTAAGTAGACCTAAGCTTTTTGGTGGTGGCTTTACATCAACCCTGGGGCTGTTACTAGTCCCTCACTTAAACCCTCGCTTACCC
+
FFFFFFF:FFFFFFFFFFFFFFFFFFFFFFFFFFFFFFFFFFFFFFFFFFFFFFFFFFFFFFFFFFFFFFFFFFFFFFFFFFF::FFFFFFFFFF:F:FFFFFFFFFFFFFFFFFFFFFFFF:FFFFFFFFFFFFF:FFFFFFFFFFFFF
@A00738:647:H5NVNDSX7:2:1135:10899:36714 kraken:taxid|9606
TATGTGTACCTGTTGAAGATATGAAAAGCATATGAAACCATGCATTTAATTCCTCAGTTATCTTTTAAAATCCTGAATGTTGTATTTTTGCCCTTGTGCTCTCCTACCCTTTCAATATAGTAACAAAACTGTATACCTTCATCCTCCATT
+
FFFFFFFFFFFFFFFFFFFFFFFFFFFFFFFFFFFFFFFFFFFFFFFFFFFFFFFFFFFFFFFFFFFF:FFFFFFFFF:FFFFFFFFFFFFFFFFFFF:FFFFFFFFFFFFFFFFFFFFFFFFFFFFFFF:FFFFFFFFFFFFFFFFFFF
@A00738:647:H5NVNDSX7:2:1136:21061:5368 kraken:taxid|9606
ATTCATTCTTCATTTATGTGATACAGTTTTCTACCTTCAGAAGGCTTGGAGCCTGGGTTGGGGATGACAAAACAAATACATATGTACAGACTTAAACACCATAATACCATGATGTACAAAGACCTGTGGAACAAAATGCAGAATACAACT
+
FF:F,:,F,FFFF,FFFFFFFFFFF:,F:F:,FF,,FFF:FFF:F:F,FFF,F:::FF:,:,::F:,F:F,FFFFFFFFF,FF:FFFFFFF:FFFF:FFF,FFF:F:FFF,FFF,FFF,FFFFF,,:FFFFF::FF,FFFF,FFF,FFFF
@A00738:647:H5NVNDSX7:2:1136:26259:10645 kraken:taxid|9606
TTTAATATAACATACTAGAGAAAATCCAGAACATTCTTCTCCCTCTCTCTTCTTCATCACATTCACATCTCAGCCTATAGAGCAGAGTTTATTCCTTAGTATAATATCAAGGCCTGTTTTAAAAATATATATATTATACATGTGAATGAG
+
FFFFFFFFFFFFFFFFFFFFFFFFFFFFFFF:FFFFFFFFFFFFFFFFFFFFFFFFFFFFFFFFFFFFFFFFFFFFFFFFFFFFFFFFFFFFFFFFFFFFFFFFFFFFFFFFFFFFFFFFFFFFFFFFFFFFFFFFFFFFFFFFFFFFFF
@A00738:647:H5NVNDSX7:2:1136:15971:12179 kraken:taxid|9606
ATATACAAAAGCAATTATTTTTGTTCCGATCTCACATAAGTCATTCAATCAATGTTATTTTCATTGTTATTTTCCCCTTTAATGAAATGTATCTTTTTCATAGTTTCCTACTTGTGAGAATAATGTGTCTAATAATAGTTTTTAAAACTA
+
FFFFFFFFFFFFFFFFFFFFFFFFFFFFFFFFFFFFFFFFFFFFFFFFFFFFFFFFFFFFFFFFFFFFFFFFFFFFFFFFFF:FFFFFFFFFFFFFFFFFFFFFFFFFFFFFFFFFFFFFFFFFFFFFFFFFFFFFFFFFFFFFFF:FF,
@A00738:647:H5NVNDSX7:2:1136:24442:15107 kraken:taxid|9606
ATCTGAATAGACACTTGCCATAAGAAGAAATAAATGGCTTATACATACATGAGAGGACACTCAACACCATTAGGATTATCATGGAAACTCTAAATAAAATTTAAAAATGCCACTACATACCCATCTGAATGCCTAAAATTAAAAAGATTG
+
FFFFFFFFFFFFFFFFFFFFFFFFFFFFFFFFFFFFFFFFFFFFFFFFFFFFFFFFFFFFFFFFFFFFFFFFFFFFFFFFFFFFFFFFFFFFFFFFFFFFFFFF:FFFFFFFFFFFFFFFFFFFFFFFFFFFFFFFFFFFFFFF:F,FFF
@A00738:647:H5NVNDSX7:2:1136:30382:19038 kraken:taxid|9606
CATTCTATTCGTAGTTTGTATATTACTTTTTGTAAGCTACAGAACATTTCAACATCCATTATTTGATTTGTTTATATCAACAAATCAGTGAATAAGAAGAGGCTGGGTTATTTGTTCCAATTATAGGTGGGGAGTCAAAGTCTTAGTTTA
+
FFFFF,FF,F:FFFFF::FFFF,,FFFFFFFFFFF:,FF,FFFF:FFFF,FFFFFFFF,,FF,F,:FF:FFFFF:FFFFFFFFFFFF:F,F:FFFFFFFFF:FF:FFFFFFF:FFF:FFF,FFFFFFFF:::FF,FFFFFFFF:FF:FFF
@A00738:647:H5NVNDSX7:2:1136:14479:20494 kraken:taxid|9606
ATATCAGAGTTTGTCTGTGTGATGAATAAATGTACAGCAGAAGTGATGGTATGCTGTAAACGAAACTGGGTAGGAATGGATGCTACGGAGTCCAAATTGGAATTAGCAACACTTGATAACTGGATTTTTAAATGCAAGGGAACACAAAGT
+
FFFFFFFFFFFFFFFFF:FFFFFFFFFFFFFFFFFFFFFFFFFFFFFFFFFFFFFFFFFFFFFFFFFFFFFFFFFFFFFFFFFFFFFFFFFFFFFFFFFFFFFFFFFF:FFFFFFFFFFFFFFFFFFFFF::FFFFFF:F:FFFFFFFFF
@A00738:647:H5NVNDSX7:2:1136:12762:21652 kraken:taxid|9606
ATATCAGAGTTTGTCTGTGTGATGAATAAATGTACAGCAGAAGTGATGGTATGCTGTAAACGAAACTGGGTAGGAATGGATGCTACGGAGTCCAAATTGGAATTAGCAACACTTGATAACTGGATTTTTAAATGCAAGGGAACACAAAGT
+
FFFFFFFFFFFFFFFFFFFFFFFFFFFFFFFFFFFFFFFFFFFFFFFFFFFFFFFFF:FFFFFFFFFFFFF:FFFFFFFFFFFF,FFFFFFFFFFFFFFFF:FFFFFF,FFFFFFFFFFFFFFFFFFFFFFFFFFFFFFFF:FFFFFFFF
@A00738:647:H5NVNDSX7:2:1136:29785:21668 kraken:taxid|9606
TTCAACTGACCCATTAAAACTTCAAGTTCGATACCTTTCTTGCCTTTCCTTTATTTGTACTCAGTTGAAACAAGGTGGAGCCCTGGAGCCCACTGTGCTGAATGGGCTTCCTGCTTCAGTAAGGGAGAGGATGTCCACACAGTAATGCCT
+
FFFFFFFFFFFFFFFFFFFFFFFFFFFFFFFFFFFFFFFFFFFFFFFFFF:FFFFFFFFFFFFFFFFFFFFFFFFFFFFFFFFFFFFFFFFFFFFFFFFFFFFFFFFFFFFFFFFFFFFFFFFFFFFFF,FFFFFFFFFFFFFFFFFFFF
@A00738:647:H5NVNDSX7:2:1136:7184:22795 kraken:taxid|9606
ATACAGTCTTTGATTAATAGATATGGATATTTTTGGCTTGATTATGTTGGCATTTTCCCAATATATGGTTATAATTTGTTGTCATGAATATTTGTGGTAATTTAGTAGTTAAATTCAATAAGAAGCTATTGTGTTCCAGGTACCATGGGA
+
FFFFFFFFFFFFFFFFFFFFFFFFFFFFFFFFFFFFFFFFFFFFFFFFFFFFFFFFFFFFFFFFFFFFFFFFFFFFFFFFFFFFFFFFFFFFFFFFFFFFFFF::FFFFFFFFFFFFFFFFFFFFFFFFFFFFFFFFFFFF:FFFFFFFF
@A00738:647:H5NVNDSX7:2:1136:9037:24095 kraken:taxid|9606
AGGTTCAGACTATTTTACAGGCAGCTAAGCTGGCTAGAAGGCGTGCACAACACACAGCAGGATAATGGGGAAGAGCCCATCCTGTAGGGGAGTAACCACAGAGCTCTGCAGGAGACTACCCCAAGCAAACTTGAACAAACTCCCTCCTCC
+
FFFFFFFFFFFFFFFFFFFFFFFFFFFFFFFFFFFFFFFFFFFFFFFFFFFFFFFFFFFFFFFFFFFFFFFFF:FFFFFFFFFFFFFFFFFFFF,FF,FFFFFFFFFFFFFFFFFFFFFFFFFFFFF:FFFFFFFFFFFFFFFFFFFFFF
@A00738:647:H5NVNDSX7:2:1136:10068:26443 kraken:taxid|9606
TTTGCCAAGATCTTGTCTTTAAGTCCTCAGCTTTTCTCAATTAATCCTGATACATCGTATATTCTACCCTACCGCAATTTATTTCTTAGGCACTGACCTAATGAATCCATTACAAGCAAGAAACTCATCCGTGGTTCCTTACGGACTGCA
+
FFFFFFFFFFFFFFFFFFFFFFFFFFFFFFFFFFFFFFFFFFFFFFFFFFFFFFFFFFFFFFFFFFFFFFFFFFFFFFFFFFFFFFFFFFFFFFFFFFFFFFFFFFFFFFFFFFFFFFFFFFFFFFFFFFF:FFFFFFFFFFFFFFFFFF
@A00738:647:H5NVNDSX7:2:1136:17544:26553 kraken:taxid|9606
CATGCCTATGGTTCTAGAGGCACAGGGGCCCTGCAACGCTCCCTACCAGTGATGAATAAGAAATGTCTGGGGGACTAAGACATCAGACTGAAGAAGGGTGAGGAACATTGAGGAACGGTGGATGTTCGCTACAGATCTCAGGGAGCCTGA
+
FFFFFFFFFFF:FFFFFFFFFFFFFFFFFFFFFFFFFFFFFFFFFFFFFFFF:FFFFFFFFFFFFFF:FFFFFFFFFFFFF:FFFFFFFFFFFFFFFFFFFFFF,FFFFFFFFF:FFFFFFFFFFFFFFF:FFFFFFFFFFFF:FFFFFF
@A00738:647:H5NVNDSX7:2:1136:1877:29074 kraken:taxid|9606
AGTGCATATTCACCTATTCAGACATTCTTTACAAATTTAGAAAATGTGTCTATCATACCCCCGAGGAAATCTCATTAAAAGTTTATGAACAAAAGGGTAGACAATATACTGAACATTCCATCTGTAATTGCTATTATTTTAGATTATCTA
+
:FFFFFFFFFFFFFFFFFFFFFFFFFFFFFFFFFFFFFFFFFFFFFFFFFFFFFFFFFFFFFFFFFFFFFFFFF:FFFFFFFFFFFFFFFFFFFFFFFFFFF:FFFFFFFFFFFFFFFFFFFFFFFFFFFFFFFFFFFF:FFF:FFFFF:
@A00738:647:H5NVNDSX7:2:1136:12545:29074 kraken:taxid|9606
CCCTGGCAGAAGCTTCTGCTTTCTTAATCCATTTGAGGAAAAACATCCAGCTTCTCTCTGATGCCATCTGCTCGGGAGGTGTTCAGCTGGAAAAGGATTATGTGGGTTTTAGTATATAAATGATGTGCAATTTGTTCTGTTTATAAAATA
+
FFFFFFFFF:FFFFFFFFFFFFFFFFFFFFFFFFFFFFFFFFFFFFFFFFFFFFFFFFFFFFFFFFFFFFFFFFFF:FFFFFFFFFFFFFFFFFFFFFFFFFFFF:FFFFFFFFFFFFFFFFFFFFFFFFFFFFFFFFFFFFFFFFFFFF
@A00738:647:H5NVNDSX7:2:1136:16776:29637 kraken:taxid|9606
CTATTTTCTTATTATATCCCAGCAATGTCAGTTTTCTGTCAAAGTCAATGATAAAGCATCCCTCTGTTTCCTACTGGATGACTTTAGAATGGAATGGAGGAGAAAAGTAATCTTTATAGCTAAAGACTTAAAAGAAGATGGCAGGTATAT
+
FFFFFFFFFFFFFFFFFFFFFFFFFFFFFFFFFFFFF,FFFFFFFFFFFFFFFFFFFFFFFFFFFFFFFFFFFFFFFFFFFFFFFFFFFFFFFFFFFFFFFFFFFFFF:FFFFFFFFFFFFFFFFFFFFFFFFFFFFFFFFFFFFF:FFF
@A00738:647:H5NVNDSX7:2:1136:27199:32033 kraken:taxid|9606
GTAGCACACTTAATAAATACACTCTTTGTAGCACACTTGATCTTTATAATTCCAGGAGTCCAAGTTGTTCAGCTCCCGTGTTTTGTTTAAGGAAACACAGTTCAATAGGTATTAAAAAATAACTAAAATATTTTACTTGCATTTCTCATC
+
FFFFFFFFFFFFFFFFFFFFFFFFFFFFFFFFFFFFFFFFFFFFFFFFFFFFFFFFFFFFFFFFFFF:FFFFFFFFFFFFFFFFFFFFFFFFFFFFFFFFFFFFFFFFFF,FFFF,FFFFFFFFFFFFFFFFFFFFFFFFFFFFFFFFFF
@A00738:647:H5NVNDSX7:2:1136:4625:33176 kraken:taxid|9606
CCTGAATGGTGTGATTATAGATCACACTCCAAGGTTATTAGGGTAAAATTTAACACTAATATTCACACCTCCGCTACCCACATCACCATCATCTTCTTCTCACCCAGTGGCCCCCTCCTCATCTCAAGAAAGAGGGCTCAAGTTGATGAG
+
FFFFFFFFFFFFFFFFFFFFFFFFFFFFFFFFFFFFFFFFFFFFFFFFFFFFFFFFFFFFFFFFFFFFFFFFFFFFFFFFFFFFFFFFFFFFFFFFFFFFFFFFFFFFFFFFFFFFFFFFFFFFFFFFFFFFFFFFFFFFFFFFFFFFFF
@A00738:647:H5NVNDSX7:2:1137:21242:2519 kraken:taxid|9606
ATTGTGCCAAGTTTCTTATTTATATTATCCTATTTATAATCTTGATAGCAATCCTATTTCATAGAAAATAGGATCTCCATTTTACAGAAGAGATAACTGAGGTACAATAAGTAACTTGCCAGAGATCAAACAGCTACTAATTAAATGGAA
+
FFFFFFFFF:FFFFFFFFFFFFFFFFFFF:FFFFFFFFFFFFFFFFF:FFFFFF:FF:FFFFF,FFFFFFFFFFFFFFFFFFFFFF:FFFFFFFFFFFFFFFFFFFFFFFFFF:FFFFFFFFFFFFF:F,FFFFFFFFFFFFFFFFFFFF
@A00738:647:H5NVNDSX7:2:1137:28691:9032 kraken:taxid|9606
TTCCTCTGTTAGCAAATCATGCTCTTTTCTTTTTAGTCATATCATAATAAAAATGTTAAAATAAAGGATTCCGAAGGGGGAAAAGTAATAATTTTTTTTCCAACTAGTTCATTTACACCTCATAAATGATGCTAGAAGCATCAACAAAAT
+
::F:FFFF::FF:FFFFFFFFF:FFFFFFFFFFFFF:FFFFFFFFFF:FFFFFFFF:FFFFFFFFFFF:FFFFFFF,,FFF:FF:FFFFFFFFFFFFFFFFFF:FFFFFFFFF:FFFFFFFF,FFFF:FF:FFF,FF,FF:FFFFFFFF:
@A00738:647:H5NVNDSX7:2:1137:21766:11099 kraken:taxid|9606
AATGAGTTTGTGGAGTCATAGCACGTCTCTGAACTGCTTATCGCCAATCTTCTGTGTCATGATTATATACATTTTTATGGCACTGGAAAAGTAATTGCAAATTTACTTTTAAAATTTAAAATATAATGGCATAATTTAGTAAGTAATGGC
+
FFFFFFFFFFFFFFFFFFFFFFFFFFFFFFFFFFFFFFFFFFFFFFFFFFFFFFFFFFFFFFFFFFFFFFFFFFFFFFFFFFFFFF:FFFFFFFFFFFFFFFFFFFFFFFFFFFFFFF:FFFFFFFFFFFFFFFFFFF:FFFFFFFFFFF
@A00738:647:H5NVNDSX7:2:1137:26060:11616 kraken:taxid|9606
CTGCCGGGTCCAAGTTGGAAAGGAAGAAATACCCTACCTTTTTCTTTTAAATCTTTCACTAGTTGTTTTCTGTAATTTTAGCCAAATCTTAGCTCATACAGAAATTACAGAGACAGAATTGTGGAGAGGATGAAAATGCAGGATTGAAAG
+
FFFFFFFFFFFFFFFFFFFFFFFFFFFFFFFFFFFFFFF:FFFFFFFFFFFFFFFFFFFF:FFFFFFFFFFFFFFFFFFFFFFFFFFFFFFFFFFFFFFFFF,FFFFFFFFFFFFFF,FFFFFFFFFFFFFFFFFFFFFFFF:FFFFFFF
@A00738:647:H5NVNDSX7:2:1137:25970:11647 kraken:taxid|9606
CTGCCGGGTCCAAGTTGGAAAGGAAGAAATACCCTACCTTTTTCTTTTAAATCTTTCACTAGTTGTTTTCTGTAATTTTAGCCAAATCTTAGCTCATACAGAAATTACAGAGACAGAATTGTGGAGAGGATGAAAATGCAGGATTGAAAG
+
FFFFFFFFFFFFFFFFFFFFFFFFFFFFFFFFFFFFFFFFFFFFFFFFFFFFFFFFFFFFFFFFFFFFFFFFFF:FFFFFFFF:FFFFFFFFFFFFFFFF:FFFFF:FFFFFFFFFFFFFFFFFFFFFFFFFFFFFF,FFFFFFFFFFFF
@A00738:647:H5NVNDSX7:2:1137:28890:11725 kraken:taxid|9606
AAAATCCCTTGTGTCTACACAGTAGGGTAGTTTTGGATTCATTATTTCTATGGCAAAACATCTTATTTGTAGGTCTTTTATTTACATGCATATTTGCTGGAGAGCTGAAAAAGCAGAATGAGGAGACGAGGGAATACTTGGCATTGCCAC
+
FFFFFFFFFFFFFFFFFFFFFFFFFFFFFFFFFFF:FFFFFFFFFFFFFFFFFFFFFFFFF:FFFFFFFFFFFFFFFFFFFFFFFFFFFFFFFFFFFFFFFFFFFFFFFFFFFFFFFFFFFFFFFFFFFFFFF,FFFFFFFFFFFFFFFF
@A00738:647:H5NVNDSX7:2:1137:3504:11851 kraken:taxid|9606
CTCTCAAAACCAAAAAATATTATGCCAGTAGCTTTGCATATTCCAAGACTCTCTATGCAAAATCCCAACCTATGGAAGCCATTCACCTCACTCACTGTAGAAGAGAGGTAACATAGATGGCCCGAGCCTGCTGTCCTTAGAAAGGCTTGC
+
FFFFFFF:FFFFFFFFFFFFFFFFFFF:FFFFFFFFFFFFFFFFFFFFFFFFFFFFFFFFFFFFFFFFFFFFFFFF,FFF:FFFFFFFFFFFFFFFFFFFFFFFFFFF:F:FFFFFFFFFFFFFFFFFFFFFFFFFFFFFF:FFFFFFFF
@A00738:647:H5NVNDSX7:2:1137:26359:14325 kraken:taxid|9606
CTGCCGGGTCCAAGTTGGAAAGGAAGAAATACCCTACCTTTTTCTTTTAAATCTTTCACTAGTTGTTTTCTGTAATTTTAGCCAAATCTTAGCTCATACAGAAATTACAGAGACAGAATTGTGGAGAGGATGAAAATGCAGGATTGAAAG
+
FFFFFFFFFFFFFFFFFFFFFFFFFFFFFFFFFFFFFFFFFFFFFFFFFFFFFFFFFFFFFFFFFFFFFFFFFFFFFFFFFFFFFFFFFFFF:FFFFFFF:FFFFFFFFFFFFFFFFFFFFFFFFFFFFFFFFFFFFFFFFFFFFF:FFF
@A00738:647:H5NVNDSX7:2:1137:11062:18082 kraken:taxid|9606
CCTCGCCATTATTTTTGCTGCTCCACCAAAGTGGGGAGCCTGGTGACTGCACCTCCCCTCTCCTCTGTCCTCCTCCTCACCATTATTTTGGTGGACGCCCTGGTGCCTGGGTCTGTGTAGGGTTCCCCCCATGGGAACAGCACAGGATTC
+
FFFFFFF:F,FFFFFFFFFFFFFFFFFFFFFFFFFFFFFFFFFFFFFFFFFFFFFFFFFFFFFFFFFFFFFFFFFFFFFFFFFFFFFFFFFFFFFFFFFFFFFFFFFFFFFFFFFFFFFFFFFFFFFFFFFFFFFF,FFFFFFFFFFFFF
@A00738:647:H5NVNDSX7:2:1137:22607:22983 kraken:taxid|9606
GTTACCATAGACTTCAAATGAATGAGTATAATAGCAAGACTACTACCTGTATTTGCCAGCACCCCAATAAAATTTTACATGGAGGGAAATCTTTCTTCTGTCTGCCACAAGATCACTGAAACATGGTGCCCAAGGGAAAAATGGCTGTTG
+
FFFFFF:FFFFFFFFFFFFFFFFFFFFFFFFFFFFFFFFFFFFFFFFFFFFFFFFFFFFFFFFFFFFFFFFFFFFFFFFFFFFFFFFFFFFFFFFFFFFFFFFFFFFFFFFFFFFFFFFFFFFFFFFFFFFFFFFFF:FFFFFFFFF:FF
@A00738:647:H5NVNDSX7:2:1137:9100:25520 kraken:taxid|9606
TACATTCTAGACTTGGTTTTGTAACTCAATAAGTTTGTGACATTCAGGAATTTACTTTTCTAAACTAAGACTTTGCCTCCCCACCTATAATTGGAACAAATAACCCAGCCTCTTCTTATTCACTGATTTGTTGATATAAACAAATCAAAT
+
FFFFFFFFFFFFFFFFFFFFFFFFFFFFFFFFFFFFFFFFFFFFFFFFFFFFFFFFFFFFFFF:FFFFFFFFFFFFFFFFFFFFFFFFFFFFFFFFFFFFFFFFFFFFFFFFFFFFFFFFFFFFFFFFFFFFFFFFFFFFFFFFFFFFFF
@A00738:647:H5NVNDSX7:2:1137:23041:26271 kraken:taxid|9606
TTCCCTTCGCAAGCCCATATGGAGAACTGAGGCCCCTGCCTGAGAGTCCTAGCTGAGCTTACAGAACAACTTTCAGCCTTGGGAGTGAGGCCATTTGGACCTTCTTTGTTCTATACTTCAGAGAATGGAGTTATTTTTGAGATGTAGTCC
+
FFFFFFFFFFFFFFFFFFFFFFFFFFFFFFFFFFFFFFFFFFFFFFFFFFFFFFFFFFFFFFFFFFFFFFFFFFFFFFFFFFFFFFFFFFFF:FFFFFFFFFFFFFFFFFFFFFFFFFFFFFFFFFFFFFFFFFFFFFF:F:FFFFFFFF
@A00738:647:H5NVNDSX7:2:1137:18792:27492 kraken:taxid|9606
ATCTTGACCCTCAAATTGATTAACAAGATGGCTTTGATCATCCACAGACATCCAGTCCCATCTCCACCCAGAGCAGGAGCCCCTCCCACAGCATGCCTGATGGTTACTCATCATTTCCAACCCAAACCATTTCAGTATTGGGGACCTCAC
+
FFFFFFFFFFFFFFFFFFFFFFFFFFFFFFFFFFFFFFFFFFFFFFFFFFFFFFFFFFFFFFFFFFFFFFFFFFFFFFFFFFFFFFFFFFFFFFFFFFFFFFFFFFFFFFFFFFFFFFFFFFFFFFFFFFFFFFFFFFFFFFFFFFFFFF
@A00738:647:H5NVNDSX7:2:1137:22471:28792 kraken:taxid|9606
AAAAGTTTGCATGCCTTTTCCAATTACATTTGATCTGTGAATCCTCTCCCCACCCCACCCCTGTTTTTTTTTTTAACCAAAGCCTCTGTTTTTGCCTAGGTTTTCCAGGCAAAAATATTCTAGTGGGGACAACTGCTACTACACTTCATG
+
FFFFFF:FFFFFFFFFFFFFFFFFFFFFFFFFFFFFFFFFFFFFFFFFFFFFFFFFFFFFFFFFFFFFFFFFFF:F,FFFF:FF,FFFFFFFFFFF,F,FFFFF,FF:FFFFFFFFF,F,:FFF:FFFF:FFF:F:FF,FFF:FFF,FF:
@A00738:647:H5NVNDSX7:2:1137:20365:31062 kraken:taxid|9606
CATATAACATTGAAACAAAAAAAATGACATTTGCAGTGAGTCTTTGTAAACTATACAAGTATGAAATTTACATTCAAAGCCTCTCACAATTTGGCCCCTGCTGATATTTCCACCTTTATAACTCACTTTGTTAGGGTGAAGGTGAGGCAA
+
FFFFFFFFFFFFFFFFFFFFFFFFFFFFFFFFFFFFFFFFFFFFFFFFFFFFFFFFFFFFFFFF,FFFFFFFFFFFFFFFFFFFFFFF,FFFFFFFFFFFFFFFFFFFFFFFFFFFFFFFFFFFFFF,FF:FFFFFFFFFFFFFFFFFFF
@A00738:647:H5NVNDSX7:2:1137:21549:34835 kraken:taxid|9606
TTCCCTTCGCAAGCCCATATGGAGAACTGAGGCCCCTGCCTGAGAGTCCTAGCTGAGCTTACAGAACAACTTTCAGCCTTGGGAGTGAGGCCATTTGGACCTTCTTTGTTCTATACTTCAGAGAATGGAGTTATTTTTGAGATGTAGTCC
+
FFFFFFFFFFFFFFFFFFFFFFFFFFFFFFFFFFFFFFFFFFFFFFFFFFFFFFFFFFFFFFFFFFFFFFFFFFFFFFFFFFFFFFFFFFFFFFFFFFFFFFFFFFFFFFFFFFFFFFFFFFFFFFFFFFFFFFFFFFFFFFFFFFFFFF
@A00738:647:H5NVNDSX7:2:1138:26467:1172 kraken:taxid|9606
GAAAGAGGACAGAAAGCAATTTGAATAGCAATTAGAATAGGTCAGCTGTGGAAAATGGCTTATAATTAAACCTAACATTTTAATGCCGGCAGGAGAAAATCATAAGACATTATAAAGAATTCATCAAATATTTAATTGACTGCCATAGAG
+
FFFFFFFFFFFFFFFFFFFFFFFFFFFFFFFFFFFFFFFFFFFFFFFFFFFFFFFFFFFFFFFFFFFFF:FFFFFFFFFFFFFFFFFFFFFFFFFFFFFFFFFFFFFFFFFFFFFFFFFFFFFFF:FF:FFFFFFFFFFFFFFFFF:F:F
@A00738:647:H5NVNDSX7:2:1138:22625:3443 kraken:taxid|9606
ATTTATTCATCTTTCCATCCCTTTATCCATTATCAATCCATCAGATTTTGATGCATGAAAGTAAATTGCATACATCAGTATATTCCTCCTCCAGTATTTCAACATGCATGTTATTAACTCAAGTTCATTATTTATCCTTGTTTGTGTGTT
+
FFFFFFFFFFFFFFFFFFFFFFFFFFFFFFFFFFFFFFFFFFFFFFFFFFFFFFFFFFFFFFFFFFFFFFFFFFFFFFFFFFFFFFFFFFFFFFFFFFFFFFFFFFFFF:FFFFFFFFFFFFFFFFFFFFFFFFFFFFF:FFFFFFFFFF
@A00738:647:H5NVNDSX7:2:1138:27697:4648 kraken:taxid|9606
TGCACCTGGAGGAACCGGTAACCTGGCTGGATGGAAAGAAGGTAATTTTGATCAGGGGAGACATCTTCCTTCTGTACAACATCCCACTATTTGGGTTACAACTTACTTGCCCTTCCCAAGACTGGCCTCCGTTGTGAGAATAACACCACA
+
FFFFFFFFFFFFFFFFFFFFFFFFFFFFFFFFFFFFFFFFFFF,FFF:FFFFFFFFFFFFFF,FFFFFFFFFFFFFFFFFFFFFFFFFFFFFFFFFFFFFFFFFFFFFFFFFFFFFFFFF:FFFFFFFFFFFFFFFFFFFFFFFFFF:FF
@A00738:647:H5NVNDSX7:2:1138:9010:5228 kraken:taxid|9606
AGAACTCTAGTGTTCTCCCCAAACTGCTTCTCTGCTGGAACTTCTTAATTTCAGTAATTTCACCGTAATCCGATGCAAGTCAAAAATCTAAAGTGTCACCATTGGTAATGGTTAGATATTGGCACAATAATACTGAGTAACAAAATGCAC
+
FFFFFFFFFFFFFFFFFFFFFFFFFFFFFFFFFFFFFFFFFFFFFFFFFFFFFFFFFFFFFFFFFFFFFFFFFFFFFFFFFFF:FFFFFFFFFFFFFFFFFFFFFFFFFFFFFFFFFFFFFFFFFFFFFFFFFFFFFFFFFFFFFFFFFF
@A00738:647:H5NVNDSX7:2:1138:19804:5321 kraken:taxid|9606
TATGTTTGGGAGAATTAAGCTATTCAAGCTATTGGGCTATTCAAGCTTCCAATGTCAGAGTAGAAGGGAAAGCAGCCCCTCTATGTGAGAAGGAAAGGGCTATTATAGAAATAACCATGACAGAAGTAAAGTCAGTACTCATGATGAAAT
+
FFFFFFFFFFF:FFFFFFFFFFFFFFF:F:FF:FFFFFFFFFFFFFFFFFFFFFFFFFFFFFFFFFFFFFFFFFFFFFFFFFFFF:FFFFFF:FFFFFFFFFF:FFFFFFFFFFFF::,FFFFFFFFFF::FF:FF:FFFFFFFFFFFFF
@A00738:647:H5NVNDSX7:2:1138:6659:10081 kraken:taxid|9606
TATCCTTACCTGAGTCAAAGCACTAGTCTCACAGAGACGTTATTAATGAGTCTATAAGATTTTAACCCCTGTAAAAATTGCAACTATTTTTTTTTTTTGCTAAAATTTTTCAGTAGTTCCCAGTGTTATCCAAACCATACATAGTATGTC
+
FFFF:FFFFFFFFFFFFF:FFFFFFFFFFFFFFFFFFFFFFFFFFFFFFFFFFFFFFFFFFFF:FFFFFFFFFFFFFFFFFF,FFFFFFFFFFFFFFFFFFF:F:FFFFF,FFF,FFFFFFFFFFFFFFFFFFFFFFFF,:FFFFFFFFF
@A00738:647:H5NVNDSX7:2:1138:29505:18114 kraken:taxid|9606
AGTAGGTAATATTATGATCACCTTCTGAAGTTAAACCATCATCAGTAAACCCCTTTTCTAGTTGAAGTTAAAGGTAAATGGAAGCATTAACAGATTAAGATGAGTCAAGGACTGGCTCTTTCCTACAATTAAAGATACAAATATCCCAAT
+
F:FFFFFFFFFFFFFFF::FFF:F,FFFFFFFFFF:FFFFFFFF:FFFFFF,F:FFF,FF,FFFFF::FFF:FFFFFFF,FFFFFFFFF:FF:FFFF::,F,FF,FFFF,FFF:F:F:FFF:,FFFF:FFFFF,FFFFFFF:FF:FFFF:
@A00738:647:H5NVNDSX7:2:1138:29758:26475 kraken:taxid|9606
CTTTTGTGCTTGGTGTTTCCTCATCCTGGAGTATCCTTTGCCCACACCTTGGTCTGAATTGCTGCCTTTCTTCATTAAGGGTTCTGCCCAAATATCTCAACAGAGAGAGTGTCCCTTAATGATCCTATTTAAAGTGGCATGAGACAAGTA
+
FFFFFFFFFFFFFFFFFFFFFFFFFFFFFFFFFFFFFFFFFFFFFFFFFFFFFFFFFFFFFFFFFFFFFFFFFFFFFFFFFFFFFFFFFFFFFFFFFFFFFFFFFFFFFFFFFFFFFFFFFFFFFFFFFFFFFFFFFF:FFFFFFF:FFF
@A00738:647:H5NVNDSX7:2:1138:21658:28354 kraken:taxid|9606
AAATTTGAGATAAATAACTGGTGCAGCTGTTTTTCTCTGGGATCCAGCCTGACCACAGAGAATATGTGATTTTTATTTGCTATGCTGGTCTCTAAGCCTTGTTGACTTATACCAGTACTACCTCTGACAGCTTGGCTAAGTTTCCTTACT
+
FFFFFFFFFFFFFFFFFFFFFFFFFFFFFFF:FFFFFFFFFFFFFFFFFFFFFFFFFFFFFFFFFFFFFFFFFFFFFFFFFFFFFFFFFFFFFFFFFFFFFFFFFFFFFFFFFFFFFFFFFFFFFFFFFFFFFFFFFFFFFFFFFFFFFF
@A00738:647:H5NVNDSX7:2:1138:24135:35806 kraken:taxid|9606
GTCTCTTGGTAGCTGAATCGACTTGGACATGTTTCAAGAGTAGAATAACACAATGTTACATTCCCCCTGGAGGAGGAATAATACTTATCCAGCTCTCAGGGGAGAGTGGTTGCTGACTATTTTCAGCCTCAGGAAGAATGAACCACTTCC
+
FFFFFFFFFFFFFFFFFFFFFFFFFFFFFFFFFFFFFFFFFFFFFFFFFFFFFFFFFFFF:FFFFFF:FFFFFFFFFFFFFFFFFFFFFFFFFFFFFFFFFFFFF:FFFFFFFFFFFFFFFFFFFFFFFFFFFFFF:FF:FFFFFFF,FF
@A00738:647:H5NVNDSX7:2:1139:10194:3834 kraken:taxid|9606
ATGGCAGCTTCTTTTCTGTTGAATAGTTTTGGGAGAAAAATCTCAGTTATTATATAAGGTAATTTTTTAGCTTTTCTGTTTTAAACATTTGTTTACTGTAATTAGACAACATAGCCAGCAGATGGCAATAATGTAACATATAAAAATTAT
+
FFFFFFFFFFFFFFF:FFFF:FF:F,:FFFFFF:FFFFFFFFFFFF::FF::FF,FFFFFF,FFFFFFFFFFFFFFFFFFFFFFFFFFFFFFFFF:,:FFFFFFFFFFFFFFF,FFF:FF:FFFFFFFFFFFFFFFFFFFFFFFFFFFFF
@A00738:647:H5NVNDSX7:2:1139:16306:4554 kraken:taxid|9606
GTATAGAAGCTTTGCAAGACAAAATCTAGATGTATTCTGCTACACCAAAGTATAGAAGTTTTGAAAGACAAAAATTGCCATATGTAGTATGGAAGAATAGCAATACCGTTTTTAAAAAACGAGGTGCCTTAAAGTAAATGTCATATTTGA
+
FFFFFFFFFFFFFFFFFFFFF:FFFFFFFFFFFFFFFFFFFFFFFFFFFFFFFFFFFFFFFFFFFFFFFFFFFFFFFFFFFFFFFFFFFFFFF:FFFFFFFFFFFFFF:FFFFFFFFFFFFFFFFFFFFFFFFFFFFFFFFFFFFF:FFF
@A00738:647:H5NVNDSX7:2:1139:13223:13432 kraken:taxid|9606
CTAGAGAAGACAGAAATAAAACCCCTGAGTTAATCTGGAGCATGATTGACTGGCAGATTTCAGTGGATTATTGCTAATTTTTTAGAGGGGATAATAGGATTTAGGTAATCTTTTTAAAAATATCTCAAATCACCCTTCATTGAGAATCAC
+
FFFFFFFFFFFFFFFFFFFFFFFFFFFFFFFFFFFFFFFFFFFFFFFFFFFF:FFFFFFFFFFFFFFFFFFFFFFFFFFFFFFFFFFFFFFFFFFFFFF:FFFFFF:FFFFFFFFFFFFFFFFFFFFFFFFFFFFFFFFFFFFFFFFFFF
@A00738:647:H5NVNDSX7:2:1139:1714:16517 kraken:taxid|9606
CACTCAAGAGGCCCACTTAACTATCAAGACTACCAAAGATATTCTAAGAAGCTCATCAAGCAAGTGGTTGATTATAAAATGGTTCCAGTAAGCTGAGATAGTTCATTCAATAATAACTGTGATCCCTTGATCATCCTACACCTTATGGTG
+
FFFFFFFFFFFFFFFFFFFFFFFFFFFFFFFFFFFFFFFFFFFFFF:FFFFFFFFFFFFFFFFFFFFFFFFFFFFFFFFFFFFFFFFFFFFFFFFFFFFFFFFFFFFF:FFFFFFFFFFFF:FFFFFFF,FF:FFFFFFFFFFFFFFFFF
@A00738:647:H5NVNDSX7:2:1139:5222:17394 kraken:taxid|9606
TCCGGGAGCGCAGCCCAAGGGGGCGTGTGCAGCGGCCGTGGACAGAGTGCAGCGGGCAAGTCACTGAGCCTCAGTTTCTCCATCTAGAAAACCGCTGCGGCTGTGCGGACTGCATGGCACGCAGTGGGCTCTCAGGCGTGATTGCTCATC
+
FFFFF:FFFFFFFFFFFFFFFFFFFFFFFFFFFFFFFFFFFFFFFFFFFFFFFFFFFF,FFFFFFFFFFFFFFFFFFFFFFF:FFFFFFFFFFFFFFFFFFFFFFFFFFFFFFFFFFFFFFFFFFFFFFFFFFFFFFFFFFFFFFFFFFF
@A00738:647:H5NVNDSX7:2:1139:17219:19820 kraken:taxid|9606
AGGAAGTTGCTGTAATAATTGTACACTTTGTCTTTAATCTTCAAATGTTTACCTTTTACTGGATGAATACCATCAGCATAAAAACCTGAAGCATTCTCCCATCAGTACCTCCATTCCATCAGAACTATCTACAGTATGTCTTATCAATAA
+
FFFFFFFFFFFFFFFFFFFFFFFFFFFFFFFFFFFFFFFFFFFFFFFFFFFFFFFFFFFFFFFFF:FFFFFFFFFFFFFFFFFFFFFFFFFFFFFFFFFFFFFFFFFFFFFFFFFFFFFFFFFF:FFFFF,FFFFFFFFFFFFFFFFFFF
@A00738:647:H5NVNDSX7:2:1139:24939:22420 kraken:taxid|9606
AATTCTTCCAATGAGGCTCCACAGTATGGGGCACCTGTTTTGGAGACGAATACACCTGGGTTCAAGCCTAGGACCTGCCAGTTACTCGATAGGAGACATGAAACCATCTCTCTGAGACCTCCTTGTTGTATGGAGACTGGTCATACAGGC
+
FFFFFFFFFFFFFFFFFFFFFFFF,FFFFFFFFFFFFFFFFFFFFFFFFF:FFFFFFFFFFFFFFFFFFFFFFFFFFFFFFFF:FFFFFFFFFFFFFFFFFFFFFFFFFFFFFFFFFFFFFFF:F,,F:FFFFFFF:FFFFFFFFFFFFF
@A00738:647:H5NVNDSX7:2:1139:2772:24956 kraken:taxid|9606
CAGTCTTTACCATCTCTAAGCCTCCAACTTTGATGCTGCAAGTGTTCTGCAAGACATGCTGATGCCTTTCAACAAGGAGCTAAAAATGTGCCTCCTTGGAAGTCAGATAAGTCAAATGAGGTTTCAGATGAGCTACATTAACTAAGAATT
+
FFFFFFFFFFFFFFFFFFFFFFFFFFFFFFFFFFFFFFFFFFFFFFFFFFFFFFFFFFFFFFFFFFFFFFFFFFFFFFFFFFFFFFFFFFFFFFFFFFFFFFFFFFFFFFFFF:FFFFFFFFFFFFFFFFFFFFFFFFFFFFFFFFFFFF
@A00738:647:H5NVNDSX7:2:1139:3360:25504 kraken:taxid|9606
TCAGCTTCCAAATAACTTTGGAATTTGGATAAATAAATTTATTTAAAATGATGTAATAGGCATATGATAGATGTTCTCATTCTGAAAGGGAAAATTGGAAGGGATAAAGAAGTCACCATTCCCAACCAATTTTGATCTAGCAGAGAAAAT
+
FFFFFFFFFFFFFFFFFFFFFFFFFFFFFFFFFFFFFFFFFFFFFFFFFFFFFFFFFFFFFFFFFFFFFFFFFFFFFFFFFFFFFFFFFFFFFFFFFFFFFFFFFFFFF:FFFFFFFFFFFFFFFFFFFFFFFFFFFFFFFFFFFFFFFF
@A00738:647:H5NVNDSX7:2:1139:32099:34757 kraken:taxid|9606
AACCATTCTCCAATGTTTCCCAACCTACATATTAATAAGGTTTAGTTTATTACTAACTTCAGAAAGAATGAACATGTCCTACAGGTGATAGTTTGATAGGCAGAACTTAAGAATTTAAAGAAGTTTGAAACTGTTGTGAACATTATTATC
+
FFFFFFFFFFFFFFFFFFFFFFFFFFFFFFFFFFFFFFFFFFFFFFFFFFFFFFFFFFFFFFFFFFFFFFFFFFFFFFFFFFFFFFFFFFFFF:FFFFFFFFFFFFFFFFFFFFFFFFFFFFFFFFF:FFFFFFFF::FFFFFFFFFFFF
@A00738:647:H5NVNDSX7:2:1139:21350:35994 kraken:taxid|9606
GGGATATATGCATTTGTCTCACAGCTTTGGGCAGGAATTGTAACATGGCATGCAGGTCTAGGCTCAGCATCAGAAAACAGGTTCCATTAGCAGTTCAATTCCATTTGGTCTGATCAGAAGAGACCATCACCATGGATATTTGCATGAGTT
+
FFFFFFFFFFFFFFFFFFFFFFFFFFFFFFFFFFFFFFFFFFFFFFFFFFFFFFFFFFFFFFFFFFFFFFFFFFFFFFFFFFFFFFFFFFFFFFFFFFFFFFFFFFFFFFFFFFFFFFFFFFFFFFFFFFFFFFFFFFFFFFFFFFFFFF
@A00738:647:H5NVNDSX7:2:1140:2790:8609 kraken:taxid|9606
ATTATATATTACAAATGTGTTCAAAATATTAAATTATCAAAGAATTAAACGAATATATAATGACACTGATTCAATAAATAAGAAATCTCAAAAAAGAAATAGAAGCTATGAAAACCGAATACAAATCTAGAGCTGAACAGTACAATAACT
+
FFFFFFFFFFFFFF:FFFFFFFFFFFFFFFFFFFFFFFFFFF:FFFF:FFFFFFFFFFFFFFFFFFFFFFFFFFFFFFFFFFFFFFFFFFFFFFFFFFFFF:FFFFFFFFFFFFFFFFFFFFFFFFFFFF:FFFFFFFFFFFFFFFFFFF
@A00738:647:H5NVNDSX7:2:1140:16441:8609 kraken:taxid|9606
ATTCTTATGCCCCTTTTTCACAGAAGGGAGCCAGAGTCAGTTTGCAGCAGAAAGGGATGCCCATGCCCTGTCATTCCAACTCCGCGGGCCGTGTGTCACCTGTCCTCCCTGGGAAAGAGGCCGGCGAGCCGAGCTCTGAGGCACAGAGCT
+
FFFFFFFFFFFFFFFFFFFFF:FFFFFFFFFFFFFFFFFFFFFFFFFFFFFFFFFFFFFFFFFFFFFFFFFFFFFFFFFFFFFFFFFFFFFFFFFFFFFFFFFFFFFFFFFFFFFFFFFFFFFFFFFFFFFFFFFFFFFFFFFFFFFFFF
@A00738:647:H5NVNDSX7:2:1140:14561:10332 kraken:taxid|9606
CATTTATAATTTTGAGAAACAACAAAGAAATCCACAGAATCCACTGTAACAGATGGTTCTAATTAGCATGTTAGAATTCATTGAAAACTATGTCAAAGTTGATTGGCTATTTGTGAAAATATTTCTGACCAATTGTTCTTAAACTATTTC
+
FFFFFFFFFFFFFFFFFFFFFFFFFFFFFFFFFFFFFFFFFFFFFFFFFFFFFFFFFFFFFFFFFFFFFFFFFFFFFFFFFFF:FFFFFFFFFFFF:F:FFFFFFFFFFFFFFFFFFFFFFFFFFFFFFFFFFFFFFFFFFFFFFFFFFF
@A00738:647:H5NVNDSX7:2:1140:17255:10394 kraken:taxid|9606
ATGCTATTATTGCAGGAGAAGATTCCTTGTAAAAGGGTGAGTTTGACCCTGTTATCTTTCTCTCTATCTCTCTCTCTTCCTCCCTCCCTATGTTTGCCTTGTCATGTGATGCCTTCTGCCACGTAATGATGCTACAAGAAGGTCCTTGCA
+
FFFFFFFFFFFFFFFFFFFFFFFFFFFFFFFFFFFFFFFFFFFFFFF:FFFFFFFFFFFFFF:FFFFFFFFFFFFFFFFFFFFFFFFFFFFFFFFFFFFFFFFFFFFFFFFFFFFFFFFFFFFF,,FFFFFFFFF:FFFFFFFFFFFFFF
@A00738:647:H5NVNDSX7:2:1140:29234:15295 kraken:taxid|9606
CTTTAAGACCAAGCATACTGGTTCTGGAGATACACATTTGGACAAAAAATGATGTTAGTGGGCTCACAGAGGTTACAGAATTCTGATCTTAGCCAAATTAGGGGCCCAATGGTGACCAATAAATATTGTCATCAGATTCTATCTATATTC
+
FFFFFFF,FFFFFFF,FFFFF,FFF::FFFFF:FFFFFF:,F,FFFF,FFFFFFFFF:F:F,:FFFFFFFF:FFFFFFFFFFFF:FFFFFF:FFFFFFFFF,FFFFF:FF:FFFFFFF:FFFFFFFF:FF:FFF:FFFFFFF,FFFFFF,
@A00738:647:H5NVNDSX7:2:1140:20437:21825 kraken:taxid|9606
CCTCTCTCTTTGGTCAACACAATTAAACCTATTTCCTAATTACAAATAAAAGTCTGTAATTTACTGAATCCTTACCACCTATAAAAGCACTGTGCTAGGTAAGCCGAGACCCAAAGATACAGAAGAAACTCTTTCTGTCCCCAGAATGAT
+
FFFFFFFFFFFFFFFFFFFFF:FFFFFFFFFFFFFFFFFFFFFFFFFFFFFFFFFFFFFFFFFFFFFFFFFFFFFFFFFFFFFFFFFFFFFFFFFFFFFFFFFFFFFFFFFFFFFFFFFFFFFFFFFFFFFFFFFFFFFFFFFFF,FFFF
@A00738:647:H5NVNDSX7:2:1140:21893:27164 kraken:taxid|9606
ATTTAACAGGAAGTAGCTTAAAGGGAATTCCAGAGATGCACATGAGGATACTTTGAGAGTCATGATGATGGCCCACATGGTGGAATGGCAGGACCTAAGCAGATGAGTCAGCGAGTGAGATGGAAGCAAAAGAGGTTGATGGGAGAGCTT
+
FFFFFFFFFFFFFFFFFFFFFFFFFFFFFFFFFFFFFFFFFFFFFFFFFFFFFFFFFFFFFFFFFFFFFFFFFFFFFFFFFFFF:FFFFFFFFFFFFFFFFFFFFFFFFFFFFFFFFFFFFFFF:FFFFFFFFFFFFFFFFFFFFFFFFF
@A00738:647:H5NVNDSX7:2:1140:10881:31328 kraken:taxid|9606
AGATTTGTTGCTATTACTATTTATTACGAATATTTGTTACTACCAATAGTTATCTGTATATATCTAACTAACTAGCTAAGATTCATAATATGGTGCTTTGCACTGGGACTTTTTGTTGAAACACAGAAGAGGGGCAGAGCTTGCCTCTAA
+
FFFFFFFFFFFFFFFFFFFFFFFFFFFFFFFFFFFFFFFFFFFFFFFFFFFFFFFFFFFFFFFFFFFFFFFFFFFFFFFFFFFFF:FFFFFFFFFFFFFFFFFFFFFFFFFFFFFFFFFFFFFFFFFFFFFFFFFFFFFFFFFFFFFFFF
@A00738:647:H5NVNDSX7:2:1140:3432:33677 kraken:taxid|9606
CGCAGGTGTGAGCCTTCAGATGGGGAACGTGCGCTGGAAATTTCTGAGGAATGCTTGAACCAGGCCGGCTTTGGGCTGAAATTGAAAAAATTAGAAGTGCAGGTGTATCCTGGTTCTTTTCAGTGTATCGAAGTCGGGCTGTTGCAACCT
+
FFFFFFFFFFFFFFFFFFFFFFF:FF:FFFFFFFFFFFFFFFFFFFFFFFFFFFFFFFFFFFFFFFFFF:FFFFFFFFFFFFFFF:FFFFFF:FFFFFFFFFFFFFFFFFFFFFFFFFFFFFFFFFFFFFFFFFFFFFFFFFFFFF:FFF
@A00738:647:H5NVNDSX7:2:1140:15781:36338 kraken:taxid|9606
AGCTTCCTTCATACCAAGACCTCCCGGAAGGGGAGAAAAGGCAATTAATTCTACTGCCAGCCAAGGAATTTTCTCATTCTATTTACCATTTGAGTTAAGGTATGAACTAGCCCTTTAATCTGGGGCATGAGGACATATCATAAAGACTGA
+
FFFFFFFFFFFFFFFFFFFFFFFFFFFFFFFFFFFFFFFFFFFFFFFFFFFFFFFFFFFFFFFFFFF,FFFFFFFFFFFFFFFFFFFFFFFFFFFFFFFFFFFFFFFFFFFFFFFFFFFFFFFFFFF:FFFFFF:FFFFFFFFFFFFFFF
@A00738:647:H5NVNDSX7:2:1141:7934:2425 kraken:taxid|9606
TGGTAGTTATGACAGCAGGGATTGGAATCCAAGAATTGGATGCTAAGGCAAGACAACAGGAGTTTCACAACTGGATGACCAAAACATAGCAAGTCAGACTTGACAATAAGCTGGATAAATCTGATTAATGCTCTTAATATTCCCTGCTTC
+
FFFFFFFFFFFFFFFFFFFFFFFFFFFFFFFFFFFFFFFFFFFFFFFFFFFFFFF:FFFFFFFFFFFFFFFFFFFFFFFFFFF:FFFFFFFFF:FF,FFFFFFFFFFFFFFFFFFFFFFFFFFFFFFFFFFFFFFFFFFF:FFFFFFFFF
@A00738:647:H5NVNDSX7:2:1141:26106:4366 kraken:taxid|9606
GTACTGTGATGTGAGTCCAGCAAAGACCCAGCTGTGCCCTACCAAGACCATATTTACTTCAAGCACAATAAATAGAAAAGCCCACACCTCGTTTAGAGCTTACTCCATCACTTTATGGTAAAGAGCTCACTCTAAGTTTCATTCTGGGTT
+
FFFFFFFFFFFFFFFFFFFFFFFFFFFFFFFFFFFFFFFFFFFFFFFFFFFFFFFFFFFFFFFFFFFFFFF:FFFFFFFFFFFFFFFFFFFFFFFFFFFFFFFFFFFFFFFFFFFFFFFFF:FFFFFF:FFFFFFFFFFFFFFFFFFFFF
@A00738:647:H5NVNDSX7:2:1141:26268:7842 kraken:taxid|9606
GTACTGTGATGTGAGTCCAGCAAAGACCCAGCTGTGCCCTACCAAGACCATATTTACTTCAAGCACAATAAATAGAAAAGCCCACACCTCGTTTAGAGCTTACTCCATCACTTTATGGTAAAGAGCTCACTCTAAGTTTCATTCTGGGTT
+
FFFFFFFFFFFFFFFFFFFFFFFFFFFFFFFFFFFFFFFFFFFFFFFFFFFFFFFFFFFFFFFFFFFFFFFFFFFFFFFFFFFFFFFFFFFFFFFF:FFFFFFFFFFFFFFFFFFFFFFFFFFFFFFFFFFFFFFFFFFFFFFFFFFFFF
@A00738:647:H5NVNDSX7:2:1141:13349:8140 kraken:taxid|9606
CAATATAAATTTGTGAATTTTCCACCATTCCAGACCGTTAAGACTTAGATAGAAGGTCATCATTCTTCCTTGATGTTGTGGATAACCAGATGCCCTCCCTCATCCCTATTAGATTTTTTTGGATTATTATACAGTGATTTTAGGATACTA
+
FFFFFFF:FFFFFFFFFFFFFFFFFFFFFFFFFFFFFF:FFFFFFFFFFFFFFFFFFFFFFFFFFFFFFFFFFFFFFFFFFFFFFFFFFFFFFFFFFFFFFFFFFFFFFFFFFFFFFFF:FFF,FFF:FFFFFFFF:FFFFFFFFFFFFF
@A00738:647:H5NVNDSX7:2:1141:28782:8312 kraken:taxid|9606
AGATAGTGTGGTGTTTTTAAGGCCCGCTGGCTTTGAAGGTAACACAGTTTAGGTGGCAGTCCTGCTCTGTGACTTAGCTGCTACCTGGCTTTGCCAAAGTAATTTGCCTTCTCTAAGTCTGAATTTCCCCATTTGTAAAACAGAGAAACA
+
FFFFFFFFFFFFFFFFFFFFFFFFFFFFFFFFFFFFFFFFFFFFFFFFFFFFFFFFFFFFFFFFFFFFFFFFFFFFFFFFFFFFFFFFFFFFFFFFFFFFFFFFFFFFFFFFFFFFFFFFFFFFFFFFFFFFFFFFFFF:FFFFFFFFFF
@A00738:647:H5NVNDSX7:2:1141:24089:9643 kraken:taxid|9606
CATGTGTTAATTTACATTAAACCCATTCTACTTCTTCAGATGAATGCAAATTCTAGGATTTGCTGGCCTGTATTTTACCCGGAAATTGGTGCAGATAAGAGGCAAAGGAGTAAGAAGGATTGCTGTCTAGGAGCTCTGAAACGAGCCAAA
+
FFFFFFFFFFFFFFFFFFFFFFFFFFFFFFFFFFFFFFFFFFFFFFFFFFFFFFFFFFFFFFFFFFFFFFFFFFFFFFFFFFFFFFFFFFFFFFFFFFFFFFFFFFFFFFFFFFFFFFFFFFF:FFFFFFFFFFFFFFFFFFFFFFFFFF
@A00738:647:H5NVNDSX7:2:1141:9362:15013 kraken:taxid|9606
CATCATGGTTAATTAAAACTGGAAAATAACAGAGTTAGTTGGCATTCCCTACAAAATGGATAAGGGCAAAATGCCTATTCACACACAATATCTCTCCTGGTTATACATTCAGTTAAATGCAATGAGTCCACAGAGTATTTTCTCTATTCA
+
FF,FFFF:FFFFFF:FFFF:,,FFF:FFFFFFF,,,F,,FF:FFFFF,:,FFFFF:F:,FFFFFF,:FFF:FFFFFFF:,F,FFF,,:,F,FFFF:FFF,,,FF,FF,,::,,:FF:F::FFF,:FFFF:FF,FFF:F,FFFF::F,F,F
@A00738:647:H5NVNDSX7:2:1141:23176:15734 kraken:taxid|9606
CCCACAAGTCCATACCTAAAATAGTTAATGGAATAAATGTACATAAGTGAGTAGAAGGGGTAGCACTTCCTTGTAAAACAATGCCAAGTAGCAGGTGTAGAGGAAGGAAGAAAGAATGAACTGACCACAACCAATCATCACATCAACACA
+
FFFFFFFFFFFFFFFFFFFFFFFFFFFFFFFFF:FFFFFFFFFFFFFFFFFFFFFFFFFFFFFFFFFFFFFFFFFFFFFFFFFFFFFFFFFFFFFFFFFFFFFF,FFFFFFFFFFFFFFFFFFFFFFFFFFFF,FFFFFFFF:F:FFFFF
@A00738:647:H5NVNDSX7:2:1141:7717:15828 kraken:taxid|9606
CTAGATGTTACATTTTTTTTTTTTTAGAGGAGAGGGTGCTGTCTTTTCATCAGATTCTCAAAGGGTCCCCTTCCACCCCAAAGGATAAAGAACCACGATGCTAAAGGATGTCCACCTAAAGGGCGACAGCTCTAGTGTGAGGGTACAAGC
+
FFFFFFFFFFFFFFFFFFFFFFFFFF:FFFF,F:FFF:FF:::FFFFFF,FF,FFFFFFFFF:F:FFFFF:,FF:FFF:,FF:FF,FFF,FF:FF:,FF::,FFF:FFFFF:FF:FF:FFF:FFF:FFF:FFFFF:FF:FFFFFFFFF,F
@A00738:647:H5NVNDSX7:2:1141:19759:15922 kraken:taxid|9606
GATCAAAATTTTTAAAATTAGCAGAAAAATGCTAGAAAAACTACTAAGTGAAAGGAAGTCAGGAGGAAGGGAGAAAGGAAGAAAAAGGTCTGCTAGAAAAATAAATTTTTCTGTGTCTCTGTTTATTAAAGCTAACTTAGACACACAAAA
+
FFFFFFFFFFFFFFFFFFFFFFFFFFFFFFFFFFFFFFFFFFFFFFFFFFFFFFFFFFFFFFFFFFFFFFFFFFFFFFF,FFFFFFFFFFFFFFFFFFFFFFFFFFFFFFFFFFFFFFFFF:FFFFFF:FFFFFFFFFFFFFFFFFFFFF
@A00738:647:H5NVNDSX7:2:1141:6578:16203 kraken:taxid|9606
CAGTGAGGGAAGTGCTGCTCCAGCTCTGCAGAGGAAGGGGCTGCCCCTGGGCCACAGTGCAGCTTCCTGCCTCATCTCATTGTCCTCAGCTGCCACCGATAGCGTCCCAAGGCTCCAGACGAGCTCCCTGTTGCCCCGGTGACCACATAA
+
FFFFFFFFFFFFFFFFFFFFFFFFFFFFFFFFFFF,FFFFFFFFFFFFFFFFFFFFFFFFFFFFFFFFFFFFFF:FFFFFFFFFFFFFFFFFFFFFFFFF:FFFFFFFFFFFFFFFFFFFFFFFFFFFFFFFFFFFFFFFFFFFFFF,FF
@A00738:647:H5NVNDSX7:2:1141:22444:17722 kraken:taxid|9606
GCATAATCTTCCTCCATATTATATCAGAGTTTGTCTGTGTGATGAATAAATGTACAGCAGAAGTGATGGTATGCTGTAAACGAAACTGGGTAGGAATGGATGCTACGGAGTCCAAATTGGAATTAGCAACACTTGATAACTGGATTTTTA
+
FFFFFFFFFFFFFFFFFFFFFFFFFFFFFFFFFFFFFFFFFFFFFFFFFFFFFFFFFFFFFFFFFFFFFF:FFFFFFFFFFFFFFF:FFFFFFFF:FFFFFFFFFFFFFFFFFFFFFFFFF:FFFFFFFFFFFFFFF:FFFFFFFFFFFF
@A00738:647:H5NVNDSX7:2:1141:23258:19413 kraken:taxid|9606
ATGAAATTATTGTTTCAATTGTCAATGTTGATCTACATATTTCTAAGGAAAGAACAATGTGAGCACTAGACACAGGATTTGAAGTAGAGTCTTCAAACTAATTTGAGCTACCCAAAGGTGAATAGGGCAGCAACTGGGATGAGGAGACCT
+
FFFFFFFFF:FFFFFFFFFFFFFFFFFFFFFFFFFFFFFFFFFFFFFFFFFFFFFFFFFFFFFFFFFFFFFFFFFFFFFFFFFFFFFFFFFFFFFF:FFFFFFFFF:FFFFFFFFFFFFFFFFFFFFFFFFFFFFFFFFFFFFFFFFFFF
@A00738:647:H5NVNDSX7:2:1141:26395:23625 kraken:taxid|9606
GCATAATCTTCCTCCATATTATATCAGAGTTTGTCTGTGTGATGAATAAATGTACAGCAGAAGTGATGGTATGCTGTAAACGAAACTGGGTAGGAATGGATGCTACGGAGTCCAAATTGGAATTAGCAACACTTGATAACTGGATTTTTA
+
FFFFFFFFFFFFFFFFFFFFFFFFFFFFFFFFFFFFFFF,FFFFF,FFFFFFFFFFFFFFFFFFFF,FFFFFFFFF:F:FFFFFFF:FFF:,FFF:FFFFFFFF:FFFFFFFFFFFFFFFFFFF:FFFFFFF:FFFFFFFFFFFFFFFFF
@A00738:647:H5NVNDSX7:2:1141:25455:23844 kraken:taxid|9606
GCATAATCTTCCTCCATATTATATCAGAGTTTGTCTGTGTGATGAATAAATGTACAGCAGGAGTGATGGTATGCTGTAAACGAAACTGGGTAGGAATGGATGCTACGGAGTCCAAATTGGAATTAGCAACACTTGATAACTGGATTTTTA
+
:FFFFFFFFFFFFFFFFFFFFFFFFFFFFFFFFFFFFFFFFFFFFFFFFFFFFFFFFFFFFFFFFFFFFFFFFFFFFFFFFFFFFFFFFFFFFFFFFFFFFFFFFFFFFFFFFFFFFFFFFFFFFFFFFFFFFFFFFFFFFFFFFFFFFF
@A00738:647:H5NVNDSX7:2:1141:3730:27618 kraken:taxid|9606
TATCATTACTTCTAAAAAAGTGACTCCCAATGCCGTGACTGGTGACCATATGACCATACCCAGTATAATCATCTTTCCCAAGGGAGGACTGCCTGTCATTCCTACCAGGAGGCTATCATTCCAAATAACTCACAAAGCCACTCATGCTCG
+
FFFFFFFFFFFFFFFFFFFFFFFFFFFFFFFFFFFFFFFFFFFFFFFFFFFFFFFFFFFFFFFFFFFFFFFFFFFFFFFFFFFFFFFFFFFFFFFFFFFFFFFFFFFFFFFFFF:FFFFFFFFFFFFFFFFFFFFFFFFFFFFFFFFFFF
@A00738:647:H5NVNDSX7:2:1141:2483:29434 kraken:taxid|9606
TATCATTACTTCTAAAAAAGTGACTCCCAATGCCGTGACTGGTGACCATATGACCATACCCAGTATAATCATCTTTCCCAAGGGAGGACTGCCTGTCATTCCTACCAGGAGGCTATCATTCCAAATAACTCACAAAGCCACTCATGCTCG
+
FFFFFFFFFFFFFFFFFFFFFFFFFFFFFFFFFFFFFFFFFFFFFFFFFFFFFFFFFFFFFFFFFFFFFFFFFFFFFFFFFFFFFFFFFFFFFFFFFFFFFFFFFFFFFFFFFFFFFFFFFFFFFFFFFFFFFFFFFFFFFFFFFFFFFF
@A00738:647:H5NVNDSX7:2:1141:2003:32894 kraken:taxid|9606
CATTCAAATAGTAAGCAAAAGAGATCCAGAGTGGCTATGACTGTTTCAGACAAAATAGAATTTAAGTCAACATTTTTCATAAGACACAAAAAGGTCATTATATAAAGGAGTCAATTTATCAATAAGCTCCAATAATTTTAGATATACATG
+
FFFFFFFFFFFFFFFFFFFFFFFFFFFFFFFFFFFFFF:FFFFFFFFFFFFFFFFFFFFFFFFFF:FFFFFFFFFFFFFFF:FFF,F:FFFFFFFF:FFFFFFFFFFFFFFF:FFFFFFFFF:FFFFFFFFFFFFFF:FFF:FFFFFFF,
@A00738:647:H5NVNDSX7:2:1141:27760:34068 kraken:taxid|9606
TACAATTCAGTGTTTTTAGTATACTCACCAAGTTGTGCAGCCATCACAATACTCTTAAGAACATTTTAACACTCTAGAAACAAATCTCACCACTATTATTCCCTCCACCATTCCACAACCCCTACGCTCACCCTACCCAGACAACCACTA
+
FFFFFFFFFFFFFFFFFFFFFFFFFFFFFFFFFFFFFFFFFFFFFFFFFF:FFFFFFFFFFFFFFFFFFFFFFFFFFFFFFFFFFFFFFFFFFFFFFFFFFFFFFFFFFFFFFFFFFFFFFFFFFFFFFFFFFFFFFFFFFFF,FFFFFF
@A00738:647:H5NVNDSX7:2:1142:29903:12477 kraken:taxid|9606
TGGGAAATAGTTCACAGATTGGTTTAAATGGCAAATCTGGATATTCTATTTCTTACCAGCAATAGCCACGAAACGACTTGTATTTATTGCATGTGCACTGTTTCCAGGTACTATACTACCAAACCTGTGAAGTGCCATTATTGTTTCTCT
+
FFFFFFFFFFFFFFFFFFFFFFFFFFFFFFFFFFFFFFFFFFFFFFFFFFFFFFFFFFFFFFFFFFFFFFFFFFFFFFFFFFFFFFFFFFFFFFFFFFFFFFFFFFFFFFFFFFFFFFFFFF:FFFFFFF:FFFFFF:FFFFFFFFFFFF
@A00738:647:H5NVNDSX7:2:1142:30074:16000 kraken:taxid|9606
AATCTTTGCTTTTTAACATAACTGAAATATGTTCTTCTTGTGCCTATGAGTAGAATGATGGAATGGATATAAATAAATTAACAAAAATTCTGAAACAATTGGACCAGGCAAACCCACCGTTAGACAACCAAGTATCTCAATTCTCTAGGC
+
FF:FFFFF:,:,FFFF:FFFFFFFFF::FF,::FFF,:,FFFFFF::FF,:FFFFFFF,,,F,F,,FFF,FF:FFFFF,FF:FFFF,,FF,:FFF:F,,FF,FF,F,FFFFFF:,F::,,FF,FFFFF:FF:FF,,FF:FFFFFFFF,,,
@A00738:647:H5NVNDSX7:2:1142:24469:21230 kraken:taxid|9606
CAGAGTTATAGAAGCAGAGGATAATAGGCTGATGACGAGGCATGGACCTTATCAGAAAAGAACTTGATGCTGTGTTTACATCTCAGGATTTTATCCTGAAGACAATGGAGTATCTTTGCAGAATTTTAAACCAGGAAGTGTTGTGATTGG
+
FFFFFFFFFFFFFFFFFFFFFFFFFFFFFFFFFFFFFFFFFFFFFFFFFFFFFFFFFFFFFFFFFFFFFFFFFFFFFFFFFFFFFFFFFFFFFFFFFFFFFFF:FFFFFFFFFFFFFFFFFFFFFFFFFFFFFFFF:FFFFFFF:FFFFF
@A00738:647:H5NVNDSX7:2:1142:12219:21715 kraken:taxid|9606
ATTTATCTTTTGTGCTTTGTGTTAATTTCCTCCATTTTAGTTGCAGGTGTTTTTTCCCTATGTTTATGTGTTTGCTTTTTTATGTGTCTGTATCTTTGAATGAGGGCAGTTATATAATCATCTAATTGATTATCTGGTTATTTTTCAGAT
+
FFFFFFFFFFFFFFFFFFFFFFFFFFFFFFFFFFFFFFFFFFFFFFFFFFFFFFFFFFFFFFFFFFFFFFFFFFFFFFFFFFFFFFFFFFFFFFFFFFFFFFFFFFFFFFFFFFFFFFFFFFF:FFFFFFFFFFFFFFFFFFFFFFFFFF
@A00738:647:H5NVNDSX7:2:1142:31467:27336 kraken:taxid|9606
ATTAGAAATGTGTAACATGCCAGTGATGACATTTTATTGGAGAATGGAAAAATGGCACTAGATATCATGCATTGGTAAACATTTGGTTAAATGTGTAAACCTTAAAATACCAAAGGTTTTAAGAACCTGAAAGGCAAGCAATGTACCTAA
+
FF:FFFFFFFFFFFFFFFFF,FFFFFFFFFFFFFFFFFF:FFFFFFFFFFF:FFFFFFF,FFFFFFFFFFFFFFFFFFFFFFFF:FFFFFFF,FFFFFFFFFFFFFFFFFFFFF:F:FFFFFFFFFFF:FFFFFFFFFFFFFFFFFFFFF
@A00738:647:H5NVNDSX7:2:1142:16857:28714 kraken:taxid|9606
AGAAGGGTGCTCCTCCTCACTGCTGAGTGGAGATTAGAGTTGGGGTGCCTTATGGTCTCCACTGACGTTGTGGTGGAGGTCAGCTTGTTACTGCTGGATGACCGTGAAAGCCTGCACTCTCCTCTAGTGCTCTTCTGATACTACCACAAT
+
FFFFFFFFFFFFFFFFFFFFFFFFFFFFFFFFFFFFFFFFFFFFFFFFFFFFFFFFFFFFFFFFFFFFFFFFFFFFFFFFFFFFFFFFFFFFFFFFFFFFFFFFFFFFFFFFFFFFFFFFFFFFFFFFFFFFFFFFFFFFFFFFFFFFFF
@A00738:647:H5NVNDSX7:2:1142:20663:30921 kraken:taxid|9606
GGTGGTAAAAGGTCTACTGTGGAGTTTCTGAGGTTTCCTCGCTGAGAAGGCCCACAAGAAAGACAAACGCCTACCGGGCTTCCGGAGATCACATCGTCTTGTTCACATGTGACACCTGGACCAGTGCCTTTTACTTTCAGTGCAGGGCAA
+
FFFFFFFFFFFFFFFFFFFFFFFFFFFFFFFFFFFFFFFFFFFFFFFFFFFFFFFFFFFF:FFFFFFFFFFFFFFFFFFFFFFFFFFFFFFFFFFFFFFFF:FFFFFFFFFFFFFFFFF:FFFFFFFFFFFFFFFFFFFFFFFFFFFFF:
@A00738:647:H5NVNDSX7:2:1142:32533:31313 kraken:taxid|9606
AATAGAATTCAGCAATAAAAATATAAGGATAATGCAATGTGAGCAAATGAGATTTATCACAGGCATGCAAGGTTGGTCCAATATTTTTAAAGTGAGCCAATGTGGTCACAAATCTATTATCTCAGTTCTTACCTGAAAGAAAACTAGGAA
+
FFFFFFFFFFFFFFFFFFFFFFFFFFFFFFFFFFFFFFFFFFFFFFFFFFFFFFFFFFFFFFFFFFFFFFFFFFFFFFFFFFFFFFFFFFF:FFFFFFFFFFFFFFFFFFFFFFF:FFFFFFFFFFFFFFFFFFFFFFFFFFFFFFFFF,
@A00738:647:H5NVNDSX7:2:1142:11858:33583 kraken:taxid|9606
GGGCTTGGGCATGACAAGTAGGCTGAGGACAGTTCAAAAGAGCATCTCTACAGTTTGAAAGAGGGAATAATTAAGCATGTGAGTGGAGAATATATCTAGGTACCAGTAAATACTATAGTTCATAATTATGTCCCCTTTTTGGTATTGAGC
+
FFFFFFFFFFFFFFFFFFFFFFFFFFFFFFFFFFFFFFFFFFFFFFFFFFFFF,FFFFFFFFFFFFFFFFFFFFFFFFFFFFFFFFFFFFFFFF,FFFFFFFFFFFFFFF:FFFFFFFFFF:F:FFFFFFFFFFFFFFF:FFFFFFF,:F
@A00738:647:H5NVNDSX7:2:1142:26892:33880 kraken:taxid|9606
CCATGTGCCGTGGGGGAGCCGCACGGGGTGTCTGGGCTGGCTCTCCTCCCACAGGTGGCTGCCCCCCAAGCTGTACCCTATTCTGCAGGAAATGATTTGTTTGGCAGCCAGAGCTTGCTTTCCACTAAAGAACATTGCCTTGGCTCTGGC
+
FFFFFFFFFFFFFFFFFFFFFFFFFFFFFFFFFFFFFFFFFFFFFFFFFFFFFFFFFFFFFFFFFFFFFFFFFFFFFFF,:FFFFFFFFF:F,FF:FFFFFFFFFFFFFFFFFFFFFFFFFFFFFFFFFFFFFFFFFF::FFFFFFFFFF
@A00738:647:H5NVNDSX7:2:1142:12671:36495 kraken:taxid|9606
TGACTATTTTAACTTCATGACGGGTGTTGCGACTCTCTCTGCTTTATTCTCCTTATCAATAGTATCTTGATTATTTTTAACCTTTTACTCCTTGTAAATACTAAAATCTGTGCAACATCTATATGAAAAACACTGCTTGGATTTTGGAAT
+
FFFFFFFFFFFFFFFFFFFFFFFFFFFFFFFFFFFFFFFFFFFFFFFFFFFFFFFFFFFFFFFFFFFFFFFFFFFFFFFFFFFFFFFFFFFFFFFFFFFFFFFFFFFFFFFFFFFFFFFFFFFFFFFFFFFFFFFFFFFFFF:FFFF::F
@A00738:647:H5NVNDSX7:2:1143:29568:1219 kraken:taxid|9606
TGTATTAAGTGTCCCAGGGTGGAGGATCCCCAAAATATCCTCAATTTATAGTTAGTTGGACCACAGAAGCTGCCTGTAGACATGACTGAAAGGGCTGTACATTACGTGAACTTTGAGCTGGATACAGATGCAGAAACTGCTTCTTACCTT
+
FFFFFFFFFFFFFFFFFFFFFFFFFFFFFFFFFFFFFFFFFFFFFFFFFFFFFFFFFFFFFFFFFFFFFFFFFFFFFF:FFFFFFFFFFFFFFFFFFFFFFFFFFFFFFFFFFFFFFFFFFFFFFFFFFFFFFFFFFFFFFFFFFFFFFF
@A00738:647:H5NVNDSX7:2:1143:18900:1251 kraken:taxid|9606
CTCTAGTATTACTGTATTTCGTTCTAAGAAAAGGGATGGGGAGACAAGTGGACTTGGAAATTTGAGGCAGTCAGCACCAACCAAAGAAGCCCCGAGCCAAAAATTGCTGGAAAGGTGCCACAAGGTTACATGCAAAAGCAAAAGTGCTAC
+
FFFFFFFFFFFFFFFFFFFFFFFFFFFFFFFFFFFF:FFFFFFFFFFFFFFFFFFFFF:FFFFFFFFFFFFFFFFFFFFFFFFFFFFFFFFFFFFFFFFFFFFFFFF:FFFFFFFFFFFFFFFFFFFFFFFFFFF,FFFFFFFF:FFF:F
@A00738:647:H5NVNDSX7:2:1143:30065:1297 kraken:taxid|9606
TGTATTAAGTGTCCCAGGGTGGAGGATCCCCAAAATATCCTCAATTTATAGTTAGTTGGACCACAGAAGCTGCCTGTAGACATGACTGAAAGGGCTGTACATTACGTGAACTTTGAGCTGGATACAGATGCAGAAACTGCTTCTTACCTT
+
FF:FFFFFFFFFFFFFFFFFFFFFFFFFFFFFFFFFFFF:FFFFFFFFFFFFF:FFFFFFFFFFFFFFFFFFFFFFFFFFFFFFFFFFFFFFFFF:F,FFFFFFFFFFFFFFFFF:FFFFFFFFFFFFFFFFF,FFFFFFFFFFFFFFF:
@A00738:647:H5NVNDSX7:2:1143:32271:3521 kraken:taxid|9606
ATTTGCTCTCCTTGTGCCTGGCTCTGAGAACTTGTGAATGGGTGAACATGTTCTCCCTGCAAACCTGGTATTCTGTTCTCCTGAACTACCTTGTTTTAATGAAATTGTTTGATTGTAAAGGATATAATAAGATGATAGAAAATTTCAAAA
+
FFFFFFFFFFFFFFFFFFFFFFFFFFFFFFFFFFFFFFFFFFFFFFFFFFFFFFFFFFFFFFFFFFFFFFFFFFFFFFFFFFFFFFFFFFFFFFFFFFFFFFFFFFFFFF:FFFFFFFFFFFFFFFFFFFFFFFFFFFFFFFFFFFFFFF
@A00738:647:H5NVNDSX7:2:1143:4851:4351 kraken:taxid|9606
CATTTAGTGATCATTTTTTGTAAATAATATTTTTGTTATTATTGTTTCTCACTGAAGTGATTCTGCCATTATTGGCTGTTCTAGTAGATAAATACTGGGTTGTTAGGTTTCTTAAAAAATAATTTTTATGTTGTTTGTTCCTGTCTGATA
+
FFFFFFFFFFFFFFFFFFFFFFFFFFFFFFFFFFFFFFFFFFFFFFFFFFFFFFFFFFFFFFFFFFFFFF:FFFFFFFFFFFFFFFFFFFFFFFFFFFFFFFFFFFFFFFFFFFFFFFFFFFFFFFFFFFFFFFFFFFFFFFFFFFFFFF
@A00738:647:H5NVNDSX7:2:1143:24912:4899 kraken:taxid|9606
CTGTGAACAACATAGTTAATGATAATTTTTAAAAAGTATTTCATGAAAATAGAAAAAAAGAAAAGATACTGCTCATAAAATTATAGCTCATACAACTGTCTTTTACCCTTTTGCTAGCTAGATATGCTGAGGCATAAAATTACAAATCCA
+
FFFFFFFFFFFFFFFFFFFFFFFFFFFFFFFFFFFFFFFFFFFFFFFFFFFFFFFFFFFFFFFFFFFFFFFFFFFFFFFFFFFFFFFFFFFFFFFFFFFFFFFFFF:FFFFFFFF,FFFFFFFFFFFFFFFFFFFFFFFFFFFFFFFFFF
@A00738:647:H5NVNDSX7:2:1143:25825:7138 kraken:taxid|9606
CACAGCCTCTTCTTTAGTAGTACTCTGTGGTTTATTATTAAATATGTAATTCTCATGTTATGTTTATTCTTCAAAAGAATAAAAACGGACAAAAATTATTAACTCTAATAAATAGCACTCATTTCTCAGAAAATAAGTTCTTCAGAGAAC
+
FFFFFFFFFFFFFFFFFFFFFFFFFFFFFFFFFFFFFFFFFFFFFFFFFFFFFFFFFFFFFFFFFFFFFFFFFFFFFFFFFFFFFFFFFFFFFFFFFFFFFFFFFFFFFFF:FF,FFFFFFFFFFFFFFFFF:FFF,FFFFFFF:F:FFF
@A00738:647:H5NVNDSX7:2:1143:32425:7420 kraken:taxid|9606
TAGTCTGTCTCCGCGTTTCTTGGCTGCCTGGTCCCGGCCCTGGTGCAGGGGGAAGACGATTACTTGGGATCTTGGGTCGGGACTCGGAGGGGCAAGGTAGAAAGGCAAAGGGGGCCGGTACTAACGGTGCGATTTGAGACTGTTCTACCT
+
FFFFFFFFFFFFFFFFFFFFFFFFFFFFFFFFFFFFFFFF:FFFFFFFFFFFFFFFFFFFF:FFFFFF:FFFFFFFFFFFFFFFFFFFFFFFFFFFFFFFFFFFFFFFFFFFFFFFFFFFFFFFFFFFFFFFFFFFFFFFFFFFFFFFFF
@A00738:647:H5NVNDSX7:2:1143:7111:8829 kraken:taxid|9606
GCCTCTGTCATCCCAAAATGATGACGATTTCCTCCCTAGAATACAGCCATGTTGTAGCGATGGAATTGCTTTCCCTGCTGGCGCCACCATCTGTGAAGTCACAGAAAGCTGGGTTTGCCCTCGTGGTGTTCTTGATATCGTGTGAAGTGT
+
FFFFFFFFFFFFFFFFFFFFFFFFFFFFFFFFFFFFFFFFFFFFFFFF,FFF:FFFFFFFFFFFFFFFFFFFFFFFFFFFFFFFFFFFFFFFFFFFFFFFFFFFFFFFFFFFFFFFFFFFFFFFFFFFFFF,:FF:FFFFFFFFFFFFFF
@A00738:647:H5NVNDSX7:2:1143:13259:8954 kraken:taxid|9606
ATCTCGGTAATAACATCGAGCTTTGTGACATTTTAACTTGCCCTAATTCCATATCCTCTCCCCAGCTCCATAGCAGCCTTGAAAATAAACAGCATGGCTGTGAATCCAGCAGCCAAGCAGCCACTGGAGGTGGAAGAACAGATTTGAAGC
+
FFFFFFFFFFFFFFFFFFFFFFFFFFFFFFFFFFFFFFFFFFFFFFFFFFFFFFFFFFFFFFFFFFFFFFFFFFFFFFFFFFFFFFFF:FFFFFFFFF:FFFFFFFFFFFFFFF:FFFFFFFFFFFFFFFFFFFFFFFFFFFFFFFFFFF
@A00738:647:H5NVNDSX7:2:1143:4833:17754 kraken:taxid|9606
GAAACCTTGTAAAGCAGCTTCATAAGTGAAATGGAAAGGGTATTTGCCTTTTATCTCCCAGCCCCACCTTGACATAGTCACAGATTATTAATGTTTCATAAAAATGTTGTAAATCTTTATGCTAGTATCACTACAACTGGTGAATTTAGG
+
FFFFFFFFFFFFFFFFFFFFFFFFFFFFFFFFFFFFFFFFFFFFFFFFFFFFFFFFFFFFFFFFF:FFFFFFFFFFFFFFFFFF:FFFFFFFFFFFFFFFFF:FFFFFFFFFFFFFFFFFFFF:FFFFFFFFFFFFFFFFFFFF:FFF::
@A00738:647:H5NVNDSX7:2:1143:27896:20337 kraken:taxid|9606
CTCACGAATTGTCAGGAGCTTTTAAGAGTTACTCACTCTTAAAGTATTTTAATGCTTAGGTATCTCAAAATTCAGCCATTATAGAAGCAAAGATAAATGTCAGTTTTAATCTCCCAATCCGTGATTTCTCAAAATGAATCTGGCAAACTG
+
FFFFFFF:FFFFFF:FFFFFFFFFFFFFFFFFFFFFFFFFFFF:FFFFFFFFFFFF:FF,FFFFFFFFFFFFFF:FFFFFFFF:FFFFFF:FFFFFFF:FFFF:FFFFFFF::FFFFFFFF,FFFFFFFFFFFFF:FFFFF::FFFFFFF
@A00738:647:H5NVNDSX7:2:1143:11424:24752 kraken:taxid|9606
CAAGAAAAATAACACTGTAAATTAAAGTATGAATAACAATGAGCACCTCTCCCCTCTAATCCGTTCATTTCGTGAATACTTCCCCAGAAGCAACTACTTTCAGTCCACTGTGTTTCCTATAAACCAGTAGTGAGGTTCAGAAGCTTGATC
+
FF:FFFFFF:FFFFFFF:FFFFFFFF:FFF:FF,:FFFFFFFFFFFFFFFFFF:FFFFFFFFFFFFF,FFFFFFFFFFFFFF:FFFFFFFFF,FFFFFFFFFFFFFFFF:FFFFFF:FFFFFFFFFFFFFFFFFFFFFFFFFFFF:FF:F
@A00738:647:H5NVNDSX7:2:1143:8938:26616 kraken:taxid|9606
ATCCACAGAGTGTTTGTGTTTAGCACATAAAAGCCTCTATGTAAATATTTGTTAAATAAATGTATTTCCATTCCCATTTTATATGCAAAGCAATCAGGTTTTTCTCTCTATTGGTTTGGTGCATTCTTCCTGTGAGAGCTCATACAATTT
+
FFFFFFFFFFFFFFFFFFFFFFFFFFFFFFFFFFFFFFFFFFFFFFFFFFFFFFFFFFF:FFFFFFFFFFFFFFFFFFFFFFFFFFFFFFFFFFFFFFFFFFFFFFFF:FFFFFFFFFFFFFFFFFFFFFFFFFFFFFFFFFFFFFFFFF
@A00738:647:H5NVNDSX7:2:1143:8024:27884 kraken:taxid|9606
CATATAAATTAGAATATCCTTCAGTGTGATAATTCTGTAGTATAGGTTCACTCAGTACAAGAGGAGGATAATGAAGGTAACATTGCTTCTATTCTGACTCAAAGCCACCAGCAGCTCACACCTGAACTATTACACTTCCCTTCTTCTGTC
+
FFFFFFFFFFFFFFFFFFFFFFFFFFFFFFFFFFFFFFFFFFFFFFFFFFFFFFFFFFFFFFFFFFFFFFFFFFFFFFFFFFFFFFFFFFFFFFFFFFFF:FFFFFFFFFFFFFFFFFFFFFFFFFFFFFFFFFFFFFFFFFFFFFFFFF
@A00738:647:H5NVNDSX7:2:1143:15049:29434 kraken:taxid|9606
TCTCCAGTCAAAATTCTACCCTGAATTTAGGCTCCTAGTGATGGCTCCACTGGGCTCAGATCAAACTTCACCTGCCACAACTGATCTCTTGACCCCACTCTCCTCAGCTTCCCTGTCTCCCAGTGTTTCCTATGCCCATCTACAGCACCA
+
FFFFFFFFFFFFFFFFFFFFFFFFFFFFFFFFFFFFFFFFFFFFFFFFFFFFFFFFFFFFFFFFFFFFFFFFFFFFFF:FFFFFFFFFFFFFFFFFFFFFFFFFFFFFFFFFFFFFFFFFFFFFFFFFFFFFFFFFFFFFFFFFFFFFFF
@A00738:647:H5NVNDSX7:2:1143:19307:36589 kraken:taxid|9606
CCAAATATTTGTGGTCTGACTGCATCAGAATCACTTTGGGGACCTGTTAAAAATACTGATTCCCTAGTCCAATCCCAGAACTCTGGTGCCAGCCTTTCTGGCAGTGAAGCCTGAGGAGTGATGCTCCCACGTGGCTCTGATGGCCAGCCG
+
FFFFFFFFFFFFFFFFFFFFFFFFFFFFFFFFFFFFFFFFFFFFFFFFFFFFFFFFFFFFFFFFFFFFFFFF:FFFFF:FFFFFFFFFFFFFFFFFFFFFFFFFFFF:FFFFFFFFFFFF,FFFFFFFFFFFFFFFFFFFFFFFFFFFFF
@A00738:647:H5NVNDSX7:2:1144:10366:2315 kraken:taxid|9606
AGATTAATATTAAGGAAGGTCTTGAATTGGCACATCTTAGGGTATTTGTTGGCAACAGGGGAATAGGGAATTCCTGTAGCAAGGTAACATGATTGAAATGTTCACAAGAACCACATGCCACTGGGGAATAGTGACTCTACCTCCCAAAAG
+
FFFFFFFFFFFFFFFFFFFFFFFFFFFFFFFFFFFFFFFFFFFFFFFFFFFFFFFFFFFFFFFFFFFFF:FFFFFFFFFFFFFFF,FFFFFFFFFFFFFFFFFFFFFFFFFFFFFFFFFFFFFFFFF,FFFFFFFFFFFFFFFFFFFFFF
@A00738:647:H5NVNDSX7:2:1144:5791:3255 kraken:taxid|9606
TTCTATTTGCTTATTTACTGTCAGGTTCATTTATTTTACTGTATACTCCATGATTTTGAAGATCATGTCAATTTTTTTCCCAATTTTTACTGTTTTACACTGACTTAGCTGATGCTTAAAACATTGTAGAGATACAAGAAAATACTGGAA
+
FFFFFFFFFFFFFFFFFFFFFFFFFFFFFFFFFFFFFFFFFFFFFFFFFFFFFFFFFFFFFFFFFFFFFFFFFFFFFFFFFFFFFFFFFFF,FFFFF:FFFFFFFFFFFFFFFFFFFF::FFFFFFFF,FFFF:FFFFFFFFFFFFFFFF
@A00738:647:H5NVNDSX7:2:1144:4616:8202 kraken:taxid|9606
GTCAAGGTTAATATAGATTTAGAAGAGGTGATCAATTCAAACTGAAGGAAGGGAATCTCTAGAAAGCAGCCCTGTTCTAGCACCGGAGGAAAAAAAAAAACTTAATTAACATCTTCCCTCTGGAACAAGACAGCTAGAAAAAAATTCTGA
+
FFFFFFFF:FFFFFFFF:FFFFFFFFFFFFFFFFFFFFFFFFFFFFFFFFFFFFFFFFFFFFFFFFFFFFFFFFFFFFFFFFFFFFFFFF,FFFFFFFFFFFFFFFFFFFFFFFFFFF:FFFFFFFF:FFFFFFFFFFF:FFFFFFFFFF
@A00738:647:H5NVNDSX7:2:1144:17779:8547 kraken:taxid|9606
ATCAGAATCACCAGGAGAATGTTTCAAATATTTATGCGCAAGCTCAGTTTGCAGGGATTTGGTTTCAGTTTGTCTGAGGTGGGACCCAACCATCAGCATTTGAAAATCTGCTCAGGTGACTCCGTTGAGCAGCTGGGTTGAGAACCACTG
+
FFFFFFFFFFFFFFFFFFFFFFFFFFFFFFFFFFFFFFFFFFFFFFFFFFFFFFFFFFFFFFFFFFFFFFFFFF:FFFFFFFFFFFFFFFFFFFFFFF,FFFF:FFFFFFFFFFFFFFFFFFFFFFFFFFFFFFFFF:FF:FFFFFFFFF
@A00738:647:H5NVNDSX7:2:1144:7473:9079 kraken:taxid|9606
AGTTATTCTATAATTACTTGAGTATGTGTCTTTGTCTTCATTACTACTAAAGTTTTTGATAGCAGGAATTCAGACTTTTTTAAATCTTCCACTTTTTCTAACATACAGTTAACGTTCAAATAAGTATGTCCTGAATAAAATAAAATATAT
+
FFFFFFFFFFFFFFFFFFFFFFFFFFFFFFFFFFFFFFFFFFFFFFFFFFFFFFFFFF:FFFF:FFFFFFFFFFFFFFFFFFF:FFFFFFFFFFFFFFFFFFFFFFFFFFFFF:FFFFF:F:FFFFF:FFFFFF:FFFFFFFFFFFFFFF
@A00738:647:H5NVNDSX7:2:1144:11722:10551 kraken:taxid|9606
AGGGGTACCTTGATTGGTTTCAGATGTGCAATGATAGGTCTGAAGAAGGGCTTGGGAGTAAGGCTGGAAAGAGCAGATATGCTCTATATGATCGAGGACGAAGAAAATAAAATTCTGGGGACATTACGGTAAAAAGAAATTTGAAAGGAA
+
FFFFFFFFFFFFFFFFFFFFFFFFFFFFFFFFFFF:FFFF:FFFFFFFFFFF:FFFFFFFFFFFFFFFFFFFFFFFFFFFFFFFF:FFFFFFFFFFFF,FF:FFFFFFFFFFFFFFFFFFFFFFFFFFFFFFFFFFFFFFFFFFFFFFFF
@A00738:647:H5NVNDSX7:2:1144:17888:11146 kraken:taxid|9606
AGTAGGTAATATTATGATCACCTTCTGAAGTTAAACCATCATCAGTAAACCCCTTTTCTAGTTGAAGTTAAAGGTAAATGGAAGCATTAACAGATTAAGATGAGTCAAGGACTGGCTCTTTCCTACAATTAAAGATACAAATATCCCAAT
+
FFFFFFFFFFFFFFFFFFFFFFFFFFFFFFFFFFFFFFFFFFFFFFFFFFFFFFFFFFFFFFFFFFFFFFFFFFFFFFFFFFFFFFFFFFFFFFFFFFFFFFFFFFFFFFFFFFFFFFFFFFFFFFFFFFFFFFF:FFFFFFFFFFFFFF
@A00738:647:H5NVNDSX7:2:1144:13295:14152 kraken:taxid|9606
ATTTTTGGGGGGTGGTTCATTGTATTACTTTCCAAGACACTTTTTGACTTAAAAGGATTTTTTGGGTATTGTATTAACCAAATATCAGCAAGAAAAAGATGGCATACTCAGAAGGTCTAACTGAGGTACCGGGGTCTTTCTTCTCCTGCT
+
F:FF:FFFFFFFFFFFFFFFFFFFFFFFFFFFFFFFFFFFFFFFF:FFF,FFFFF:FFFFFFFF:FF,FFFFFFFFFFFFF:FFFF:FFFFF:FF,F::F:FFFFFFFFF:FF::FFFFFFFFFFFF:F::FFF:FFFFFFFFFFFFFFF
@A00738:647:H5NVNDSX7:2:1144:30617:18255 kraken:taxid|9606
GGGAAAACAGATGAGTAAGAAACTGGACAGAGAAGCGCAATTTTTAAAATGAAGAACTTGATCTAAATATTTTAGAGTGTTTCCCATTAAAAAAAAACAGAAATTGATTTTATATATATATATATATAATTGTGTCAGTTCTCCAGATTG
+
FFFFFFFFFFF:FFFFFFFFFFFFFFFFFFFFFFFFFFFFFFFFFFFFFFFFFFFFFFFFFFFFFFFFFFFFFFFFFFFFFFFFFFFFFFFFFFFFFFFFFFFF:FFFFFFFFFFFFFFFFFFFFFFFFFFFFFFFFFFFFFFFFFFFFF
@A00738:647:H5NVNDSX7:2:1144:6325:29450 kraken:taxid|9606
ATCACACAGCTAGAGTTAATTCACTCCCATTGAAAAACCTAGCCCCAGATCAGGACCAGAGACCAATCTTGTCCTTTAATGTGAAGAACTGAAGGCAATATAATTCAGTAGCTCAAGTGACACTTTAGCTGCTAGTCTGGCTTTGCCCTG
+
::FFFFFF:FFFFFFFFFFF,FFFFF,,::FFFFF:FFFFFFFFFFFFFFFFFFFFFFFF:F:FFF:FFFFFFFF,FFFFFFFFFF,FFFFFFFFFFF:F,FFFFFFFF,FFFFFFFFFFF,:FFFFFFFFFF:FF::F,:F,FFFFFFF
@A00738:647:H5NVNDSX7:2:1144:6623:29747 kraken:taxid|9606
ATCACACAGCTAGAGTTAATTCACTCCCATTGAAAAACCTAGCCCCAGATCAGGACCAGAGACCAATCTTGTCCTTTAATGTGAAGAACTGAAGGCAATATAATTCAGTAGCTCAAGTGACACTTTAGCTGCTAGTCTGGCTTTGCCCTG
+
FFFFFFFFFFFFFFFFFFFFFFFFFFFFFFFFFFFFFFFFFFFFFFFFFFFFFFFFFFFFFFFFFFFFFFFFFFFFFF:FFFFFFFFFFFFFFFFFFFFFFFFFFFFFFFFFFFFFFFFFFFFFFFFFFFFFFFFFFFFFFFFFFFFFFF
@A00738:647:H5NVNDSX7:2:1144:4806:33552 kraken:taxid|9606
GGATGAATAAAAGCAGGCTACTTCAGGGGCACACAGGTTCAGCATAAGGGATATTGAAAATTGTTTCCCATCTCCTCTCATGACAGATCAGAAAGTTAAGAGCTTAGTGGTCTGGAGAAATTTAATAGAGGTTATCACTGAAGGTCATTT
+
FFFFF:FFFFFFFFFFFFFFFFFFFFFFFFFFFFFFFFFFFFFFFFFFFFFFFFFFFFFFFFFFFFFFFFFFFFFFFFFFFFFFFFFFFFF:FFFFFFFFFFFFFFFFFFFFFFFFFFFFFFFFFFFFFFFFFFFFFFFF:FFFFFFFFF
@A00738:647:H5NVNDSX7:2:1144:12735:35947 kraken:taxid|9606
GTTTTGTGCTTTCCTGGTATAATATGGGACTCCATAGTGCCTTGTGACTCAAATTGGTGTGCATGGCCTACAGTCTTATTCAAAAATGATATTGTAGAAAGGTTTAAGAACAACAGATACAAAAGCCTTTTTCTGGGATATTTTATTTTG
+
F:FFFFFFFFFFFFFFFFFFFFFFFFFFFFFFFFFFFFFFFFFFFFFFFFFFFFFFFFFFFFFFFFFFFFFFFFFFFFFFFFFFFFFFFFFFFFFFFFFFFFFFF:FFFFFFFFFFFFFFFFFFFFFFFFFF:FFFFFFFFFFFFFFFFF
@A00738:647:H5NVNDSX7:2:1145:23339:3490 kraken:taxid|9606
TCTGGAAAGGTTCCCTGAATGTTTTGAGTTTGCAGACTGAGTCTTTTTAGTTGGAAAAGAGTCAAAAAAGATCCAGGTTTCTAGATATATTTTCCAATCTATCTTATTACACATTTATGATATAATAAACATATTTTTCTTATGCAAAAG
+
:,F,:FFFF:,:F:F,:FFF,,,:F:F,F,,FFF:FF,:F:FFFF,,,F,:FFFFFFF,F,,:FFF,:F,,F,FF:FF,,FF,,F,FFFF:F:F:FFFFFFF,FFF,F,,::FF,,FF,:FFFFF,FFFFF,FFF,F,:F::F,,FFF,,
@A00738:647:H5NVNDSX7:2:1145:16703:4586 kraken:taxid|9606
CTGGATGATGAAGCCCAGGTCCTAGAGTATTTTCAAAAACAGTGACTACTTCATCTTTAGAAAAAAATACACTCACTCCGCAAAGAATCTATCTCTAAAAAGGAACATATTTTTAAATAAGAAAAAGAAAAAGTAATGTTTGATATTCAT
+
FFFFFFFFFFFFFFFFFFFFFFFFFFFFFFFFFFFFFFFFFFFFFFF,FFFFFFFFFFFFFFFFFFFFFFFFFFFFFFFFFF:FFFFFFFFFFFFFFFFFFFFFFFFFFFFFFFFFFFFFFFFFFFF:FFFFFFFFFFFFFFFFFFFFFF
@A00738:647:H5NVNDSX7:2:1145:10800:10614 kraken:taxid|9606
AATTCATTTACTTTGTATTTTCTTTGTAAAAATAATGTTGCACACTTATGACTATATATTTTGTATGCATATTAGGCTTCAATAATGAGCTTAAAAAATTAAAAAGAATTCTGATTTAATTGGCAAACATTAGCATGTTCTAGCAATAAA
+
FFFFFFFFFFFFFFFFFFFFFFFFFFFFFFFFFFFFFFFFFFFFFFFFFFFFFFFFFFFFFFFFFFFFFFFFFFFFFFFFFFF,FFFFFF:FFFFF:FFFFFF:FFFFFFFFFFFFFFFFFF:FFFFFFFFF:FFFFFFFFFFFFFFFFF
@A00738:647:H5NVNDSX7:2:1145:16984:12618 kraken:taxid|9606
CACTAAACTGCCTGTTAAGCAGAGCAAGTCTAGTTCACGTCTAAATTTGATTTGTTGGGAAAGTTGAACAAGTTTGAGGCCAGAGTGGAAGTACTCTTGATAACAGACAAGAGTCTGAGTGGGTGGCTCTGCCTCTCCCACAAAGAGTGT
+
FFFFFFFFFFFFFFFFFFFFFFFFFFFFFFFFFFFFFFFFFFFFFFFFFFFFFFFFFFFFFFFFFFFFFFFFFFFFFFFFFFFFFFFFFFFFFFFFFFFFFFFFFFFFFFFFFFF:FFFFFFFFFFF:FFFFFFFFFFFFFFFFFFFFFF
@A00738:647:H5NVNDSX7:2:1145:28827:15812 kraken:taxid|9606
GTTTTCATCTTTTTGTCTTTTTCCATAATTGACCCCTTTGCCAAGAATGTTTACCGCTTCTGTGCATAGGAATTTTAACTTAACCTTGAGATACATTTCGTGTTAATTACTTTAAGGTTTCTTGATACACGGTTTCTTGATACATTCTGT
+
FFFFFFFFFFFFFFFFFFFFFFFFFFFFFFFFFFFFFFFFFFFFFFFFFFFFFFFFFFFFFFFFFFFFFFFFFFFFFFFFFFFFFFFFFFFFFFFFFFFFFFFFFFFFFFFFFFFFFFFFFFFF:FFFFFFFFFFFFFF:FFFFFFFFFF
@A00738:647:H5NVNDSX7:2:1145:25907:22905 kraken:taxid|9606
AGAATAACCACAGGCTTCACCAGCTCGCTCTGCCTTTTCAGGGCAGTTCACACATCTCATGTCTTGTACAGGATTAAACACAAGAGTTGGCACATACAGGTAGTAGGTGTACAACAAATGCTTACAGGATAGCACAAATTCAGCCTAATT
+
FFFFFFFFFFFFFFFFFFFFF:FFFFFFFFFFFFFFFFFFFFFF:FFFFFFFFFFFFFFFFFFFFFFFFFFFFFFFFFFFF:FFFFFFF:FFFFFFFFFFF:FFFFFFFFFFFFFFFFFFFFFFFFFFFFFFFFFF:FFFFFFFFFFFFF
@A00738:647:H5NVNDSX7:2:1145:2908:23030 kraken:taxid|9606
GAGAGAGGCCTTTCCCCATCTGTGTCATTCTCTCTGTGGCTTCAGTGTTTGACAACTTGGAGGGTGGGCAACAAATGTGCCACTTTCAGGGGAAAGGACTGACAGTGGGCTTCAGAGGTGTGGCAAGGTGTCTTTGTGCAATTTTGCAGG
+
FFFFFFFFFFFFFFFFFFFFFFFFFFFFFFFFFFFFFFFFFFFFFFFFFFFFFFFFFFFFFFFFFFFFFFFFFFFFFFFFFFFFFFFFFFFFFFFFFFFFFFFFFFFFFFFFFFFFFFFFFFFFFFFFFFFFFFFFFFF:FFFFFFFFFF
@A00738:647:H5NVNDSX7:2:1145:22073:29324 kraken:taxid|9606
CCTGGCTTTTTCCCTGAGAAAAAATGTATTCCCAGCAGATCCCCAAGCCTCATGCAAATTAACTTTTGGGTGACTTTAGCCATCAGTTTTTCATGCATATTCAGGGCTGTTAGAATCTCACTTAGCTTCACATAGAGACCCCATGCAAAT
+
FFFFFFFFFFFFFFFFFFFFFFFFFFFFFFFFFFFFFFFFFFFFFFFFFFFFFFFFFF:FFFFFFFFFFFFFFFFFFFFFFFFFFFFFFFFFFFFFFFFFFFFFFFFFFFFFFFFFFFFFFFFFFFFFFFFFFF:FFFFFFFFFFFF:FF
@A00738:647:H5NVNDSX7:2:1145:3369:30749 kraken:taxid|9606
AGTTTTGAGTATTCCTGTGGCTTATCCACAGATTCTCTAGGGCACCTGACCACTAGCCTTACATACTGAACGATGAAGACAAGCCAATTTCTTAAACCAAAAGCGTAGGAAAATGCTGGGTGCATACGGTATACAAAAGATTGATTCTTT
+
FFFFFFFFFFFFFFFFFFFFFFFFFFFFFFFFFFFFFFFFFFFFFFFFFFFFFFFFFFFFFFFFFFFFFFFFFFFFFFFFFFFFFF:FFFFFFFFFFFFFFFFFFFFFFFFF:FFFFFFFFFFFFFFFFFFFFFFFFFFFFFFFFF::FF
@A00738:647:H5NVNDSX7:2:1145:17192:30796 kraken:taxid|9606
AGACGCTGTGGTGGCGGCGGAGCCTGTTTCCCTTTGCAGAAGAACAGACGCGGGCACGCGGGCACTGAGGCATGCTCTGGAAGGGCCCATACACGCGGCCGCTGGACGGTTGGCCAAGCCTGGCACTCAAACGTCCGCCTAACCTGGGGT
+
FFFFFFFFFFFFFFFFFFFFFFFFFFFFFFFFFFFFF:FFFFFFFFFFFFFFFFFFFFFFFFFFFFFFFFFFFFFFFFFFF,FFFFFFF,FFFFFFFFFFFFFFFFFFF:FFFFFFFFFFFFFFFFFFF,FFFFFFFFFFFFFFFFFFF,
@A00738:647:H5NVNDSX7:2:1145:22191:34162 kraken:taxid|9606
ATACTGATTCTGAATCAACTGACTCCCCCTAAGAAAAAACAAATAATATTTGCTCTTCTACACTGTATACAACATAAATTTCAAAGTAAAATCTTGAAAAATAAAGCCTTAAAATTTTAGAGGAAAACATTTTGTATTACCTTAGTATAG
+
FFFFFFFFFFFFFFFFFFFFFFFFFFFFFFFFFFFFF:FFFFFFFFFFFFFFFFFFFFFFFFFFFFFFFFFFFFFFF:FFFFFF:FFFFFFFFFFFFFFFFFFFF:FFFFFFF:FFFFFFFFFFFFFFFFFFFFFFFFFFFFFFFFFFF:
@A00738:647:H5NVNDSX7:2:1146:13331:4382 kraken:taxid|9606
AGCTACCAATCCATCATCCACAGCCAATCCATCATCCACAGCCAATCCATCATCCACAGCCAATCCATCATCCGAAAACAAAGTTATGTTGCCTTTATAATATAGGTCTCATTTCTTTTTCTCCTTGTATTGCATTGGTTGAAACTTCCA
+
FFFF:FFFFFFFFF:FFFFFFFFF,FFFFFFFFFFFFFFF:FFFFFFFF,FFFFFFFF,FFFF,FFFFFFFFFFFFF:FFFF:FFF:FFFFFFFFF,FFF,FFF,F:FFFF,FF:::FFFFFFFFF:FFFF:FFF:FFFFFFFFFFFF:F
@A00738:647:H5NVNDSX7:2:1146:13657:14058 kraken:taxid|9606
TTCTAATTTTATAGGTAAGGAAACTAAAGTGAGGAGTTAAATTATCCAAGCTCACGTGACAGTTTAAAGATATAGTCTTAACGGAATTAAATATCCAGTTTTCTTGACATTCCCCAACTGGTAATTCCATTTTAATCCTTGTTGTTGTGA
+
FF:FFFFFFF:FFFFFFFFFFFFFFFFF:FFFFFFFFFFFFF:FFFFFFFFFFFFFFFFFFFFFFFF:F:FFFFFFFFFFFFFFFFFFFF,FFFF,FFFFFFFFFFFFFF:FFFFFFFFFFFFFFFFFFFFFFFFFF:FFFFFFFFFFFF
@A00738:647:H5NVNDSX7:2:1146:25500:16376 kraken:taxid|9606
CTCGTGGTCCACGGTGGCTGCTGGAGCTCCTGCCACAGGGCCATGAGAGAGAACAGAGATCCCCTTACAGCTCTGGCCAGGAAACAGCCCATTTTCTAGAAGTGGAAACTGAGGCTGAGATATGTGAAGTGACTCATCCAAGGTCACACG
+
FFFFFFFFFFFFFFFFFFFFFFFFFFFFFFFFFFFFFFFFFFFFFFFFFFFFFFFFFFFFFFFFFFFFFFFFFFFFFFFFFFFFFFFFFFFFFFFFFFFFFFFFFFFFFFFFFFFFFFFFFF:FFF:FFFFF,FFFFFFFFFFFFFFFFF
@A00738:647:H5NVNDSX7:2:1146:9805:18756 kraken:taxid|9606
TTCCATTCCCCAGTGGACAGTGATAAATGACTAAATGTTCCTCTGGGAAAGTCCTGTAAAAAGAATTTATCTTGGAGTGAATTGTAGGGTCCTTTCTCAAGGGCACCAGCCTTCTGCTTATTTGAGGGGCTCTGACATATCAACTGGCTT
+
FFFFFFFFFFFFFFFFFFFFFFFFFFFFFFFFFFFFFFFFFFFFFFFFFFFFFFFFFFFFFFFFFFFFFFFFFFFFFFFFFFFFFFFFFFFFFFFFFFFFFFFFFFFFFFFFFFFFF:F::FFFFFFFFFFFFFFFFFFFFFFFFFFFFF
@A00738:647:H5NVNDSX7:2:1146:32389:18850 kraken:taxid|9606
GAATGGATATGGAAATTAGGATTGAGGTCGAAGAGAGGCAGAAATTCGGAAGATAAGTAGAGTATTTTTATAACTGTCATAAAATGAAACGTGTGTATTTTAACATTTTAGTCAGCCTTTATAAAACTAGGCAATAATACTTTGGATGGG
+
FFFFFFFFFFFFFFFFFFFFFFFFFFFFFFFFFFFFFFFFFFFFFFFFFFFFFFFFFFFFFFFFFFFFFFFFFFF:FFFFFFFFFFFFFFFFFF:FFFFFFFFFFFFFFFFFFFFFFFFFFFFFFFFFFFFFF:FFFFFFFFFFFF:FFF
@A00738:647:H5NVNDSX7:2:1146:5999:19961 kraken:taxid|9606
CCCTTGCCATCTGGCTTTCTGTTGGATCTCCTAACAGGGCACCTACAAAAGAGAGCGAGTGAGGAGAGTCGGATCTGGGTATTCATCGCTCTTGCTCTCTCTAAGCAAGATGCTCACTGGCTGGCTGCATCCCACTGAAGGGTTCAACTC
+
FFFFFFFFFFFFFFF:FFFFFFFFFFFFFFFFFFFFFFFFFFFFFFFFFFFFFFFFFFFFFFFFFFFFFFFFFFFFFFFFFFFFFFFFFFFFFFFFFFFFFFFFFFF:FFFFFFFFFFFFFFFFFFFFFFFFFFFFFFFFFFFFF:FFFF
@A00738:647:H5NVNDSX7:2:1146:24957:25488 kraken:taxid|9606
GAAGAATGTGAAGGACAGTCAGTCAAACAAAGAAGCAGCAAGGAAGCTGGTTAGGAGCTAAACCAATCGCTGAGCTGCATTAGGCAATTGCGATCCATTCTCCCATCTCCTGGACTTGGCCAACACCCAAAGTCTCTCTGAATTGCTCTC
+
FFFFFFFFFFFFFFFFFFFFFFFFFFFFFFFFFFFFFFFFFFFFFFFFFFFFFFFFFFFFFFFFFFFFFFFFFFFFFFFFFFFFFFFFFFFFFFFFFFFFFFFFFFFFFFFFFFFFFFFFFFFFFFFFFFFFFFFFFFFFFFFFFFFFFF
@A00738:647:H5NVNDSX7:2:1146:24876:25786 kraken:taxid|9606
GAAGAATGTGAAGGACAGTCAGTCAAACAAAGAAGCAGCAAGGAAGCTGGTTAGGAGCTAAACCAATCGCTGAGCTGCATTAGGCAATTGCGATCCATTCTCCCATCTCCTGGACTTGGCCAACACCCAAAGTCTCTCTGAATTGCTCTC
+
FFFFFFFFFFFFFFFF:FFFFFFFFFFFFFFFFFFFFFFFFFFF:FFFFFFFFFFFFFFFFFFFFFFFFFFFFFFFFFFFFFFFFF,FFFFFFFFFF:FFFFFFFFFFFFFFFFFFFFFFFFFFFFFFFFFFFFFFFFFFFFFFFFFFFF
@A00738:647:H5NVNDSX7:2:1146:8106:33348 kraken:taxid|9606
CCAGGTCTTTAAGTCACCTTTATTTCTGAAATATAATTTGACTGGATATAGTATTCCCTGTAGACAACAGTTTTCTTATAGCAGTTTGGACATGTCATCCCACCACATTCCATATTTTCCTTGTAAGAAGTCATGTGTTAAACTTGTGAT
+
:FFFFFFFFFFFFFFFFFFFFFFFFFFFFFFFFFFFFFFFF:FFFFFFFFFFFFFFFFFFFFF::FF:FFFFFFFFFF::FFFFFF:FFFFFFFFFF:FFF:FFFFFFFFFFFFF:FFF:,FFFFFFFFFF:FFFFFFFFFFF:FFFFFF
@A00738:647:H5NVNDSX7:2:1147:14326:1939 kraken:taxid|9606
GTCCTTGTGCTTAAGTTTCTGCTCCTGTGAATGTTTTGTTTGTTTGTTTTTCCTTTTTTGGTCGTTTATGATTTTTTTTCCCGGATATTGTCTCTATTCTGTACTGTGTGTGGGTTCAGAAATGAAGTTCACCTTCTTGCCTTGATTTCT
+
FFFFFFFFFFFFFFFFFFFFFFFFFFFFFFFFFFFFFFFFFFFFFFFFFFFFFFF:FFFFFFFFF:FFFFFFFFFFFFFFFFFFFFFFFF:FF,FFFFFFFFFFFFFFFFFFFF:F:FFFFFFF:F,FFFFFFFFFFFFFFFFFFFFFFF
@A00738:647:H5NVNDSX7:2:1147:27082:5838 kraken:taxid|9606
TATATGTTTAATTTTTAAAATAATAAAAGCTTTTGTATCAGCACCTTCAATCTCTCCCTCTCCGTCTGTCTCTCTCGACTATCTGTGCATTTACTCTGCTAAGTCTTAACTTTGAGTCAGTCTAACAATCTGCTTTCATGACACCCACAA
+
FFFFFFFFFFFFFFFFFFFFFFFFFFFFFFFFFFFFFFFFFFFFFFFFFFFFFFFFFFFFFFFFFFFFFFFFFFFFFFFFFFFFFFFFFFFFFFFFF:FFFFFFFFFFFFFFFFFFFFFFFFFFFFFFFFFFFFFFFFFFFFFFFFFFFF
@A00738:647:H5NVNDSX7:2:1147:11794:6010 kraken:taxid|9606
TTTTGTTTTGTTCTTAAATTTTCATTTATTTTAATAGACAAAACATGTTTTGAAATATGTATGTATTTTTGAAATATGTATGCATTTAGAATTGTGAAATGGCCCTGCTTACATATCACTGGCCAAAACAAGTCACATTACCAGGCCTGC
+
FFFFFFFFFFFFFFFFFFFFFFFFFFFFFFFFFFFFFFFFFFFFFFFFFFFFFFFFFFFF:FFFFFFFFFFFFFFFFFFFFFFFFFFFFFFFFFFFFFFFFFFFFFFFFFFFFFFFFFFFFFFFFFFFFF:FFFFFFFFFFFFF:FFFFF
@A00738:647:H5NVNDSX7:2:1147:19108:8813 kraken:taxid|9606
AGTTGTGTTTCTTGAATAGTATGGACCTTTTTAAAAGAAAACCGAAAGGACAGAGAAAAAAGGGCTAGAAAAAAAGTCTAAAAAGCTGTTCAGGTATGAGTTGGTACCCGAATTATATCTCAATAAAGTTGTTAGTTACAAAAAAGTTCA
+
FFFFFFFFFFFFFFFFFFFFFFFFFFFFFFFFFFFFFFFFFFFFFFFFFFFFFFFFFFFFFFFFFFFFF:FFFFFFFFFFFFFFFFFFFFFFFFF:FFFFFFFFF:FFFFFF:FFFFFFFFFFFFFFFFF:FFFFFFFFFF:FFFFFFFF
@A00738:647:H5NVNDSX7:2:1147:25907:10191 kraken:taxid|9606
CTTTAAATGAGAGCAGATTTCCTCTACTCTCTTTAATTTCTGTAATTTCTTCTTGCTCTGCTCCTTGGGCTTTATGAATTTTACCATGATTAAGTAAATAGATCTGACTTCCATGAGAATATTACGTAAATTTGAGGCCTTAATGATTAA
+
FFFFFFFFFFFFFFFFFFFFFFFFFFFFFFFFFFFFFFFFFFFFFFFFFFFFFFFFFFFFFFFFFFFFF:FFFFFFFFFFFFFFFFFFFFFFFFFFFFFFFFFFFFFFFFFFFFFFFFFFFFFFFFFFF,FFF:FFFFFFFFFFFFFFFF
@A00738:647:H5NVNDSX7:2:1147:16514:14873 kraken:taxid|9606
AGAACTCATTTAAACCTTACAATAAGCCTGGGCAGTAACTACTATTATTCTCATTTCCACTTTAAAAAGGAGTTAATGCAAGAGCAAACAGTTGTTGAAAGACAGGCAACTGGCAAGTGATGGAGTCAGGTTTGAGCTGAGGTCTGTCTG
+
FFFFFFFFFFFFFFFFFFFFFFFFFFFFFFFFFFFFFFFFFFFFFFFFFFFFFFFFFFFFFFFFFFFFFFFFFFFFFFFFFFFFFFFFFFFFFFFFFFFFFFFFFFFFFFFFFFFFFFFFFFFFFFFFFF:FFFFFFFFFFFFFFFFFFF
@A00738:647:H5NVNDSX7:2:1147:16830:20181 kraken:taxid|9606
CTGTATATCCTAATAGGGAGACACATTTAGCAGAGTAATATTTTGAATATTTTACTTTTTGCTTTTTTGCCCCGGGCATTACTGATAATATTTTATCATAAATTTATTGAGTGTCCTTTATGGTCTGAATCCTGAAGTCTAATTTTATCA
+
FFFFFFFFFFFFFFFFFFFFFFFFFFFFFFFFFFFFFFFFFFFFFFF,FFFFFFFF:FFFFFFFFFFFFFFFFFFFFFFFFFFFFFFFFFFFFFFFFFFFFFFFFFFFFFFFFFFFFFFFFFFFFFFFFFFFFFFFFFFFFFFFFFFFFF
@A00738:647:H5NVNDSX7:2:1147:15926:22874 kraken:taxid|9606
GTCAGCAGAGCTGTTTGCCCTGCGGATTTGACAGCAGTGGTATGGCAGGTGAGTGATTAGCAGGAGTGCAAGAGAAAGCATTCATGCTCATCTTTTCATGATTAAAGTAGGGTTATTATTATTTTTAGCTTAGTCTTTTGTTTTGAAAGC
+
FFFFFFFFFFFFFFFFFFFFFFFFFFFFFFFFFFF:F:FFFFFFFFFFFFFFFFFFFFFFFFFFFFFFFFFFFFF:FFFFFFFFFFFFFFFFF,FFFFFFFFFFFFFFFFFF:,FF:F,F:FFFFFFFFFFFFFF:,FFFF:F,FFFFFF
@A00738:647:H5NVNDSX7:2:1147:13422:25833 kraken:taxid|9606
AGTACCACCCTCTTTCTCTTTATTTGAAAAGGTTTAAGAGATGGAAGGAAATGCCAGACATGGACTCAGAAGACTGGGACTCAAATTCTAGCCCTGGTGGGTCAGACATGATTTTACTAGTCCTTGGTCAGAGATAGCCTTGGGAGATAC
+
FFFFFFFFFFFFFFFFF:F:FFFFFFFFF:FFFFFFFFFFFFFFFFFFFFFFFFFFFFFFFFFFFFFFFFFFFFFFFFFFFFF:FFFFFFFFFFFFFFFFFFF:FFFFFFFFFFFFFFFFFFFFFFFFFFFFFF,FFFFFFFFFFFFFFF
@A00738:647:H5NVNDSX7:2:1147:18295:26068 kraken:taxid|9606
ATTTTCCTGAGCTGTAACATCTCTCCATAATATACTGTGCTATACTTTCCTTTGGCTGCGAAAATTATTTCATACATTTTATCAAAATCTATAAAACAGAAATTTCTGGCTTTTTTTGTGAGTGTCATCTTTCCCAAAGAAATCTCTATC
+
FFFFFFFFFFFFFFFFFFFFFFFF:FFFFFFFFFFFFFFFFFFFFFFFFFFFFFFFFFFFFFFFFFFFFFFFFFFFFFFFFFFFFFFFFFFFFFF:FFFFFFFFFFFFFFFFFFFFFFFF,FFFFFFFFFFFF:FFFFF:F,F:FFF:FF
@A00738:647:H5NVNDSX7:2:1147:30002:28588 kraken:taxid|9606
AGATGCATTACCTAATATCAGCTAATAGCAAAATTAGCAAAAAGTTACACAAAATCAAAAGGAGGGTTATTTAACAAAGTCTGACAAAATAACAAATTTACAGAAAGTTATTGTAGCCCTATATTGCTGAAAACAAGGAAGTCCTAAAAA
+
FFFFFFF:FFFFFFFFFFFFFFFFFFFFFFFFFFFFFFFFFFFFFFFFFFFFFFFFFFFFFFFFFFFFFFFFFFFFFFFFFFFFFFFFFFFFFFFFFFFFFFFFFFFFFFFFFFFFFFFF:FFFFFFFFFFFFFFFFFFFFFFFF,FFFF
@A00738:647:H5NVNDSX7:2:1147:31720:33505 kraken:taxid|9606
ACCACTCTCCAGATGATGACAAAATCCTTGCCAGGGTCCTGTGCAGGGTGGCCCCTCCCAACGTCCCCTCTGTCAGTACTCGCCGCGCTCCGCCTGTTCTGCCTGCTCTGGCCCCATCGGCTCTGTCTCTGTCTCTCCCTCCCGATTGGG
+
FFFFFFFFFFFFFFFFFFFFFFFFFFFFFFFFFFFFFFFFFFFFFFFFFFFFFFFFFFFFFFFFFFFFFFFFFFFFFFFFFFFFFFFFFFFFFFFFFFFFFFFFFFFFFFFFFFFFFFFFFFFFFFFFFFFFFFFFFFFFFFFFFFFFFF
@A00738:647:H5NVNDSX7:2:1148:22354:3129 kraken:taxid|9606
CTTTAATTTGTATTAACTTCCCATTTTCTCTTACCTCCTCACTGGTACTTGTTTCCATGGGTGGTTTATAATTCATCATTAAGTTTAATAAAGCATATGGTTCCTTCTACATTCACAAAATGAAATGCATGTTTTGGGACTATGTAACTA
+
FFFFFFFFFFFFFFFFFFFFFFF:FFFFFFFFFFFFFFFF:F:FFFFFFFFFFFFFF:FFFFFFFFFFFFFFFFFFFFFFFFFFFFFFFFFFFFFFFFFFFFFFFFFFFFFFFFFFFFFFFFFFFF:FFF,FFFFFFFFFFFF,FFFFF:
@A00738:647:H5NVNDSX7:2:1148:14516:14262 kraken:taxid|9606
ACATGATATTCATGGTGGTAAAGGCAAAAATGTTGTTTACTCCACACACAAGACGAATTTTCCCTATACTAGAAGACAACTGAGTATTTTCCTAATAAGGTGTACAATATCGAGCTTCCAAGTCTACTTAGGAGACAAGGTGATGAGAGA
+
FFFFFFFFFFFFFFFFFFFFFFFFFFFFFFFFFFFFFFFFFFFFFFFFFFFFFFFFFFFFFFFFFFFFFFFFFFFFFF:FFFFFFFFFFFFFFFFFFFFFFFFFFFFFFFFFFFFFFFFFFFFFFFFFFFFFFFFFFFFFFFFFFFFFFF
@A00738:647:H5NVNDSX7:2:1148:11803:15671 kraken:taxid|9606
TTCTACATCCAATAGAAACCAAACCCAAACAAATAGCTTTCAGAAGTGTCAAATTCTTTTCACATTTCTGGCTTTTCCACTGATTTTTCTCTTTTATCAATCATGGCCAAAATTGGAAGACAATCATGTCTAGCCTGGGTGAATTTAGAA
+
FFFFFFFFFFFFFFFFFFFFFFFFFFFFFFFFFFFFFFFFFFFFFF:FFFFFFFFFFFFFFFFF:FFFFFFFFFFFFFFFFFFFFFFFFFFFFFFFF:FFFFFFFFFFFFFFFFFFFFFFFF:F,FFFFF:F,F:FF,FFFFFF:FF:FF
@A00738:647:H5NVNDSX7:2:1148:10682:18270 kraken:taxid|9606
CAAGAAAAAAGGAGAGGGATGAGTCAAAGAAGCGTGGATGGCTTCAAGCTGGCTGACTCAGAGAATGACTAAGAGAAGAAAACTGGAGAGGATGGGAGGACAGTAGCTGGAATGGCTTCCCTTGCTGGCTGTGTGTCCCCGGCACTCTAT
+
FFFFFFFFFFFFFFFFFFFFFFFFFFFFF:FFFFFFFFFFFFFFFFFFFFFFFFFFFFFFFFFFFFFFFFFFFFFFFFFFFFFFFFFFFFFF:FFFFFFFFFFFFFFFFFF:FFFFFFFFFFFFFFFFFFFFFFFFFFFFFFFFFFFF:F
@A00738:647:H5NVNDSX7:2:1148:27208:20932 kraken:taxid|9606
GCATGTGTGTGTGTGTGTGCATGTCTGTGTACACACACACCAAGAGGAACAAGCCAGTGGAGATGGAAGGAACAATGTGTTCACAGAGAAGCAGTGGTCTCCATGAAGTCTTGGAAACGGGGAGTCCCCCCAGGCCAGTGGACTAAGATC
+
FFFFFFFFFFFFFFFFFFFFFFFFFFFFFFFFFFFFFFFFFFFFFFFFFFFFFFFFFFFFFFFFFFFFFFF:FFFFFFFFFFFFFFFFFFFFFFFFFFFFFFFFFFFFFFFFFFFFFFFFFFFFFFFFFFFFFFFFFF:FFFFFFFFFFF
@A00738:647:H5NVNDSX7:2:1148:16703:21026 kraken:taxid|9606
ATCATAACCTCTTGAGGTAGTTACTATTGTTATTCCAATTTTACATAAGAGAAAACTGAGGCTCAAGTAGGTTAAATCGTAGCTAGTCACCTAGCTGTTAAGGTGATAGAGTTGGGATATGAACTCAGGCAAGCTGACTCTATGCATTTA
+
FFFFFFFFFFFFFFFFFFFFFFFFFFFFFFFFFFFFFFFFFFFFFFFFFFFF:FFFFFFFFFFFFFFFFFFFFFFFFFFFFFFFFFFFFFFFFFFFFFFFFFFFFFFFFFFFFFFFFFFFFFFFFF:FFFF:FFFFFFFFFFFFFFFFFF
@A00738:647:H5NVNDSX7:2:1148:23891:21825 kraken:taxid|9606
AATCCATTTATTATAAAAAGAAAAAATTAAATATAAACAAGAAACAACAAAAACAGAAAAAAATATATAATACAAAAACAAAAATAAACAAAAATATATTTCAAAAATCAAAACACCAAAAAACAAAAAGAAAAATAAATAAAATTTATA
+
:F,F:FF,F,FF,F:,,F,FFF::F,FF:F,FFF:FFFFFF,,FF:,FF,,F:,:F,,F,,,FFFFFFF:FF,,FFFFFF,,F:F:,F,,FFF,,:,FF:F,F:F:,F,,,F,,,,,F,,FF:,:F,FFF:,:FFFF,,FF,F,FFFFFF
@A00738:647:H5NVNDSX7:2:1148:23285:30921 kraken:taxid|9606
AGGAGCCATGATGGCTTTGTTCTTGTGTTATATCTGAAATAAGATTACTACTCCTACTCACTATGGAGCTATGCGTTCATCTTCGGCACTTGAAAATTTCCCTTCCTTTCTTGGCTCACAGTGTTATTTTGAACAGAAGCATAATATTTG
+
FFFFFFFFFFFFFFFFFFFFFFFFFFFF,FFFFF:F:FFFFFFFFFFFFFFFFFFFFFFFFFFFFFFFFFFFFFFFFFFFFFFFFFFFFF:FFFFFFFFFFFFFFFFFFFFFFFFFFFFFFFFFFFFFFFFFFFFFF:FFFFFFFFFFFF
@A00738:647:H5NVNDSX7:2:1148:20735:32049 kraken:taxid|9606
ATTCTATGTAATGTTGCTGCAATTTTTAAAAAGGGGAGGCAGGTGCTTGTGGGAAAATGAGACAACTTTGGGAGCCTGTGAGCGGCGCTGGGGGCCCAAGGGATCAGCTCCCCTTCTTGGAGTTCAGGTGCCACGTTCCATGGCCCAGCT
+
FFFFFFFFFFFFFFFFFFFFFFFFFFFFFFFFFFFFFFF:FFFFFFFFFFFFFFFFFFFFFFFFFFFFFF:FFFFFFFFFFFFFFFFFFFFFFFFFFFFFFF:FFFFFFFFFFFFFFFFFFFFFFFFFFFFFFFF:FFF:F:FFFFFFFF
@A00738:647:H5NVNDSX7:2:1148:24180:33004 kraken:taxid|9606
ATCCCCATATGGCTTGAGACAGGAGCCAGTCTGTGGTGTCCCTTCTCATACGGGTGCTAATCTCAAGGCGGTTCTACTCGGGGTCTAACAACCTTCCAAAGGTCTCATTTTCTAACACTATCAGGAAGATGAGGGTTCCCCTCATAAAAT
+
FFFFFFFFFFFFFFFFFFFFFFFFFFFFFFFFFFFFFFFFFFFFFFFFFFFFFFFFFFFFFFFFFFFFFFFFFFFFFFFFFFFFFFFFFFFFFFFFFFFFFFFFFFFF:FFFFFFFFFFFFFFFFFFFFFFFFFFFFFFFF:FF:FF:FF
@A00738:647:H5NVNDSX7:2:1148:24198:33755 kraken:taxid|9606
TTAACTTGTATTTATACTGGCAATGCCGGTGAGAAAAAAACTTAGTGGGGGACATTTTGCTAAACTAACTCTGCTCAAAAGTTTAAAAGCTCTGCACAAGATTAACTAAATCTAAACAGTGAACAGCACTCCTGCTATCAAGAACTCCAT
+
FFFFFFFFFFFFFFFFFFFFFFFFFFFFFFFFFFFFFFFFFFFFFFFFFFFFFFF:FFFFFFFFFFF:FFFFFFFFFF:FFFFFFFFFFFFFFFF:FFFFFFFFFFFFFFFFF:F,FFFFFFFFFFFFFFFFFFFFFFFFFFFFFFFF,F
@A00738:647:H5NVNDSX7:2:1149:5547:5368 kraken:taxid|9606
TTGGCAGTGGTTGCAATGAGCTGTGTAGGCTAACTTACAGACCAGCAGGTGGCATTTGCAGGTAGTAGGCACTGAGGAGGTAATGGTAGGGTGCTAATTCCCAAGCTCAGGCCTTTGGGAGGAGTGTTTGTGTGAACCAGGTAACAGACT
+
FFFFFFFFFFFFFFFFFFFFFFFFFFFFFFFFFFFFFFFFFFFFFFFFFFFFFFFFFFFFFFFFFFFFFF:FFFFFFFFFFF,,FFFFFFFFFF::,FFFFFFFFFFFFFFFFFF,FFFFFFFFFFFFFFFFFFFFFFFFFF:,FFFFFF
@A00738:647:H5NVNDSX7:2:1149:26115:7607 kraken:taxid|9606
GAAGACTTTATTTCTCTTTATAATGCTTCTTTTCCCTCAGTCATGAGGCACATGCCTTGGAATATAGGTATGTACCTTTGTACGTAAACTGCTACTTTACTCCATGTAGCACTTCTGCACTTAAATGCTATGTTTTGCCAATTTTCTCTA
+
FFFFFFFFFFFFFFFFFF:FFFFFFFFFFFFFFFFFFFFFFFFFFFFFFFFFFFFFFFF:FFFFFF:FFFFFFFFFFFFFFFFFFFFFFFFFFFFFFFFFFFFFFF:F,FFFFFFFFFFFFFFFFF:FFFFFFFFFFF:FFFFFFFFFF:
@A00738:647:H5NVNDSX7:2:1149:19289:7717 kraken:taxid|9606
TGAAAAGTGACATGACCCTAAAATCTAAAAGGACCATAAGGCCCATTAGGCAATCTCAAGAGAGCCACCTGCAAGGGACAGAGGTGTGGCAGCAGCCCTGGAGAGAAGGAGGCCAAGCAGAGAGGGTGCAGGCTGCCAGGATGGAGCCTC
+
FFFFFFFFFFFFFFFFFFFFFFFFFFFFFFFFFFFFFFFFFFFFFFFFFFFFFFFFFFFFFFFFFFFFFFFFFFFFFFFFFFFFFFFFFFFFFFFFFFFFFFFFFF:FFFFFFFFFFFFFFFFFFFFFFFFFFFFFFF:FFFFFFFFFFF
@A00738:647:H5NVNDSX7:2:1149:1289:20603 kraken:taxid|9606
GAAAGCAACTCTTGGGTCACAATTTATGCCAGGGGGAGAATGCCCACAAATGAATCCAAGTCAGATTCACTGCTTCTGCAGCTTTCTCCGTTCTCCCATCACTGGGCACCACCTCAGCTGCTGGGACCCAACTGCATGGATGGATGGCCT
+
FFFFFFFFFFFFFFFFFFFFFFFFFFFFFFFFFFFFFFFFFFFFFFFFFFFFFFFFFFFFFFFFFFFFFFFFF:FFFFFFFFFFFFFFFFFFFFFFFFFFFFFFFFFFFFFFFFFFFFFFFFFFF:,FFFFFFFFFFFFFFFFFFFFFFF
@A00738:647:H5NVNDSX7:2:1149:25961:20964 kraken:taxid|9606
CTTCAAGGAAAAAGTTGTATTGGTTGTTGGGCATGATACATTCAGTCCCCAAATTTTTGTTGACATGGAACACTTTGGTCAAAGGATATTTTTTATTATTTTTTTCACGTTGTATTTTGTTTTTAATTGACAAATATTCTATCTATGTAT
+
FFFFFFFFFFF:FF:FF:FFFFFFFFFFFFFFFFFFFFFFFFFFFFFFFFFFFFFFFFFFFFFFFFFFF:FFFFFFFFFFFFFFFF:FFFFFFF:FFFFFFFFFFFFFFFFF:FFFFFFFFFFFFFFFF:FFFFFFFFFFFFFFFFFFF:
@A00738:647:H5NVNDSX7:2:1149:22733:27430 kraken:taxid|9606
AAATTTATCCATGTGTTAATTTACATTAAACCCATTCTACTTCTTCAGATGAATGCAAATTCTAGGATTTGCTGGCCTGTATTTTACCCGGAAATTGGTGCAGATAAGAGGCAAAGGAGTAAGAAGGATTGCTGTCTAGGAGCTCTGAAA
+
FFFFFFFFFFFFFFFFFFFFFFFFFFFFFFFFFFFFFFFFFFFFFFFFF:FFFFFFFFFFFFFFFFFFFFFFFFFFFFFFFFFFFFFFFFFFFFFFFFFFFFFFFFFFFFFFFFFFFFFFFFFFFFFFFFFF:FFFFFFFFFFFFFFFFF
@A00738:647:H5NVNDSX7:2:1149:8332:28667 kraken:taxid|9606
GGAGAGTCCTCCAATTCTAATGAGGGAGAACAGCATCCTAACCCCAGTTGTAGGTTTATAAACCTGGGATGTAGAATATAGGCTCCTGGATAGTATGTTATATATTGCAATAAAACCAAGTGAGAACTAAAGACCTTGAGCAATTAACTC
+
FFFFFFFFFFFFFFFFFFFFFFFFFFFFF:FFFFFFFFFFFFFFFFFF,FFFFFFFFF:FFFFFFFFFFFFFFFFFFFFFFFFFFFFFFFFFFFFFFFF:FFF:FFFFF:FFFFFFFFFFFFFFF:FFFFFFFFFFFFFFFFF:FFFFFF
@A00738:647:H5NVNDSX7:2:1149:22815:29794 kraken:taxid|9606
GTGAGAGGCTGTCCAGGGCTGTGAGTAGAAGACTTTGTGTCCCCCTGTCTGCTCCGTGGCCTTCCCAATCCTAAGGGATTTAGGGAAGCAGTGCTCACTTCCCAAGAGGCCTTTTCTGAGAGGCCCTGAGTGTGCCCAGTCACCAGAGTG
+
FFFFFFFFFFFFFFFFFFFFFFFFFFFFFFFFFFFFFFFFFFFFFFFFFFFFFFFFFFFFFFFFFFFFFFFFFFFFFFFFFFFFFFFFFFFFFFFFFFFFFFFFFFFFFFFFFFFFFFFFFFFFFFFFFFFFFFFFF:FFFFFFFFFFFF
@A00738:647:H5NVNDSX7:2:1149:23104:30358 kraken:taxid|9606
GTGAGAGGCTGTCCAGGGCTGTGAGTAGAAGACTTTGTGTCCCCCTGTCTGCTCCGTGGCCTTCCCAATCCTAAGGGATTTAGGGAAGCAGTGCTCACTTCCCAAGAGGCCTTTTCTGAGAGGCCCTGAGTGTGCCCAGTCACCAGAGTG
+
FFFFFFFFFFFFFFFFFFFFFFFFFFFFFFFFFFFFFFFFFFFFFFFFFFFFFFFFFFFFFFFFFFFFFFFFFFFFFFFFFFF:FF,FFFFFFFFFFFFFFFFFFFFFFFFFFFFFFFFFFFFFFFFFFFFFFFFFFFFFFFFFFFFFFF
@A00738:647:H5NVNDSX7:2:1149:10267:30733 kraken:taxid|9606
GGAGAGTCCTCCAATTCTAATGAGGGAGAACAGCATCCTAACCCCAGTTGTAGGTTTATAAACCTGGGATGTAGAATATAGGCTCCTGGATAGTATGTTATATATTGCAATAAAACCAAGTGAGAACTAAAGACCTTGAGCAATTAACTC
+
FFFFFFFFFFFFFFFFFFFFFFFFFFFFFFFFFFFFFFFFFFFFFFFFFFFFFFFFFFFFFFFFFFFFFFFFFFFFFFFFFFFFFFFFFFFFFFFFFFFFFFFFFFFFFFFFFF:FFF:FFFFFFFFFFFFFFFFFFFFFFFFFFFFFFF
@A00738:647:H5NVNDSX7:2:1150:6931:7357 kraken:taxid|9606
TCCCTCCTGATATTCAATCTTTGGTTTGAGGCCCTTTCCTAATTTGAGAATAATTCACTGTTGGGAGAAATTGTGGATGAGAAACAGTTTCATTTTCTAATCCAGCATGTCCTGACTCCTTTATATTTTCATATTTAACAGTTTATTCTT
+
FFFF:FFFFFFFFFFFFFFFFFFFFFFFFFFFFFFFFFFFFFFFFFFFFFFFFFFFFFFFFFFFFFFFFFFFFFFFFFFFFFFFFFFFFFFFFFFFFFFFFFFFFFFFFFFFFFFFFFFFFFFFFFFFFFFFFFFFFFFFFFFFF:FFFF
@A00738:647:H5NVNDSX7:2:1150:14479:11005 kraken:taxid|9606
GGCTGTCTGCTAAAAGCATTTCCAGAGGTGGAGGCAACAAGCCTTCCACTGTTGACATGGGATCTAGGCAGCACATCACTGTGCCCACCACAAAACTTATTATGTGGGCCTCAACACAGCACATACTTTCCACCTCCATGCTAAGCCCTG
+
FFFFFFFFFFFFFFFFFFFFFFFFFFFFFFFFFFFFFFFFFFFFFFFFFFFFFFFFFFFFFFFFFFFFFFFFFFFFFFFFFFFFFFFFFFFFFFFFFFFFFFFFFFFFFFFFFFFFFFFFFFFFFFFFFFFFFFFFFFFFFFFFFFFFFF
@A00738:647:H5NVNDSX7:2:1150:7473:11490 kraken:taxid|9606
GGAAAATGAGTTTTCACATGTTTGTTCTGGCCCTTGTATATTGTAAGGTCAAATGGTGAAAGGACATAGTTCAGTGAAAACTTAAAAATTCATTAGATTTTTCTCTGAGCTCACAAAGGTTAAAAACCCATGGCCACGCAGGGTTGCTCA
+
FF,FF,FF:FFFFFFFFF,FFFF:FFFFF:FFFFFF,FF,:FFFF,FFFFFF,FFFFFFFFFFFFF:FFFFFFFFFFFF:FFFFFFFFFFFFFFFFF:FFFFFFFFFFFFFF:FFFF:F:FFF:F:FFFFFFF:FFFF:F,FFFFFF,F,
@A00738:647:H5NVNDSX7:2:1150:23131:11772 kraken:taxid|9606
ATTAACAATTTTCAAACTAACCAGGCAGAAATACACTGAACTGTAGCCCCAGAAATAGGTGAAATGAAATCTATGTTACTAAATCTGCATGTAGTGATTATAGATGGAAATATTACATCATTGCCATGACAGTGCCATGATGCCTTTGAT
+
FF:FFFFFFFFFFFFFFFFFF:FFFFF,:FFFFFF,FF:FFF,:F:FFFFFFFFFFF::FFF,FFFFFFFF,FFFFFFFFFFFFFFFFFFFFFFF:F:FFF:,FFF:FFFFFFFFFFFFFFF:FFFFFFFFFFF:FFF,FFFF,FFF:FF
@A00738:647:H5NVNDSX7:2:1150:23863:16830 kraken:taxid|9606
ATTAACAATTTTCAAACTAACCAGGCAGAAATACACTGAACTGTAGCCCCAGAAATAGGTGAAATGAAATCGATGTTACTAAATCTGCATGTAGTGATTATAGATGGAAATATTACATCATTGCCATGACAGTGCCATGATGCCTTTGAT
+
FFFFFFFFFFFFFFFFFFFFFFFFFFFFFFFFFFFFFFFFFFFFFFFFFFFFFFFFFFFFFFFFFFFFFFFFFFFFFFFFFFFFFFFFFFFFFFFFF:FFFFFFFFFFFFFFFFFFFFFFFFFFFFFFFFFFFFFFFFFFFFF:FFFFFF
@A00738:647:H5NVNDSX7:2:1150:8314:25128 kraken:taxid|9606
TCTTATTAATCTCTACAGAGGCTAGGAAGGTAATATAAACAGTTGAACAATATAGTCTAAAAAGAGGTATAAATGAAGCCAAATGCAAAAGTCATCGATTAGTAATTATTTCTAGACTCAACCAATATTAGGTGCAGCAGTAATCAGATT
+
FFFFFFFFFFFFFFFFF:FFFFFFFFFFFFFFFFFFFFFFFFFFFFFFFFFFF:FFFF:FFFFFFFFFFFFFFFFFFFFFFFFFFFF:FFFFF:FFFFFFFFF::FFFFFFFFFFFFFFFFFFFFFF:FFFFFFFFFFFFFFFFFFFFFF
@A00738:647:H5NVNDSX7:2:1150:1244:25347 kraken:taxid|9606
AAAAAGGAAGGTTCACTTTAACATCTCATAAAACTAATTAGTGAGTTTCATGACTTTCCTTCATCTTTCAACTACATCATTAGGAGAGTAAGAGAGGGATAGAAAAATGTCACTTCTACTAATATTGTATTTGATGAGAATTAGTCACAT
+
FFFFFFFFFFFFFFFFFFFFFFFFFFFFFFFFFFFFFFFFFFFFFFFFFFFFFFFFFFFFFFFFFFFFFFFFFFFFFFFFFFFFFFFF:FFFFFFFFFFFFFFFFFFFFFFFFFFFFFFFFFFFFFF,F,FFFFFF:FF:FFFFFFFFFF
@A00738:647:H5NVNDSX7:2:1150:19289:25473 kraken:taxid|9606
CTGGGTTCATAGTTTCTCTCTTCTCTTCCTCTCTTTTCCCCTTATCTCTCTCCCTCTTATTTGACTATTTTTGCCTTTAGATAACAATTCAAATATCTCTTTTTCAGAGAACCCTTCCCTGATGACCTTAATTACAGCACCCCATCCACA
+
FFFFFFFFFFFFFFFFFFFFFFFFFFFFFFFFFFFFF:FFF,FFFFFFFFFFFFFFFFFFFFFF:FFFFFFFFF:FFFF,FFFFFFFF:FFFFFFFFFFFF:FFFFFFFFFFFFFFFFFF:FF:FFFFFFFFFF:FFFFF:FFFFFFFFF
@A00738:647:H5NVNDSX7:2:1150:24415:26459 kraken:taxid|9606
AGCGAGAATCTGTCTCAAAAAAAAAAAATGTGGCTCTGCATTTTAAAAAATCAGTTTTTGTCTTCCTGACAGTCTCGCGAGTGAAGCTGTTGTGTGCAGCTCTGGAAGACTCGAGGTGACTCTTGATGAGAGACTTGATGGGAGGAGAAA
+
FFFFFFFFFFFFFFFFFF:FFFFFFFF:FFFFFFFFFFFFFFFFFFFFFFFFFF:FFFFFFFFFFFFFFFFFFFFFFFFFFFFFFFFFFFFFFFFFFFFFFFFFFF:FFFFFFFFFFFFFFFFFFF:F:FFFF::FFF,FFFFFFFFFFF
@A00738:647:H5NVNDSX7:2:1150:13865:26819 kraken:taxid|9606
AACCCCTGGCCAAGTGGCTGATGGACTTGGGACTGACCGCAAGTTCTGGTACTCTCCAAAGGAATCTCAAACCACTCCACAGGCCACAACACAGAATGCCGGCCCTGTCCACAGCCCCAGCCACGGAGACAGCCAGGTACTGTAGCAAGC
+
FFFFFFFFFFFFFFFFFFFFFFFFFFFFFFFFFFFFFFFFFFFFFFFFFFFFFFFFFFFFFFF:FFFFFFFFFFFFFFFFFFFFFFFF:FFFFFFFFFFFFFFFFFFFFFFFFFFFFFFFFFFFFFFFFFFFFFFFFF,FFFFFFFF:FF
@A00738:647:H5NVNDSX7:2:1150:20645:27320 kraken:taxid|9606
GATAATATAATAAAATAAATTTCTAAATTATGTCAAATTTTTTAGGAGAAAAAGCATTGAAGGTTTTATGTAACACATTAATAAAAACTACCTAATAAATACCACTAATAAAATACAACTAATAAAAACTTTGAAAAGAAGCAAATAGAC
+
FFFFFFFFFFFFFFFFFFFFFFFFFFFFFFFFFFFFFFFFFFFFFFFFFFFF:FFFFFFFFFFFFFFFFFFFFFFFFFFFFFFFFFFFFFFF:FFFFFFF:FFFFF,FFFFFFFFFFFFFFFFFFF:F,FFFFFFF:FFFFFFFFFFFFF
@A00738:647:H5NVNDSX7:2:1150:21992:27618 kraken:taxid|9606
CTCTTCATTCTTTAAAAACTATGTTCAAGGGTTATTACTTTTGGAATCATAAAAACAAAATATTACAGTCTCTACTTACAGTCTCTCAAGAAATACAAATATTATTAAAAGGAGTAAAATTAATATGTAAGACATGGGAGTGAATTCAAC
+
FFFFFFFFFFFFFFFFFFFFFFFFFFFFFFFFFFFFFFFFFFFFFFFFFFFFFFFFFFFFFFFFFFFFFFFFF:FFFFFFFFFFFFFFFFFFFFFFFFFFFFFFFFFFFFF:FFFFFFFFFFFFFFFFFFFFFFFFFFFFFFFFFFFFFF
@A00738:647:H5NVNDSX7:2:1150:31919:28275 kraken:taxid|9606
CACCCCACTCCCAAATACACGTAGAGTGATTATTCCAGTTCTCTGAACTGGGGAGGGCGCATCTTTAGCCTAGACGCCCCTCTGGGTGACTAATGACAGGTGAGCACATTGAACAAGGTGACTCCTAAGACAAGGCTGTATGTAGCCAAC
+
FFFFFFFFFFFFFFFFFFFFF:FFFF:FF:FFFFFFFFFFFFF:FFF:FFFFFFFFFFFF:FFFFFFFFFFFFFFFFFFFFFFFFFFFFFFFFFFFFFFFFFFFFFFFFFFFFFFFFFFF:FFFFF:FFFFF:FFFFF:FFFFFFFFFFF
@A00738:647:H5NVNDSX7:2:1150:7889:30749 kraken:taxid|9606
ACAGATTCTCTAGGGCACCTGACCACTAGCCTTACATACTGAACGATGAAGACAAGCCAATTTCTTAAACCAAAAGCGTAGGAAAATGCTGGGTGCATACGGTATACAAAAGATTGATTCTTTGTTGTCTCTATTGTTAGTGTTGGATGT
+
FFFFF:FFFFFFFFFFFFFFFFFFFFFFFFFFFFFFFFFFFFFFFFFFFFFFFFFFFFFFFFFFFFFFFFFFFF,FFFFFFFFFFFFFFFFFFFFFFFFFFFFFFFFFFFFFFFFFFFFFFFFFFFFFFFFFFFFFFFFFFFFFFFFFFF
@A00738:647:H5NVNDSX7:2:1150:23863:31203 kraken:taxid|9606
GTAGCAGCATAAATGAAGTACAAGAAAGTAAATGAACCATAAGATGGGCAGAGAAATAAGAGTTAGTGGACAAGAGGCTATCCATTTCTCTTGCATCTCAGAAGAGAGGTTTTGAAACAGAGGATTTTTTTTTTTTTTTTTACATAGAAC
+
FFFFFFFF:FFFFFFFFFFFFFFFFFFFFFFFFFFFFFFFFFFFFFFFFFFFFFFFFFFFFFFFFFFFFFFFFFFFFFFFFFFFFFFFFFFFFFFFFFFFFF:FFFFFFFFFFFFFFFFFFFFFFFFFFFFFFFFFFFFFFFFFFFFFFF
@A00738:647:H5NVNDSX7:2:1150:15501:31688 kraken:taxid|9606
AAACTTAGTTCTGAGTTACTGATCACTGATAGCTAAAATTTCTCACTTTCAGGCTCAAGGCTGAAAACAAAAGAACACTTAAGTAATACGTGAGCAATTCATTTACTACAGAACAAAGGGTAACACAAACTTTTGATCCTTCTCCATTTT
+
FFFFFFFFFFFFFFFFFFFFFFFFFFFFFFFFFFFFFFFFFFFFFFFFFFFFFFFFFFFFFFFFFFFFFFF:FFFFFFFFFFFFFFFFFFFFFFFFFFFFFFFFFFFFFFFFFFFFFF:FFFFFFFFFF:FFFFFFFFFFFFFFFFFFFF
@A00738:647:H5NVNDSX7:2:1150:4734:35117 kraken:taxid|9606
AGGCTAATGTTTTCTATAATTTTATTTCTGTTATATATGTATGCGTTATATAAAATATATTTCTTATTGGTATGAGATGAAAAAGAAAGTTTGGGAATACCAAGATAAAATTTATTAGGCTGCTTGGAAAAGTTGGACACTTAATTGACT
+
FFFFFFFFFFFFFFFFFFFFFFFFFFFFFFFFFFFFFFFFFFFFFFFFFFFFFFFFFFFFFFFFFFFFFFFFFFFFFFFFFFFFFFFFFFFFFFFFFFFFFFFFFFFFFFFFFFFFFFFFFFFFFFFFFFFFFFFFFFFFFFFFFFFFFF
@A00738:647:H5NVNDSX7:2:1150:11831:36417 kraken:taxid|9606
ACTCTATCAATTTAAAAACAAATGTTATTCCTAAAACTGATATGTTAATTGTGTTTCATTTAAAGGTAGGAATAGATAAAAATTTCTTAATATTCTTAATACCAGAGCTTCTATTAGCATTATTTCATCTTCTTAAAAGTCTGGAAGGAA
+
FFFFFFFFFFFFFFFFFFFFFFFFFFFFFFFFFFFFFFFFFFFFFFFFFFFFFFFFFF:FFFFFFFF,FFFFFFFFFFFFFFFFFFFFFFFFFFFFFFFFFFFFFFFFFFFF,FFFFFFFFFFFFFFFFFFFFFFFFF:FFFFFFFFFF:
@A00738:647:H5NVNDSX7:2:1151:11568:7185 kraken:taxid|9606
ACTCTATCAATTTAAAAACAAATGTTATTCCTAAAACTGATATGTTAATTGTGTTTCATTTAAAGGTAGGAATAGATAAAAATTTCTTAATATTCTTAATACCAGAGCTTCTATTAGCATTATTTCATCTTCTTAAAAGTCTGGAAGGAA
+
FFFFFFFFFFFFFFFFFFFFFFFFFFFFFFFFFFFFFFFFFFFFFFFFFFFFFFFFFFFFFFFFFFFFFFFFFFFFFFFFFFFFFFFFFFFFFFFFFFFFFFFFFFFFFFFFFFFFFFFFFFFFFFFFFFFFFFFF:FFFFFFFFFFFFF
@A00738:647:H5NVNDSX7:2:1151:23945:11584 kraken:taxid|9606
CAGAAAGTCATCCAATAACCCCCATGATCCCAGCATAATAATCTTTTTTAAGGTAACTGAAATGACCATCCTTCTTTTACAATTGCAAACGCTAACACCCAGGGATTTTAAGAAATTTGTCAACTCTAGTAAGTGGTAGAGCACAGAGAA
+
FFFFFFFFFFFFFFFFFFFFFFFFFFFFFFFFFFFFFFFFFFFFFFFFFFFFFFFFFFFFFFFFFFFFFFFFFFFFFFFFFFFFFFFF:FFFFFFFFFFFFFFFFFFFFF:FFFFFFFFFFFFFFFF:FFFFFFFFFFFFFFFFFFFFFF
@A00738:647:H5NVNDSX7:2:1151:2392:16250 kraken:taxid|9606
AGATATCCTCGCATGACTGTTAATAGTTGGTTCTTTCTTAGCATCTTTCAACAGGTTAAAACACACTGGAAACACATTTTCATGTGCTTAGCTAATACTCTTACGCTTATGTACTTGCAGTACACTCTGCAAACATCTGAGGGCAATCGC
+
F:FFFFFFFFFF:FFFFFFFFFFFFFFFFFFFFFFFFFFFFFFFFFFFFFFFFFFFFFFFFFFFFFFFFFFFFFFFFFFFFFFFFFFFFFFFFFFFFFFFFFFFFFFFFFFFFFFFFFFFFFFFFFFFFFFFFFFFFFFFFFFFFFFFFF
@A00738:647:H5NVNDSX7:2:1151:31015:17190 kraken:taxid|9606
CCCTTATTCCCAGCAGAAGACTTCACTTTTCTTATGCACTTGGAGAGGGGATGCAGCTGGGAGAAGTAGTGAAAGTGAGGGAGTGAGGTCCCTTTCAGGAGTTACAGTAGATTTGCGAGGCCTGGAATGCAGGAAGAGGGCAGGCTGAGC
+
FFFFFFFFFFFFFFFFFF:FFFFFFFFFFFFFFFFFFFF,:FF:F,FFFFF:FFFFFFFFFFFFFFFFFFFFFFFFFFFFFFFFFFFFFFFFFFFFFFFFFFFFFFF:FFFFFFFFFFFFFFFFFFFFFFFFFF:FFFFFFFFFFFFFFF
@A00738:647:H5NVNDSX7:2:1151:16694:21010 kraken:taxid|9606
CATTCCCACTTTTCCGTCTCTCTCAGCTGTGTTCAGACACTTTCCTCTGCAGTATGCCTGTGATAGGGATTCTGTTGATATAGGCTAGTGGTTTTCACAAACTGTTGCATATAGCAAAATCTGGAGAGATGATTTGTTTTAATAAACTCA
+
FFFFFFFFFFFFFFFFFFFFFFFFFFFFFFFFFFFFFFFFFFFFFFFFFFFFFFFFFFFF:FFF:FFFFFFF:FFFFFFFFFFFFF,FFFFFFFFF:FFFFFFFFFFFFFFFFFFF:FFFFFFFFFFFF:FFFFFFFFFFFFFFFFFFFF
@A00738:647:H5NVNDSX7:2:1151:10086:22529 kraken:taxid|9606
GACCTGAGCTGGCTGTCATAAACTGGATTTTACTTGAGCCACCAAGTCTCTCAGTCATGTGGTTTCCTACAGTCAGCTTCAGTCTCTAGCAGAGCCCAGCAGCAAGCCAGAGACTTTTTCAGGAGAATAGGACATGGACTTAACCACAAT
+
FFFFFFFFFFFFFFFFFF:FFFFFFFFFFFFFFFFFFFFFFFFFFFFFFFFFFFFFFFFFFFFFFFFFFFFFFFFFFFFFFFFFFFFFFFFFFFFFFFFFFFFFFFFFFFFFFFFFFFFFFFFFFFF:FFFFFFFFFFF:FFFFFFFFFF
@A00738:647:H5NVNDSX7:2:1151:15058:27038 kraken:taxid|9606
CTAAAGGGCGACAGCTCTAGTGTGAGGGTACAAGCTTGCCATCTCACTCCCACCACCTGCCCAGGGCAGCAGGACTGAGAGCAGAGCAGTCTTTGACAAGCCAGCAGTGCTCGTGCCAGAGGACAACAAGGTGGGTCGTGCACCTGTGCT
+
FF:F:F:F:FF,FFFFFFFFFFF,::FFF:FFF:F:FFFF:F:,FF:FFFFFFFFFFFFFFFF,FFFFFF,FF,FF::F:FFF:,F:F,,FFFFFFFFF:FF:FFFF:FF:FFFFF,FFFF,F,:FFF,F::F,FFF:FFFFFFF:F:FF
@A00738:647:H5NVNDSX7:2:1151:21287:33974 kraken:taxid|9606
AGCTGTGCAAGTATGAGATCTCATATAGGTATTTTCTGGTAAATTCTTGTGTTGATGATGGCCGGCACCATTTCTTTGGAGGACAATAACTGGTACAAATAAATGGGCACAAACCTGTTATTTTCTTTTGCCCACAGTCTCTTACCTTGA
+
FFFFFFFFFFFFFFFFFFFFFFFFFFFFFFFFFFFFFFFFFFFFFFFFFFFFFFFFFFFFFFFFFFFFFF:FFFFFFFFFFFFFFFFFFFFFFFFFFFFFFFFFFFFFFFFFFFFFFFFFFFFFFFFFFFFFFFFFFFFFFFFFFFFFFF
@A00738:647:H5NVNDSX7:2:1151:10954:35869 kraken:taxid|9606
ATATTATTAATTTGCTTTATTTGACCTGACTGTTACTGAAAAATAAACATGTACAACTAGCTATTTGTTAAACAACAACAATTTTAAACACACACATGCATACACACACCATAAATGATATGAGTTAAAAATGGTTAGGATCACAGTGCA
+
FFFFFFFFFFFFFFFFFFFFFFFFFFFFFFFFFFFFFFFF,FFFFFFFFFFFFFFFFFFFFFFFFFFFFFFFFFFFFFFFFFFFFFF:FFFFFFFFFFFFFFFFFFFFFFFFF,:FFFF:FFFFFFFFFFFFFFFFFFFFFFFFFFFFFF
@A00738:647:H5NVNDSX7:2:1152:4227:2550 kraken:taxid|9606
GCCACAGCAATGGGCATTCTGCTTAAAAAGAAAAACACCTGTTTGTATATAGCAGTCATGCTGTGTCAAGAAGGGGAAGATGAACAGGAGCAGAGGTGGGCAGAGCGTGTTGCCGAGTGGTCCCCAGCACACAGCTCCAGATGTGGCCAG
+
FFFFFFFFFFFFFFFFFFFFFFFFFFFFFFFFFFFFFFFFFFFFFFFFFFFFFFFFFFFFFFFFFFFFFFFFFFFFFFFFFFFFFFFFFFFFFFFFFFFFFFF:FFFFFFFFFFFFFFFFFFFFFFFFFFFFFFFFFFFFFFFFFFFFFF
@A00738:647:H5NVNDSX7:2:1152:23213:5525 kraken:taxid|9606
ATCTCTTCATCACTCCTGCATTCAAAATCAATTAATAAAATGCTGGTAATAAACAAATGGTCATACATACATAACACTTTTTTAAACTGTAGACCTTACTGGAATACACAGTCTGACTTATAGGTACTGTATAACTTTCAGGTGCCTGGC
+
FFFFFFFFFFFFFFFFFFFFFFFFF:FFFFFFFFFFFFFFFFFFFFFFFFFFFFFFFFFFFFFFFFFFFFFFFFFFFFFFFFFF:FFFFFFFFFF:FFFFFFFFFFFFF:FFFFFFFFFFFFFFFFFFFFFFFFFF:FFFFFFFFFFFFF
@A00738:647:H5NVNDSX7:2:1152:14733:7404 kraken:taxid|9606
CGATTTCATTTCACCTATTTCTGGGGCTACAGTTCAGTGTATTTCTGCCTGGTTAGTTTGAAAATTGTTAATATGGTATAAATGGAAGTAAATTGAAGATGCAATATAGAGACTTGAACCGTAGCTTAAAACATGCTGCACCTAAAATAA
+
FFFFFFFFFFFFFFFFFFFFFFFFFFFFFFFFFFFFFFFFFFFFFFFF,FFFFFFFFFFFFFF:FFFFFFFFFFFFFFFFFFFF:FFFFF,FFFFFFFFFFFF,FFFFFFFF,FFFFFFFFFFFFFFFFFFFFF:FF:F:FFFFFF:FFF
@A00738:647:H5NVNDSX7:2:1152:23647:9940 kraken:taxid|9606
ATAGCACATCTATAAAATAAAATACCATGCAAGCATTAAGAATAAAAGAGTATTGTTATTGACATAAATATTTTAATATATACTGGGGAGTAAAAACAAGTTATAAAAGTATATGTATGTATGTAGATAAGCATTATATAAACAATGTAG
+
FFFFFFFFFFFFFFFFFFFFFFFFFFFFFFFFFFFFFFFFFFFFFFFFFFFFFFFFFFFFFFFFFFF:FFFFFFFFFFFFFFFFFFFFFFFFFFFFFFFFFFFFFF:FFFFFFFFFFFFFFFFFFF:FFFFFFFFFFFFFF:FFFFFFFF
@A00738:647:H5NVNDSX7:2:1152:24704:10175 kraken:taxid|9606
ATAGCACATCTATAAAATAAAATACCATGCAAGCATTAAGAATAAAAGAGTATTGTTATTGACATAAATATTTTAATATATACTTGGGAGTAAAAACAAGTTATAAAATTATATGTATGTATGTAGATAAGCATTATATAAACAATATAG
+
F:FFFFFFFFFF,FFFFFFFFFFFFFFF:::FFFFFF,FFFFFFFFFFFFFFFF,FFFFFFFFF,F:,FFF,FFFFFFFFFF:,,,FFFFFFFFFFFFF,FFF:F:FF,FFFFF,FFF:FFFFFFFFFFFFFFFFFFFFFF:FFFF,FFF
@A00738:647:H5NVNDSX7:2:1152:26937:15327 kraken:taxid|9606
AGTTTAGTTTTAAAGATATATCCTAAAAATCAAAAACAAACACACAAAAAAAACTAAATAAACTAAGAAAGAAGTTTTTTCTCTTCACCATATATTATTACTAGCTGGTCTTTTGATTTTTTCTGGTTTCCATTTTATAGGAAAACAGAT
+
FFFFFFFFFFFFFFFFFFFFFFFFFFFFFFFFFFFFFFFFFFFFFFFFFFFFFFFFFFFFFFFFFFF:FFFFFFFFFFFFF:FFFFFFFFFFFFFFFFFFFFFFFFFFFF:FFFFF:FFFFFFFFFFFFFFF:F:FFFFFFFFFFFFF:F
@A00738:647:H5NVNDSX7:2:1152:19795:16266 kraken:taxid|9606
AATTAGCTAACTTAAAATTTGAACTGAAAATTGTTTAGAAATGGTATCAGTTAAAATGGTGCTGTATTTTACTTCAAAATCAACTAAAAAATAATAAAAAACTCAAACTTACTAATCAGATTCCTCTGAAAGCTGAGTGAAGATCAATAG
+
F,FFFFFFFFFFFFFFFFFFFFFFFFFFFFFFFFFFFFFFFFFFFFFFF:FFFFFFFFFFFFFFFFFFFFFFF,FFFFFFFFFF:FFFFFFFFFFFFFFFFFFFFFFFFFFFFFFFFFFFFFF:FFFFFFFFFFFFFFFFFFF,FFFFFF
@A00738:647:H5NVNDSX7:2:1152:19515:16564 kraken:taxid|9606
ATGATGATGATGATCTTGCAGATTCCCGGTTTGTGAAGGAAGCCTACTTAGAAAGTCACTAGCCAGTATCATCCTGATCTCTTCGTGGACTTTAACATGCTAGGAGCCATGATGGCTTTGTTCTTGTGTTATATCTGAAATAAGATTACT
+
FFFFFFFFFFFFFFFFFFFFFFFFFFFFFFFFFFFFFFFFFFFFFFFFFFFFFFFFFFFFFFFFFFFFFFFFFFFF:FFFFFFFFFFFFFFFFFFFFFFFFFFFFFFFFFFFFFFFFFFFFFFFFFFFFFFFFFFFFFFFFFFFF:FFFF
@A00738:647:H5NVNDSX7:2:1152:32127:17080 kraken:taxid|9606
GTATGAATTTTCAATAGCTTTTCTATACTTACGGCAAACTCACTTATTTTTTCTCCCAAAAGTGACCTTGGTAAAGTATAAGCTAGTTGGTTCTACTCAGGTAAAGCTAAAACTAAGCTCATATTATTTTTTCTTCAAAATATATTTTCT
+
FFFFFFFFFFFFFFFFFFFFFFFFFFFFFFFFFFFFFFFFFFFFFFFFFFFFFFFFFFFFFFFFFFFFFFFFFFFFFFFFFFFFFFFFFFFFFFFFFFFFFFFFFFFFFFFFFFFFFFFFF:FFFFFFFFFFFFFFFFFFFFFFFFFFFF
@A00738:647:H5NVNDSX7:2:1152:6289:17487 kraken:taxid|9606
CAACTCATTTTACATTATAGCTTTGTCCTTTTTGAAAAATAATTTAATTACAAAAAATCAGAAAACTGATTGGAGGGTGATTATCAAGTGTATAAATTATCCATACTATGAATTGATAAATTTCCTTATATAAATGCATTTTAAATTATT
+
FFFFFFFFF:FF,FFFFFFFFFFFFFFF:FF:FFFFFFFFFFFFFFFFFFFFFFFFF:FF::FFF:FFFFFFFFFF,FFF:FFFFFFF:FFFFFF:FFFFFFFFFFFFF,FFFFFFF:FFFFFFFFFFFFFFFFF,FFFF:FFFFFFFFF
@A00738:647:H5NVNDSX7:2:1152:20582:20259 kraken:taxid|9606
GAATAAAAGCTGAATGAACAGGATTGACATTTCTCCAGGAATGTTGGTAGAATTCAAATTAAATTTAAAATTTGTGGTTTTGATGGATTCCAACTAAGATAAAGCCACATCTTATATGAAGATTTCCTTATAAAACCATTACAAAAAAAA
+
FFFFFFFFFFFFFFFFFFFFFFFFFFFFFFFFFFFFFFFFFFFFFFFFFFFFFFFF:FFFFFFFFFFFFFFFFFFFFFFFFFFFFFFFFFFFFFFFFFFFFFFFFFFFFFFFFFFFFFFFF,FFFFFFFFFFFFFFFFFFFFFFFFFFFF
@A00738:647:H5NVNDSX7:2:1152:8793:22013 kraken:taxid|9606
TTATCTCTATGTCTAAGGAAATATGAACTCTGGAAGAGTGAGGCAATCCTATAAAAAGATTCTGTCCTGATCTTCAAGGAAAAAGTTGTATTTGTTGTTTGGCATGATACATTCAGTCCCCAAATTTTTGTTGACATGGAACACTTTGGT
+
FFFFFF:,FF:FF,FF,:FFFFF,,FF:F:F:,FF:FFF::F:FFFFFF:FFFFF:F:FFF:F:,FFFF:FFFFFFF,FF,F:::,::FFF:,::FFF:,,F,FF,FFFFF:FFF,:F,F:FFF,F::F:FF,F:FFF,FFFFFF,,,FF
@A00738:647:H5NVNDSX7:2:1152:8648:22608 kraken:taxid|9606
AATCTAAATGTCATCAATTGGTGAATGGATAAATAAATATACTATATCCATACAATAGAACAGTATTTGACTATGAAAAGGAATGGAATACTGATACTTGCAAAAATATGGATTACCCTTGGAAACACAATGCTAAGTTCCAGTCACAGT
+
FFFFFFFFFFFFFFFFFFFFFFFFFFFFFFFFFFFFFFFFFFFFFFFFFFFFFFFFFFFFFFFFFFFFFF:FFFFFFFFFFFFFF:F:FFFFFFFFFFFFFFFFFFFFFFFFFFFFFFFFFFFFFFFFFFFFFF:FFFFFFFFFFFFFFF
@A00738:647:H5NVNDSX7:2:1152:28357:24706 kraken:taxid|1125
ATCAAAAAATAACTAAAACAAAGAATAATTTATTTAAAAATAAATTAATAAAATTAAATAAAAAAAAAAATAAAAATATTAATAAATTCTATACATCTAAATAGCATTTTTCATTAAACAAAAAATCACACTAGATTAAAAATCTTATAA
+
,F::FFFF,FF,F::F,FF,,FFFFF:FFFF:FFF,FFFF::F,F:F,F,,::F:F,FFF,,,FFFF,FF,FFF,,:FFF:,FF:FFF,FF,F,,F,,,F,F:FFFFFFFF:FFF,:F,,F:FFFFF,,F,F::FFFFFFFFF,FFFF,F
@A00738:647:H5NVNDSX7:2:1152:11749:24878 kraken:taxid|9606
GTTCATGCCAAGCTCTCTGGCTTATGCAGGGCCTGGGGGAGGACAGCAGGGGAAGGTGACCCGATGTGGGCTAACTCAAGACGCTCGAGAGGCTAACAAGTGCAGAAGCAGCGAGGGGCAGGTTGATGTGTGAGTACTTGCATTCATCTT
+
FFFFFFFFFFFFFFFFFFFFFFFFFFFFFFFF:FFFFFFFFFFFFFFFFFFF:FFFFFFFFFFFFFFFFFFFFFFFFFFF:FFF:FFFFFFFFFF:FFFFFFFFFFFFFFFFFFFFFFFFFFFFFFFFFFFFFFFFFFFFFFF:FFFFF:
@A00738:647:H5NVNDSX7:2:1152:4435:29528 kraken:taxid|9606
CCCCACACCACCCTGCCACATGAAGCCAAGCTGCCCAGTCCACAGAGCCTGCATCAGCCAGTCCCCACCCAACCTGCAGGCATGTGAACAAACCAGCTTCAATTGGCAGAACTGCCCTGGCTGCCTGGCAGCCCCATGAGAAAAAGAGCT
+
FFFFFFFFFFFFFFFFF:FFFFFFFFFFFFFFFFFFFFFFFFFFFFFFFFFFFFFFFFFFFFFFFFFFFFFFFFFFFFFFFFFFFFFFFFFFFFFFFFFFFFFFFFFFFFFFFFFFFFFFFFFFFFFFFFFFFFFFFFFFFFFFFFFFFF
@A00738:647:H5NVNDSX7:2:1152:25726:34053 kraken:taxid|9606
AGAAAGGAGTTTTCCTGAGCCAGAGACTGGGAGGAGAATGCCAAAAGGAAGATTTTTTTTTTTTCACGACAATTTGATTTGTAATTGTGTTATTTTAAAGAGGAATTTCACATACTTTGAGATGTGGAAGCTTGAAATTTGAGTAACATA
+
FFFFFFFFFFFFFFFFFFFFFFFFFFFFFFFFFFFFFFFFFFFFFFFFFFF,FFFFFFFFFFFFFFFFFFFF:F:FFFFFFFF:FFF:FFFFF::FFFFF:FFFFFFFFFFF:F:,:FFFFFFFFFF:FFFFFFF:FFFFFFFFFFFFFF
@A00738:647:H5NVNDSX7:2:1152:29912:35196 kraken:taxid|9606
TTCATTCATGTAATCTAAATTTTATTATAATTATCAATGTACAAAAGAAATTTATTCTACAATAATGAGATGAAGTAATGCTTATCTTACTTTATTTGCATATACCAAAGTAGAGATAAGCTTTACTACTTGTAATTTCTGCATTGAAAC
+
FFFFFFFFFFFFFFFFFFFFFFFFFFFFFFFFFFFFFFFFFFFFFFF:FFFFFFFFFFF:FFFFFFFFF:FFFFFFFFF:FFFFFFFFF:FFFFFFFFFFFFFFFFFFFFFFFFF:FFFFFFFFF:FFFFFFFFFFFFFFFFFFFFFFF:
@A00738:647:H5NVNDSX7:2:1152:14353:36276 kraken:taxid|9606
AAGGAATTAATTTAGCCAATGCTTCACACATGTGTTTAATTTAATTAATTCTTACAACATCTCTGTGCAGTAGGTATTAGCCTTGTTTCACGATGAGGAAACTCATACTCGAAGGAGATCAAGTAACTTTCTCAGGATCACTCAGTAAGA
+
FFFFFFFFFFFFFFFFFFFFFFFFFFFFFFFFFFFFFFFFFFFFFFFFFFFFFFFFFFFFFFFFFFFFFFFFFFF:FFFFFFFFFFFFFFFFFFFFFFF:FFFFFFFFFFFFFFFFFFFFFFFFFFFF:FFFFFFFFFFFFFFFFFFFFF
@A00738:647:H5NVNDSX7:2:1153:9173:2691 kraken:taxid|9606
ATAATTTTCTGTAATCTCTTGTGTTATTGTTGAAGTGATATTTAAAGCATCCACACATAACCCATAGGCTTAAATTCGGTGACTGATACTTACATATTTATTATGTTAAAAATATGTGCAGTTTCAGGATGCTTCTCTCTCTGGTGTATC
+
FFFFFFFFFFFFFFFFFFFFFFFFFFFFFFFFFFFFFFFFFFFFFFFFFFFFFFFFFFFFFFFFFFFFFFFFF:FFFFFFFFFFFFFFFFFFFFFFFFFFFFFFFFFFFFFFFFFFFFFFFFFFF:FFFFFFFFFFFFFFFFFFFFFFFF
@A00738:647:H5NVNDSX7:2:1153:30617:4852 kraken:taxid|9606
GGCGTGGATGGGCCAAAAAGACCCTCTTGAAATCAGGAAGACTGAGACAGGCCCATATGGCTTGTCAGTAATCATCAAGCAAATTGGCAAAGCCATACCCAGAATAAAGTCACAGAGGAGCTGCTTTTGTGTGTACGGATAAATGGTATA
+
FFFFFFFFFFFFFFFFFFFFFFFFFFFFFFFFFFFFFFFFFFFFFFFFFFFFFFFFFFFFFFFFFFFFFFFFFFFFFFFFFFFFFFFFFFFFFFFFFFFFFFF:FFFFFFFFFFFFFFFFFFFFFFFFFFFFFFFFFFFFFFFFFFFFFF
@A00738:647:H5NVNDSX7:2:1153:30490:5040 kraken:taxid|9606
TTCATTCATGTAATCTAAATTTTATTATAATTATCAATGTACAAAAGAAATTTATTCTACAATAATGAGATGAAGTAATGCTTATCTTACTTTATTTGCATATACCAAAGTAGAGATAAGCTTTACTACTTGTAATTTCTGCATTGAAAC
+
FFFFFFFFFFFFFFFFFFFFFFFFFFFFFFFFFFFFFFFFFFFFFFFFFFFFFFFFFFFFFFFFFFFFFFFFFFFFFFFFFFFFFFFFFFFFFFFFFFFFFFF:FFFFF:FFFFFFFFF:FFFFFFFFFFF:FFFFFFFFFFFFFFFFF,
@A00738:647:H5NVNDSX7:2:1153:19262:8891 kraken:taxid|9606
ATAAAGAACTTTCACAAGTCAACAACAGAGAAAAACAGTTATTTTAAAAAGTGGAACAAGGACTTGAAAATACATTTATCCAAAAAAGAAATACAAATTATTTACAAACACAAGAAAAATTTCTCAACAAAATTATTCCTTATGGAAATG
+
FFFFFFFFFFFFFFF:FFFFFFFFFFFFFFFFFFFFFFFFFFFFF:FFFF:,,F,,F:F,F:,,F,:F,,,F,::FF:,,FFFFFFF,FFF,:,:FF:FF:FF,,:F,F:F:,,FFFF,,:,,,,:F,:,:F,F:,F,,,F,,FFFF:,F
@A00738:647:H5NVNDSX7:2:1153:14841:8970 kraken:taxid|9606
ATGGAAGACTATATACTTAATACATTGTCTCAGATTATTTGGTGACTGAGGTCTTTGGATTGCACCGTGAGAAGCCCTGAACTAGGCAACAGGAAACAAACTTCCCTTGACTAATTCAGAAGAGAGTTTGTAGGTAGAGACAAAGGGGTA
+
FFFFFFFFFFFFFFFFFFFFFFFFFFFFFFFFFFFFFFFFFFFFFFFFFFFFFFFFFFFFFFFFFFFFFFFFFFFFFFFFFFFFFFFF,FFFFFFFFFFFFFFFFFFFFFFFFFFFFFFF:FFFFFFFFFFFFFF,FFFFFF,FFFFFF:
@A00738:647:H5NVNDSX7:2:1153:9914:10676 kraken:taxid|9606
AGCCTTGGAATAGAATATGAGTCAGAGACAAGCAAGGTGGGCAAATGAGGAAGGCTGTATGAGAGCATAACGCCACTGGAATGCCATGAGGGTCAGAGAGCAGTCCATGGTGTGGTGTGACTGGAGTATTGTGCAGAGAAGGATAAGGAC
+
FFFFFFFFF:FFFFFFFFF:FFFFFFFFFFFFFFFFFFFFFFFFF:FFFFFFFFFFFF,FFFFFFFFFFFFFFFFFFFFFFFFFFFFFFFFFFF:FFFFFFFFFFFFFFFFFFFFFFFFFFFFF:FF,FFFFFFFFFFFFFFFFFFFFFF
@A00738:647:H5NVNDSX7:2:1153:9878:11992 kraken:taxid|9606
AGCCTTGGAATAGAATATGAGTCAGAGACAAGCAAGGTGGGCAAATGAGGAAGGCTGTATGAGAGCATAACGCCACTGGAATGCCATGAGGGTCAGAGAGCAGTCCATGGTGTGGTGTGACTGGAGTATTGTGCAGAGAAGGATAAGGAC
+
FFFFFFFFFFFFFFFFFFFFFFFFFFFFFFFFFFFFFFFFFFFFFFFFFFF:FFFFFFFFFFFFFFFFFFFFFFFFFFFF,FFFFFFFFFFFFFFFFFFFFFFFFFFFFFFFFFFFFFFFFFFFFFFFFFFFFFFFFFF,FFFFFFFFFF
@A00738:647:H5NVNDSX7:2:1153:6732:15562 kraken:taxid|9606
CTTGATAGAGGGTAATTAACAAGTGCTTTATCTATATAACATGTGCTTATAATTCAGGAATCTACTCTCTACAGCAACCATGTTGGTATTATTTCTTAACTTCTCTGACTTTATAGGGCAGAAATAGATTAATATGAAGAAGTTCACTCT
+
FFFFFFFFFFFFFFFFFFFFFFFFFFFFFFFFFFFFFFFFFFFFFFFFFFFFFFFFFFFFFFF,FFFFFFFFFFFFFFFFFFFFFFFFFFFFFFFFFFFFFFFFFFFFFFFFFFFFFFFFFFFFFFFFFFFFFFFFF:FFFFFFFFFFFF
@A00738:647:H5NVNDSX7:2:1153:4499:17018 kraken:taxid|9606
CTTGATAGAGGGTAATTAACAAGTGCTTTATCTATATAACATGTGCTTATAATTCAGGAATCTACTCTCTACAGCAACCATGTTGGTATTATTTCTTAACTTCTCTGACTTTATAGGGCAGAAATAGATTAATATGAAGAAGTTCACTCT
+
FFFFFFFFFFFFFFFFFFFFFFFFFFFFFFFFFFFFFFFFFFFFFFFFFFFFFFFFFFFFFFFFFFFFFFFFFFFFFFFF,FFFFFF:FFFFFFFFFFFFFFFFFFFFFF:F:FFFFFFFFF,FFFFFFF:FFFFFFFFF:FFFFFFFFF
@A00738:647:H5NVNDSX7:2:1153:23375:22654 kraken:taxid|9606
TGTCTATTCTAGAAAACAGAGAAGAAGAATATTACAGAAAAATGAAGAAAATCCTGGCGACTTCTGGGGCACCAGAAAGTGGTACCAATAAAGTGTGCCATATCAAGTGTACCAGTAAAAATAAGTGGGAGTCCCAAAAGGAAGGAAGGG
+
FFFFFFFFFFFFFFFFFFFFFFFFFFFFFFFFFFFFFFFFFFFFFFFFFFFFF:FFFFFFFFFFFFFFFFFFFFFFFFFFFFFFFFFFFFFFFFFFFFFFFFFFFFFFFFFFFFFFFFFFFFFFFFFFFFFFFFFFFFFFFFFFFFFFFF
@A00738:647:H5NVNDSX7:2:1153:11668:23328 kraken:taxid|9606
TAGACAGCAGTAGAAGAAAGGCCTCTTATGAGGGTGTAGACACCTTTGATACGCAGGGCTCCACTTCATGCTTGCTGCAGATATTGGCGTTGAGGAGCTCCCACTTGCACTCTTTTCTAGAAGCTGTCCTTGGCTGGCTGGAGCCACCTT
+
FFFFFFFFFFFFFFFFFFFFFFFFFFFFFFFFFFFFFFFFFFFFFFFFFFFFFFFFFFFFFFFFFFFFFFFFFFFFFFFFFF,FFFFFFFFFFF:FFFFFFFFFFFFFFFFFFFFFFFFFFFFF:FFFFFFFFFFFFFFFFFFFFFFFFF
@A00738:647:H5NVNDSX7:2:1153:16884:24220 kraken:taxid|9606
ATTGATTTTGTTTCTAATATTCAAATTACATAAAATATTACACATATGTACCCACATTTTAATTATTTTATTAGATTTTCCTTTTAGAAGTGGAATTACTGTATCTACAAGTGTGAACTATTTTAATTTTCTTGACATTTTATCAAATTG
+
FFFFFFFFFFFFFFFFFFFFFFFFFFFFFFFFFFFFFFFFFFFFFFFFFFFFFFFFFF:FFFFFFFFFFFFFFFFFFFFFFFFFFFFFFFFFFFFFFFFFFFFFFFFFFFFFFFFFFFFFFFFFFFFFFFFFFFFFFFFF:FFFFFFFFF
@A00738:647:H5NVNDSX7:2:1153:28031:27305 kraken:taxid|9606
ATTAGAAAAAAGATGAATGAAAGACATGTTTTAGGAATAAAAACTACAAAAGAACTGTAAAAGCTTATCACGCCCTTGGCTGGAGTTACGCAAAGTTACTACTCACCCGTAAATTGGGATTAGCATGGTGGCTACTTCTTAAAGTTGATA
+
FFFFFFFFFFFFFFFFFFFFFFFFFFFFFFFFFFFFFFFFFFFFFFFFFFFFFFFFFFFFFFFFFFFFFFFFFFFFFFFFFFFFFFFFFFFFFFFFFFFFFFFFFFFFFFFFFFFFFFFFFFFFFFFFFFFFFFFFFFFFFFFFFFFF:F
@A00738:647:H5NVNDSX7:2:1153:6280:28526 kraken:taxid|9606
GTTTCTATTTTTTTTTCAATTGGTTTACATAGCACTCCAAGCCTGCTTGCTTGTTTTTATAGTGCCAAGGCAGCTGGCAAAAATGCTGTGAGAGTGGTATGGATGTCATGAACAGACACACCCTGTGAAATACACCTCCTTGTCTTAGCA
+
FFFFFFFFFFFFFFFFFFFFFFFFFFF:FFFFFFFFFFFFFFFFFFFFFFFFFFFFFFFFFFFFFFFFFFFFFFFFFFFFFFFFFFFFFFFFFFFFFFFFFFFFFFFF:FFFFFFFFFFFFFFFFFFFFFFFFFFFFFF:FFFFFFFFFF
@A00738:647:H5NVNDSX7:2:1153:4625:29919 kraken:taxid|9606
AAGAAGTGCTAATTTGCATCAAACTCTTACAATATGTTTTCCCTCTGATCCCAAGTTTTCTATTTTATGAATCTATCCTTAGATAATAATCACACAGTAGACACATATGTATGTGTAGAAAGTTAATTGAAAGACTGTTTATAGTAATAA
+
FFFFFFFFFFFFFFFFFFFFFFFFFFFFFF:F:FFF:FFFFF:FFFFFFFFFFFFFFFFFFFF:FFFFFFFFF::FFFFFFFFFFFFFFFFFFFFFFFFFFFF,:FF:FFFFFFFFFFFFFF:FFFFFFFFFF,FFFFFFFFFFFFFFFF
@A00738:647:H5NVNDSX7:2:1153:8413:30812 kraken:taxid|9606
ATTTATTGACATTTAAAGTAGAGATAGGCAGGTACATATATCTGCACAGTCAGTCCTCTGTATCCATTGGTGCTTCATCTGTGGCTTCAAAATATTCAGAGGAAAAACAAAGTGTCCATGCTGAACACAAACAAACCTTTTTTGTCCTTA
+
FFFFFFFFFFFFFFFFFFFFFFFFFFFFFFFFFFFFFFFFFFFFFFFFFFFFFFFFFFFFFFFFFFFFFFFFFFFFFFFFFFFFFFFFFF,FFFFFFFFFFFFFFFFFFFFFFFFFFFFFFFFFFFFFFFFFFFFFFFFFFFFFFFFFFF
@A00738:647:H5NVNDSX7:2:1153:28447:30874 kraken:taxid|9606
ATTCAGAGTTTTAAATCTGCATATTTAATTTTAGAATATTTTCATCATCCCAAGATAATCCACGGCTTTATAATATGTCTCTCTATACAATGAAGTAAATCCATAAATTTTGAGTTTTCACTTCAGGAGTGTTTTTTCTATCATTGGCAA
+
FFFFFFFFFFFFFFFFFFFFFFFFFFFFFFFFFFFFFFFFFFFFFFFFFFFFFFFFFFFFFFFFFFFFFFFFFFFFFFFFFFFFFFFFFFFFFFFFFFFFFFFF:FFFFFFFFFFFFFFFFFFFFFFFFFFFFFFFFFFFFFFFFFFFFF
@A00738:647:H5NVNDSX7:2:1154:17888:7012 kraken:taxid|9606
CCAATAATAAAATTATTAATAATTCATTGGAACCTTTCTTTTCATGAGTAATTAGTCGAGCAGCACTGAAGAAGATTCTAAAGGAAAGATGTTCATAGACCAAGAAAAGAAGTGTGTAAATATGATTATGATTATCTTATTTTGGAAAGT
+
FFFF,FFFFFFF:,FFFFFFFFFF:FFFFFFFF:FFFFFFF,FFFFFFF,FFFFFFFFFFFFFFFFFF:FFFF:FF:FFFFFFFFF:F::FFFFFF:FFF:F,FFFF:F::,FFFFFFFFFFFFFFFFFFFFFFFF:FFF:FFF,FFF,F
@A00738:647:H5NVNDSX7:2:1154:3224:10144 kraken:taxid|9606
GATTAAATTGTCCCACCTCGTGAATGACTAGGCTTAACAAGCAAAACCCAAGCCCTGTCTAGAGGAAAGCAAGTTAATTAAATTAACGTAGTTTCCCAGCTGAGAGAGAGACAGTAACCAGGAAAGGGAAGGCGGGTTTATTTAGCTTCT
+
FFFFFFFFFFFFFFFFFFFFFFFFFFFFFFFFFFFFFFFFFFFFFFFFFFFFFFFFFFFFFFFFFFFFFFFFFFFFFFFFFFFFFFFFFFFFFFFFFFFFFFFFFFFF:FFFFFFFFFFFFFFFFFFFFFFFFFFFF,FF:FFFFFFFFF
@A00738:647:H5NVNDSX7:2:1154:3360:10942 kraken:taxid|9606
GATTAAATTGTCCCACCTCGTGAATGACTAGGCTTAACAAGCAAAACCCAAGCCCTGTCTAGAGGAAAGCAAGTTAATTAAATTAACGTAGTTTCCCAGCTGAGAGAGAGACAGTAACCAGGAAAGGGAAGGCGGGTTTATTTAGCTTCT
+
FF,FFFFFFFFF:FFFFFFFFFFFFFFFFFFFFFFFFFFFFFFFFFFFFFFFFFFFFFFFFFFFFFFFFFFF:FFFFFFFFFFFFFFFFFFFFFFFFF::F:FFFFFFF:FFFFFFFF:FFFF:F:FFF,FFFFFFFFFFFFFFFFFFFF
@A00738:647:H5NVNDSX7:2:1154:4842:13135 kraken:taxid|9606
ATCCCTTTAGGCAAGAACTAAGGCAGTTTGTAAGCGTGTGGCACTATCATCGATTTATTCAACATTTACTAAGTGCCTACTGTATTCCTGTTCCTGAGAAAACCTGCGCAGATGAGACCATGGTCCCTTCCTCATGGTGCTCCTAGTCTT
+
FFFFFFFFFFFFFFFFFFFFFFFFFFFFFFFFFFFFFFFFFFFFFFFFFFFFFFFFFFFFFFFFFFFFFFFFFFFFFFFFFFFFFFFFFFFFFFFFFFFFFFFFFFFFFFFFFFFFFFFFFFFFFFFFFFFFFFFFFFFFFFFFFFFFFF
@A00738:647:H5NVNDSX7:2:1154:10140:16861 kraken:taxid|9606
TCAAGAAGTTTTTATAAGAAAACTTAGATGTGGGTCTCTTCTACTTCCTTCCCATCAGTGCCATCAAGAAGAGTAGACTGCGGTAAGAGCTTGCCTGGCTAAGTCAGGCAAAGAACGTAGTAAAGAAGAGAAGGAGGGGGAAAGTCAGGT
+
FFF:FFFFFFFFFFFFFFFFF:,FFFFF:FFFF:FFFFFFFFFF:FF:FFFFFFFFFFFFFFFFFFFFF:FF,FF:F:FFFFFFFF:F:FFFF:FFFFFFFFFFFFFFFFFFF,FFFFF:FFFF:FFFFFFFFFFFFFFFFFFFFFFFFF
@A00738:647:H5NVNDSX7:2:1154:5177:17503 kraken:taxid|9606
GATTTATTTCAGCAATACCAGGGTGGTTCAACATACAAAACTCAATCAATGTACTATACCATATTGATAAAACAAAGAGAAATAAACAGAAATTCTTCTCAGTTCATGCATAAAGAGCATTTAAAAAAATCTAACATTATTTCATCTTAA
+
FFFFFFFFFFFFFFFFFFFFFFFFFFFFFFFFFFFFFFFFFFFFFFFFFFFFFFFFFFFFFFFFFFFFFFFFFFF:FFFFFFFFFFFFFFFFFFFFFFFFFFFFFFFFFFFFFFFFFFFFFFFFFFFFFFFFFFFFFFFFFFFFFFFFFF
@A00738:647:H5NVNDSX7:2:1154:26910:20917 kraken:taxid|9606
CAATAGAGACAACAGAGGAAGTAAGAGAAAGGTGATATTCAAATTTCCTCTTTCTAAGAGCTCAGGATGTCCAAGAGGTGATGAAAGACACTGATGTTTGCATGCTTGTTGACTGGCATTTCCATGCCCCCTGTCTCTCTCTTTCCACTG
+
FFFFFFFFFFFFFFFFFFFFFFFFFFFFFFFFFFFFFFFFFFFFFFFFFFFFFFFFFFFFFFFFFFFFFFFFFFFFFFFFFFFFFFFFF:FFFFFFFFFFFFFFFFFF:FFFFFFFFFFFFFFFFFFFFFFFFFFFFFFFFFFFFFFFFF
@A00738:647:H5NVNDSX7:2:1154:8006:23156 kraken:taxid|9606
CCAGGAGTTCTGGCCTTTTGTGGGCCAACCTCCTCTGCCGCAGGACCCTCAAACATGCTATTTCCTCTGGCTAATGTACAACTCCCCGTTCACTGCCTGACTCCTGCTCCTTCATGTCTCCACAGAGAGGCTGCTGCTGGACACCTCCTC
+
FFFFFFFFFFFFFFFFFFFFFFFFFFFFFFFFFFFFFFFFFFFFFFFFFFFFFFFFFFFFFFFFFFFFFFFFFFFFFFFFFFFFFFFFFFFFFFFFFFFFFFFFFFFFFFFFFFFFFFFFFFFFFFF,FFFFFFFFFFFFFFFFFFFFFF
@A00738:647:H5NVNDSX7:2:1154:27914:23406 kraken:taxid|9606
CAATAGAGACAACAGAGGAAGTAAGAGAAAGGTGATATTCAAATTTCCTCTTTCTAAGAGCTCAGGATGTCCAAGAGGTGATGAAAGACACTGATGTTTGCATGCTTGTTGACTGGCATTTCCATGCCCCCTGTCTCTCTCTTTCCACTG
+
FFFFFFFFFFFFFFFFFFFFFFFFFFFFFFFFFFFFFFFFFFFFFFFFFFFFFFFFFFFFFFFFFFFFFFFFFFFFFFFFFFFFFFFFFFFFFFFFFFFFFFFFFFFFFFFFFFFFFFFFFFFFFFFFFFFFFFFFFFFFFFFFFFFFFF
@A00738:647:H5NVNDSX7:2:1154:11469:24048 kraken:taxid|9606
GGGGACTACAAGTGTTACTGTATGTAAACTGCCCAATTAACATTGTTGTGGCTGTTGTTGGTGATGATGATGATGTTCAAGATTAAACAGGTTTGAGAGTGGCCCCAGAGCTGTCACTGGTGAGCAGCTTTGCCTCTAACTATCTGTGTG
+
FFFFFFFFFFFFFFFFFFFFFFFFFFFFFFFFFFFFFFFFF:FFFFFFFFFFFFFFF:FFFFFFFFFFFFFFFFFFFFFFFFFFFFFFFFFFFFFFFFFFFFFFFFFFFFFFFFFFFFFFFFFFFFFFFFFFFFFFFFFFFFFFFFFFFF
@A00738:647:H5NVNDSX7:2:1154:21757:25426 kraken:taxid|9606
CTGCGGCTGTAGGCTTTGGGAAAAGGGCCCTGAGGGCTGAGGGACAGGGCTGGGTCTGTCATCTAGTGACATCCGCACCCACCGAAGCTCCGCTGGGCTGCACCGCCAACTCTGGTCCTCTAGAGAGCTGCGAGGATGGGGATCAAACAC
+
FFFFFFFFFFFFFFFFFFFFFFFFFFFFFFFFFFFFFFFFFFFFFFFFFFFF:FFFFFFFFFFFFFFFFFFFFFFFFFFFFFFFF:FFFFFFFFFFFFFFFFFFFFFFFFFFFFFFFFFFFFFFFFFFFFFFFFFFFFFFFFFFF::FFF
@A00738:647:H5NVNDSX7:2:1155:26756:4679 kraken:taxid|9606
CTCAAAAATTTTGTATTAAATTTCTAATTTCAAATGACAAAACTAAAACAGATCCACTTATTATATGACAAGAAAAAAATTTAAATAATTGCTGCTATTTACAAGTAAATGCATATAAGAAAACACTTTTTAAAATGAAATCTTACTACC
+
FFFFFFFFFFFFFFFFFFFFFFFFFFFFFFFFFFFFFFFF,FFFFFF,FFFFFFFFFFFFFFFFFFF:FFFFF:FFFF:FFFFFFFFFFFFFFFFF,FFFFFFFFFFFFFFFFFFF:FFFFFFFFFFFFFFFFF,FF,FFFFFFFFFFFF
@A00738:647:H5NVNDSX7:2:1155:27263:5744 kraken:taxid|9606
ATATAGAATGTTTAATAGAATAGAATACGGCTGCCTCAGGCAGCCTCTATCTTCACGCGAGCAGGGGGACTACTATTTTCTATCACCTGAAAATCTCGATGAAAGTGTTTTAGCCTAAAGATGACTTTATGCCTTGCCTTCTCTGCTCTG
+
FFFFFFFFFFFFFFFFFFFFFFFFFFFFFFFFFFFFF:FFFFFFFFFFFFFFFFFFFFFFFFFFFFFFFFFFFFFFFFFFFFFFFFFFFFFFFFFFFFFFFFFFFFFFFFFFFFFFFFFF:FFFFFFFFF:FFFFFFFFFFFFFFFFFFF
@A00738:647:H5NVNDSX7:2:1155:32316:5791 kraken:taxid|9606
AAATGCCAACTCCACAGAAAAGTTCTCCCAAGTATTCCATCTGAGGTACTACTTCATTGCAATCTATTATGTACTTCTGTTTTTTCCACAACATATTCAAAAACTGTTACTGTTTTGTTTTATGAATTTATTTGTTCATTTCTTATCTCT
+
FFFFFFFFFFFFFFFFFFFFFFFFFFFFFFFFFFFFFFFFFFFFFFFFFFFFFFFFFFFFFFF:FFFFFFFFFFFFFFFFFFFFFFFFFFFFFFF:FFFFFFF:FFFFF:FFF:FFFFFFFFFFFFFFFFFFF:FFFFFFFFFFFFFFFF
@A00738:647:H5NVNDSX7:2:1155:27227:6026 kraken:taxid|9606
ATATAGAATGTTTAATAGAATAGAATACGGCTGCCTCAGGCAGCCTCTATCTTCACGCGAGCAGGGGGACTACTATTTTCTATCACCTGAAAATCTCGATGAAAGTGTTTTAGCCTAAAGATGACTTTATGCCTTGCCTTCTCTGCTCTG
+
FFFFFFFFFFFFFFFFFFFFFFFFFFFFFFFFFFFFFFFFFFFFFFFFFFFFFFFFFFFFFFFFFFFFFFFFFFFFFFFFFFFFFFFFFFF,FFFFFF:FFFFFFFFF:FFF:FFFFFFFFFFFFFFFFFFFFFFFFFFFF:FFFFFFFF
@A00738:647:H5NVNDSX7:2:1155:1081:6809 kraken:taxid|9606
ATTTTACATTTCATGTTATATTTAAAACCATTAATATGATTTTATTTTAATGTAAGCTTAAGTATTTACAACTCCTGTCATATAATTTAATATTTCTTTTTGGGTAATAAGAGTGCTCTCAGTTTTTCTGGTTATAGTGAAGTTGCAGAA
+
FFFFFFFFFFFFFFFFFFFFFFFFFFFFFFFFFFF:FFFF,FFFFFFFFFFFFFFFFFFFFFFFFFFFFFFFFFFFFFFFFFFFF:FFF:FFFFFFFFFFFFFFFFFFFFFF:FFFFFFFFFFFFFFFFFF,FFFFFF:FFFFFFFFFFF
@A00738:647:H5NVNDSX7:2:1155:27407:11318 kraken:taxid|9606
ATATAGAATGTTTAATAGAATAGAATACGGCTGCCTCAGGCAGCCTCTATCTTCACGCGAGCAGGGGGACTACTATTTTCTATCACCTGAAAATCTCGATGAAAGTGTTTTAGCCTAAAGATGACTTTATGCCTTGCCTTCTCTGCTCTG
+
FFFFFFFFFFFFFFFFFFFFFFFFFFFFFFFFFFFFFFFFFFFFFFFFFFFFFFFFFFFFFFFFFFFFFFFFFFFFFFFFFFFFFFFFFFFFFFFFFFFFFFFFFFFFFFFFFFFFFFFFFFF:FFFFFFFFFFFFFFFFFFFFFFFFFF
@A00738:647:H5NVNDSX7:2:1155:2871:12038 kraken:taxid|9606
TGAAAGGGTAGGAGAGCACAAGGGCAAAAATACAACATTCAGGATTTTAAAAGATAACTGAGGAATTAAATGCATGGTTTCATATGCTTTTCATATCTTCAACAGGTACACATAGAATGCTTGAGGTTAAACCTTGATCCTCCATTTGCT
+
FFFFFFFFFFFFFFFFFFFFFFFFFFFFFFFFFFFFFFFFFFFFFFFFFF:FFFFFFFFFFFFF:FFFF:FFFFFFFFFFFFFFFFFFFFFFFFFFFFFFFFF:FFFFFFFFFFF:FFFFFFFFFFFFFFFFFFFFFFFFFFFFFFFFFF
@A00738:647:H5NVNDSX7:2:1155:2700:12900 kraken:taxid|9606
GATGTTTTAGGCATTCTAATATATTAAATTGTTAGAGAGGAGTATAGGGATATGGCTAACTTTAGATTGTATCAAGGTGCACATGCACATTGAATATTCAAAGGTACTACTAAAAGAATGATGGGAAAAGAATGTAAGTCCTAAGGGTAA
+
FFFFFFFFFFFFFFFFFFFFFFFFFFFFFFFFFFFFFFFFFFFFFFFFFF:FFFFFFFFFFFFFFFFFFFFFFFFFFFFFFFFFFFFFFFFFFFFFFFFFFFFFFFFFFFFFFFFFFFF,F:FFFFFFFFFFFFFFFFFFFFFFFFFFFF
@A00738:647:H5NVNDSX7:2:1155:25599:14951 kraken:taxid|9606
AAAAAGAAAAAGCTTTGTTTTGGTCTTATATTTGGCAAGTTTGTATTGTTTTATTTTTTGGAAGGCTTAATGTGGAACGCAAAGAGATGGTCAAATTAGAGAGTTTTTTGTTTTGTTTTCTTGTTTTTGGAATAGCTGTGTGTCTACCTG
+
FFFFFFFFFF:FFFFFFFFFFFFFFFFFFFFFFFFFFFFFFFFFFFFFFFFFFFFF:FFFFFFFFFFFFFFFFFFFFFFFFFFFFFFFFFFFFFFFFFFFFFFFFFFFF:FFFF:FFFFFFFFFFFFF:F:FFFFFFFFFFF:FF:FFF:
@A00738:647:H5NVNDSX7:2:1155:27109:16094 kraken:taxid|9606
AGGAATTCCCTATTCCCCTGTTGCCAACAAATACCCTAAGATGTGCCAATTCAAGACCTTCCTTAATATTAATCTATAGAACCTGGAATAAATAAGCTGTTACCCCTTTAAGGGAAGGGGCAGTGTTGCTAAACTGAGAGGAAATAATAC
+
FFFFFFFFFFF:FFFFFFFFFFFFFFFFFFFFFFFFFFFFFFFFFFFFFFFFFFFFFFFFFFFFFFFFFFFFFFFFFFFFFFFFFFFFFFFFFFFFFFFFFFFFFFFFFFFFFFFFFFFFFFFFFFFFFFFFFFFFFFFFFF:FFFFFFF
@A00738:647:H5NVNDSX7:2:1155:29423:19413 kraken:taxid|9606
ACTGGGTGCTTCCCTGAGTTCGCAGAGAAGAGATGCCCAGAAAAAGAGCTGTGGAGCTCTGCAGGGAGCGCCCTTGAGAATTCGCCCAAGTAAAGAGCACCCTGCGTGTGAGGAACTCACACAAAGCAGAGGAAGGGCCACCTGAACACA
+
FFFFFFFFFFFFFFFFFFFFFFFFFFFFFFFFFFFFFFFFFFFFFFFFFFFFFFFFFFFFFFFFFFFFFFFFFFFFFFFFFFFFFFFFFFFFFFF:FFFFFFFFFFFFFFFFFF,FFFFFFFFFFFFFFFFFF,FFFFFFFFFFFFFFFF
@A00738:647:H5NVNDSX7:2:1155:1226:19617 kraken:taxid|9606
CTGATTGGTGTGGGATGGGTCAAGTGTCCACCTTCATGGTAGGAGTGGGGCTGGCCCCTAAGACTGACACCCCCGCCAGAATTACATGAAATGTGGTCTATGGGATGGGGCTATTTCCCAAAAGAAAGGATGCCGGACAAAGAAAAAAAA
+
FFFFFFFFFFFFFFF,FFFFFFFFFFFFFFFFFFFFFFFFFFFFFFFFFFFFFFFFFFFFFFFFFFFFFFFFFFFFFFFF:FFFFFFFFF:FFFFFFFFFFFFFFFFFFFFF:FFFFFF:FFFFFFFFFFFFFFFF:FFFFFFF:FFF,F
@A00738:647:H5NVNDSX7:2:1155:27570:19899 kraken:taxid|9606
GTACAGTAGAGTTTGGGCATAGTATCAAAGAACGATTATGATTATCTCCAAGAGCCAACAAAATCCTCTTTGCTTTCCAACTACCTATTTCCATGAGCTTTCATTTTCTTCATATGCTTCTACCAAAACGCCATACCATACCACAACAGA
+
FFFFFFFFFFFFFFFFFFFFFFFFFFFFFFFFFFFFFFFFFFFFFFFFFFFF:FFFFFFFFFFFFFFFFFFFFFFFFFFFFFFFFFFFFFFFFFFFFFFFFFFFFFFFFFFFFFFFFFFFFFFFFFFFFFFFFFFFFFFFFFFFFFFFFF
@A00738:647:H5NVNDSX7:2:1155:29405:20509 kraken:taxid|9606
CTTAGGAGACAGTTGGAAATATGAATGTTAAATATGGATATTTAATAATATTAGCAAACCATCATTAAGTTTGTAGATGAAATAATGGTATTACATTATGATTAATGAAAAGTATATTTGTTTTATAAAGATATATAATGGAATATTTAC
+
FFFFFFFFFFFFFFFFFFFFFFFFFFFFFFFFFFF:FFFFFFFFFFFFFFFFFFFFF:FFFFFFFFFFF:FFFFFFFFFFFFFFF:FFFFFFFFFFFF:F:FFFFFFFFF:FFFFFFFFFFFFFFFFFFFF:FFFFFFFFFF:FFFFFFF
@A00738:647:H5NVNDSX7:2:1155:22073:21214 kraken:taxid|9606
ATAAAGTGATAGATCAGCATCTTTTTATGAACAGTGACTGAAATTTAGAAGTATTTGAGGAAACTAGGAAGCCCAGTCTGCCATTTAGGACCATTATTATTGGAAATAGGATTACAGATTCTTGATACTCTTGACAGTTTGGTGCTCTAA
+
FFFFFFFFFFFFFFFFFFFFFFFFFFFFFFFFFFFFFFFFFFFFFFFFFFFFFFFFFFFFFFFFFFFFFFFFFFFFFFFFFFFFFFFFFFFFFFFFFFFFFFFF:FFFFFFFFFFFFFFFFFFFFFFFFFFFFFFFFFFFFFFFFFFFFF
@A00738:647:H5NVNDSX7:2:1155:30861:21809 kraken:taxid|9606
CTTAGGAGACAGTTGGAAATATGAATGTTAAATATGGATATTTAATAATATTAGCAAACCATCATTAAGTTTGTAGATGAAATAATGGTATTACATTATGATTAATGAAAAGTATATTTGTTTTATAAAGATATATAATGGAATATTTAC
+
FFFFFFFFFFFFFFFFFFFFFFFFFFFFFFFFFFFFFFFFFFFFFFFFFFFFFFFFFFFFFFFFFFFFFFFFFFFFFFFFFFFFFFFFFFFFFFFFFFFFFFFFFFFFFFFFF:FFF:FFFFFFFFFFFFFFFFFF:FFFFF:FFFFFFF
@A00738:647:H5NVNDSX7:2:1155:16089:23938 kraken:taxid|9606
AAATAAACTCATTTATATTGATATATTAGTGAGGATACTAGCTAGATTGCAGCAAGAATGATAAAGAGATTAAAATTTGAAATAAAGAGTATAAAATGATAGGGTCTAATATCAAGCCAAATAGGAGACACAGAAGGAGAAGATAGAGAA
+
FFFFFFFFFFFFFFFFFFFFFFFFFFFFFFFFFFFFFFFFFFFFFFFFFFFFFFFFFFFFFFFFFFFFFFFFFFFFFFFFFFFFFFFFFFFFFFFFFFFFFFFFFFFFFFFFFFFFFFFFFFFFFFFFFFFFFFFFFFFFFFFFFFFFFF
@A00738:647:H5NVNDSX7:2:1155:20473:25050 kraken:taxid|9606
CGACGGGAACCACCGGCCTTGTGCACAGATGGACGCTTGAGGTTTTGCACAGAGGGTCCTTCCAGGTGATGGAGGCTCCTGGGTCCTGGAGAGCCTACTGGGGTGACGGTCTAAGGGCCTGATAGACCCCCGACAGCAACAGGTCACATC
+
FFFFFFFFFFFFFFFFFFFFFFFFFFFFFFFFFFFFFFFFFFFFFFFFFFFFFFFFFFFFFFFFFFFFFFFFFFFFFFFFFFFFFFFFFFFFFFFF,FFFFFFFFFFFFFFFFFFFFFF:FFFFFFFFFFFFFFFFFFFFFFFFF:FFFF
@A00738:647:H5NVNDSX7:2:1155:4481:26349 kraken:taxid|9606
TACTTAAACAATGTTCACAATTTTTACCCATCTAGTTTATCATTATTTTATATACTTGTGTGCTACATTTAAAGCTTAGCTCCAGGAATCATGAAAGGTTTCATTTTTGTGCTTAGCTAGAACCTTGAATTTTCAAATAATCAAAAAACC
+
FFFFFFFFFFFFFFFFFFFFFFFFFFFFFFFFFFFFFFFFFFFFFFFFFFFFFFFFFFFFFFFFFFFFFFFF:FFFFFFFFFFFFFFFFFFFFFFFFFFFFFFFFFFFFFFFFFFFFFFFFFFFFFFFFFFFFFFFFFFFFFFFFF:FFF
@A00738:647:H5NVNDSX7:2:1155:29984:28557 kraken:taxid|9606
CTGCGGCACCTGTCAGAGATGATGATAAATATCTAGGCCAAAGGTTTTTTAAAAAATCTTTGCAGTGGAATGGAATGTTCAATCAAGATGACAAGGCATCTTCAAGGAATAAGTAAAGTATTGATACCTTTTTACTCTTTCCTTTCCCTT
+
FFFFFFFFFFFFFFFFFFFFFFFFFFFFFFFFFFFFFFFFFFFFFFFFFFFFFFFFF::FFFFFFFFFFFFFFF,FFFFFFFFFFFFFFFFFFFFFFFFF:FFFFFFFFFFFFFFFFF:FFFFFFF,FFF:,FF,:FFFFFFFFFF,FFF
@A00738:647:H5NVNDSX7:2:1155:3269:31829 kraken:taxid|9606
GATAGGGTGTGGCCTGACCTCCCAAGGGAACTTTAGCTGCACAAGGCACCCCAAGACCCAGAGACTGAGCCCCAAATCCCCGGGGAGACACCCTTGAATCACTAAGCCAGATGGGGTGGTTGAATGAGAGGCCAAAAGCCTTACTGGCAG
+
FFFFFFFFFFFFFFFFFFFFFFFFFFFFFFFFFFFFFFFFFFFFFFFFFFFFFFFFFFFFFFFFFFFFFFFFFFFFFFFFFFFFFFFFFFFFF:FFFFFFFF:FFFFFFFFFFFFF:FFFFFFFFFFFFFFFFFFFFFFF,FFFFFFFFF
@A00738:647:H5NVNDSX7:2:1155:31458:32049 kraken:taxid|9606
TCTTGGATAGGCTCAATACCAAAAAGGGGACATAATTATGAACTATAGTATTTACTGGTACCTAGATATATTCTCCACTCACATGCTTAATTATTCCCTCTTTCAAACTGTAGAGATGCTCTTTTGAACTGTCCTCAGCCTACTTGTCAT
+
FFFFFFFFFFFFFFFFFFFFFFFFFFFFF,FFFFFFFFFF:FFFFFFFF:FFF:FFF:FFFFFFFFFFFFFFFFFFFFFFFFFFFFFFFF:F,FFFFFFFFFFFFFFFFFFFFFFFFFFF:FFFFFFFFFFFFFFFFFFFFFFFFFFFFF
@A00738:647:H5NVNDSX7:2:1155:32678:34037 kraken:taxid|9606
CTTGGAGTATCCTCCATTTTCTCTATCTTCTCCTTCTGTGTCTCCTATTTGGCTTGATATTAGACCCTATCATTTTATACTCTTTATTTCAAATTTTAATCTCTTTATCATTCTTGCTGCAATCTAGCTAGTATCCTCACTAATATATCA
+
FFF:FFFFFF:FFF:FFFFFFFFFFFFF:,::F::FF:,:F:FFF:FF:F:FFFFFFFF:FF:F:FFF:FFF:F:,FFFF:FFFFFF,:FF:FF::FFFFFFFFFFF:,FFFFF:,FFFFFFFFF::F::FFFFFFFFFFFFFFFFFFFF
@A00738:647:H5NVNDSX7:2:1155:16514:34914 kraken:taxid|1224
ACGTCTTGCCGCGATTCGCCGCGTGGAAATATGCGGCGACGCGCTCGGTCGTACCATCTGGCCGCGGCCGGTCGATGAACGGGGGGCCCCAGCGACGCGTGTCGTCCCCCTCGGGCGCCTCGACCTTGATCACCTCCGCGCCCAGATCGG
+
FFFFFFFFFFFFFFFFFFFFFFFFFFFF,FFFFFFFFFFFFFFFFFFFFFFFFFFFFFFFFFFFFFFFFFFFFFFFFFFFFFFFFFFFFFFFFFFFFFFFFFFFFFFFFFFFFFFFFFFFFFFFF:FFFFFFFFFFFFFFFFF:FFFFFF
@A00738:647:H5NVNDSX7:2:1155:8910:35336 kraken:taxid|9606
TGAGATGATCTAATTATTGATTTTACTCTTTTTATTATACATAGTAACACTCAGTATACTGGAGTTAAGTAAATATTGTACAGAGTTCATTGTTAAAATTCCATATATTTACATTGTCTGTCCTCTGTTTTGCAAGACTCCCAGAGACCA
+
FFFFFFFFFFFFFFFFFFFFFFFFFFFFFFFFFFFFFFFFFFFFFFFFFFFFF:FFFFFFF:FFFFF,FFFFFFFFF,FFFFFFFFFFFFFFFFFFFFFFFFFFFF:FFFFFFFF:FFFFFFFFFF,FFFFFFFFFFFFFFFFFFFFFFF
@A00738:647:H5NVNDSX7:2:1156:13838:1094 kraken:taxid|9606
CCATTGGCTCCAGGTCTTCTCCCTGCCATGTGGAAAAATGCCCAGGCATCTCCAGGAAAGGTGGCTCCAGCCAGCCAAGGACAGCTTCTAGAAAAGAGTGCAAGTGGGAGCTCCTCAACGCCAATATCTGCAGCAAGCATGAAGTGGAGC
+
FFFFFFFFFFFFFFFFFFFFFFFFFFFFFFFFFFFFFFFFFFFFFFFFFFFFFFFFFFFFFFFFFFFFFFFFFFFFFFFFFFFFFFFFFFFFFFFFFFFFFF,FFFFFFFFFFFFFFFFFFFFFFFFFFFFFFFFFFFFFFFFFFFFFFF
@A00738:647:H5NVNDSX7:2:1156:23104:1924 kraken:taxid|9606
ATCCAGGCTATTTGCAGGTTCTGATCAAATGGGTGTTGGCAAGAATAGAGCCTGAAATTGATCAATTCTGAGTTACTTAGGTGTTAAACTTTGAATAAACCATGGCCTCAAGGGGAGCAGGTAACCTCATCCTCCATGATTGTGCATGTT
+
FFFFFFFFFF:FFFFFFFFFFFFFFFFFFFFFFFFFFFFFFFFFFFFFFFFFFFFFFFFFFFFFFFFFFFFFFFFFFFFFFFFFFFFFFFFFF:FFFF:FFFFFFFFFFFFFFFFFFFFFFFFFFFFFFFFFFFFFFFFFFFFFFFFFFF
@A00738:647:H5NVNDSX7:2:1156:22878:4382 kraken:taxid|9606
AAAAACAAACAAAAAAAACAAACAATGCAGCAGCAGCCGCCACAGCAAGGTCATTGCTCCCACACATGGGTCTCCTTCCCGCCCTCTCCCTGTCCTTAGCGAGGTCCCAGTGCTGAACGCACCCTGACCTTTGGTGGTAGAGATCTTTGC
+
FFFFFFFF:FFFFFFFF:FFFFFFFFFFFFFFFFFFFFFFFFFFFFFFFFFFFFFFFFFFFFFFFFFFFFFFFFFFFFFFFFFFFFFFFFFFFFFFFFFFFFFFFFFFFFFFFFFFFFFFFFFFFFFFF,FFFFFFFFFF:FFFFFFFFF
@A00738:647:H5NVNDSX7:2:1156:12075:5932 kraken:taxid|9606
CTGGCTGGTCTAGCCTTCCTGACTTGTCATGTTCGTAATCAAATATGTATTTCTACATTAATCATTTGGGGTGTGGTGCCACTTTTAATCTCAGGTGGGATGATGCCATCTTCTGAAGGCTTGGTTGTGCTCTGGGTGACTAGAATAAAG
+
FFFFFFFFFFFFFFFFFFFFFFFFFFFFFFFFFFFFFFFFFFFFFFFFFFFFFFFFFFFFFFFFFFFFFFFFFFFFFFFFF:FFFFF,FFFFFFFFFFFFFFFFFFFFFFFFFFFFFFFFFFFFFFFFFFFFFFFFFFFFFFFFFFFFFF
@A00738:647:H5NVNDSX7:2:1156:19569:11866 kraken:taxid|9606
AATAGACAAAACATGTTTTGAAATATGTATGTATTTTTGAAATATGTATGCATTTAGAATTGTGAAATGGCCCTGCTTACATATCACTGGCCAAAACAAGTCACATTACCAGGCCTGCCATCAACGAGGGGGCGGATGAATAACTCTTCC
+
F:FFFFFFF:FFFFFFFFFFFFFFFFFFFFFFFFFFFFFFFFFFFFFFFFFFFFFFFFFFFFFFFFFFFFFFFFFFFFFFFFFFFFFFFFFFFFFFFFFFFFFFF:FFFFFFFFFFFFFFFFFFFFFFFFFFFFFFFFFFFFFFFFFFFF
@A00738:647:H5NVNDSX7:2:1156:19334:20071 kraken:taxid|9606
TGATGTAAAGAAAGATATTTTGCTAAAGGGGGGTGTGTTCCTACTTTCGTCTTGGGTGGCTGCCGGTCCTTAGTGAGGACCTCTCTCCACTTGCAAACAGTCAGCAAGTCGAGCTGAATCCTTGATCTCCACCCATAGTCCTCAGGTGTA
+
FFFFFFFFFFFFFFFFFFFFFFFFFFFFFFFFFFFFFFFFFFFFFFFFFFFFFFFFFFFFFFFFFFFFFFFFFFFFFFFFFFFFFFFFFFFFFFFF:FFFFFFFFFFFFFFFFFFF:FFFFFFFFFFFFFFFFFFFFFFFFFFFFFFFFF
@A00738:647:H5NVNDSX7:2:1156:18276:24565 kraken:taxid|9606
AAATTCTCCTTCTCTGTCACTAGTTTCAGTTTCTAATTATTCTAAAATACTGGCACAATACCACTAAAGTTAGTTTGTATTAATACTTATTTGAGTGAATCATGTTACTTCTCACCTAACAGACTCTATAATCTTCCAAAGCACATCAAC
+
FFFFFFFFFFFFFFFFFFFFFFFFFFFFFFFFFFFFFFFFFFFFFFFFFFFFFFFFFFFFFFFFFF,:FFFFFFFFFFFFFFFFFFFFFFFFF:FFFFFFFFFFFFFFFFFFF,FFFFFFFFFFFFFFFFFFFFFFFFFFFFFFFFFFFF
@A00738:647:H5NVNDSX7:2:1156:12671:26349 kraken:taxid|9606
TATTTCCCACAAATCATGAGAATACACATAAAATTAACATATAAAAGTCAAAAGCCTTTGTATACCAAACTATAATGAGCCAGAGAACACAAAGGTAGAAAAAAATAGCACAAAGATCAAATACAAAGAAGTAAACTTCACAAAAAACAC
+
FFFFFFFFFFFFFFFFFFFFFFFFFFFFFFFFFFFFFFFFFFFFFFFFFFFFFFFFFFFFFFFFFFFFFFF:FFFFFFFFFFFFFFFFFFFFFFFFFFF:FFFFFFFFFFFFFFFFFFFFF:FFFFF,:FFFF:FFFFFFFFFFF:FFFF
@A00738:647:H5NVNDSX7:2:1156:5565:26757 kraken:taxid|9606
CTGTCTCAAAAAAGAAAAAGAAAGCCTTTTTAAAATTGCTAAAAAAACGAATACCTTGTAGAGTGAATTAATGATCTAATGGTTGATTTTCTTGGTTGTATTTCTTACCATTAAATACCTCCATGCATTAGAATTAGGAATTTCAGATTC
+
FFFFFFFFFFFFFFFFFFFF:FFFFFFFFFFFFFFFFFFFFFFFFFFFFFFFFFFFFFFFFFFFFFFFFFFFF:FFFFFFFFFFF,FFFFFFFFFFFFFFFFFFF:FFFFFFFFFFFFFFFFFFFFFFFFF:FFFFFFF,FFFFFFFFFF
@A00738:647:H5NVNDSX7:2:1156:27787:30044 kraken:taxid|9606
ACGTACCACACAGTACTTATTAAGTAGTAGCTATTTTGCTATCATTATTATTAAATATAGGCATAGGACAAATAAAGCATCCTGAAAGTTTAGGAGTGGAAAGTTGAAATTAAACTGCAAATGAGAGTGACTGACTGTCAGACTTAAAAA
+
FFFFFFFFFFFFFFFFF,FFFFFFFFFFFFFFFFFFFFFFFFFFFFFFFFFFFFFFFFFFFFFFFFFFFFFFFFFFFFFFFFFFFFFFFFFFFFFFFFFFFFFFFFFFF:FFFFFFFFFFFFFFFFFFFFFFFFFFFFFFFFFFFFFFF:
@A00738:647:H5NVNDSX7:2:1156:12554:30217 kraken:taxid|9606
AGAAACTTCAAGGTACTCCTAGAGGGCATATTTGTTTTGCAGGACAATTGTGAAAGATTAAATATGAACTCACTGTGCTAATAAGTGGAATTCTGTCTGTTCAGAAGAGAGAGGTGTACATGTTTCAGTCTATTTTTTAGAAGGTGGTGG
+
FFFFFFFFFFFFFFFFFFFFFFFFFFFFFFFFFFFFFFFFFFFFFFFFFFFFFFFFFFFFFFFFFFFFFFFFFFFFFF,FFFFFFFFFFFFFFFFFFFFFFFFFFFFFFFFFFFFFFFFFFF:FFFFFFFFF:FFFFFFFFFFFFFFFFF
@A00738:647:H5NVNDSX7:2:1156:3857:30686 kraken:taxid|9606
ACATTGAATAACATTAGCAGCTATCATTCGTCAAATGTTGTAGTGTCTTGAACAGTTTCTAAAAGGATGCATAAAGCACAGTGTTTCTCTGTGTTGACTACACAGATCTACTAAACCCATTAAAATCCCATTTTTTTTTTTGCTTTCATT
+
FFFFFFFFFFFFF,FFFFFFFFFFFFFFFFFFFFFFFFFFFFFFFFFFFFFFFFFFFFFFFFFFFFFFFFFFFFFFFFFFFFFFFFFFFFFFFFFFFFFFFFFFFFFFFFFFFFFFFFFFFFFFFFFFFFFFFFFFFFFF,F,,FF:,F,
@A00738:647:H5NVNDSX7:2:1156:7826:32236 kraken:taxid|9606
CTGTCTCAAAAAAGAAAAAGAAAGCCTTTTTAAAATTGCTAAAAAAACGAATACCTTGTAGAGTGAATTAATGATCTAATGGTTGATTTTCTTGGTTGTATTTCTTACCATTAAATACCTCCATGCATTAGAATTAGGAATTTCAGATTC
+
FFFFFFFFFFFF:FFFFFFFFFFFFFFFFFFFFFFFFFFFFFFFFFFFFFFFFFFFFFFFFFFFFFFFFFFFFFFFFFFFFFFFFFFFFFFFFFFFFFFFFFFFFFFFFFFFFFFFFFFFFFFFFFFFFFFFFFFFFFFFFFFFFFFFFF
@A00738:647:H5NVNDSX7:2:1156:7735:32550 kraken:taxid|9606
CTGTCTCAAAAAAGAAAAAGAAAGCCTTTTTAAAATTGCTAAAAAAACGAATACCTTGTAGAGTGAATTAATGATCTAATGGTTGATTTTCTTGGTTGTATTTCTTACCATTAAATACCTCCATGCATTAGAATTAGGAATTTCAGATTC
+
FFFFFFFFFFFFFFFFF:FFFFFFFFFFFFFFFFFFFFFFFFFFFFFFFFFFFFFFFFFFFFFFFFFFFFFFFFFFFFFFF:FFF:FFFFFFFFFFFFFFFFFFFFFFFFFFFFFFFFFFFFFFFFFFFFFFFFFFFFFFFFFFFFFFFF
@A00738:647:H5NVNDSX7:2:1156:14217:32941 kraken:taxid|9606
ATCAGTATTTTAAAAGCAGAAGAGAAGGGAGAGGTGAAAGACTCTGAAATGAATCTAAAGGAATCCAAGCAAAAAAAAAAAAAGTAATTGGTGCTTTGGTTATTAAAAGGAGAGACATTTTAAAAAACTTTTTCAAGTTTTATGCAGCTT
+
FFFFFFFFFFFFFFFFFFFFFFFFFFFFFFFFFFFFFFFFFFFFFFFFFFFFFFFFFFFFFFFFFFFFFFFFFFFFFFFFFFF:FFFFFFFFFFFFFFFFFFFFFFF,FFFF,FFF:FFFFFF:FFF,FFFFFFFF:FFFFFFFFFF:FF
@A00738:647:H5NVNDSX7:2:1157:9688:1579 kraken:taxid|9606
CTCATCCCCCTACTTATCTCAGGTGATTCTATGTTGGGGTGATGCATGCAACATATTTACTAATTACAGAGACTTCCAGTCCCTGTAGTTATAGTAGCTCATAGCTCTGTTTTAAGTAATGTTACCTTCAATGACATTGAAATACTGGTT
+
FFFFFFFFFFFFF:FFFFFFFFFFFFFFFFFFFFFFFFFFFFFFFFFFFF:FFFFFFFFFFFFFFFFFFFFFFFFFFFFFFFFFFFFFFFFFFFFFFFFFFFFFFFFFFFFFFFFFFFFFFFFFFFFFFFFFFFFFFFFFFFFF:FFFFF
@A00738:647:H5NVNDSX7:2:1157:6433:3552 kraken:taxid|9606
ATTAGAAATATTTTGTATTTTCCACATTGTCATGGGTAAGATATTACCAAACTTTTCACCATTACATAACACTAGTTCTACTTCTTTTAGCCTCCAATAATATTATCCTCATCGTCGTTTAAATGCCATCCAGCCATTTCCCCCAGCCAC
+
FFFFFFFFFFFFFFFFFFFFFFFFFFFFFFFFFFFFFFFFFFFFFFFFFFFFFFFFFFFFFFFFFFFFFFFFFFFFFFFFFFFFFFFFFFFFFFFFFFFFFFFFFFFFFFFFFFFFFF:F:FF,,FF,F,F,:FF,:F,,FF,FF,FF,F
@A00738:647:H5NVNDSX7:2:1157:31521:8860 kraken:taxid|9606
TCTTATAAACCTAAACATACACATATCAAAGGACTTTGCACATTCATGCCTAGGTGTTCACCCAATAGAAATGAAAACTTATATCCAAAATTTATTTCCAAAAAGTAGAAAGAGCCCAAGTATCCATCATTAGTGGAATACACAAACAAA
+
FFFFFFFFFFFFFFFFFFFFFFFFFFFFFFFFFFFFFFFFFFFFFFFFFFFFFFFFFFFFFFFFFFFFF:FFFFFFFFFFFFFFFFFFFFFFFFFFFFFFFFFFFFFFFFFFFFFFFF:FFFFFFFFFFFF:FFFFF:FFFFFFFFFFFF
@A00738:647:H5NVNDSX7:2:1157:21757:8923 kraken:taxid|9606
ATTCAGGAATCTACTCTCTACAGCAACCATGTTGGTATTATTTCTTAACTTCTCTGACTTTATAGGGCAGAAATAGATTAATATGAAGAAGTTCACTCTACAGAGGCTGAAATTTAATAAAAGAGATGATAAAAGTTTATGCTGCTACAA
+
FFFFFFFFFFFFFFFFFFFFFFFFFFFF:FFFFFFFFFFFFFFFFFFFFFFFFFFFFFFFFF:FFFFFFFFFFFFFFFFFFFFFF:FFFFFFFFFFFFFFFF:FFFFFFFFFFFFFFFFF:FFFF:FF,FFF:FFFFFFFFFFFFFFFFF
@A00738:647:H5NVNDSX7:2:1157:12355:10300 kraken:taxid|9606
GCCAGTGCTCGGTAATTTCTTATGAACAATGATGATGCCTTTGTACCAACCACCTTATTGGTCTCCTTGATAAGTTTTTATAGTTTGAAAACTGCCTAAATTATGTTCTTAAAAAAGTAATGAACATTGTATTTAGTCTCTTCCAATTCT
+
FFFFFFFFFFFFFFFFFFFFFFFFFFFFFFFFFFFFFFFFFFFFFFFFFFFFFF:FFFFFFFFFFFFFFFFFFFFFFFFFFFFFFFFFFF:FFFFFFFFFFFFFFFFFFFFFFFFFFFFFFF:FFFFFFFFFFFFFFFFFFFFFFFFFFF
@A00738:647:H5NVNDSX7:2:1157:11433:10363 kraken:taxid|9606
GCCAGTGCTCGGTAATTTCTTATGAACAATGATGATGCCTTTGTACCAACCACCTTATTGGTCTCCTTGATAAGTTTTTATAGTTTGAAAACTGCCTAAATTATGTTCTTAAAAAAGTAATGAACATTGTATTTAGTCTCTTCCAATTCT
+
FFFFFFFFFFFFFFFFFFFFFFFFFFFFFFFFFFFFFFFFFFFFFFFFFFFFFFFFFFFFFFFFFFFFFFFFFFFFFFFFFFFFFFFFFF,FFFFFFFFFFFFFFFFFFFFF:FFFFFFFFFFFFFFFFFFFFFFFFFFFFFFFFFFFFF
@A00738:647:H5NVNDSX7:2:1157:30445:10848 kraken:taxid|9606
CTGTAATTGCTTTAAATAATGGCTTATATTCTTAGCTGGGATTTAATTTCACATTTAGAGGAGCCATTGATTACTGAGTTCCTGATGTTAAAAATGCATATGCTCACTTTCCTAGTCCACCTGCTACCCAAACCAACCTCTGTAATTGCT
+
FFFFFFFFFFFFFFFFFFFFFFFFFFFFFFFFFFFFFFFFFFFFFFFFFFFFFFFFFFFFFFFFFFFFFFFFFFFFFFFFFFFFFFFFFFFFFFFFFFFFFFFFFFFFFFFFFFFFFFFFFFFFFFFFFFFFFFFFFFFFFFFFFFF:FF
@A00738:647:H5NVNDSX7:2:1157:32353:11804 kraken:taxid|9606
TCTTATAAACCTAAACATACACATATCAAAGGACTTTGCACATTCATGCCTAGGTGTTCACCCAATAGAAATGAAAACTTATATCCAAAATTTATTTCCAAAAAGTAGAAAGAGCCCAAGTATCCATCATTAGTGGAATACACAAACAAA
+
FFFFFFFFFFFFFFFFFFFFFFFFFFFFFFFFFFFFFFFFFFFFFFFFFFFFFFFFFFFFFFFFFFFFF:FFFFFFFFFFFFFFFFFFFFFFFFFFFFFFFFFFFFFFFFFFFFFFFFFFFFFFFFFFFFFFFFFFF,:FFFFFFFFF:F
@A00738:647:H5NVNDSX7:2:1157:13566:12305 kraken:taxid|9606
GTCATTTATTTAACCACATGGGGGCTGCAAACACCTGCATACATGGCGGGGCTCTCTGTCCCCGGCATCAGTCCTCACTGACTTGACTATTTTAACTTCATGACGGGTGTTGCGACTCTCTCTGCTTTATTCTCCTTATCAATAGTATCT
+
FFFFFFFF:FFFFFFFFFFFFFFFFFFFFFFFFFFFFFFFFFFFFFFFFFFFFFFFFFFFFFFFFFFFFFFFFFFFFFFFFFFFFFFFFFFFFFFFFFFFFFFFFFFFFFFFFFFFFFFFFFFFFFFFFFFFFFFFFFFFFFFFFFFFFF
@A00738:647:H5NVNDSX7:2:1157:30933:17769 kraken:taxid|9606
CCTATATAGCTCATTCTTATACCTTGAAGCCCAAATGAAGACCACTAAGCTGTTCAGAGAAAATGTGGGTTGTGAGAATTGATGAGTTGGATGTGAGGGCATGCTGATTTTCCAGTTACATCAGCCATCTCCCAAGACCACAGACACAAA
+
FFFFFFFFFFFFFFFFFFFFFFFFFFFFFFFFFFFFFFFFFFFFFFFFFFFFFFFFFFFF:FFFFFFFFFFFFFFFFFFFFFFFFFFFFFFFFFFFFFFFFFFFFFFFFFFFFFFFFFFFFFFFFFFFFFFFFFFFFFFFFFFFFFFFFF
@A00738:647:H5NVNDSX7:2:1157:20012:22968 kraken:taxid|9606
ATAAATGTGTCAGTTACCATTACATTTCTATTGTTGTTATACTGAAACTTAAATGTCAACCTCAGAGAAACACAAAAAGCAAATATTAAAATAACAAAAACAAAAAAATCTATAAAAGACGGACATTGGGTATTTAGTGAGAAGTATATA
+
FFFFFFF:F:FFF:F::FFFFFFF:F,:,,,,:FF:::FFFFFFFFFFFFFFFF,F:FFFF:,FFFFF,FFFFF:FFF,F:FFFFFFFFFFFF,FFFFF:FF,FFF:F:F:FFF:FF,FF:F,F,,:,FF,,FF:FF,:FFFFF,FF:FF
@A00738:647:H5NVNDSX7:2:1157:28763:24878 kraken:taxid|9606
CTCCGTCCATCACATGAACATTGATTGGTGACGTGCAGCCATATATTGGTGCCATTTGGAAACAAAGCCTGGAGAAACTGGATTTTCTCTTAGGTAATTAGTACATGTCTCTCCCCACCACCAGACTGAGCTTCCAGAGGGTAAAGGACT
+
FFFFFFFFFFFFFFFFFFFFFFFFFFFFFFFFFFFFFFFFFFFFFFFFFFFFFFFFFFFFFFFFFFFFFFFFFFFFF:FFFFFFFFFFFFFFFFFFF:FFFFFFFFFFFFFFFFFFFFFFFFFFFFFFFFFFFFFFFFFFFF,F:FFFFF
@A00738:647:H5NVNDSX7:2:1157:20916:25410 kraken:taxid|9606
AGAAAATCTTTACTGATAATTTTTAAATTTTAATCTTAAAATACATTATATTGAGTAATTATAAAATCTCTGGGAATTTTCAAAAGTAGTCTGAATATAAACATTGCTGAAATTATTAAAATTTGACTTTCAACTATTCTGTGCATGTGA
+
FFFFFFFFFFFFFFFFFFFFFFFFFFFFFFFFFFFFFFFFFFFFFFFFFFFFFFFFFFFFFFFFFFFFFFFFFFF,FFFFFFFFFFFFFFFFFFFFFFFF,FFFFFFFFFFFFFFFFFFFFFFFFFFFFFFFFFFFFFFFFFFFFFFFFF
@A00738:647:H5NVNDSX7:2:1157:21748:30796 kraken:taxid|9606
ATAAATGTGTCAGTTACCATTACATTTCTTTTGTTGTTATACTGAAACTTAAATGTCAACCTAAGAGAAACACAAAAAGCAAATATTAAAATAACAAAAACAAAAAAATCTATAAAAGACGGTCATTGGGTATTTAGTGAGAAGTATATA
+
FFFFFFFFFFFFFFFFFFFFFFFFFFFFFFFFFFFFFFFFFFFFFFFFFFFF,FFFFFFFFFFFFFFFFFFFFFFFFFFFFFFFFFFFF:FFFFFFFFFFFFFFFFFFFFFFFFFFFFFFFFFFFF,FFFFFFFFFFFFFFFFFFFFFFF
@A00738:647:H5NVNDSX7:2:1157:19343:31673 kraken:taxid|9606
ATTGTGCATTCCGACTTTGTTTTCTGCCACCAGGCAATAATAATTTACTAATTCGCATTTGAAGATCTGAAATAATAATGTCTGTACACAAGCATGTCCTCTGTAAATGAAGAATCGAACTCCTTCCTTTCCAATCATTATGCCACAGGT
+
FFFFFFFFFFFFFFFFFFFFFFFFFFFFFFFFFFFFFFFFFFFFFFFFFFFFFFFFFFFFFFFFFFFFFFFFFFFFFFF:FFFFFFFFFFFFFFFFFFFFFFFF:FFFF:FFFFFFFFFFFFFFFFFFFFFFFFFFFFFFFFFFFFFFFF
@A00738:647:H5NVNDSX7:2:1158:7808:2957 kraken:taxid|9606
ACTGCAATAGAAGGCATATAGGGATACAGCTAACTTGCAGCTGGTGTGTTGTAGCTCTACAGTTATGCCAAGGGTGCCTAAAACCATGACGCTGACCTTGGCCAAGGTAAGGATCTAGGTAGTGTTTTTCATCTTTGAGACACCAGAAAG
+
FFFFFFFFFFFFFFFFFFFFFFFFFFFFFFFFFFFFFFFFFFFFFFFFFFFFFFFFFFFFFFFFFFFFFFFFFFFFFFFFFFFFFFFFFFFFFF:FFFFFF:F:F,FF,F:FFF,FFFFFF,FFFFFFF,F:,:FF,F:FFFFFF,FFF,
@A00738:647:H5NVNDSX7:2:1158:16640:16344 kraken:taxid|9606
CCTCGTTCAATACCACTCTGCAGTTCTTCATAATATAGGGCATCTTATCTCACTTATTCTCTCATGTGCATCTCTCCAAGGGAAACATGTGACTTATCTGATTAATGAATTGAATAAAGAGTCACGGCTTATGCATGGCACAACTTTGTT
+
FFFFFFFFFFFFFFFFFFFFFFFFFFFFFFFFFFFFFFFFFFFFFFFFFFFFFFFFFFFFFFFFFFFFFFFFFFFFFFFFFF,:FFFFFFFFFFFFFF:FF:FFFFFFFFFFFFFFFF:FFFFFFFFFFFFFFFFFFFFFFFFFFFFFFF
@A00738:647:H5NVNDSX7:2:1158:31602:17456 kraken:taxid|9606
ATGAGAGCTATATGACATCTCAATTTAGACTTCCAATGCATCAGTTATTTAACTTTTAAGGTAGGGGAGAGGTATTATGCCCATCACAGATGTGTTCTGAGGATCAGCTCTTATAGTGCAAGGCTCTAAAATATTTTGCATGAAAATACT
+
FFFFFFFFFFFFFFFFFFFFFFFFFFFFFFFFFFFFFFFFFFFF:FFFFFFFFFFFFF:FFF:FFFFFFFFFFFFFFFFFFFFFFFFFFFFFFFFFFFFFFFFFFFFFFFFFFFFFFFFFFFFFFFFFFF:FFFFFFFFFFFFFFFFFFF
@A00738:647:H5NVNDSX7:2:1158:2166:18803 kraken:taxid|9606
ATTTGTTTCACAGGAGCTAGAGCAAATGCCAAGGATTGCAGTGGTCTCTGGGTAACACTGTTTTTAGCTTTCCAGCCTCTAAATAGAGCCTCTTAAATAGGGTTTACAGTGGTGTTCAGTAAATCAATCTGTCACAAGGAAGCATGAAGG
+
FFFFFFFFFFFFFFFFFF:FFFFFFFFFFFFFFFFFFFFFFFFFFFFFFFFFFFFFFFFFF:FFFFFFFFFFFFFFFFFFFFFFFFFFFFFFFFFFFFFFFFFFFFFFFFFFFF:FFFFFFFFFFFFFFFFFFFFFFFFF,FFF,FFFFF
@A00738:647:H5NVNDSX7:2:1158:16966:18881 kraken:taxid|9606
CTCCACCGTCTTTTTATTCTAGGGCGACAATGACGCAGTTTACTTTTACCAGAAGAGTTTATCATTTCACAGAACTATCAGTGTAATGCTTTTTGTGTAAATGTTAAGAAGAAAAACACGTTTCATGGCTACATATTCTTCTTTGGAAGC
+
,FFFFFFFFFFFF:FFFFFFFFFFFFFFFFF,F:FFF,FFFFFFFFFF:,F,FFFFFFFFF:FFFFFFFFF,FFFFFF:FFF:FFFF:FFFFFFFFF:FFFF,FFFF:FF,FFFFFFF:F:FFFFF:FFFFFFFF:FF:FFFFF::FF:F
@A00738:647:H5NVNDSX7:2:1158:17201:18881 kraken:taxid|9606
CTCCACCGTCTTTTTATTCTAGGGCGACAATGACGCAGTTTACTTTTACCAGAAGAGTTTATCATTTCACAGAACTATCAGTGTAATGCTTTTTGTGTAAATGTTAAGAAGAAAAACACGTTTCATGGCTACATATTCTTCTTTGGAAGC
+
FFFFFFFFFFFFFFFFFFFFFFFFFFFFFFFFFFFFFFFFFFFFFFFFFFFFFFFFFFFFFFFFFFFFFFFFFFFFFFF:FFFFF:FFFFFFFFFFFFFFFFFF,FFFFFFF:FF:FFFFFFFFFFFFFFFFFFFFFFFFFFFFFFFFFF
@A00738:647:H5NVNDSX7:2:1158:13069:20306 kraken:taxid|9606
AGAAGGCTTGTAACAGCATTGCTTGTAATTTTAAAAAATCTGACAACAAATGAAATGACCATAAACGAGAGAAGGGTTAATTTAATATATGATGTATTTATTCAATGAAATGTTACAAATAATAAACATGAATACTCTACAGACACCTAT
+
FFFFFFFFFFFFFFFFFFFFFFFFFFFFFFFFFFFFFFFFFFFFFFFFFFFFFFFFFFFFFFFFFFFFFFFF:FFFFFFFFFFFFFFFFFFFFFFFFFFFFFFF:FF,:FFFFFFFFFFFFFFFFFF:FFFFFFFFFFFFFF:FFFFFFF
@A00738:647:H5NVNDSX7:2:1158:7003:22232 kraken:taxid|9606
TTGCATTGTATATCATTGTATTGTATATCATGTAAACCTCAATACATGACACAATGTAGAAATATACCCAATATTAAATATTAAGTATGGTAAATGATTATAACTTAACGTTTATTTTCCCCATGATGAACAAGAAAATATTGGGCTTGA
+
FFFFFFFFFFFFFFFFFFFFFFFFFFFFFFFFFFFFFFFFFFFFFFFFFF:FFFFFFFFFFFFFFFFFFFFFFFFFFFFFFFFFFFFFFFFFFFFFFFFFFFFFFFFF:FFFFFFFFFFFFFFFFFFF:FFFFFFFFFFFFFFFFFFFFF
@A00738:647:H5NVNDSX7:2:1158:15356:26240 kraken:taxid|9606
AGGTACGCACATCAGCCATATGGTAGGTGCTGCTGTGTGTTACATGTGTATGTCGGTATCAGGTGTGGGGCCTCGGTTCACATGCTCATGTAAAGCGTGCCTGGCAACCTGTCTGGTACCCAGCCCCTCCTCCCAGCACCCCACTCCCCT
+
FFFFFFFFFFFFFFFFFFFFFFFFFFFFFFFFFFFFFFFFFFFFFFFFFFFFFFFFFFFFFFFFFFFFFFFFFFFFFFFFFFFFFFFFFFFFFFFFFFFFFFFFFF:FFFFFFFFFFFFFFFFFFFFFFFFFFFFFFFFFFF:FFFFFFF
@A00738:647:H5NVNDSX7:2:1158:25907:29293 kraken:taxid|9606
TAGAAAAGAATTTATTTTTACATTGCAGTACAAAGCAGAAAACACCATTGCCTTAGTAATAAGTAGCATAAGTATGAATTTATATGGTTGCTCAGATTTCAATGTGCTACCATTCTGAGGAAAAAAAGTGGATATTAGATCTCATGAAAA
+
FFFFFFFFFFFFFFFFFFFFFFFFFFFFFFFFFFFFFFFFFFFFFFFFFFFFFFFFFFFFFFFFFFFFFFFFFFFFFFFFFFFFFFFFFFFFFFF:FFFFFFFFFFFFFFFFFFFFFFFFF,FFFFFFFFFFFFFFFFFFFFFFFFFFF:
@A00738:647:H5NVNDSX7:2:1158:1606:30326 kraken:taxid|9606
AGGGGTCAGGCGTTTGATTTTAAAGGGGTAACATTCAAGAGTTTACTTTTTATACGATGGAGCTCTCTTGCATCCTAATTGTGGTGGTGGTTATAAAAATCTATACAGGTGTTAAAACTTACAGAACTATAGACCCCAAAAAAGGTCAAT
+
F:FFFFFFFFFFFFFFFFFFFFFFFFFFFFFFFFFFFF:FFFFFFF:FFFFFFFFFFFF:FFFFFFFFFFFFFFFFFFFFFFFF:FFFFFFFFF:FFFFFFFFF:FFF:FFFFFFFFFFFFFFFFFFFFFFFFFFFFF::FFF:FFFFF:
@A00738:647:H5NVNDSX7:2:1158:16441:32659 kraken:taxid|9606
GTAATAACTGTAAGTGGATGATTATAACAATCATGGTCTGACAAGGACAAGGCAACTGAGGAAGGACTCAGACTAATTGGTGTTAAAGGTCTGCATCTCCTCACTAGACATACAACCCATACAACCCAAAATGCTGGCTAAAGGTGAGGG
+
FFFFFFFFFFFFFFFFFFFFFFFFFFFFFFFFFFFFFFFFFFFFFFFFFFFFFFFFFFFFFFFFFFFFFFFFFFFFFFFFFFFFFFFFFFFFFFFFFFFFFFFFFFFFFFFFFFFFFFFF:FFFFFFFFFFFFFFFFF:,FFFFFFFFFF
@A00738:647:H5NVNDSX7:2:1158:14281:33708 kraken:taxid|9606
TATTGCTCTATCCTTGATTATCCTTCACCATAACTTTCTTACCTACTTCTAGCTTATATTATTTTATACTGTATGAGGTTTTATAGATTACCTAAGTCATATCTGGTGCAAGACGAGGTATATATAAATGCATAAATGTGTGAATAAACA
+
FFFFFFFFFFFFFFFFFFFFFFFFFFFFFFFFFFFFFFFFFFFFFFFFFFFFFFFFFFFFFFFFFFFFFFFFFFFFFFF:FFFFFFFFFFFFFFFFFFFFFFFFFFFFFFFFFFFFFFFFFFFFF::FFFFF,FFFFFFFFFFFFFF:FF
@A00738:647:H5NVNDSX7:2:1159:26865:12164 kraken:taxid|9606
TGATAAATTGGTAGAAAGAGGGAACATTGAGAGAAATGATACCTGCTGTGTTAAGTGGTATACAAGATGAGAGAGATGAGAGTCAAGTAGAGTACTAGAGAGAGTGGGGAAGGTTTGGAATGGTTCTTGAGGGGATGTCAAGATGCTAAC
+
FFFFFFFFFFFFFFFFFFFFFFF:FFFFFFFFFFFFFFFFFFFFFFFFFFFFFFFFFFFFFFFFFFFFFFFFFFFFFFFFFFFFFFFF:FFFFFFFFFFFFFFFFFFFFF:FFFFFFFFFFFFFFFFFFFFFFF:FFFFFFFFFFFFFFF
@A00738:647:H5NVNDSX7:2:1159:27579:14873 kraken:taxid|9606
TGATAAATTGGTAGAAAGAGGGAACATTGAGAGAAATGATACCTGCTGTGTTAAGTGGTATACAAGATGAGAGAGATGAGAGTCAAGTAGAGTACTAGAGAGAGTGGGGAAGGTTTGGAATGGTTCTTGAGGGGATGTCAAGATGCTAAC
+
FFFFFFFFFFFFFFFFFFFFFFF,FFFFFFFFFFFFFFFFFFFFFFFFFFFFFF:FFFFFFFFFFFFFFFFFFFFFFFFFFFFFFFFFF:FFFFFFFFFFFFFFFFFFFF:FFFFFFFF,FFFFFFFFFFFFFFFFFFFFFFFFFFFFFF
@A00738:647:H5NVNDSX7:2:1159:28040:15734 kraken:taxid|9606
TGATAAATTGGTAGAAAGAGGGAACATTGAGAGAAATGATACCTGCTGTGTTAAGTGGTATACAAGATGAGAGAGATGAGAGTCAAGTAGAGTACTAGAGAGAGTGGGGAAGGTTTGGAATGGTTCTTGAGGGGATGTCAAGATGCTAAC
+
FFFFFFFFFFFFFFFFFFFFFFF,FFFFFFFFFFFFFFFFFFFFFFFFFFFFFFFFFFFFFFFFFFFFFFFFFFFFFFFFFFFFF:FFFFFFFFFFFFFFFFFFFFFFFFFFFFFFFFF:FFFFFFF:FFFFFFFFFFFFFFFFFFFFFF
@A00738:647:H5NVNDSX7:2:1159:6804:16689 kraken:taxid|9606
TGTTCTTCCATTTTCTCTCTTATGCCATCTGTGACTTGGAAAAAAAATAAAGTTTCCTCGGTGTATGGTGGAGTGGGAATGAGGATTATGTGAAAGTACTTGTCGCACCAAGCTGGCCTCTATTTCTGACCTTACATTAAATGAAGTCAG
+
FFFFFFFFFFFFFFFFFFFFFFFFFFFFFFFFFFFFFFFFFFF:FF:FFFFFFFFFFFFFFFFFFFFFFFFFFFFFFF:FFFFFFFFFFFF:FFFFFFFFFFFFFFFFFFFFFFFFFFFFFFFFFFFFFFFFFFFFFFFFFFFFFFFFFF
@A00738:647:H5NVNDSX7:2:1159:12906:18834 kraken:taxid|9606
TTTAGATATGATCAATTAGTAAAGAAAGAGAAAATTGATGGTAAAATGTGTTATTTAAAAAATACTACGATTTAGCAAGAAAGCCAAAAAAAAAATGGGATTTTAATGGGTTTAGTAGATCTGTGTAGTCAACACAGAGAAACACTGTGC
+
FFFFFFFFFFFFFFFFFFFFFFFFFFFFFFFFFFFFFFFFFFFFFFFFFFFFFFFFFFFFFFFFFFFFFFFFFFFFFFF:FFFFFFFFFFFFFFFFFFFFFFFFFFFFFFFFFFFFFFFFFFFFFFFFFFFFFFFFFFFFFFFFFFFFFF
@A00738:647:H5NVNDSX7:2:1159:1506:20541 kraken:taxid|9606
CCTTATACTCAAACTGCAGCCTGGGCCACATAAACAGCTGAGAAAGAGAGGCATCTGACCCCGATGTAAAGGGGGATCCCCAGATCGGCCACTTCTCCTCCTGCCCGCTGCCATAGCTGTTGCCTTGGTCCCTGAACCCCTGGCCAAGTG
+
:FFFFFFFFFFFFFFFFFFFFFFFFFFFFFFFFFFFFFFFFFFFFFFFFFFFFFFFFFFFFFFFFFF:FFFFFFFFFFFFFFFFFFFFFFFFFFFFFFFFFFFFFFFFFFFFFF:FFFFFFFFFFFFFFFFFFFFFFFFFFFFFFF:FFF
@A00738:647:H5NVNDSX7:2:1159:23719:28197 kraken:taxid|9606
AAGAGAGCAGAAAAATTTTCTCTTGTGTTTCTGCTGCATTTTCAACTACTTGCAGAGCTCCTGGCATGTGGTAGAAACTCACAACATGCTTCCAAGGGAACTGTTTGTCTTAGAAATCTCTAAAGACAGAAAATGACAATTGTTAGTTGG
+
FFFFFFFFFFFFFFFFFFFFFFFFFFFFFFFFFFFFFFFFFFFFFFFFFFFFFFF:FFFFFFFFFFFFFFFFFFFFFFFFFFF:FFFFFFFFFFFFF:F:FFFFFFFFFFFF:FFFFFFFFFFFFFFFFFFFFFFFFFFFFFFFFFFFFF
@A00738:647:H5NVNDSX7:2:1159:24650:28933 kraken:taxid|9606
ACTTCCCTTTCACTCATACCAATATGCCATGGCCTTGTCACATCCTGTTTCTGCTGCCTAGGTTGCTTTCTGTCTGTGGAGTGCCTGGAGAAGGCAGAGGCTTTGGGAGTGGACAAGTCTAGGTTTGAATTCTGGCTCCAGTTCTTACTG
+
FFFF:FFFFFFFFFFFFFFFFFFFFFFFFF:FFFFFFFFFFFFFFFFFFFFFFFFFFFFFFFFFFFFFFFFFFFFFFFFFFFFFFFFFFFFFFFFFFFFFFFFFF:FFFFFFFFFFFFFFFFFFFFFFFFFFFFFFFFFFFFFFFFFFFF
@A00738:647:H5NVNDSX7:2:1159:19868:33395 kraken:taxid|9606
GACAAGGCTTGCAGCCAGGAAGAAGCCTGTCTAGAACTTGGTCAATTTGAGGGAAACATTAAGGACATCTTTTTCAAGATCCAGAATTTTCTCAGTTTTTGCCAACCTATCTTTCGTGTGTTGTTTCCATTTTCAAAGTCACAAGAGAGC
+
FFFFFFFFFFFFFFFF:FFFFFFFFFFFFFFFF:FFFFFF:FFFFFFFFFFFFFFFFFFFFFFFFFFFFFFFFFF:FFFFFFFFF:FFFFFFFFFFFFFFFFFFFFFFFFFFFFFFFFFFFFFFFFFFF:FFFFFFFFFFFFFFFFFFFF
@A00738:647:H5NVNDSX7:2:1159:6840:36385 kraken:taxid|9606
ATAATCTCATTCCTTCAGCACAGCTCAGCACCTGGCAAATTGGAGGCAACAAATGTCTATGGATCCCTCTGTAACCATGAACAAGTCAGTCAGGGTACCTGCACTGTCAAAACTTACAATTAACTGGATAGTATGTATTTGATGAGGGGA
+
FFFFFFFFFFFFFFFFFFFFFFFFFFFFFFFFFFFFFFFFFFFFFFFFFFFFFFFFFFFFFFFFFFFFFFFFFFFFFFFFFFFFFFFFFFFFFFFFFFFFFFFFFFFFFFFFFFFFFFFFFFFFFFFF,FFFFFFFFFFFFFFF:FFFFF
@A00738:647:H5NVNDSX7:2:1160:12554:17754 kraken:taxid|9606
AAGAATGAGTGCAAAGAGAGAAAAGATCCGGAAACTGAATCACAGCTACTTCAACATTTAGAGTTAAAGAGAAAGGAACTAGCCAAAACCAGAAACAAACAAACTAAAAAACTAAGGGCATAAAAAGAAGTGGGAGAAATATAGGGAATC
+
FFFFFFFFFFFFFFFFFFFFFFFFFFFFFFFFFFFFFFFFFFFFFFFFFFFFFFFFFFFFFFFFFFFFFFFFFFFFF:FFFFFFFFFFFFFFFFFFFFFFFFFFFFFFFFFFFFFFFFFFFFFFFFFFFFFFFFFFFFFFFFFFFFFFFF
@A00738:647:H5NVNDSX7:2:1160:4209:26850 kraken:taxid|9606
AATGGGATATTTTTTCTTCATAATGATAGTTAAGAATCTTTTCTTATTTGCAGTTGTTTTTTCAAGTTGTCTTTTTTACCACCAAAAAACTATATATACATTAACATACTTATTTGTATAACTGAAACCTATTTCTAAACCCTTCACTTG
+
FFFFFFFFFFFFFFFFFFFFFFFFFFFFFFFFFFFFFFF:FFFFFFFFFFFFFFF:FFFFFFFFFFFFFFFFFFFFFFFFFFFFFFFF:FFFFFFFFFFFFFFFFFFFFFFFFFFFFFFFFFFFFFF:FFFFFFFFF:FFFFFFFFFFFF
@A00738:647:H5NVNDSX7:2:1160:7835:32221 kraken:taxid|9606
AAGATCTATTTCTTGAAATTTAAAAGAAAGTCATTTATAAAATTATCTAGACTTTGCATCTTTTTTCTGGGATGTTATGATAGTATAATTTTGATTACCAATGGGATTTTTAGTATTTTCTTGGCTTATTCCCTTTTTCAACTTTTTCTT
+
FFFFFFFFFFFFFFFFFFFFFFFFFFFFFFFFFFFFFFFFFFFFFFFFFFFFFFFFFFFFFFFF:FFFFFFFF:FFFFFFFFFFFFFFFFFFFFFFFFFFFFFFF:FF:FFFFFFFFFFFFFFFFFFFFFFFFFFFFFFFFFFFFFFFFF
@A00738:647:H5NVNDSX7:2:1160:32452:33896 kraken:taxid|9606
ATTAGGGCTTAAGGGCTTTGACATATGAACACGGGAGGGACACAGTCAGTCTGTAACACCACTGACCCATGCACACCTGTGTGTCTGCTTGGCTGCCTTCCCGCCACTGTAACACCTTTTCAGAGAGTGGAGACCAGAACCCCACCAGCC
+
FFFFFFFFFFFFFFFFFFFFFFFFFFFFFFFFFFFFFFFFFFFFFFFFFFFFFFFFFFFFFFFFFFFFFFFFFFFFFFFFFFFFFFFFFFFFFFFFFFFFFFFFF:FFFFFFFFFFFFFFFFFFFFFFFFFFFFFFFFFFFFFFFFFFFF
@A00738:647:H5NVNDSX7:2:1161:1696:5869 kraken:taxid|9606
CAGCAAGCTCTAAGCCGCAAGATCTCCACTAGGTTCTGCTCATTTGGGTGCAGTATGTTAAGGAAGGAAAATGGGCTCACGATTTGGTCATAGCCTTCAAAGAACCTATTGTCTGGTTATAATGAATTGGAGAAAAGTTCATCCGACACA
+
FFFFFFFFFFFFFFFFFFFFFFFF:FFFFFFFFFFFFFFFFFFFFFFFFFFFFFFFFFFFFFFFFFFF,FFFFFFFFFFFFFFFFFFFFFFFFFFFFFFF,F:FFFFFFFFFFFFFFFFFFFFFFFFFFFFFFFFFFFFFFFFFFFFFFF
@A00738:647:H5NVNDSX7:2:1161:13340:8813 kraken:taxid|9606
TATGTTTTCATTATATATTAGAGAAACATTATAGTTATGTAACCAATGATTGAATTAATTGGAACGATCTTGTGTAACTGTAAGCTTTGAATCCCTATTAAACAACAATCTCCAACATCAACCAACCAATTAACTGGGACTAAAGGAATC
+
F::FFFF,,FFF,F,,,,F,,FFF::,F,F,F,FF:,F,F,F,,:F::,FF:,FFF,F,F,,,F:,FFF,F,:FFFFF:,FFF,,:FF,,,F,,:,,,F,,F:,,FF,,,F,FF,,,,,F,FF,,FF:F,FF,FF,:,F,,F,F,F,FFF
@A00738:647:H5NVNDSX7:2:1161:6180:11569 kraken:taxid|9606
CTATTTTTTCCTCATTGCTTTTGCTCAAAAGTCCCTTTTCCTTTCTTTATCTTTGGCTTTTGAGTACCTGATTATAATGTTTTGGGGTATTCTTATTTGAGTTAAATCTGATTGATGACTTAATCTTTTTGTATCTAGATATTTATCTCC
+
F:FFFFF:FFFFFFFFFFFFFFFFF:FFFFFFFFFFFFFFFF:FFFFFFFFFFFFFFFFFFFFFFFFFFFFFFFFFF:,FFFFFFFFFFFFFFFFFFFFFFFFFFFFFFFFFFFFFFFFFFFFFFFFFFF,FFF:FFFFFFFFFFFFFFF
@A00738:647:H5NVNDSX7:2:1161:15845:12211 kraken:taxid|9606
CTCTGCGTGTTCTTACATGGGGAAATAGGTCAAGGGAACTCTCTGAGGCCTCTTTTGTAAGGGCATTGATTCCATTCTTGAGGGTGCCACCCACACGACCAAAACACCTCCCACAGCGCCCACCTGCAAAAACCATCACACTGGTGTTAA
+
,:FF:F:F,:,:FFFFF:::F,:F:,:,,,F:F,,,,,F,F::,,F,FFFFFFFFFFFFF:,:FF,,FFFFFF,FFFFFF::,,FFF:F:FF,FFF::FF,FF,FFFFFFFFF,FF,F:F:FFF,FFFFF,,F,,F,,:FF,,,,F,F:F
@A00738:647:H5NVNDSX7:2:1161:31087:15342 kraken:taxid|9606
AAAGAGCAGATATGCTCTATATGATCGAGGAAGAAGAAAATAAAATTCTGGGGACATTACGGTAAAAAGAAATTTGAAAGGAAAGATGGAAGAGAAGGAAAAAAGAGCCATCTTGATGGCCAGAGGTTGAATACTGGTAGAACACGCTTT
+
FFFFFFFFFFFFFFFFFFFFFFFFFFFFF:F:FFFFFFFFFFFFFFFFFFFFFFFFFFFFFFFFFFFFFFFFFFFFFFFFFFFFFFFFFFFFFFFFFFFFFFFFFFFFFFFFFFFFFFFFFFFFFFFFFFFFFFFFFFFF:FFFFFFFFF
@A00738:647:H5NVNDSX7:2:1161:5385:17801 kraken:taxid|9606
CATTCTCCAAATGTACTGAATATTAATTTCAGGTTGCAATCATTTGATCATTTTAAACTCATGCTTCTTTCTTAAATGCTACTGTAAACTTATTATCTCCAGATTTTCTATTGATTACTAATTCGAAGTCCTTAAAGAGAATGCCAAACA
+
FFFFFFFFFFFFFFFFFFFFFFFFFFFFFFFFFFFFFFFFFFFFFFFFF:FFFFFFFFFFFFFFFFFF:FFFFFFFFFFFFFFFFFFFFFFFFFFFFFFFFFFFFFFFFFFFF:FFFFFFFFFFFFFFFFFFFFFFFFFFFFFFFFFFFF
@A00738:647:H5NVNDSX7:2:1161:26747:32471 kraken:taxid|9606
TGTGTATCTCTCCTATATCATTTACTTGACAGCTGCCGTTTATTGAATGCTTTCTCTGCTATTACAATATTTAATATACGTCTTTTCTGGTCCCTCTTCCCACACTAGTAATATTTTAAGCCTCTTTAGTGTTGCATCAAGGATTCTTAT
+
FFFFFFFFFFFFFFFFFFFFFFFFFFFFFFFFFFFFFFFFF:FFFFF:,FFFF:FFFFF,FFFFFFF,FFFFFFFFFF,FFFFFFFFF,FFFFFFFFFFFFFFFF,FFFFF::FF,FFF,FF:F::FF,F:FF:FFFFFFFFFFFFFFFF
@A00738:647:H5NVNDSX7:2:1161:30409:33207 kraken:taxid|9606
AATGGAATTTATTCCCTATATATCCAAATCTTAGTAAATTAACACCATGAAATACCCAGAATAACCACGTATCTCTAAAACCATATGAAAATAAGTGATGTGCTAACGACATTAACAAGTAAGAGAGTGCCAGGAATCCAAAGCACAATG
+
FFFFFFFFFFFFFFFFFFFFFFFFFFFFFFFFFFFFFFFFFFFFFFFFFFFFFFFFFFFFFFFFFFFFFFFFFFFFFFF:FFFFFFFFFFFFFFFFFFFFFFFFFFFFFFFFFFFFFFFFFFFFFFFFFFFFFFF:FFFFFFFFFFFFFF
@A00738:647:H5NVNDSX7:2:1161:27127:34194 kraken:taxid|9606
TTCTAGGATAGCCCAATACAATAAATATCCAAAGTGGCACAAATGGAAGCTATGCATTGCCCCAATAGCATAGATTTTCCATTCCCAAGACTGATATAGCTACCTCCAATGCCAAACGTCCAACCTACAACAGAGAGCAAGGGTGAGCCC
+
FFFFFFFFFFFFFFFFFFFFFFFFFFFFFFFFFFFFFFFFFFFFFFFFFFFFFFFFFFFFFFFFFFFFFFFFFFFFFFFFFFFFFFFFFFFFFFFFFFFFFFFFFFFFFFFFFFFFFFFFFFFFF:FFFFFFFFFFFFFFFFFFFFFFFF
@A00738:647:H5NVNDSX7:2:1161:11767:35900 kraken:taxid|9606
CTTCCTAATCTATAAAAGGTGTTATTTTCTATCTGAAATAATCATTGTTACTATCAAAAGAAAGTTATCTCCTGCACATAACAGGTATAAATATATTTTAAATTAGAAAATAATATTAAACCATAAAACTTGCTTCCCTGATGTATTAAA
+
FFFFFFFFFFFFFFFFFFFFF:FFFFFFFFFFFFFFFFFFFFFFFFFFFFFFFFFFFFFFFF:F,FFFFFFFFFFFFFFFFFFFF:FFFFF:FFFFFFFFFFFFFFF,FFFFFFFFFFFFFFFFFFFFFF,FFFFFFFFFFFFFFFF,FF
@A00738:647:H5NVNDSX7:2:1161:18222:36307 kraken:taxid|9606
TGGAACACTTTGGTCAAAGGATATTTTTTATTATTTTTTTCACGTTCTATTTTGTTTTTAATTGACAAATATTCTATCTATGTATAGGGCACAATCAGATGCTTTGATACACATGTGTATTGTGGAATGATTAAATTTGGCTAATTAAGA
+
FFFFFFFFFFFFFFFFFFFFFFFFFFFFFFFFFFFFFFFFF:FFFFFFFFFFFFFFFFFFFFFF:FFFFFFFF:FFFFFFFFFFF:FFFFFFFFFFFFFFFFFFFFFFFFFFFFFFFFFFFFFFFFFFF:FFF:FFFFFF:FF,FFF::,
@A00738:647:H5NVNDSX7:2:1162:14479:5807 kraken:taxid|9606
AAACAATAGACTTCCTTCTGAACAAATTATCTTTCAACGCAATTCACATGAAAACATCCACCAGGTTGCTCAAGTCTCAGCTTAAATATCACCTCACTGTAGGAATTCCTTGAATGCATTATTTTGTCTCTTGGAAATCTCTTATTCCTT
+
FFFFFFFF,:FFFF:F:FFFFF::FFF:F::F,FFFFF:FFFFFFFFF::FFFFFFFF:FFFFF,FF::FFFF,FFFFFF:FFFF,F:FFF,:F,F,FF,,FFF:FF:FF,,F::,FF,:,FFFFF:,:FFFFFF,F:,F:FFFFFF::,
@A00738:647:H5NVNDSX7:2:1162:13241:6230 kraken:taxid|9606
AAACAATAGACTTCCTTCTGAACAAATTATCTTTCAACGCAATTCACATGAAAACATCCACCAGGTTGCTCAAGTCTCAGCTTAAATATCACCTCACTGGAGGAATTCCTTGAATGCATTATTTTGTCTCTTGGAAATCTCTTATTCCTT
+
FFFFFFFFFFFFFFFFFFFFFFFFFFFFFFFFFFFFFFFFFFFFFFFFFFFFFFFFFFFFFFFFFFFFFFFFFFFFFFFFFFFFFFFFFFFFFFFFFFFFFFFFFFFFF:FFFFFFFFFFFFFFFFF:FFFFFFFFFFFFFFFFFFFFFF
@A00738:647:H5NVNDSX7:2:1162:16821:6417 kraken:taxid|9606
CTAGGAAGGTAATATAAACAGTTGAACAATATAGTCTAAAAAGAGGTATAAATGAAGCCAAATGCAAAAGTCATCGATTAGTAATTATTTCTAGACTCAACCAATATTAGGTGCAGCAGTAATCAGATTAATAATTGTTTTGTTTTGTTT
+
FFFFFFFFFFFFFFFFFFFFFFFFFFFFFFFFFFFFFFFFFFFFFFFFFFFFFFFFFFFFFFFFFFFFFFFFFFFFFFFFFFFFFFFFFFFFFFFFFFFFFFFFFFFFFFFFFFFFFFFFFFFFFFFFFFFFFFFFFFFFFFFFFFFFFF
@A00738:647:H5NVNDSX7:2:1162:31837:23782 kraken:taxid|9606
GCGTAATTTTTTATACAGTAATAGATAACTAATATATTCATCAAATAAGGAGTCCCTGGATTTATCATGGACTTTGCATCTTACCAAAGTTTTGGGTTCATCCTGAAGCTGGGAACACAACAAATTCTGAGCACTCATGTCATTAGGAAG
+
FFFFFFFFFFFFFFFFFFFFFFFFFFFFFFFFFFFFFFFFFFFFFFFFFFFFFFFFFFFFFFFFFFFFFFFFFFFFFFFFFFFFFFFFFFFFFFFFFFFFFFFFFFFFFFFFFFFFFFFFFFFFFFFFFFFFFFFFFFFFFFFFFF:F:F
@A00738:647:H5NVNDSX7:2:1162:31810:23797 kraken:taxid|9606
GCGTAATTTTTTATACAGTAATAGATAACTAATATATTCATCAAATAAGGAGTCCCTGGATTTATCATGGACTTTGCATCTTACCAAAGTTTTGGGTTCATCCTGAAGCTGGGAACACAACAAATTCTGAGCACTCATGTCATTAGGAAG
+
FFFFFFFFFFFFFFFFFFFFFFFFFFFFFFFFFFFFFFFFFFFFFFFFF:FFFFFFFFFFFFFFFFFFFFFFFFFFFFFFFFFFFFFFFFFFFFFFFFFFFFFFFFFFFFFFFF:FFFFFFFFFFFFFFFFFFFFFFFFFFFFFF,FF:F
@A00738:647:H5NVNDSX7:2:1162:19027:24956 kraken:taxid|9606
CAATAAATTTTGCTCAATAATTATCAGTTTTTGCCACAGATGGAGGGACTTTTCATTGTATAACTAGTTGTTACTGTTTGAATTTAAAACAGGAAAATATCATTTTCAAATAAAAACACAAAAGTGGCACAAAAAATTCTTATGATTTTT
+
FFFFFFFF,FFFFFFFFFFFFFFFFF:FFFFFFFFFFFFF:FFFFFFFF:FFFFFFFFFFFFFFFFFFFFFFFFFFFFFFFFFFFFFFFF:FFFFFFFFFFFFFFFFFFFFF:FFFFFF,,FFFFFFFFFF:FFFFFFF:FFFFFFFFFF
@A00738:647:H5NVNDSX7:2:1162:18692:26412 kraken:taxid|9606
CAATAAATTTTGCTCAATAATTATCAGTTTTTGCCACAGATGGAGGGACTTTTCATTGTATAACTAGTTGTTACTGTTTGAATTTAAAACAGGAAAATATCATTTTCAAATAAAAACACAAAAGTGGCACAAAAAATTCTTATGATTTTT
+
FFFFFFFFFFFFFFFFFFFFFFFFFFFFFFFFFFFFFFFFFFFFFFFFFFFFFFFFFFFFFFFFFFFFFFFFFFFFFFFFFFFFFFFFFFFFFF:FFFFFFFFFFFFFFFFFF:FFFFFFF,FFFFFFFFFF:FFFFFFFFFFFFFFFFF
@A00738:647:H5NVNDSX7:2:1162:28465:35415 kraken:taxid|9606
ATAAGGCGATGCTAATTTGAGGGTAAAATAATAGGTCCACAAAAATAAAAGTCCCCTGGTAACTTCCTGGTGTCCCATTCTGTCCTGAAACACTCTGCTCAGTGAATAATTTAGAATAGACTTTGATCAGTCTTTATGATATGTCCTCAT
+
FFFFFFFFFFFFFFF:FFFFFFFFFFFFFFFFFFFFFFFFFFFFFFFFFFFFFFFFFFFFFFFFFFFFFFFFFFFFFFFFFFFFFFFFF:FFFFFFFFFFFFFFFFFFFFFFFFFFFFFFFFFFF:FFFFFFFFFFFFF,FFFFFFFFFF
@A00738:647:H5NVNDSX7:2:1163:21739:2785 kraken:taxid|9606
ATGTAAAGTAATACAGCATGGACATGAAATAATACAAAATTAAAATTCTGAAGATCTTTTTTATTTGTGAGATGACTTCCATATTTTATGTCTCTTGCAACATATTTAGGTACTCTGTGCTGCATGTCATCCTTTCATCTGGACACAAAG
+
FFFFFFFFFFFFFFFFFFFFFFFFFFFFFFFFFFFFFFFFFFFFFFFFFFFFFFFFFFFFFFFF:FFFFFFFFFFFFFFFF:FFFFFFFFFFFFFFFFFFFF:FFFFFFFFFFFFFFFFFFFFFFFFFFFFFFFFFFFFFFFFFFFFFFF
@A00738:647:H5NVNDSX7:2:1163:26802:4257 kraken:taxid|9606
TGGTCCCGGCCCTGGTGCAGGGGGAAGACGATTACTTGGGATCTTGGGTCGGGACTCGGAGGGGCAAGGTAGAAAGGCAAAGGGGGCCGGTACTAACGGTGCGATTTGAGACTGTTCTACCTGAGTGACAGCGGACGCTCGCGCACGCGC
+
FFFFFFFFFFFFFFFFFF:FFFFFF:FFFFFFFFFFFFFFFFFFFFFFFFFFFFFFFFFFFFFFFF:FFF,FFFFFFF:FFFFFFFFFFFFFFFFFFFFFFFFFFFFFFFFFFFFFFFFFFFFFFFFFFFFFFFFFFFFFFFFFFFFFFF
@A00738:647:H5NVNDSX7:2:1163:25310:4366 kraken:taxid|9606
GAATCACAGAAACTTATTTAATCACAGAAGGTTTTACACATGTAATACATTTTGAAAACAATTGCCTCAGAAGTAAGAGTCAGATCTGATGTAGCGAGGTGAAGACTGACTAATGAAGGTGAAAATTGTACTATAGTAAAAAAAAAGATC
+
FFFFFFFFFFFFFFFFFFFFFFFFFFFFFFFFFFFFFFFFFFFFFFFFFFFFFFFFFFFFFFFFFFFFFFF:FFFFFFFFFFFFFFFFFFFFFFFFFFFFFFFFFFFFFFFFFFFFFFFFFF:FFFFFFFFFFFFFFFFFFFFFFFFFFF
@A00738:647:H5NVNDSX7:2:1163:10339:4554 kraken:taxid|9606
GCTCATTATTTTAATAGAATGTATTATTTCATGTGAGTGAGTTTTCTAGATGAATGAAATCCACTACTTCAAGCACTGATATTTTCAGTAAGATTGTAAGTGTCTTGAGGACAGTGACCAAGAGTTATTTACTTAAAGTATGTTTCCTAG
+
FFFFFFFFFFFFFFFFFFFFFFFFFFFFFFFFFFFFFFFFFFFFFFFFFFFFFFFFFFFFFFFFFFFFFFFFFFFFFFFFFFFFFFFFFFFFFFFFFFFFFFFFFFFFFFFFFFFFFFFF:FFFFFFFFFFFF:FFFFFFFFFFFFFFFF
@A00738:647:H5NVNDSX7:2:1163:24930:4679 kraken:taxid|9606
GAATCACAGAAACTTATTTAATCACAGAAGGTTTTACACATGTAATACATTTTGAAAACAATTGCCTCAGAAGTAAGAGTCAGATCTGATGTAGCGAGGTGAAGACTGACTAATGAAGGTGAAAATTGTACTATAGTAAAAAAAAAGATC
+
FFFFFFFFFFFFFFFFFFFFFFFFFFFFFFFFFFFFFFFFFFFFFFFFF:FFFFFFFFFFFFFFFFFFFFFFFFFFFFFFFFFFFFFFFFFFFFFFFFFFFFFFFFFF:FFFFFFF:FFFFFFFFFFFFFFFFFFFFFFFFFFFFFFFFF
@A00738:647:H5NVNDSX7:2:1163:18069:11365 kraken:taxid|9606
CCAGAAGTAATTACACTGAGAACTCACCAAGTTTTGAGAAAATATTTCTGAAGATTCTCCAAGCCAGGCATATAATATCTTCTCACGGCCTAATTACCCAAACAATCCTAGGCCTCCAGACTTCCACTAATAGGAATTAAACTGTAAAGC
+
FFFFFFFFFFFFFFFFFF:F:FFFFFFFFFFFFFFFFFFFFFFFFFFFFFFFF:FFFFFFFFFFFFFFFFFFFFFFFFFFFFFFFFFFFFFFFFFFFFFFFFF:FFFFFFFFFFFFFFFFFFFFFFFFF:FFFFFFFFF::FFFFFF,FF
@A00738:647:H5NVNDSX7:2:1163:4951:13698 kraken:taxid|9606
GCCTGGTGGGACAGACGGTGTTCTTGGGTCATCCCTGAGGGCTCCACAGAAATGTCCAGGCACCAAGAGGACCCAGAGGGTCTCACCATCCCGCTCAGTCCCACCCGGGAGGTGAATCATCCCTTCATCCAGCATCTCCATGCTGTCTGC
+
FFFFFFFFFFFFFFFFFFFFFFFFFFFFFFFFFFFFFFFFFFFFFFFFFFFFFFFFFFFFFFFFFFFFFFFFFFFFFFFFFFFFFFFFFFFFFFFFFFFFFFFFFFFFFFFFFFFFFFFFFFFFFFFFFFFFFFFFFFFFFFFFFFFFFF
@A00738:647:H5NVNDSX7:2:1163:18710:14512 kraken:taxid|9606
GTGCAAAATTGCATTATGTTCAAATTTATCCATGTGTTAATTTACATTAAACCCATTCTACTTCTTCAGATGAATGCAAATTCTAGGATTTGCTGGCCTGTATTTTACCCGGAAATTGGTGCAGATAAGAGGCAAAGGAGTAAGAAGGAT
+
FFFFFFFFFFFFFFFFFFFFFFFFFFFFFFFFFFFFFFFFFFFFFF:FFFFFFFF:FFFFFFFFFFFFFFFFFFFFFFFFFFFFFFFFFFFFFFFFFFFFF:FFFFFFFFFFFF:FFFFFFFFFFF:,FFFFFFFFFFFFFFFFFFFFFF
@A00738:647:H5NVNDSX7:2:1163:8449:19225 kraken:taxid|9606
CAGAGTGGTTAAATACCCTGATTGGGTCACAGAAAGAACAAATATCAATTCAACAAATAACCTGGAAGTTGAAACATTTTCCTGACTATAATGTCAATGCTTCCACTTTTCACTATATACTATTTCACAGAAATTAAAATCTAGTTGCAT
+
FFFFFFFFFFFFF:FFFFFFFFFFFFFFFFFFFFFFFFFFFF:FFFFFFFFFFFFFFFFFFFFFFFFFFF:FFFFFFFFFFFFFFFFFFFFF,FFFFFF:FFFFFFFFFFFFFFFFFFFFFFFFFFFFFFFFFFFFF::FFFF,FFFFFF
@A00738:647:H5NVNDSX7:2:1163:13955:23907 kraken:taxid|9606
AACTCAGAAGATTTGGCCCTCATTCTATTATTGACACACTTTTGTGCATCTCAGTTTCATGGCATATCAAATGGGGAAAAATGGCAACTATGTACAGGGTTGTGTAAGGACATAATATATATCATTATTTTGTTGTAAGCTTAAATGTCC
+
FFFFFFFFFFFFFFFFFFFFFFFFFFFFFFFFFFFFFFFFFFFFFFFFFFFFFFFFFFFFFFFFFFFFFFFFFFFFFFFF,FFFFFFFFFFFFFFFFFFFFFFFFFFFFFFFFFFFFFFFFFFFFFFFFFFFFFFFFFFFFFFFFFFF,F
@A00738:647:H5NVNDSX7:2:1163:26341:23970 kraken:taxid|9606
AAAGGTCTAGGCTTATCTGTTAGTGGTGTCTGGGTAGCTACTTGCCCCCAAGAACAATAATACAGATAAGGGATGTAGACTGGGAAATAGACCCTGCTGTCGATCTTTGAGGAGTTGTGATAGTGCACGGTGAGCCCTGTGACATGAAGC
+
FFFFFFFFFFFFFFFFFFFFFFFFFFFFFFFFFFFFFFFFFFFFFFFFFFFFFFFFFFFFFFFFFFFFFFFFFFFFFFFFFFFFFFFFFFFFFFFFFFFFFFF:FFFFFFFFFFFFFFFFF:FFFFFFFFFFFFFFFFFFFFFFFFFFFF
@A00738:647:H5NVNDSX7:2:1163:22462:29841 kraken:taxid|9606
AGTTCAAATGGCATATTTCTGGGTACCTGTCTGTCTTTGATGGCTTGATTTCTCCATGAGTCACAATTACTGCTAGGTACAAAGGTACTTAATCACTGATGCAGAATAATGTATGCTTTTTAAAGTGCTACCAGTGAACTCTCTCCAGGC
+
FFFFFFFFFFFFFFFFFFFFFFFFFFFFFFFFFFFFFFFFFFFFFFFFFFFFFFFFFFFFFFFFFFFFFFFFFFFFFFFFFFFFFFFFFFFFFFFFFFFFFFFFFFFFFFFFFFFFFFFFFFFFFFFFFFFFFFFFF:FFFFFFFFFFFF
@A00738:647:H5NVNDSX7:2:1163:20952:29951 kraken:taxid|9606
CCACGGCCAGCCAAAAATATGACAAATCAATCCTAGGTACTTGAATAATATTCATATTACTGCACACCCTTCTAAACTGACTGCCTCTATATATCAGTTTCTTTCTTAAATTAGGAATTTAGTGTTCATACATGGTAGAAGCAGTCTATA
+
FFFFFFFFFFFFFFFFFFFFFFFFFFFFFFFFFFFFFFFFFFFFFFF:FF:FFFFFFFFFFFFFFFFFFFFFFFFFFFFFFFFFFFFFFFFFFFFFFFFFFFFFFFFFFFFFFFFFFFFFFFFFFFFFFFFF:FFFFF:FFFFFFFFFFF
@A00738:647:H5NVNDSX7:2:1163:4788:34710 kraken:taxid|9606
CTGGGATTACAAGCGTGAGCACCACACCCGGCCTAAATCTTTAATCTCTTTATAATCAAAGGTATCGATCTTTTACTTCATGATTTTTTTGCTCTGGTAGTCATGCTTATAAAGTCCTTCTCCACTCAAAATTAAACAAATTCACAGATT
+
FFFFFFFFFFFFFFFFFFFFFFFFFFFFFFFFFFFFFFFFFFFFFFFFFFFFFFFFFFFFFFFFFFFFFFFFFFFFFFFFFFFFFFFFFFFFFFFFFFFFFFFFFFFFFFFFFFFFFFFFFFFFFFFFFFFFFFFFFFFFFFFFFFFFFF
@A00738:647:H5NVNDSX7:2:1163:14624:34773 kraken:taxid|9606
GTAACAAAAATCTAGTAGATTTTTGCTTGCAGTTGAGGGTCAACGGAAGAACTGACTGCAAAGATACAGTAAGGATCTTTGAGAAATGATGAAAAATGTTACTTTTATATTGTGATGGTGGTTTTATGGGTGTATACAGCTGTCAAACTC
+
FFFFFFFFFFFFFFFFFFFFFF:FFFFFFFFFFFFFFFFFFFFFFFF:FFFFFFFFFFFFFFFFF:FFFFFFFFFFFFFFFFFFFFF:FFFFFFFFFFFFFFFF::FFF:F:,FFFFF,FFF:FFFFF,FFFFFFFFFFFFFFFF:,FFF
@A00738:647:H5NVNDSX7:2:1164:28040:7748 kraken:taxid|9606
CCACCACCACAATTAGGATGCAAGAGAGCTCCATCGTATAAAAAGTAAACTCTTGAATGTTACCCCTTTAAAATCAAACGCCTGACCCCTGGCAAGCACTGATCTCTTCCCCATTCCTTGCGGTTTTGCCTTTTTTAGAACATCACCCAC
+
FFFFFFFFFFFFFFFFFFFFFFFFFFFFFFFFFFFFFFFFFFFFFFFFFFFFFFFFFFFFFFFF:FFFFFFFFFFFFFFFFFFFFFFFFFFFFF:FFFFFFFFFFFFFFFFFFFFFFFFFFFFFFFFFFFFFFFFFFF:FFFFFFFFFFF
@A00738:647:H5NVNDSX7:2:1164:28800:8155 kraken:taxid|9606
CCACCACCACAATTAGGATGCAAGAGAGCTCCATCGTATAAAAAGTAAACTCTTGAATGTTACCCCTTTAAAATCAAACGCCTGACCCCTGGCAAGCACTGATCTCTTCCCCATTCCTTGCGGTTTTGCCTTTTTTAGAACATCACCCAC
+
FFFFFFFFFFFFFFFFFFFFFFFFFFFFFFFFFFFFFFFFFFFFFFFFFFFFFFFFFFFFFFFFFFFFFFFFFFFFFFFFFFFFFFFFFFFFFFFFFFFFFFFFFFFFFFFFFFFFFFFFFFFFFFFFF:FFFFFFFFFFFFFFFFFFFF
@A00738:647:H5NVNDSX7:2:1164:2763:8249 kraken:taxid|9606
CCTGATTCCTTCTTGATGGTTCCAATCAGATTTCCCCACCAATGCAGCAAAATGGCTCTTGACATCTATAAAAGCAAAGACCAATTCTCAGTCCTAATGTTACTTTATTATTGGTTGATAAATTCTTCACTTCACTTGAGTTCTGAGACA
+
FFFFFFFFFFFFFFFFFFFFFFFFFFFFFFFFFFFFFFFFFFFFFFFFFFFFFFFFFFFFF:FFFFFFFFF:FFFFFFFFFFFFFFFFFFFFFFFFFFFFFFFFFFFFFFFFFFFFF:FFFFFFFFFFFFFFFFFFFFFFFFFFFFFFFF
@A00738:647:H5NVNDSX7:2:1164:4182:9236 kraken:taxid|9606
ATTTTGGCAGGGCATGATTCAGTTTATAACATATGGTGATAAAGCTGCCCTAAGCATGTTCTCAGTTGTGTGTTAGAAAATAGGTTGTAGAAGAATAAAATTAATTAAAATAATGACATATAGTCTGAAAGTACAAATATTTCAGCTTTG
+
FFFFFFFFFFFFFFFF:FFFFFFFFFFFFFFFFFFFFFFFFFFFFFFFFFFFFFFFFFFFFFFFFFFFFFFFFFFFFFFFFFFFFFFFFFFFFFFFFFFFFFFFFFFFFFFFF:F:FFFFFFFFFFFFFFFFFF:FFFFFFFFFFF:FFF
@A00738:647:H5NVNDSX7:2:1164:3540:10128 kraken:taxid|9606
ATTTTGGCAGGGCATGATTCAGTTTATAACATATGGTGATAAAGCTGCCCTAAGCATGTTCTCAGTTGTGTGTTAGAAAATAGGTTGTAGAAGAATAAAATTAATTAAAATAATGACATATAGTCTGAAAGTACAAATATTTCAGCTTTG
+
F:FFFFFFFFFFF:FFFFFFFFFFFFFFFFFFFFFFFFFFFFFFFFFFFFFFFFFFFFFFFFFFFFFFFFFFFFFFFFFFFFFFFFFFF:FFFFFF:FFFFFFFFFFFFFFFFFFFFFFFFFFFFFFFFFFF,FFFFF:FFFFFFFFFFF
@A00738:647:H5NVNDSX7:2:1164:14181:11584 kraken:taxid|9606
AGCAATTTATGATTTTGTTTCTTTTAAATGTGGAAGTTTGGGATTCACAAATGCTATGAAATAGATAAATACATAAAAGTTGTACACAAAATGCACATTAACCAGCTGACTAGAATTTTGCCCCAACCCCGAACTGGAATGTTTATGAAC
+
FFFFFFFFFFFFFFFFFFFFFFFFFFFFFFFFFF,FFFFFFFFFFFFFFFFFFFFFFF,FF,FFFFFFFFFFFFFFFFFFFFFFFFFFFFFFFF:FFFFF:FFFFFFFFFFFFF,FFFFFFFFFFFFFFFFFFFFFFFFFF,FFFFFFF:
@A00738:647:H5NVNDSX7:2:1164:14705:12117 kraken:taxid|9606
AGCAATTTATGATTTTGTTTCTTTTAAATGTGGAAGTTTGGGATTCACAAATGCTATGAAATAGATAAATACATAAAAGTTGTACACAAAATGCACATTAACCAGCTGACTAGAATTTTGCCCCAACCCCGAACTGGAATGTTTATGAAC
+
FFFFFFFFFFFFFFFFFFFFFFFFFFFFFFFFFFFFFFFFFFFFFFFFFFFF:FFFFFFFFFFFFFFFFFFFF:FFFFFFFFFFFFFFFFFFFFFFFFFFFFFFFFF:FFFFFFFFFFFFFFFFFFFFFFFF:FFFFFFFFFFFFFFFFF
@A00738:647:H5NVNDSX7:2:1164:14624:12226 kraken:taxid|9606
AGCAATTTATGATTTTGTTTCTTTTAAATGTGGAAGTTTGGGATTCACAAATGCTATGAAATAGATAAATACATAAAAGTTGTACACAAAATGCACATTAACCAGCTGACTAGAATTTTGCCCCAACCCCGAACTGGAATGTTTATGAAC
+
FFFFFFFFFFFF,FFFFFF:FFFFFFFFFFFFFFFFFFFFFFFFFFFFFFFFFFFFFFFFFFFFFFFFFFFFFFFF:FFFFFFFFFFFFFFFFFFFFFFFFFFFFFFFFFFFFFFFFFFFFFFFFFFFFFFF:FFFFFFFFFFFFFF:FF
@A00738:647:H5NVNDSX7:2:1164:23077:14434 kraken:taxid|9606
GGTGGAAGTGCTGACTCTGTATTGTTGATAACAGAACTTGTCTCTCCGGGTGGAAATCAAGTCTAAACAAATGCTCAGTCCCAGGCACGGGGCTGATCCCATCGTGCACTCCCACCTGAGCGCTCCACCTTCCCCTGGGAGCTCAGTCCT
+
,FF:FFFFF,FFFFF,:FFFFFFFFFFFFFF:F:FFF:FFFFFFFF:FFF,:FFFFFFF:F,FFFF:FFF:FF:FF::FFFFF,FF,FF:FFFF:FFFFFFFFFFF:FFFFFFFFF,FF:::FFFFFFF::FFFF,:F,FFFFFF,FFFF
@A00738:647:H5NVNDSX7:2:1164:4851:22921 kraken:taxid|9606
ACAACCAATAAAACATCTAAAAAAAAAAAACAAACAAATAAAACAACATATAACAACAAAGACCAATATCAAACTATATCCTAAATAATTTTAAAAAAAAATTTCATTTTAAACAAAAAATACCATAAAAATATAACAATAGCTGATCAA
+
,F::F::FF:FF:,::FF,,FF:F,FFFFF:F:::,,FF,F,,FF,F,F,,,FFFF,F,F,,F,FF,,F,,F,FF,,:F::FFFF,,F::,,,F,FFF,FFF,F,,,:::F,FF:,F:::FFF:FFF,,F:,,:,F,::,,F,F,F,,F,
@A00738:647:H5NVNDSX7:2:1164:15573:23359 kraken:taxid|9606
TCTGCTGACGTATGTTCAAATTCAAGTGGTGTTTGTGTAATGAGATAGTCCACCTTAAGCACTAATAATGGTTTGCTACACGATCATCATCATAACAATGTTGTAATTTATCACACCTGCCATTGACGGAACTCTTAAGAATTTCACAAA
+
FFFFFFF:FFFFFFFFFFFFFFFFFFFFFFFFFFFFFFFFFFFFFFFFFFFFFFFFFFFFFFFFFFFFFFFFFFFFFFFFFFFFFFFFFFFFFFFF,F:FFFFFFFFFFF:FFFFFFFFFF:FFFFFFFF,FFF:FFFF:FFFFF:FFF:
@A00738:647:H5NVNDSX7:2:1164:21414:23860 kraken:taxid|9606
CCTTTGGCTTTCATCAGGCTGTTCTGCTTCTAATTTGAGTAAAATATGCATGGTGAACAGAGCTTAGCACAGAAAAGGAACCTGGATGGGACCACAGAGCTATAGTTCTGGGGTTTGGGTCTTGTACCCAATGGTCATGTCTGACTTTCA
+
FFFFFFFFF:FFFFFFFFFFFFFFFFFFFFFFFFFFFFF:FFFFFFFFFFFFFF:FFFF:FFFFFFFFFFFFFFFFF:F,FFFFFF,FFFFFFFFFFFFFFFFFFFFFFFFFFFFFFFFFFFFFFFFFFFFFFFFFFFFFFFFFFFFFFF
@A00738:647:H5NVNDSX7:2:1164:16740:26130 kraken:taxid|9606
ATACCTCCAATATCTTATAACACGTGACAGTTTCCTATTTTTGTCAGCATACCCAACATCACCCATTTTCTCCTAAACTCTCAGATGATCTAAAAGATCCTATTTTTTTTTTACAGCTCCACCCTCCACTTCTATCAGCCCACTTGGTTG
+
FFFFFFFFFFFFFFFFFFFFFFFFFFFFFFFFFFFFFFFFFFFFFFFFFFFFFFFFFFFFFFFFFFFFFFFFFFFFFFFFFFFFFFFFFFFF:FFFFFFFFFFFFFFFFFFFFF:FFFFFFFFFFFFFFFFFFFFFFFFFFFFFFFFFFF
@A00738:647:H5NVNDSX7:2:1164:16975:26443 kraken:taxid|9606
ATACCTCCAATATCTTATAACACGTGACAGTTTCCTATTTTTGTCAGCATACCCAACATCACCCATTTTCTCCTAAACTCTCAGATGATCTAAAAGATCCTATTTTTTTTTTACAGCTCCACCCTCCACTTCTATCAGCCCACTTGGTTG
+
FFFFFFFFFFFFFFFFFFFFFFFFFFFFFFFFFFFFFFFFFFFFFFFFFFFFFFFFFFFFFFFFFFFFFFFFFFFFFFFFFFFFFFFFFFFFFFFFFFFFFFFFFFFFFFFFFFFFFFFFFFFFFFFFFFFFFFFFFFFFFFFFFFFFFF
@A00738:647:H5NVNDSX7:2:1164:31024:30452 kraken:taxid|9606
CTGAGGTCTTGAAATTTGTAGGGGACACTAAAAAAGCAGATAGTATCTTCATTCTGGAAATAAAGCTTACTCTTTAAAAGTGCTCCCTAGCAATACTGAGCCACGTGTTTGATGGCCTTATGACACAACACATGGCCAGATAAACCATTT
+
FFFFFFFFFFFFFFFFFFFFFFFFFFFFFFFFFFFFFFFFFFFFFFFFFFFFFFFFFFFFFFFFFFFFFFFFFFFFFFF:FFFFFFFFFFFFFFFFFFFFFFFFFFFFFFFFFFFFFFFFFFFFFFFFFFFFFFFFFFFFFFFFFFFFFF
@A00738:647:H5NVNDSX7:2:1164:10420:33505 kraken:taxid|9606
GCCAGTTTCTTGGTTTGGGTGCTCTTCATCTCTCATTTGGACTTTTTTTTCAAAGTCTTCTAAGCAATTTATTTGCCTCCAGTGATGTTCAGTCTCTGTCTATCTTCTAATTGTCATGAAAATTATTCTGAAATGCAAAAGATATTAATA
+
FFFFFFFFFFFFFFFFFFFFFFFFFFFFFFFFFFFFFFFFFFFFFFFFFFFFFF:FFFFFFFFFFFFFFFFFFFFFFFFFFFFFFFFFFFFFFFFFFFFFFFFFFFFFFFFFFFFFF:FFFFFFFFFFFFFFFF,FFFFFF,FFFFFFFF
@A00738:647:H5NVNDSX7:2:1165:16396:8750 kraken:taxid|9606
CTAAGTCTTGTTCATCTCTTCCATATGGCTTCTCTTTGAGGTGGTTTCATCTGAAAGACTTCCTCCTGAGGTCCCTTTGAAATACCCCTTGACTAAGATGACAATGTCAGCTCCATTGAAGTTTCATGACTAAAACACAACCAATGTTAA
+
FFFFFFF:FFFFFFFFFFFFFFFFFFFFFFFFFFFFFFFFFFFFFFFFFFFFFFFF:FFFFFFFFFFFFFFFFFFFFFFFFFFFFFFFFFFFFFFFF:FF:FFFFFFFFFFFFFFFFFFFFFFFFFFFFFFFFF,,,:F:,F,:,F,F,F
@A00738:647:H5NVNDSX7:2:1165:14995:12524 kraken:taxid|9606
ATTGAAAAATCGGCTCAAGACATTTTTTGACCCTGAAAGGTAAAGAAAACCAGGCAGCTGGTCCAACCTGTCCTGTGGCTGTCGGCTTGACCTTTGTGTTAGGTTAGCATCATACCAAGCCAAGTGCACAGGTCAAGGTGTTGTGTGAGA
+
FFFFFFFFFFFFFFFFFFFFFFFFFFFFFFFFFFFFFFFFFFFFFFFFFFFFFFFFFFFFFFFFFFFFFFFFFFFFFFFFF,FFFFFFFFFF::FFFFFFFFFFFFFFFFFFFFFFFFFFFF,FFFFFFFFFFFFFFFFFFFFFFFFFFF
@A00738:647:H5NVNDSX7:2:1165:13720:13636 kraken:taxid|9606
GGGGTTGCCTGTTTGCTGTGGACGAGGCAGTGGACCTGTGGGAAGGGAAGATTGACTTTCCTGTCCCCAGGGGGGCACAACACATTGGTCCTAGAGCTTGCATAAGAGGAAACCCAGCAGTGATTAACTCTGCCCCAATTGAGTCTCTGG
+
FFFFFFFFFFFFFFFFFFFFFFFFFFFFFFFFFFFFFFFFFFFFFFFF:FFFFFFFFFFFFFFFFFFFFFFFFFFFFFFFFFFFFFFFFFFFFFFFFFFFFFFFFFFFFFFFFFFFFFFFFFFFFFFFFFFFFFFFFFFFFFFFFFFFFF
@A00738:647:H5NVNDSX7:2:1165:3929:20165 kraken:taxid|9606
CTCAGTTTTTTCTTTCAATGTTTTCAGTCAGCCCCTTGTTAGCCCGAGCTAGCAGCACCACCTCAGGCTGCTGCAATGTTAAAATCTTGCTACTGATTGTTTCTGAAAAATTGGCTGGAAATAGGGCTGCTCACTCAGAGTGAGTTCTGA
+
FFFFFFFFFFFFFFFFFFFFFFFFFFFFFFFFFFFFFFFFFFFFFFFFFFFFFFFFFFFFFFFFFFFFFFFFFFFFFFFFFFFFFFFFFFFFFFFFFFFFFFF:FFFFFFFFFFFFFFFFFFFFFFFFFFFFFFFFFFFFFFFFFFFFFF
@A00738:647:H5NVNDSX7:2:1165:32199:22498 kraken:taxid|9606
ATGGCTTTTATAAATCATGAATTTTACATAGGTGTGCTCATTGCTACTGAGGTATCATCATTTCTAGGCTGCTCAGTGGACAGTTGTGGAAATAAAGGCATGTATATTATTAACCTGTACACATACACACACTTCCGTATTTATTTCTAT
+
FFFFFFFFFFFFFFFFFFFFFFFFFFFFFFFFFFFFFFFFFFFFFFFFFFFFF:FFFFFF:FFFFFFFFFFFFF:FFFFFFFFFFFFFFFFFFFF,FFFFFFFFFFFFFFFFFFFFFFFFFFFFFFFFFFFFFFFFFFFF:FFFFFFFFF
@A00738:647:H5NVNDSX7:2:1165:3748:23797 kraken:taxid|9606
GTTGCCACATGACTAAGCTCTGGCCAGAGGAATGATGCAAGCAAAAGTGACGTGTGCAGCTTCTTCAAGAAGAAATTGTTTGCCTTCCACAATTTCCATCTTTCTTCCTGGAATGTGGGAGTGGTGCTGGTCTGTTAGCTTTGATCATGC
+
FFFFFFFFFFFFFFFFFFFFFFFFFFFFFFF:FFFFFFFFFFFFFFFFFFFFFFFFFFFFFFFFFFFFFFFFFFFFFFFFFFFFFFFFFFFFFFFFFFFFFFFFFFFFFFFFFFFFFFFFFFFFFFFFFFFFFFFFFFFFFFFFFFFFFF
@A00738:647:H5NVNDSX7:2:1165:27525:27023 kraken:taxid|9606
GTAAATTTGAAATGATTCCTGAGTAAGGAGTTAGAAACTGCAAACCTCCTTGCTGAGTTGCTGTGGATGCTGATGGGAGGAGGCACCCAACCCAGTGGGCAGCAAGGACAAGAGTGTTAGCGACCACAGGGGCCACACTCCCATCAGGCC
+
FFFFFFFFFFFFFFFFFFFFFFFFFFFFFFFFFFFFFFFFFFFFFFFFFFFFFFFFFF:FFFFFFFFFFFFFFFFFFFFFFFFFFFFFFFFFFFFFFFFFFFFFFFFFFFFFFFFFFFFFFFFFFFFFFFFFFFFFFFFFFFFFFFFFFF
@A00738:647:H5NVNDSX7:2:1165:28890:28667 kraken:taxid|9606
GTAAATTTGAAATGATTCCTGAGTAAGGAGTTAGAAACTGCAAACCTCCTTGCTGAGTTGCTGTGGATGCTGATGGGAGGAGGCACCCAACCCAGTGGGCAGCAAGGACAAGAGTGTTAGCGACCACAGGGGCCACACTCCCATCAGGCC
+
FFFFFFF:FFFFFFFFFFFFFFFFFFFFFFFFFFFFFFFFFFFFFFFFFFFFFFFFFFFF:FFFFFFFFFFFFFFFFFFFFFFFFFFFFFFFFFFFFFFFFFFFFFFFFFFFFFFFFFFFFFFFF:FFFFFFFFFFFFFFFFFFFFFFFF
@A00738:647:H5NVNDSX7:2:1166:8730:5869 kraken:taxid|9606
GATATATATGTGATTTTACATGGTCTTTTTATTTCTTTTTAAATCGTGAGAATTGTAAAACCTACACAAAAACAGAACAGCATGATGAACGCTCATTTACCTGACAGCCAGATTCGGAACTTCCAAGATCCTGCCGCACTTGCTCTGTCC
+
FFFFFFFFFFFFFFFFFFFFFFFFFFFFFFFFFF,FFFFFFFFFF:F,F:FFFF:FFFFFFFFFFFFFFF:,FF:FFFFF:FF,FFFFFFFFF:FFFFFFFFFFFFFF:FFFFFFFFFFFFFFFFFFFFFFF,FFFFFFFFFFFFFFFFF
@A00738:647:H5NVNDSX7:2:1166:18159:7858 kraken:taxid|9606
ATTATTTTATATTGCCTCAAATAACAATAATGGAAGTCAGAAGATGATAAGTGCCATAAGAAGATAGTAAATTAAGAACTGTAAGATTGGGAGAAGAGAGAGAGAGAGGCTTCTCTGAGATAGAAACTTAGAAAAAGCCTTAAAATTCAA
+
FF,FFF:FFFFFF,FFF:FFFFFF,FFFFFFFFFF:F:FFFFFFF:FFFFFF,::FFFF,,FFFFFFFFFFFFFF:FF,F:F,FF:FFFFF:FFFF:FFFF::F,FF,FFFFFFFFFFFF:F:,F,F,,F,FFF:FF:F:FFF,FFFF,F
@A00738:647:H5NVNDSX7:2:1166:15393:8108 kraken:taxid|9606
GATTATCTAATCCTTCTAGCCTCTCATGTTGAGGATTGTGTAACCCAGAGAGGTTAAGAGACATGCTTAAAATAAGACAGCGTCATGTGGCAAAAGTAGCCAATTATGGCAAACATTACACAAGTTTCAAGGAAGAAACAAACAGAAACT
+
FFFFFFFFFFFFFFFFFFFFFFFFFFFFFFFFFFF:FFFFFFFFFFFFFFFFFFFFFFFFFFFFFFFFFFFFFFFFFFFFFFFFFFFFFFFFF:FFFFFFFFFFFFFFFFFF:FFFFFFFFFFFFFFFFFFFF,FFFFFFFFFFFFFFFF
@A00738:647:H5NVNDSX7:2:1166:29577:13228 kraken:taxid|9606
ATATTGCAACAGGAACTGCTTAAAGTCATTTTGTTCAAATCACTTGAGATCCCTCCGCCAAGTAACTTTTATGATCTGCCTTAAGTCATTTTAATATTTCAAAAATACCTTAAGAAATATATAAACATAAACAAAATATTATTTAAAGTA
+
FFFFFFFFFFFFFFFFFFFFFFFFFFFFFFFFFFFFFFFFFFFFFFFFFFFFFFFFFFFFFFFFFFFFFFFFFFFFFFFFFFFFFFFFFFFFFFFFFFFFFFFFFFFF,FFFFFFFFFFFFFFFFFFFFF:FFFFFFFFFFFFFFFFFFF
@A00738:647:H5NVNDSX7:2:1166:28528:17863 kraken:taxid|9606
AGAGAGAGATAGAGAGAAAGATAACAGGGTCAAACTCACCCTTTTACAAGGAATCTTCTCCTGCAATAATAGCATTATTTACTCATGAAGGTGGAGCCCTCATGCCCTAATCCTCTCTGAAACAGGTCCCTCTTAGTACTATTACAATGG
+
FFFFFFFFFFFFFFFFFFFFFFFFFFFFFFFFFFFFFFFFFFFFFFFFF:FFFFFFFFFFFFFFFFFFFFFFFFFFFFFFFFFFFFF:FFFFFFFFFFFFFFFFFFFFFFFFFFFFFFFFFFFFFFFFFFFFF:FFFFFFFFFFFFFFF:
@A00738:647:H5NVNDSX7:2:1166:1669:24893 kraken:taxid|9606
GAACACGAATATTATTAACCACTATAAAAACATTAATAAATTGTTTAATCACAATTTGTTCTCCTTGGAAGCACGGTTAATAAAATCAAAAGGCAACCCACAGACTGCGAGATAATATTCACAACACATATACCAGATGATATAAAGAAC
+
FFFFFFFFFFFFFFFFFFFFFFFFFFFFFFFFFFFFFFFFFFFFFFFFFFFFFFFFFFFFFFFFFFFF:FFFFFFFFFFFFFFFFFFFF:FFFFFFFFFFFFFFFFFFFFFFFFFFFFFFFFFFFFFFFFFFFFFFFFFFFFFFFF::FF
@A00738:647:H5NVNDSX7:2:1166:16170:26553 kraken:taxid|9606
AATCCCAAGTGTATGTACTCTATGATTACATTGTATAATATTTTGTATTATGTTTTTATAAATGAAGAGCATATCAGTAGTTGCAAAAGGAGGAGAAAGTGATAGTAAAAGGGCAAGAAAAAAGGATTCTTGTAGTAATCAAACTGTTTG
+
FFFFFFFFFFFFFFFFFFFFFFFFFFFFFFFFFFFFFFFFFFFFFFFFFFFFFFFFFFFFFFFFFFFFFFFFFFFFFFFFFFFFFF,:FFFFFFFFFFFFF::FF:FF:FFFFFFFFFFFF,,FFF:FFFFFFFFFFFFFFF,FFFFFFF
@A00738:647:H5NVNDSX7:2:1166:21712:30827 kraken:taxid|9606
ACAAGGAGCATCTTTTAGCAGGCTTTGTAAGCAGTTTGGTGCCTGCATTCTTGTTCTGACTTTGTTCATCCATCTCTCTTGGCAGCACAAATCAGGGACAAGGAATCCCTCGTCTCCTCCTGCAGAAATGTCAGGTTTGGTTTGGTTGTC
+
FFFFFFFFFFFFFFFFFFFFFFFFFFFFFFFFFFFFFFFFFFFFFFFFFFFFFFFFFFFFFFFFFFFFFFFFFFFFFFFFFFFFFFFFFFFFFFFFFFFFFFFFFFFFFFFFFFFFFFFFFFFFFFFFFFFFFFFF,FFFFFFFFFFFFF
@A00738:647:H5NVNDSX7:2:1166:21513:30890 kraken:taxid|9606
ATGCACATCTTCTTTCAGCAAAAGTATCAGTTATGATGGAAATGCTAATTCACTTGTTTAAAAGTATTAAGAAGTAGCTCTCAAAAAGTTTGCTTCTTAACCAAACTCGAGTGAGCCCTTGCTGTATGCTATTTATTCTGCCACCTTCAG
+
FFFFFFFFFFFFFFFFFFF:FFFFFFFFFFFFFFFFFFFFFFFFFFFF:FFFF:FFFFFFFFFFFFFFFFFFFFFFFFFFFFFFFFFFFFFFFFFFFFFFFFFFFFFFFFFFFFFFFFFFFFFFFFFFF:FFFFFFFFFFFFFFFFFFFF
@A00738:647:H5NVNDSX7:2:1166:5990:32440 kraken:taxid|9606
GACATACACATGTAACACACAGCAGCACCTACCATATGGCTGATGTGCGTACCTCGTGCCTGCCTCCGACATGAGCAACCTGCACCCGATGCTGACATGATTGTAAAAATGAAACTCGGATATGGCTCCTGACATTCGACACTGTTTACT
+
FFFFFFFFFFFFFFFFFFFFFFFFFFFFFFFFFFFFFFFFFFFFFFFFFFFFFFFFFFFFFFFFFFFFFFFFFFFFFFFFFFFFFFFFFFFFFFFFFFFFFFFFFFFFFFFFFFFFFFFFFFFFFFFFFFFFFFFFFFFFFFFFFFFFFF
@A00738:647:H5NVNDSX7:2:1166:10375:33238 kraken:taxid|9606
TTGGCCTTTGCTGGCAAAAAACAGACAAAACACATCGTGTTGTAAAAGTCTGTGTCAGTTTAACAAGATTTTCTTAACTCTTTCCACATTTAAGCTGTAGCCATAATGCCATGAACTGCGCTAATATGCACTGTTACAGCTTATCCTAGA
+
FFFFFFFFFFFFFFFFFFFF:FFFFFFFFFFFFFFFFFFFFFFFFFFFFFFFFFFFFFFFFFFFFFFF:FFFFFFFFFFFFFFFFFFFFFFFFFFFFFFFFFFFFFFFFF:FFFFFFFFFFFFFFFFFFFFFFFFFFFFFFFFFFFFFFF
@A00738:647:H5NVNDSX7:2:1166:9724:33332 kraken:taxid|9606
AATGAAAGTTAATATACTAGTACACTTCTATTTTACTTCTTCCACTCAGTCAGAACAAAGGTGAGACATGTGAGAGAACTAGTTTATAAACATGACCCTGAGGATGAGAGTTTCCTAAAATTGTGTACTCCAGGCACCCGGCCCACCTCA
+
FFFFFFFFFFFFFFFFFFFFFFFFFFFFFFFFFFFFFFFFFFFFFFFFFFFFFFFFFFFF:FFFFFFFFFFFFFFFFFFFFFFFFFFFFFFFFFFFFFFF:FFFFFFFFFF:FFFFFFFFFFFFFFFFFFFFFFFFFFFFFFFFFFFFFF
@A00738:647:H5NVNDSX7:2:1167:19117:1908 kraken:taxid|9606
CTTGTAGTTTTTCTTCATAGTTTTTTTTAAATCACATTTTCTAATCATATGTCTTTATCTGATTTTAAAAATTAATGTCTATTATCTACAAAAGACTTTATAATCAGTGGAAGCATAGCACTTTTCCTTGACAAGAAATCAAATCTTTCA
+
FFFFFFFFFFFFFFF:FFF:::F:FFFFFFFFFFFFF:FFFF:FFFFFFFFFFFFFFFFFFFFFFFFFFF:FFFFF::FFFFFFFFFFFFFFF,:FFFFFFFFFFF,FFFF:,FFFF:FFF:FFFFFFFFFFFFFFFFFFFFFFFFFFFF
@A00738:647:H5NVNDSX7:2:1167:8938:4977 kraken:taxid|9606
AATCACAATTTGTTCTCCTTGGAAGCACGGTTAATAAAATCAAAAGGCAACCCACAGACTGCGAGATAATATTCACAACACATATACCAGATGATATAAAGAACCCTTAAAATTCAAAAATGAAAACTGGAAACACTGTATAAGAGGTTC
+
FFFFFFFFFFFFFFFFFFFFFFFFFFFFFFFFFFFFFF:FFFFFFFFFFFFFFFFFFFFFFFFFFFFFFFFFFFFFFFFFFFFFFFFFFFFFFFFFFFFF:FFFFFFFFFFFFFFFFFF:FF:FF:F:F:FFFFFF:FFFFFFFFFFFFF
@A00738:647:H5NVNDSX7:2:1167:16143:7435 kraken:taxid|9606
AGTATTGGCATGCAAATTTTGGTCACAAACTCTTTATAGAAAAGGGGGCATAGGCAGTGATTTTTAAAACTTACTTTGATAATCTGACAAGAGAATGGGGCTGCCCTTGTTCACCATAAATCACATAGTCAAACTCTTACTCCACTATGT
+
FFFFFFFFFFFFFFFFFFFFFFFFFFFFFFFFFFFFFFFFFFFFFFFFFFFFFFFFFFFFFFFFFFFFFFFFFFFFFFFFFFFFFFFFFFFFFFFFFFFFFFFFFF:FFFFF:FFFFFFFFFFFFFFFFFFF:FFFFF:FFFFFFFFFFF
@A00738:647:H5NVNDSX7:2:1167:15320:10582 kraken:taxid|9606
AGTTTCTGGATCTTATGTATACCTTCAGCTTTAACTGTGTTTTCTTTCCTTTCTTTTTGACACTGCTCCCCCGGGGAAAAGGAAAAAGGGCACTGTTGCATTACTGTCCTATGGAAGAATGAGTCAAGGTTTCCAGGTCAACCTCTGTTG
+
FFFFFFFFFFFFFFFFFFFFFFFFFFFFFFFFFFFFFFFFFFFFFFFFFFFFFFFFFFFFFFFFFFFFFFFFFFFFFFFFFFFFFFFFFFFFFFFFFFFFFFFFFFFFFFFFFFFFFFFFFFFFFFFFFFFFFF,FFFFFFFFFFFFFFF
@A00738:647:H5NVNDSX7:2:1167:19822:13589 kraken:taxid|9606
CTTAGAATTTTTCACTGTAGTCACTACCTAGGGTTTCCTGTAGGTCACTTAGGAAACACTGTGAAAGAATCGGAAGGATGGGGTGGTGGGAAGAGGGTGAGAGATGAGAAGGTACTTAATGAAGTACAGTGTACATTATTCAGGTGGTGA
+
FFFFFFFFFFFFFFFFFFFFFFFFFFFFFFFFFFFFFFFFFFFFFFFFFFFF:FFFFFFFFFFFFFFFFFFFFFFFFF:FFFFFFFFFFFFFFFFFFFFFFFFFFFFFFFFFFFFFFFFFF::FFFFFFFFFFFFFFFFFFFFFFFFFFF
@A00738:647:H5NVNDSX7:2:1167:5204:17112 kraken:taxid|9606
CATTCTAAATCTTTCCAGTTATATTTATTTTTGTAGCCACCACCTTAACCCCCAGCTACAATCCTCCCATGTCTGATGGGTTAAAATCATTTACTTAATGATCTTCTTGCTTCTTCTATTGACCCTCCACACAACAAAGAGAGCTATCTT
+
FFFFFFFFFFFFFFFFFFFFFFFFFFFFFFFFFFFFFFFFFFFFFFFFFFFFFFFFFFFFFFFFFFFFFFFFFFFFFFFFFFFFFFFFFFFFFFFFFFFFFFFFFFFFFFFFFFFFFFFF:FFFFFFFFFFFFFFFFFFFFFFFFFFFFF
@A00738:647:H5NVNDSX7:2:1167:27796:17127 kraken:taxid|9606
CAGCTTTCAGTCACAAAGATAGAGAATGTATGGTCCCAAATCTTAAGAAGCTTGCAATGGAAAATAAGCAGACAAGAAAATAAAAATAAATTAGTTACAATATCACAGCATTAAAAATGTACTAACAGAAGGCTATACTGAATACGTTAA
+
FFFFFFFFFFFFFFFFFFFFFFFFFFFFF:FFFFFFFFFFFFFFFFFFFFFFFFFFFFFFFFFFFFFFFFFFFFFFFFFFFFFFFFFFFFFFFFFFFFFFFFFFFF:FFFFFFFFFFFFFFFFFFFFFF:FFFFFFFFFFFFFFFFFFFF
@A00738:647:H5NVNDSX7:2:1167:7618:18881 kraken:taxid|9606
ACATATACAAGTACAAAACATTTTTAATATTAACCCTTTATCCTGTAACCTTGTTAGACTCATTCATTAGTTCTAGCAGTTGTTTTGTAGACTTATTGAGGGTTTTTTGTACATAGATATTATTATGTATCTATATGTCTCAATAAATGC
+
FFFFFFFFFFFFFFFFFFFFFFFFFFFFFFFFFFFFFFFFFFFFFFFFFFFFFFFFFFFFFFFFFFFFFFFFFFFFFFFFFFFFFFFFFFFFFFFFFFFFFFFFFFFFFFFFFF:FFFFFFFFFFFFFFFFFFFFFFFFFFFFFFFFFFF
@A00738:647:H5NVNDSX7:2:1167:32136:31626 kraken:taxid|9606
CTATGCTTTAGAAAGAGCTTTTACAGATTAATTAAAAACTCTATAGGATAATAGGCAAATAATATTAATAGGAAACTGACAGATGAGTAATCCAAATAACCAATGCATATATATACAAAATGATGCCCAATTCTAGTAGCAGTGAGGGGA
+
FFFFFFFFFFFFFFFFFFFFFFFFFFFFFFFFFFFFFFFFFFFFFFFF:FFFFFFFFFFFFFFFFFFFFFFFFFFFFFFFFFFFFFFFFFFFFFFFFFFFFFFFFFFFFFFFFFFFFFFFFFFFFFFFFF:FFFFFFFFFFFFF:FFFFF
@A00738:647:H5NVNDSX7:2:1167:24939:33004 kraken:taxid|9606
CGATAAACACAAAACAAGCAGCTTAAACACCTTGGGCTCACTCTTCTGACTTTAGTTCAGTAAAGAAACTGTTCATAGGAATTTGCTACTTAAGACATTTTCTTGGGTCATCCATGATTAATTCCTTCAAAGGAGGCAGGTTAGGTATGC
+
FFFFFFFFFFFFFFFFFFFFFFFFFFFFFFFFFFFFFFFFFFFFFFFFFFFFFFFFFFFFFFFFFFFFF:F:FFFFFFFFFFFFFFFFFFFFFFFFFF,FFFFFFFFFFFFFFF:FFFFFFFFFFFFFFF,FFFFFFFFFF:FFFF:FFF
@A00738:647:H5NVNDSX7:2:1167:22932:33317 kraken:taxid|9606
GATTATTATACAGTGATTTTAGGATACTAAAAGTTTTTTCAAGTTTCATTTGCATAAGTTTCTTAGTCGTGTGTGATCAAAATAACTGTGTTGAAAGAATTGAGGCTAAGATGTATATGCCACAGACTTTAAAACAGAGTAGAATGTCAG
+
FFFFFFFFFFFFFFFFFFFFFFFFFFFFFFFFFFFFFFFFFFFFFFFFFFFFFFFFFFFFFFFFFFFFFFFFFFFFFFFFFFFFFFFFFFFFFFFFF:FFFFFFFFFFFF:FFFFFFFFFFFFFFFFFFFFFFFFFFFFFFFFFFFFFFF
@A00738:647:H5NVNDSX7:2:1167:15383:34240 kraken:taxid|9606
ATTCTTGCAATGGAGAAAAAAGGAGTTAGTGAGGACTAAGTGACTCAAACCAAGGTCGCACAAAGAGTTGAGCATGCAAGACAGCGGAAAAGTAGCCACATAAACAGCAGTCTGGGAGGAAGAGGACTTGGGTTCTTGTCCTGGCCCAAG
+
FFFFFFFFFFFFFFFFFFFFFFFFFFFFFFFFFFFFFFFFFFFFFFFFFFFFFFFFFFFFFFFFFFFFFFFFFFFFFF,FFFFFFFFFFFFFFFFFFFFFFFFFF:FFFFFFFFFFFFFFFF,FFFFFFFFFFFFFFFFFFFFFFFFFFF
@A00738:647:H5NVNDSX7:2:1167:17201:34726 kraken:taxid|9606
CTGATCTCTTCGTGGACTTTAACATGCTAGGAGCCATGATGGCTTTGTTCTTGTGTTATATCTGAAATAAGATTACTACTCCTACTCACTATGGAGCTATGCGTTCATCTTCGGCACTTGAAAATTTCCCTTCCTTTCTTGGCTCACAGT
+
FFFFFFFFFFFFFFFFFFFFFFFFFFFFFFFFFFFFFFFFFFFFFFFFFFFFFFFFFFFFFFFFFFFFFFFFFFFFFFFFFFFFFFFFFFFFFFFFFFFFFFFFFFFFFFFFFFFFFFFFFFFFFFFFFFFFFFFFFFFFFFFFFFFFFF
@A00738:647:H5NVNDSX7:2:1167:25663:35070 kraken:taxid|9606
CTTTATTATTAAACAGTATAAATAATATTTCAGAATTTTTTAGAATACCAAGTATATTGTACATGAACATGGCATCAAATTTAGTGTCATGGGAAAGAATCTTTAGCTATAATTATGTAGTACTGGTGCAATACGTAATTTGTTTTAGCG
+
FFFFFFFFFFFFFFFFFFFFFFFFFFFFFFFFFFFFFFFFFFFFFFFFFFFFFFFFFFFFFFFFFFFFFFFFFFFFFFFFFFFFFFFFF,FFFF::FFFFFFFFFFFFFF:FFFFFFF::FFFFFFFFFFFFFFFFFFFFFFFFFFFFFF
@A00738:647:H5NVNDSX7:2:1167:24424:36025 kraken:taxid|9606
CGATAAACACAAAACAAGCAGCTTAAACACCTTGGGCTCACTCTTCTGACTTTAGTTCAGTAAAGAAACTGTTCATAGGAATTTGCTACTTAAGACATTTTCTTGGGTCATCCATGATTAATTCCTTCAAAGGAGGCAGGTTAGGTATGC
+
FFFFFFFFFFFF:FFFFFFFFFFFFFFFFFF:FFFFFFFFFFFFFFFFFF,:FFFFFFFFFFFFFFFFFFFFFFFFFFFFFFFFFFFFFFFFFFFFFFFFFFFFFFFFFFFFFFFFFFFFFFFFFFFFFFFFFFFFFFFFFFFFFFFFFF
@A00738:647:H5NVNDSX7:2:1167:16514:36918 kraken:taxid|9606
CTGATCTCTTCGTGGACTTTAACATGCTAGGAGCCATGATGGCTTTGTTCTTGTGTTATATCTGAAATAAGATTACTACTCCTACTCACTATGGAGCTATGCGTTCATCTTCGGCACTTGAAAATTTCCCTTCCTTTCTTGGCTCACAGT
+
FFFFFFFFFFFFFFFFFFFFFFFFFFFFFFFFFFFFFFFFFFFFFFFFFFFFFFFFFFFF:FFFFFFFFFFFFFFFFFFFFFFFFFFFFFFFFFFFFFFFFFFFFFFFFFFF:FFFFFFFFFFFFFFFFFFFFFFFFFFFFFFFFFFFFF
@A00738:647:H5NVNDSX7:2:1168:23782:5134 kraken:taxid|9606
AGATGATGGCCTGAGCCTGGGCAAGGGCCTTGGGAACAGGGCAGGCAGCAGGGGCAGGCTGGGAAATATTGATTTAGGAGACAAGATGTGGGGGTGAGTGAGAGAAGAGGGCTGGGGGTGTCACTGAGATGAGGAGCTCGGAGATTCTGG
+
F:FFFFFFFFFFFFFFFFFFFFFFFFFFFFFFFFF,FFFFFFFFFFFFFFFFFFFFFFFFFFFFFFFFFFFF,FFFFFFFFFFFFFFF:FFFFFFFFFFFFFFFFFFFFFFFFFFFFFFFFFFFFFFFFFFFFFFFFFFFFFFFFFFFFF
@A00738:647:H5NVNDSX7:2:1168:2003:5963 kraken:taxid|9606
AGGTCTACCAGAAGCTCCAGGGGGCTGGCTGCAATAAGGTGCTGACTGCGATGGAGACTTACTCTACTGTAGGCATTAACCTGTAATAGAAGCAAACATAGAAAATGCAGTTTAAAAATAGAAAAAGTGATTTCTCTATAAATTTGAACC
+
FFFFFFFFFFFFFFFFFFFFFFFFFFFFFFFFF:FFFFFFFFFFFFFFFFF:FFFFFFFFFFFFFFFFFFFFFF::FFFFFFFFFFFFFFFFFF,FFFFFFF:FFFFFFFFFFFFFFFFFFFFFFFFFFFFFFFFFFFFFFFFFFFFFFF
@A00738:647:H5NVNDSX7:2:1168:23421:11209 kraken:taxid|9606
AGAGGGGTGGGGAGGCCTCTGAGCTGGCGGTGGCCTGAGGATGGGGCCGGGGCGAGTGCACAGAAAGCAGAGAACACGGGGGCCACGGAGTCACACGCGGAGGAGGCCCCTGAGAGGCTGGCTCAGCCGCCCGCCCTTGCCGGCACGTTA
+
FFFFFFFFFFFFFFFFFFFFFFFFFFFFFFFFFFFFFFFFFFFFFFFFFFFFFF:FFFFFFFFFFFFFFFFFF:FFFFFFFFFFFFFFFFFFFFFFFFFFFFFFFFFFFFFFFFFFFFFFFFFFFFFFFFFFFFFFFFFFFFFFFFFFFF
@A00738:647:H5NVNDSX7:2:1168:18295:11663 kraken:taxid|9606
ATATTTTTAAATAACTTTTATCATGGAAAAATTCAAACATACACAAAAATAGATAGACCAGTACAGAAAGATCCAATACACCCATCATTCAGTATAACTAATAACTCACGGCCAATCTTGTTTCATCTATATTCCTACGCAGTTTCCCCT
+
FFFFFFFFFFFF::FFFFFFFFFFFFFFFFFFFFFF:FFFF:FFFF:FFFFF:FFFFFFF,FFFFF:FFF:FF:FFFFFFF,FFFFFFFF:FFFF:FFFF:FFFFFFFFFFFFFFFFFFF:FFFFFF:FFFFF:,FFFFFF,FFF:FFFF
@A00738:647:H5NVNDSX7:2:1168:6424:17284 kraken:taxid|9606
TGTTCAAGTTATAATAAATATTTAATGAATTCGATTCAATTTGCTATTCATCTCCTTGGTAAAGAAATTACTGTATTTTCAGTTTTATATAGAATAACACTAACATGTGAGTTTTTAAAAGTTAATTTTAATTACATAAGAAATGAATGC
+
FFFFFFFFFFFFFFFFFFFFFFFFFFFFFFFFFFFFFFFFFFFFFFFFFFFFFFFFFFFFFFFFFFFFFFFFFFFFFFFFFFFFFFFFFFFFFFFFFFFFFFFFFFFFFFFFFFFFFFFFFFFFFFFFFFFFFFFFFFFF:FFFF:FFFF
@A00738:647:H5NVNDSX7:2:1168:20320:18803 kraken:taxid|9606
ACACGTCTTTTAGCCATACTGAACTTCTAAATAAAGACAGTAGCAAACCCGCACTTTCACCTAACATAATGCAACTATCCCTCACAAAACCAAAAACATGCTAGCCCTCTCCCCAAAAGAGTATACAAATTTTCTTCAACTATTTTGGAC
+
FFFFFFFFFFFFFFFFFFFFFFFFFFFFFFFFFFFFFFFFFFFFFFFFFFFFFFFFFFFFFFFFFFFFFFFFFFFFFFFFF,FFFFFFFFFFFFFFFFFFFFFFFFFFFFFFFFFFFFFFFFFFFFFFFFFFFFFFFFFFFF,F:FFF,F
@A00738:647:H5NVNDSX7:2:1168:29243:20134 kraken:taxid|9606
ATCACAATATATGCCATAAACATACCCATTACCTCCCAATGTTTCCTCCTGCCCTCTTTATTTATTGTTACATTTCTGTCACAGAAGGGATAACAGAAGATACACCCTTTAGCAAATTGGTAAGTATACAATGTAAAATAAACTACAGGC
+
FFFFFFFFFFFFFFFFFFFFFFFFFFFFFFFFFFFFFFFFFFFFFFFFFFFFFFFFFFFFFFFFFFFFFFFFFFFFFFFFFFFFFFFFFFFFFFFFFFFFFFFFFFFFFFFFFFFFFFFFFF:FFFFFFFFFFFFFFFFFFFFFFFFFFF
@A00738:647:H5NVNDSX7:2:1168:32913:22952 kraken:taxid|9606
AAGGGGAAAGGAGCTAAGTGAGTAGATTAACGAGGGGCTGTTTGTGAAATTCTTAAGAGTTCCGTCAATGGCAGGTGTGATAAATTACAACATTGTTATGATGATGATCGTGTAGCAAACCATTATTAGTGCTTAAGGTGGACTATCTCA
+
FFFFFFFFFFFFFFFFFFFFFFFFFFFFFFFFFFFFFFFFFFFFFFFFFFFFFFFFF:FFFFFFFFFFFFFFFFFFFFFFFFFFFFFFFFFFFFFFFFFFFFFFFFFFFFFFFFFFFFFFFFFFFFFFFFFFFFFFFFFFFFFFFFFFFF
@A00738:647:H5NVNDSX7:2:1168:24985:22999 kraken:taxid|9606
AGAAAAATACATAGTCCTTGCCCTTAAGAAATTTACACTAATTGTTGGGGGGACAGACACAAACAGATGCTACTTGCTAACCATGTGACCTTGGAAAATTGCTTAACATCATATGTGTCTGTTTCTTTTTCTGTAAAATGGGTAATTGTC
+
FFFFFFFFFFFFFFFFFFFFFFFFFFFFFFFFFFFFFFFFFFFFFFFFFFFFFFFFFFFFFFFFFFFFFFFFFFFFFFFFFF:F:FFFFFFFFFFFF:FF,FFFFFFFFFF:FFFFFFFFFFFFFFFFFFFFF:FFFFF:,FFFFFFFFF
@A00738:647:H5NVNDSX7:2:1168:25735:27023 kraken:taxid|9606
CACATGTTGGAGTTCCAGCCAATAGCCAGTGTCAACCACTGGACATGTGAGTGAAACAAGCCTGCAGATGATTCCAGCCGCCCGCGGAGGCTCCAGGCAATGTAGAGCAAAGACAAGCTGTGCTTGCTGGGCTCTGTCTGAATTCCTGAC
+
FFFF,F,:FF,FFFF:FFFFFFFFFFFFF::FFFFF:FFF::FFFF:FFFFF:FFFFFFFFFFFFF:FF,F::F:FFFFFFFFFFFFFFFFFFFF:FF:,FFFFFF::FF:FFFFFFFFF:FFFF:FFFFFFFFFFFFFFFFF,FFFFF:
@A00738:647:H5NVNDSX7:2:1168:13901:30859 kraken:taxid|9606
ACTAATACCAACTTAACTTTGACTGCAAAAAAGAGACAGAAGAAACAAACACACAAACAAAGACATCTGTACACATTAATTCCCAACTTACCCCACATTTTGATTTTTAATGTCACAACTTGCATTTTATATTGCTTATCTCTTTAAAAT
+
FFFFFFFFFFFFFFFFFFFFFFFFFFFFFFFFFFFFFFFFFFFFFFFFFFFFFFFFFFFFFFFFFFFFFFFFFFFFFFFFFFFFFFFFFFFFFFFFFFFFFFF:FFFFFFFFFFFFFFFFFFFFFFFFFFFF:F,FFFFFFF:FFFFFF:
@A00738:647:H5NVNDSX7:2:1168:29523:33802 kraken:taxid|9606
GATACATTTTTACAGGAGCCATAGCAAACTAATACACTACATTCTATGCCCTCTCTCATTTATCTCACCAGTTGGACAAATGCAAATATCCAGTAGAAAATGGAATGGCAGAGCTACTTGTTGGAAGTAGCTTGGATTTCAAGTAACTGC
+
FFFFFFFFFFFFFFFFFFFFFFFFFFFFFFFFFFFFFFFFFFFFFFFFFFFFFFFFFFFFFFFFFFFFFFFFFFFFFFFFFFFFFFFFFFFFFFFFFFFFFFFFFFFFFFFFFFFFFFFFFFFFFFFFFFFFFFFFFFFFFFFFF:FFFF
@A00738:647:H5NVNDSX7:2:1168:5330:34835 kraken:taxid|9606
GGACAGGATTTCAATATATGAAGTTTTAAGGAACTAAAACTTTCAGTCTATAGCAGAGCAAGACCTTATAATGCTTTTGAATTACCAGTATGCTTTGAAGATTTCAAAGTGAAGGGTACAATATGCAGAATTTCAGGAACATGTATTTTA
+
FFFFFFFF:FFFFFFFFFFFFFFFFFFFFFFFFFFFFFFFFFFFFFFFFFFFFFFFFFFF:FFFFFFFFFFFFFFFFFFFFFFFFF:FFFFFFFFFFFFFFFFFFFFFFFFFFFFFFFFFFFFFFFFFF:FFFFFFFF:FFFFF::F:F,
@A00738:647:H5NVNDSX7:2:1169:4264:3834 kraken:taxid|9606
AAAATCTTTTTGTTGTTGTTATACAGATTTTACTTGCCCATGTTGGATTTAACTCAGCGTCTGCATGTTTGCTTTTTCTTCTTCCTCTTTTCTTCCTCCTCCCCTTGCTTCCTTCATCTCTTCCTTCTTTATAGTTAGGTATATCTCCAA
+
FF:FFFFFFFFFFFFFFFFFFFFFFFFFFFFFFFFFFFFFFFFFFFFFFFFFFFFFFFFFFFFFFFFFFFFFFFFFFFFFFFFFFFFFFFFFFFFFFFFFFFFFFFFFFFFF:FFFFFFFFFFFFFFFFFFFFFFFFFFFFFFFFFFFFF
@A00738:647:H5NVNDSX7:2:1169:10791:6277 kraken:taxid|9606
CACAGCCTCTTCTTTAGTAGTACTCTGTGGTTTATTATTAAATATGTAATTCTCATGTTATGTTTATTCTTCAAAAGAATAAAAACGGACAAAAATTATTAACTCTAATAAATAGCACTCATTTCTCAGAAAATAAGTTCTTCAGAGAAC
+
FFFFFFFFF:FFFFFFFFFFFFFFFFFFFFFFFFFFFFFFFFFFFFFFFFFFFFFFFFFFFFFFFFFFFFFFFFFFFF:FFFFFFFFFFFFFFFFFFFFFFFFFFFFFFFFFFFFFFFFFFFFF:FFFFFFFFFFFFFFFFFFFFFFFFF
@A00738:647:H5NVNDSX7:2:1169:19018:7811 kraken:taxid|9606
CTTGATTAAATAATGACAGTCACAACTATATTGACTTAATGTTTATGTTTGAACAATACTTATTCAGGACTGATTGAGTTGGGCAGACCAGAGTTTTCACCAAGTTGGGCTATTCTTAGATGATTGTAATAATCCTCTACCTGGTGTTTC
+
FFFFFFFFFFFFFFFFFFFFFFFFFFFFFFFFFFFFFF:FFFFFFFFFFFFFFFFFFFFFFFFFFFFFFF:FFFFFFFFFFFFF:FFFFFFFFFFFFFFFF:FFFFFFFFFF:FF:FFFFFFFFFFFF,FFFFFFFF:FFFFFFFFFF:F
@A00738:647:H5NVNDSX7:2:1169:2763:11851 kraken:taxid|9606
CTGCTCACCACTGGAACTCACGCCCTACACCAAGCTACGGACCCACGGCTCCCATTCTTGGCCTCCTCTGGAAAATCGAACGCCTTTGTCCACGAAGAGAAACAACTGCATTTATCTCGAGGCTATGCTGATTTCTGTGCGTGTCTGTCC
+
FFFFFFFFFFFFFFFFFFF:FFFFFFFFFFFFFFFFFFFFFFFFFFFFF:FFFFFFFFFFFFFFFFFFFFFFFFFFFFFFFFFFFFFF:FFFFFFFFFFFFFFFFFFFFFFFFFFFFFFFFFFFFFFFFFFFFFFFFFFFFFFFFFFFFF
@A00738:647:H5NVNDSX7:2:1169:12671:24690 kraken:taxid|9606
TGCAGGATTTGTATCCTGATGAGCTACATACAGGTTGTTAAATTTCAGTAATTTGACAATGGAATAGGATGTGCACCTGGCTCTCAAACAGCTTTAAAGGCTTAGACTTCCTCTGAAATGATCTCTTCAGCCAGGACAGAAGAATTTTTT
+
FFFFFFFFFFFFFFFFFFFFFFFFFFFFFFFFFFFFFFFFFFFFFFFFFFFFFFFFFFFFFFF:FFFFFFFFFFFFFFFFFFFFFFFFFFFFFFFFFFFFFFFFFFFFFFFFFFFFFFFFFFFFFFFFFFFFFFFFFFFFFFFFFFFFFF
@A00738:647:H5NVNDSX7:2:1169:12346:27289 kraken:taxid|9606
TACCAGATGTAAGGTGAAGAGAGTATTTTCCTAGGATGAAGAGAGATGGATTTACATGGAATTCTGCACTTGGGAGAATAATCAAAGTCAAGTGACATCAGTTTTTTGTTTTCTTCAATATCTCCATTCAGAGAGGTTTGTCAGGTAGTA
+
FFFFFFFFFFFFFFFFFFFFFFFFFFFFFFFFFFFFFFFFFFFFFFFFFFFFFFFFFFFFFFFFFFFFFFFFFFFFFFFFFFFFFFFFFFFFFFFFFFFFFFFFFFFFFFFFFFFFFFFFFFFFFF:FFFFFFFFFF,FFFFFFFFFFFF
@A00738:647:H5NVNDSX7:2:1169:7129:29152 kraken:taxid|9606
ACTATCACTTCAATCTAAGTTAACAGTATTTTCATCACTTCATATTTATTAGCATTCACTACTCTTTCCTCCTCCTCCAAACCTCGACAGTCAGTAATTTACTTTCAGTCTCTATGAACTTGTCAGTTTTAGTCATTTCATAGAAATGAA
+
FFFFFFFFFFFFFFFFFFFFFFFFFFFFFFFFFFFFFFFFFFFFFFFFFFFFFFFFFFFFFFFFFFFFFFFFFFFFFFFFFFFFF:FFFFFFFFFFFFFFFFFFFFFFFFFFFFFFF,FFFFFFFFFFFFFFFFFFFFFFFFFF,FFF:,
@A00738:647:H5NVNDSX7:2:1169:29704:32894 kraken:taxid|9606
TGAATCTGAATTCCTTGAGATTCAGATTCTGCATCACACTCCCCAACTGGCTCAGAGTCCCTCCTCTTTAGAGTCCCTCCTCTTTAGAGTCCCTCCTCTTTAGAGTCCCTCCTCTTGCTCTGTTAGGCTCCCTCACTTCCTTACATCACA
+
FFFFFFFFFFFFFFFFFFFFFFFFFFFFFFFFFFFFFFFFFFFFFFFFFFFFFFFFFFFFFFFFFFFFFFFFFFFFFFFFFF:FFFF:FFFFF:FF:F:FFFFF:F:FFFFFFF,F:::,,FFFFFFF:,FF:FFF,::F:FFFFFFF:F
@A00738:647:H5NVNDSX7:2:1169:30770:36777 kraken:taxid|9606
CTCCTTCTGGTTTCATAGATGTGCATTTTCTCCTTGTATCCTAATATGGCAGAAGAAGTGAGCTTTCTGAAGTCTTTTTTTATAAAGACACTAATCCCGTTCACCTGTTCACGAGGATGGACCTAATCACCTACCAAAGGACTCACCTCC
+
FFFFFFFFFFFFFFFFFFFFFFFFFFFFFFFFFFFFFFFFFFFFFFFFFFFFFFFF:FFFFFFFFFFFFF:FFFFFFFFFFFFFFFFFFFFFFFFFFFFFFFFFFFFFFFFFFFFFFFFFFFFFFFFFFFFFFFFFFFFFFFFFFFFFFF
@A00738:647:H5NVNDSX7:2:1170:10348:1125 kraken:taxid|9606
AAAATGATGGTGATTTCTTTTAAAATCTCACTTCAAGAAATCATCCCGTGTTCTGAAACTTCCTGTTTTTTTTTTTTTCCTTAGGAATAGTATTTATTCACCTGGCTACCATTTATAACAAATTTTAATAGTCCAGAATACAAGGTTGAA
+
FFFFFFFFFFFFFFFFFFFFFFFFFFFFFFFFFFFFFFFFFFFFFFFFFFFFFFFFFFFF::FFFFFFFFFFFFFFFF:FFFFFFFFFFFFFFFFFFFFFFF:FFFFFFFFF:FFFFF::FFFFFFF:FFFFFFF,FFFFFFFF:FFF,F
@A00738:647:H5NVNDSX7:2:1170:9399:3051 kraken:taxid|9606
AGATTAATATTCAAACATTTTATAACATACCCTTGCCCCATATTTTCAGCTTCATCCTCAAGAGATGGGGTTCTAGTGGTTTTTAGAATGAGCCTAAACGTAATTCTGAACTGTGAACCATAGAGAGATTTAAAGAAAGGGGCACAGAAA
+
:FFFFFFFFFFFFFFFFFFFFFFFFFFFFFFFFFFFFFFFFFFFFFFFFFFFFFFFFFFFFFFFFFFFFFFFFFFFFFFFFFFFFFF,FFFFFFFFFFFFFFFFFFFFFFFFFFF:FFFFFFFFFFFFFFFFFFFFFFFFFFF,FFFFFF
@A00738:647:H5NVNDSX7:2:1170:14895:3208 kraken:taxid|9606
TTTGTTTATCACCAAATAAACCTAGTCTATTCTGATTGTTATAAGTGGTTAATTTGGGAAGTCAGATATATTTAAAATTGGCTTACTGCTGTAACATATACAGTCCAAATTACATAATGGCTCAAATGCAATAGAAGTCTTTTTTTTTTT
+
FFFFFFFFFFFFFFFFFFFFFFFFFFFFFFFFFFFFFFFFFFFFFFFFFFFFFFFFFFFFFFFFFFFFFFFFFFFFFFFFFFFFFFFFFFFFFFFFFFFFFFFFFFFFFFFFFFFFFFFFFFFFFFFFFFFFFFFFFFFFFFFFFFFF:F
@A00738:647:H5NVNDSX7:2:1170:18982:7373 kraken:taxid|9606
GTAAATGTTTTCTAATATGAAGAAAATGGAATCAATAAAATTATTCTGACAAGTCAAGTTGAAGATGTTTTGTAGTTTAAGCCAAGTACCTCTCAATTTTATTGTGGTACTTACATACTATATATTTCCCAGGAGCTGAAATCATTGCAA
+
FFFFFFFFFFFFFFFFFFFFFFFFFFFFFFFFFFFFFFFFFFFFFFFFFFFFFFFF:FFFFFFFFFFFFFFFFFFFFFFFFFFFFFFFFFFFFFFF:FFFFFFFFFFFFFFFFFFFFFFFFFFFFFFFFF:FFFFFFFFFFFFFFFFFFF
@A00738:647:H5NVNDSX7:2:1170:12066:7983 kraken:taxid|9606
AACATGGATTCCCTTAGACTCAAAACTGGAATCTGAACTTGGATTCCCTTAGACTCACAACTGTTTGGCTTTGTCAGGTGTTGCTTCTTGGATTTGCCTCCTGACTGTTGCCAATCCCCTCCCTACCTCATAGTCTTCATTCATCCCCTG
+
FFFFFFFFFFFFFFFFFFFFFFFF:FFFFFFFFFFFFFFFFFFFFFFFFFFFFFFFFFFFFFFFFFFFFFFFFFFFFFFFFFFFFFFFFFFFFFFFFFFFFFFFFFFFFFFFFFFFFFFFFFFFFFFFFFFFFFFFFFFFFFFFFFFFFF
@A00738:647:H5NVNDSX7:2:1170:15808:10175 kraken:taxid|9606
GGCCACTGGCTACTTGGGAGCATGGAGAGGAGGCTACTCTCTGAGCATTCCTTGTCCTCAACAGAGGCACAGAAATGGAAGCCTGAGGCCAGGGCCACCTTTTGACTCATCTTAAACTTTTTGTAAATTCATCTTGTGTTTTAAATAAAG
+
FFFF:FFFFFFFFFFFFFFFFFFFFFFFFFFFFFFFFFFFFFFFFFFFFFFFFFFFFFFFFFFFFFFFFFFFFFFFFFFFFFFFFFFFFFFFFFFFFFFFFFFFFFFFFFFFFFF:FFFFFFFFFFFFFFFFFFFFFFFFFFFFFFFFFF
@A00738:647:H5NVNDSX7:2:1170:10176:11256 kraken:taxid|9606
CTAAGGCACCCCCTGGCAGCTTGGGCTCAGAGGACCAGGTTGTGTCTATGACACTGAACCCTGAGGAACAGGGCAACAACTTTGGCTCAGTTCTGGGGAGGAAAGGGAGATTTGGGCCCAAGGAGCAAGGTGTAGCTGCAATTTGTGTAC
+
FFFFFFFFFFFFFFFFFFFFFFFFFFFFFFFFFFFFFFFFFFFFFFFFFFFFFFFFFFFFFFFFFFF,FFFFFF:FFFFFFFFFFFFFFFFFFFFFFFFFFFFFFFFFFFFFFFFFFFFFFFFFFFFFFFFFFFFFFFFFFFFFFFFFFF
@A00738:647:H5NVNDSX7:2:1170:27715:13980 kraken:taxid|9606
TGTTATTTTTCAAACAAAACAAAAATACTTCACAAAACCAATGAATGAGTGAACCTGGCATCAGTTTAGGGTCTCTGATAGCAGAAACAGTAGATGATTATGAATTGGTAATAACATTTGAGTAGAGATACTCTGATTACAAGGAGCATC
+
FFFFFF:FFFFFFFFFFFFFFFFFFFFFFFFFFFFFFFFFF,FFFFFFFFFFFFFFFFFFFFFFFFFFFFFFFFFFFFFFFFFFFFFFFFFFFFFFFFFFFFFFFFFFFFFFFFFFFFFFFFFFFFFFFFFFFFFF:FFFFFFFFFFFFF
@A00738:647:H5NVNDSX7:2:1170:23737:16078 kraken:taxid|9606
AAATCTATTCATATCAAAGTAAGGAAAGTTTTGCATGACCAAGCAGTGTTCATTTCTACAACTGGTCGTATCAACTTAATTAGGATTTATAACTACCTTTTTCCACCAGTCATTCTATAACCCCTTTACCCTCAGCAAATACCTCAGCTG
+
FFFFFFFFFFFFFFFFFFFFFFFFFFFFFFFFFFFFFFFFFFFFFFFFFFFFFFFFFFFFFFFFFFFFFFFFFFFFFFFFFFFFFFFFFFFFFFFFFFFFFFFFFFFFFFFFFFFFFFFFFFFFFFF:FFFFFFFFFFFFFFFFFFFFFF
@A00738:647:H5NVNDSX7:2:1170:28266:16564 kraken:taxid|9606
TGTTATTTTTCAAACAAAACAAAAATACTTCACAAAACCAATGAATGAGTGAACCTGGCATCAGTTTAGGGTCTCTGATAGCAGAAACAGTAGATGATTATGAATTGGTAATAACATTTGAGTAGAGATACTCTGATTACAAGGAGCATC
+
FFFFFFFFF:FF:FFFFFFFFFF:FFFFFFFFFFFFFFFFFFFFFFFFFFFFFFFFFFFFFFFFFFFFFFFFFFF,FFF:FFFFFFFFFFFFFF:FFFFFFFFFFFFFFFFFFFFFFFFFFFFFFFFFFFFFF:FFFFFFFF:FFFFFFF
@A00738:647:H5NVNDSX7:2:1170:30879:19460 kraken:taxid|9606
ATCTGTTTGGCAACTTTTGTGTTTCATGTATCTGGAAATCCATATCTCTTTGAAGACTTGGGAAGTTTCTAGCAATTACAGCATTAACTAAGCTTACTGCCCCATTTTTGACGCTTTCCTTTCTGGAAATCCCATAATATTGTTTGTTTA
+
FFFFF:FFFFFFFFFFFFFFFFFFFFFFFFFFFFFFFFFFFFFFFFFFFF:FFFFFFFFFFFF,FFFFFFFFFFFFFFFFFFFFFFFFFFFFFFFFFFFFFFFFFFFFFFFFFFFFFFFFFFFFFFF,FFFFFFFFFFFFFFFFFFFFFF
@A00738:647:H5NVNDSX7:2:1170:3803:20979 kraken:taxid|9606
AAATGAAAGATAGGACATAATAGTGGAGAAATAAAAGCTATAATATAGAACCGATGGAAATTCTAGGACTCAATAGAGTAAACATGTACTTCATCTTGTGGTGGGGATGGGTCCTCAATGTGATGGGACCCAGAGCAGAATAGACCTGAG
+
FFFFFFFFFFFFFFFFFFFF,FFFFFFFFFFFFFFF:FFFFFFFFFFFFFFFFFFFFF:FFFFFFFFFFFFFFFFFFFFFFFFFFFFFFFFFFFFFFF:FFFFFFF:FFFFFFFFFFFFFFFFFFFFFFFFFFFFFFFF:FF:FFF:FFF
@A00738:647:H5NVNDSX7:2:1170:1425:25661 kraken:taxid|9606
CACAAGTATCCAAAATAATATTCTCTGTTATCATGCTCTTCCACTTCTTCCTGTGCCTTCAATATTGCTATTATTATCTCCTGAACTACAGGTCGAATTCTAATACCAAGAATTCTAATATATTACCCAATATTCTTTTGTGTTTGTGTT
+
::FF:FFFFFFFFFFFFFFFFFFFFFFFFFFFFFFFFFFFFFFFFFFFFFFFFFFFFFFFFFFFFFFFFFFFFFFFFFFFFFFFFFFFFFFFFFFFFF:FFFFFFFFFFFF:FFFF:FFFF:FFFFFFF,FFFFFF,FFFFF::FFFFFF
@A00738:647:H5NVNDSX7:2:1170:23737:26631 kraken:taxid|9606
CTCCAGCTGGGATGTTGCACATGGAACAGATTGATCTTGAAATCTGGTCCTGAAGTCAACTTCACAGCAGGAATTTCACACATGCAGGCACAAACGAGCACTTGTGAAAATCTCCATGAAATAGCTGCTAATATTGTCTAAACTGGCTTT
+
FFFFFFFFFFFFFFFFFFFFFFFFFFFFFFFFFFFFFFFFFFFFFFFFFFFFFFFFFFFFFFFFFFFFFFFFFFFFFFFFFFFFFFFFFFFFFFFFFFFFFFFFFF::FFFFFFFFFFFFFFFFFFFFFFFFFFFFFFFFFFFFFFFFFF
@A00738:647:H5NVNDSX7:2:1170:22345:27352 kraken:taxid|9606
CTCCAGCTGGGATGTTGCACATGGAACAGATTGATCTTGAAATCTGGTCCTGAAGTCAACTTCACAGCAGGAATTTCACACATGCAGGCACAAACGAGCACTTGTGAAAATCTCCATGAAATAGCTGCTAATATTGTCTAAACTGGCTTT
+
FFFFFFFFFFFFFFFFFFFFFFFFFFFFFF:FFFFFFF::FFFFFFFFFFFFFFFFFFFFFFFFFFFFFFFFFFFFFFFFF:FFFFFFFFFFFFFFFFFFFF,FFFFFFFFFFFFFFFFFFFFFFFFFFFFFFFFFFFFFFFFFFFFFFF
@A00738:647:H5NVNDSX7:2:1170:23827:28009 kraken:taxid|9606
TAGGTGAGCTTTAAAGTTTCTTTTAGCTCTGAATTATACAAATCCTTTCATGAATAATTCTCAAATAATCACAATTATTCCCTAGAAAATTCTGAGAGAAGGATTTTTGTAAGTGAATATTTAAAAAATCACACAGGACAAGAGAATAAA
+
FFFFFFFFFFFFFFFFFFFFFFFFFFFFFFFFFFFFFFFFFFFFFFFFFFFFFFFFFFFFFFFFFFFFFFFFFFFFFFFFFFFFFFFFFFFFFFFFFFFFFFFFFFFFFFFFFFFFFFFFFFFFFFFFFFFFFFFFFFFFFFFFFFFFFF
@A00738:647:H5NVNDSX7:2:1170:1588:30420 kraken:taxid|9606
CTACAATTGGATAATTTAATAATCAAATTTTTTGCCAAATTTTTGCCCCAACTCTTTCTCATAGAGTATCGACACTGGCTCTTTTGATTTCTCCTCTTGCTATTTCTATCCTCTTCCTGGTACAGTCACTAAAGAGTAACTGAATGACTT
+
FFFFFF:FFFFFFFFFFFFF:F:FFFFFFFFF:FFFFFFFFF:FFFFFFFFF:FF:FFFFFFFFFFFFFFFFFFFFFFFFFFFFFFFFFFFFFFFFFFFF:FFFFFFFFFFFFFFFFFFFF:FFFFFFFFFFFFFFFFFFFFFFFFFFFF
@A00738:647:H5NVNDSX7:2:1170:21305:32534 kraken:taxid|9606
CTCACTTTTCATGCATACAAAAATGACCCAGAGGTTCTTAAACTAGGTTTCTGTGATGATCTCATGAAGGATGATGCTATAGAACATTACGGGAATCAGAAGACCCTCCATGTCAACTGTCTTTGTAGGTCTACAGTTTTTCATCTGTAA
+
FFFFFF:F:FFFFFFFFFFFFFFF:FFF:FFFFFFFFFFFFFFFF,,FFFFF:FFFFFFFFFFFFFFFFFF,:FFFFF:FFFFFFFFFFF:FFFFFFFFFFF:FFFFFFFFFFF:FFFF,FFFFFFFFFFF:FFFFFFFFFFFFFF:FFF
@A00738:647:H5NVNDSX7:2:1170:24406:33113 kraken:taxid|9606
AACCTTCATTGTGATCACTTACTAATGTTGGTTCATCTTCCTTTGTACTTTCAAATAACTTCTAAAGTGGAATAGCTAGATAAGAAAAAAGTGGAGGAAAATATTATTTTAATGTTGCAGAATACAGCCATTTCTTATCTATTACCTCTT
+
FFFFFFFF,FFFFFFFFFFFFFFFFFFFFFFFFFFFFFFFFFFFFFFFFFFFFFFFFFFFFFFFFFFFFFF:FFFFFFFFFFFFFFFFFF:FFFFFFFFFFFFFFFFFFFFFFFFFFFFFFFFFFFFFFFFFFFFFFFFFFFFFFFFFFF
@A00738:647:H5NVNDSX7:2:1170:20735:33552 kraken:taxid|9606
ATATGGCTTGTGGGCCCTACCCTGAGGGAGAATTATATATGATCAAACTGTTGAATCCATGTGACTTGCTTTGGCCAACAAAATGTAGACAAAACTTATCTGTGTCACTTCTGAGCAGATGCTTTAGGAGCCAGCTTACAGTTGTGAAGT
+
FFFFFFFFFFFFFFFFFFFFFFFFFFFFFFFFFFFFFFFFFFFFFFFFFFFFFFFFFFFFFFFFFFFFFFFFFFFFFFFFFFFFFFFFFFFFFFFFFFFFFFFFFFFFFFFFFFFFFFFFFFF:FFFFFFFFFFFFFFFFFFFFFFFFFF
@A00738:647:H5NVNDSX7:2:1170:20356:34147 kraken:taxid|9606
CTGCAGACCCAGTCATTCAGCCAGCAAGTGATTTGATTCAGTTCTTATTCTCAAGACTATGTCTTATTCTTCCTTCACCTCTCAAGTTCAAGACTCCATAGAAACTGTGGCCCTGGCTGCAATATATAACTGTTACATTCAGACTCCTCA
+
FFFFFFFFFFFFFFFFFFFFFFFFFFFFFFFFFFFFFFFFFFFFFFFFFFFFFFFFFFFFF:FFFFFF,FFFFFFFFFFFFFF:FFFFFFFFFFFFFFFFFFFFFFFFFFFFFFFFFFFFFFFFFFFFFFFFFFFFFFFFFFFFFFFFFF
@A00738:647:H5NVNDSX7:2:1170:23303:36213 kraken:taxid|59779
CCTCAACCCGCGGATGAAGGTTGGCGAGACGCTGGCAGAAGGTCCGCGCTATCATGGCATCATCCCCGCGGATCAGGTGCGCACCCGCATCCGAGCCCTGCTGGAGCAGGTAGGGCTTGAGGCAGCCTATGCCGACCGGCTGCCGCACCA
+
FFFFFFFFFFFFFFFFFFFFFFFFFFF:FFFFFFFFFFFFFFFFFFFFFFFFFFFFFFFFFFFFFFFFFFFF,FFFFFFFFFFFFFFFFFFFFFFFFFFFFFFFFFFFFFFFFFFFFFF:FFFFFFFFFFFFFFFFFFFFFFFFFFFFFF
@A00738:647:H5NVNDSX7:2:1171:25084:2503 kraken:taxid|9606
ACAGCCTAGAGCCCAGGGCCTAGTATTCACAGAGGCTTAGTGAAGATTCTGGCAAAAGCTGAAGGAGCTGCAAGCTGTTCAACACCACCAAGTTGAGACAGTGGAGCAACAACAAGTATGTAAGAAATGCAACAGTGCCTGATCATACAC
+
FFFFFFFFFF:FFFFFFFFFFFFFFFFFFFFFFFFFFFFFFFFF,FFFFFFFFFFFF:FFFFFFFFFFFFFFFFFF,FFFFFFFFFFFFFF:F,FFFFFFFFFFFFFFFFFFFFF:FFFFFFFF:FFFFFF:FFF:FFFFFFFFFFFF:F
@A00738:647:H5NVNDSX7:2:1171:15971:3505 kraken:taxid|9606
AGATATCTTACAAGGTCTAGGTGACAACATCAAAAGAACAAATATTTTGGTTTTTGAAGTTAAAAAGGGAACTGAGAAAGAAAGAGTTGTATAAAGTTTGTTTTAATAAATAACAGAAATCTTTACAAACCTGGACAAGGAGATAAATAT
+
FFFFFFFFFFFFF:FFFFFFFFFFFFFFFFFFFFFFFFFFFFFFFFFFFFFFFFFFFFFFFFFFFFFFFF,FFFFFFFFFFFFFFFFFFFFFFFFFFFFFFFFFF:FFFFF:FFFFFFFFFFFFFFFFFFFFFFFFFFFFFFFFFFFFFF
@A00738:647:H5NVNDSX7:2:1171:21404:7654 kraken:taxid|9606
ATATGGCTTGTGGGCCCTACCCTGAGGGAGAATTATATATGATCAAACTGTTGAATCCATGTGACTTGCTTTGGCCAACAAAATGTAGACAAAACTTATCTGTGTCACTTCTGAGCAGATGCTTTAGGAGCCAGCTTACAGTTGTGAAGT
+
FFFFFFFFFFFFFFFFFFFFFFFFFFFFFFF:FFFFFFFFFFFFFFFFFFFFFFFFFFFFFFFFFFFFFFFFFFFFFFFFFFFFFFFFFFFFFFFFFFFFFFFFFFFFFFFFFFFFFFFFFFFFFFFFFFFFFFFFFFFFFFFFFF:FFF
@A00738:647:H5NVNDSX7:2:1171:20636:7858 kraken:taxid|9606
CTGCACTGAATACTTAGGAGTCACCTTTTAATTCATTACTTTTTCTCCAGGCAATGACCAATTCTTTAAAAACTATCAACTGAAAGCCTAAATATCCATCAAAAGGGCACTGATTAAGTAAATCATAAAGTGGCAAACCATGTAATAACT
+
FFFFFFFFFFFFFFFFFFFFFFFFFFFFFFFFFFFFFFFFFFFFFFFFFFFFF:FFFFFFFFFFFFFFFFFFFFFFFFFFFFFFFFFFFFFFFFFFFFFFFFFFFFFFFFFFFFFFFFFFFFFFFFFFFFFFFFFFFFFFFFFFFFFFFF
@A00738:647:H5NVNDSX7:2:1171:1488:9048 kraken:taxid|9606
AACACACCACAATTATATGTTTCTAATTCAATTTTTAAGAAATCTCATATACATATGCGAGATTGATAGCATCTTATCAAAGTCACCCCAAATAGGATGAAAACCATTCAATGTTAAAATAATTCTATCTCTCAACATATACCATTACTT
+
:FFFFFFFFFFFFFFFFFFFFFFFFFFFFFFFFFFFFFFFFFFFFFFFFFFFFFFFFF:FFFFFFFFFFFFFFFFFFFFFFFFFFFFFFFFFFFFFFFF:FFFFFFFFFFFFFFFFFF:FFFFFFFFFFFFFFFFFFFFFFFFFFFFFFF
@A00738:647:H5NVNDSX7:2:1171:28366:13636 kraken:taxid|9606
ATAATACACAGTTAATGTCCTCTTAGTTTTAAGCCATTAGGTTGTGGGTATTTTTATGCAGCAATAAATAACTTAGATTCTGTTACTTGTGGGTTCCAGCTTATCCTTGTTCTCCTCTGCTTTGTATTCATCTTCCCTTCCTGGTCCTCT
+
FFFFFFFFFFFFFFFFFFFFFFFFFFFFFFFFFFFFFFFFFFFFFFFFFFFFFFFFFFFFFFFFFFFFFFFFFFFFFFFFFFFFFFFFFFFFFFFFFFFFFFFFFFF:FFFFFFFFFFFFF,FFFFFFFFFFFFFFFFFFFFFFFFFFFF
@A00738:647:H5NVNDSX7:2:1171:1271:16501 kraken:taxid|9606
AGATAAGCTTTACTACTTGTAATTTCTGCATTGAAACTGTCATGTGGTTATTTTAGCAGTTGCAGTATATTGTTACTACACCTACTGATGCTCAATTAGTGTTTATTAGATGGGATTTTCATTAGTTCTCTGAAGAACTTATTTTCTGAG
+
:FF:FF:FFFFFFFFF,FFFF,FFFFFFFFFF:FFFFFFFF,,F,FFF:::FFFFFFFFFFFFFFF,FF:FFFFFFFFFFFFFFFFFFFFFFFFFFFFFFF:,FFF:FFFFFFF,F:F:FFFF:FFFFFFFFF,FFFFF:FFF:FFFFFF
@A00738:647:H5NVNDSX7:2:1171:2799:18803 kraken:taxid|9606
AGATAAGCTTTACTACTTGTAATTTCTGCATTGAAACTGTCATGTGGTTATTTTAGCAGTTGCAGTATATTGTTACTACACCTACTGATGCTCAATTAGTGTTTATTAGATGGGATTTTCATTAGTTCTCTGAAGAACTTATTTTCTGAG
+
FFFFFFFFFFFFFFFFFFFFFFFFFFFFFFFFFFFFFFFFFFFF:FFFFFFFFFFFFFFFFFFFFFFFFFFFFFFFFFFFFFFFFFFFFFFFFFFFFFFFFFFFFFFFFFFFFFFFFFFF:FFFFFFFFFFFFFF:FFFFFFFFFFFFFF
@A00738:647:H5NVNDSX7:2:1171:1488:19883 kraken:taxid|9606
CAGCAGGGGACTGGCATGTAAGCGCCTTGCCGAGCATGCGCACACCCAGCTGGGTTGCAGCACCACTGGCGATCCGTCTCAACTTTGCTCCGAAATGGGAGCAGTCGCCAGGAGCGAGGAAGAGCAGAAACAAGCACTTCCCACCCTGCG
+
FFFFFFFFFFFFFFFF,FFFFFFFFFFFFFFFFFFFFFFFFFFFFFFFFFFFFFFFFFFFFFFFFFFFFFFFFFFFFFFFFFFFFFFFFFFFFFFFFFFFFFFFFFFFFFFFFFFFFFFF,FFFFFFFFFFFFFFFFFFFFFFFFFFFFF
@A00738:647:H5NVNDSX7:2:1171:25898:20322 kraken:taxid|9606
GAGAACCCCACAGAGCTCAAGATTGTGGACTCTGGAGCCCTGCTGCCTGAGATGCAGGTGTCGCTGGCTGGCTTTTGCTCAAGGGGTCATTTGTAGGATTAAATGGGAAAATGTATGAAAACACTTAGAACAGCACCTGGCCTGAGGTAA
+
FFFFFFFFFFF:FFFFFFFFFFFFFFFFFFFFFFFFFFFFFFFFFFFFFFFFFFFFFFFFFFFFFFFFFFFFFFFFFFFFFFFFFFFFFFFFFFFFFFFFFFFFFFFFF:FFFFFFFFFFFF:FFFFFFFFFFF:FFFFFFFFFFFFF:F
@A00738:647:H5NVNDSX7:2:1171:3188:24831 kraken:taxid|9606
GAATAGAATATGAGTCAGAGACAAGCAAGGTGGGCAAATGAGGAAGGCTGTATGAGAGCATAACGCCACTGGAATGCCATGAGGGTCAGAGAGCAGTCCATGGTGTGGTGTGACTGGAGTATTGTGCAGAGAAGGATAAGGACCAGGAAA
+
FFFFFFFFFFFFFFFFFFFFFFFFFFFFFFFFFFFFFFFFFFFFFFFFFFFFFFFFFFFFFFFFFFFFFFFFFFFFFFFFFFFFFFFFFFFFFFFFFFFFFFFFFFFFFF:FFFFFFFFFFFFFFFFFFFFFFFFFFFFFFFFFFFFF:F
@A00738:647:H5NVNDSX7:2:1171:14045:27790 kraken:taxid|9606
ATCTTTCTTCTGTCTGCCACAAGATCACTGAAACATGGTGCCCAAGGGAAAAATGGCTGTTGTCCTCTTCCTTAAAGGGTGACTGCAGGTGAGGCTGTGACTTGAAAAATGTGAGTGTGGCAAATACAGCAGTTTGCCCACTCAATGCCC
+
FFFFFFFFFFFFFFFFFFFFFFF:FFFFFFFFFFFFFFFFFFFFFFFFF,FFFFFFFFFFFFFFFFFFFFFFFFFFFFFFFFFFFFFFFFFFFFFFFFFFFFFFFFFF:FFFFFFFFFFFFFFFFFFFFFFFFFFFFFFFFFFFFFFFFF
@A00738:647:H5NVNDSX7:2:1171:19090:30076 kraken:taxid|9606
ACCCTTCCCTCTCTCCTTATCTTCCTGGTGAATGTTCATCCTCAAGTGCCTAACCCCTTGTATGAAGAAGTTACTCTCTCTGCTGGGGTTAGCACCCCAGGGTGGGGTTTCCCTTCCACTCACCTGGAGGGTCTGGGCTTTCAGCATGGA
+
FFF:FFFFF,FFFFFFF,FFFFFFFF:FF,FFFFF:FF,FF:FFFFFFFF:FFFFFFF,F:FFFFF:FFF:FFFFFFFFFFFFFF::FFFFFF:FFFFFFFFFFFFFFFFFFFFFFFFFFFFFFFF:FFF:FFFFFFFFFFFFFFFFFFF
@A00738:647:H5NVNDSX7:2:1171:18719:30561 kraken:taxid|9606
ACCCTTCCCTCTCTCCTTATCTTCCTGGTGAATGTTCATCCTCAAGTGCCTAACCCCTTGTATGAAGAAGTTACTCTCTCTGCTGGGGTTAGCACCCCAGGGTGGGGTTTCCCTTCCACTCACCTGGAGGGTCTGGGCTTTCAGCATGGA
+
FFFFFFFFFFFFFFFFFFFFFFFFFFFFFFFFFFFFFFFFFFFFFFFFFFFFFFFFFFFFFFFFFFF:FFFFFFFFFFFFFFFFFFFFFFFFFFFFFFFFFFFFFFFFFFFFFFFFFFFFFFFFFFF:FFFFFFFFFFFFFFFFFFFFFF
@A00738:647:H5NVNDSX7:2:1171:13865:31328 kraken:taxid|9606
CATTAAGCAATGCCTGACTGCACTGCTAACCACCTACACTGCCATCAAGTTGGTGAAAAGTCCTCCTGGATTCATGTGAATTACACCAAGATAGACCCAGATCAGCACTCTGAGGACAACTGGAAGACCCTCCCTATAGGTGACATTAAA
+
FF,FFF:,:FFFF,FF:FFF:,FF:,FFF,:FF:FF,FFF:FFFFFFF,FFFF,F,FFFF:FFFFFFF,FF:FFF:FFFFFFFFFFFFFFFFF:FFFFF:FFFF,FFFFFF,F:::FFF,FFFFF,FFFFFFFF:F,F:,,,FF,FFFFF
@A00738:647:H5NVNDSX7:2:1171:1488:33724 kraken:taxid|9606
CTCTAGCATTGGGTAACCCTGGGCAGTAAGTGTGAACTTTTTCTCATGATAGATTATTGCTTAAATCAAAACTTACCAAAACTATCAAAATTGTATAAAACTGCCTCCAAATGTCTCAGGTGATGTGGTAGTAACAGTATTATCAAAATG
+
:FFFFFFFFFFFFFFFFFFFFFFFFFFFFFFFFFFFFFFFFFFFFFFFFFFFFFFFFFFFFFFFFFFFFFFFFFFFFFFFFFFFFFFFFFFFFFFFFFFFFFFFFFFFFFFFFFFFFFFFFFFFFFFFFFFFFFFFFFFFFFFFFFFFFF
@A00738:647:H5NVNDSX7:2:1171:30120:36432 kraken:taxid|9606
AGCCAAGTTAAAAACTAGTAGCTCAAAGCAGTGGTTCTCAATATTTGGTATGTATCAAAATCATCTGGGAATTGTAGCAAAACTACACAGGCCCAGATATTATTCTAATTTAACAGGCTAGAGCCTTGAGTTTATTAAAACAAATCATCT
+
FFFFFFFFFFFFF:FFFFFFFFFFFFFFFFFFFFFFFFFFFFFFFFFFFFFFFFFFFFFFFFFFFFFFFF,FFFFFFFFFFFFFFFFFFFFFFFFFFFFFFF:FFFFFFFFFFFFFFFFFFFFFFFFFFFFFFFFFFFF:FFFFFFFFFF
@A00738:647:H5NVNDSX7:2:1171:17273:36699 kraken:taxid|9606
TCTAGGTTGTCTCCTGAAGTTTCCCACAGTGTGAATGTTACTAATTTAATCCCTCATAATATTACTTAACATGTTCCTCTGTCTCCTGCTTTTAATATAAATTGGTAATTATATCTAAAGGCTTGCTCAGAATCAGTTTTGATTTTTTGG
+
FFFFFFFFFFFFFFFFFFFFFFFFFFFFFFFFFFFFFFFFFFFFFFFFFFFFFFFFFFFFFFFFFFFFFFFFFFFFFFFFFFFFFFFFFFFFFFFFFFFFFFFFFFFFFFFFFFFFFFFF:FFFFFFF:FFFFFFFFFFFF::F,FFFFF
@A00738:647:H5NVNDSX7:2:1172:30553:2425 kraken:taxid|9606
AGAAAGGGTAACAAGGAACTCTGGGAGATTATGGATATATCTAAGGCCTCAGGATGGTGATGGTTTTATGCATGTACACATATCCCCAAGCTCACTGTGTTGTATACATTAAAGATGTACAGCTTTTTACCTGTCAATCATACCTCAATA
+
FFFFFFFFFFFFFFFFF:FFFFFFFFFFFFFFFFFFFFFFFF:FFFFFFFFFFFFFFFFFFFFFFFFFFFFFFFFFFFFFFFFFFFFFFFFFFFFFFFFFFFFFFFFFFFFFFFFFFFFFFFFFFFFFFFFFFFFFFFF:FFFFFFFFFF
@A00738:647:H5NVNDSX7:2:1172:31078:3897 kraken:taxid|9606
ACTAATATTTTGCTTCTATTACTTTCATGTTACGCCAATTCACTTACAAATGTGACCTTCAGCCAAGGTCCAGCAACAGAAAATCCTACATTGAATAACATTAGCAGCTATCATTCGTCAAATGTTGTAGTGACTTGAACAGTTTCTAAA
+
FFFFFFFFFFFFFFFFFFFFFFFFFFFFFFFFFFFFFFFFFFFFFFFFFFFFFFFFFFFFFFFFFFFFFFFFFFFFFFFFFFFFFFFFFFFFFFFFFFFFFFFFFFFFFFFFFFFFFFFFF:FFFFFFFFFFFFFFFFFFFFFFFFFFFF
@A00738:647:H5NVNDSX7:2:1172:31268:4539 kraken:taxid|9606
AGAAAGGGTAACAAGGAACTCTGGGAGATTATGGATATATCTAAGGCCTCAGGATGGTGATGGTTTTATGCATGTACACATATCCCCAAGCTCACTGTGTTGTATACATTAAAGATGTACAGCTTTTTACCTGTCAATCATACCTCAATA
+
FFFFFFFFFFFFFFFFFFFFFFFFFFFFFFFFFFFFFFF:FFFFFF,FFFFFFFFFFFFFFFFFFFFFFFFFFFFFFFFFFFFFFFFFFFFFFFFFFFFFFFFFFFFFFFF:FF:FFFFFFFFFFFFFFFFFFFFFFFFFFFFFFFFFFF
@A00738:647:H5NVNDSX7:2:1172:15013:6511 kraken:taxid|9606
GTGGTTAATGAACACGCGTGCATACAACAGGCGGGAAGCAGGCGGGAGAGTTGGGGTGGGGCTCACAGGGCGCACTGGGAAGCCGTGATGCTGTGGCCACCACCTCTGCCTGGACAAAGGGAAGCCCTCCCAGGTGACAGGTGGCCTCAC
+
FFFFFFFFFFFFFFFFFFFFFFFFFFFFFFFFFFFF,FFFFFFFFFFFFFFFFFFFFFFFFFFFFFFFFFFFFFFFFFFF:FFFFFFFFFFFFFFFFFFFFFFFFFFFFFFFFFFFFFFFFF:FFFFFFFFFFFFFFFFFFFFFFFFFFF
@A00738:647:H5NVNDSX7:2:1172:19325:8938 kraken:taxid|9606
GAATACTTTATTAGTGCAACATCTGTAAATCTACAGATGTTTTCCATTGTCACCATAAGGTGTAGGATGATCAAGGGATCACAGTTATTATTGAATGAACTATCTCAGCTTACTGGAACCATTTTATAATCAACCACTTGCTTGATGAGC
+
FFFFFFFFFFFFFFFFFFFFFFFFFFFFFFFFFFFFFFFFFFFFFFFFFFFFFFFFFFFFFFFFFFFFFFFFFFFFFFFFFFFFFFFFFFFFF:FFFFFFFFFFFFFFFFFFFFFFF:FFFFFFFFFFFFFFFFFFFFFFFFFF:FFF:F
@A00738:647:H5NVNDSX7:2:1172:18105:11710 kraken:taxid|9606
TGCAGTATTTGCTAACTACTCCCCAGATAGATGGGCTCACTTTGAGGCCAAGGATTGTGTTCTACCATAATCTCATTCCTTCAGCACAGCTCAGCACCTGGCAAATTGGAGGCAACAAATGTCTATGGATCCCTCTGTAACCATGAACAA
+
FFFFFFFFFFFFFFFFFFFFFFFFFFFFFFFFFFFFFFF:FFFFFFFFFFFFFFFFFFFFFFFFFFFFFFFFFFFFFFFFFFFFFFFFFFFFFFF,FFFFFFFFFFFFFFFFFFFFFFFFFFFFFFFFFFFFFFFFFFFFFFFFF:FFFF
@A00738:647:H5NVNDSX7:2:1172:15682:13745 kraken:taxid|9606
ATTTAAGTTGTTTATATTTTTAATTAAAAAGTTTGATGTATCAAAATTTTTGAACAATTAAATGTCCAGTTCAGATTATTGCAATATGTGAAATATAATGGTGCTTTTTTTATAGTTTATTTATTTAGTAAGGCAAAACTTTTATCAAAT
+
FFFFFFFF,FFFFFFFFFFFFFFFFFFFFFF:F:FFFFFFFFFFFF:FFFFFFFFFFF:FFFFFFFFFFFFFF:F:FFFFFFFF,FFF::FFFFFFFFFFFFF:FFFFFFFFFFFFFFFFFFFFFFFFFFF:FFFFFF:FFFFFFFFFFF
@A00738:647:H5NVNDSX7:2:1172:30409:14638 kraken:taxid|9606
CATAGGAACCACTTTAAAAGTTGTTCTGCTCAAATATACTGGAAGTAAATACCCAGATCTCAACAACAAATTTGTTAAGGGATGTGGGATGAAGATGGGTTGTCTTCTTTCTCTATTTTACAAGTTGATTACAATGTTATTTATTGTTTT
+
FFF:FFFFFFFFFFFFFFFFFFFFFFFFFFFFFFFFFFFFFFFFFFFFFFFFFFFFFFFFFFFFFFFFFFFFFFFFFFFFFFFF:FFFFFFFFFFFFFFFFFFFFFFFFFFFFFFFFFFFFFFFFFFF,FFFFFFFFFFFFFFFFFF:FF
@A00738:647:H5NVNDSX7:2:1172:27995:19132 kraken:taxid|9606
TGGGGGCTAAGGAGCCTCCCCTTTTCCAAATGTTGCCTTGCTGGTGTTTGAAAGTGTTTGCCTGATAGAATAAACAGGAGCATAAAATGGTTTTTCCAGCGGAATGGTAAGTTCTCCAAAGTTGGGGTCTTCTGTGCTAGCTCAGGGTTC
+
FFFFFFFFFFFFFFFFFFFFFFFFFFFFFFFFFFFFFFFFFFFF,FFFFFFFFFFFFFFFFFFFFFFFFFFFFFFFFFFFFFFFFFFFFFFFFFFFFFFFFFF,FFFFFFFFFFFFFFFFFF:FFFFFF:FFFF:FFF:FFFFFFFFFFF
@A00738:647:H5NVNDSX7:2:1172:6361:19993 kraken:taxid|9606
ATTAGTTCATTCTTTACTCTCTTAAAGACCACACTTAGGATCTATTGATTTTCTACAAGTAGATAGGTGTGGCTTTGGATTCGTTATTCTGATCCACTGATCTATTCACCTATTTCAGCATGAATATCATACAAAGTATGTTTTGATCCG
+
FFFFFFFFFFFFFFFFFFFFFFFFFFFFFFFFFFFFFFFFFFFFFFFFFFFFFFFFFFFFFFFFFFFFFFFFFFFFFFFFFFFFFFFFFFFFFFFFFFFFFFFFFFFFFFFFFFFFFFFFFFFFFFFFFFFFFFFFFFF:FFFFF:FFFF
@A00738:647:H5NVNDSX7:2:1172:3803:31093 kraken:taxid|9606
CATAGAAAACCAAATTGTATGAGCTCTCACAGGAAGAATGCACCAAACCAATAGAGAGAAAAACCTGATTGCTTTGCATATAAAATGGGAATGGAAATACATTTATTTAACAAATATTTACATAGAGGCTTTTATGTGCTAAACACAAAC
+
FFFFFFFFFFFFFFFFFFFFFFFFFFFFFFFFFFFFFFFFFFFFFFFFFFFFFFFFFFFFFFFFFFFFFFFFFFFFFFFFFFFFFFFFFFFFFFF:FFFFFFFFFFFFFFFFFFFFFFFFFFFFFFFFFFFFFFFFFFFFFFFFFFFFFF
@A00738:647:H5NVNDSX7:2:1172:18267:31939 kraken:taxid|9606
ACTTTGGGCAAACTTTCCAATTCAATATTTTTTCCAGCACAAAGAGAAGCATTTAATCAAATTGCTTTTGCCAAGCAAATTGACTATTAACTTATCAGATCCAAGGCTTGATTGAATAAAGGCAGTTTTAAGTGTAGTTCTTATCACTAG
+
FFFFFFFFFFFFFFFFFFFFFFFFFFF::FFFFFFFFFFFFFFF:::FFFFFF::FFFFFFFFFFFFFFFFFFF:FFFFFFFFFFFF::FFFFFFFF::FFF::,FFFFFFFFF:FFF,:FFFFFFFFFFF:FFFFFFFF:FFFFFFFF:
@A00738:647:H5NVNDSX7:2:1172:27344:32002 kraken:taxid|9606
GTGTTTCTCAACCCTGAATGCACATTAGAATCACTCAGGGAAGTTTTAAAAATACAACTGCTCAGACAGCATGGCAGATCAATTAAATAAGACTCTCTAGGGGAGGAACCTGGGTGCAGGCATGTTTCAAAAACTCCCCAGATGATTCTA
+
FFFFFFFFFFFFFFFFFFFFFFFFFFFFFFFFFFFFFFFFF:FFFFFFF:FFFFFFFFFFFFFFFFF:FFFFFFFFFFFFFFFFFFFFFFFFFFFFFFFFFFFFFFF,FFFFFFFFFFFFFFFFFFFFFFFFFFFFFFFFFFFFFFFFFF
@A00738:647:H5NVNDSX7:2:1172:24930:35493 kraken:taxid|9606
CCAAGACTTCAGGTTTGCACAGGTCCTCTCATTTGGGATGAGATAGGAGAAGGGCAGTGGAAAGAGAGAGACAGGGGGCATGGAAATGCCAGTCAACAAGCATGCAAACATCAGTGTCTTTCATCACCTCTTGGACATCCTGAGCTCTTA
+
FFFFFFFFFFFFFFFFFFFFFFFFFFFFFFFFFFFFFFFFFFFFFFFFFFFFFFFFFFFFFFFFFFFFFFFFFFFFFFFFFFFFFFFFFFFF:FFFFFFFFFFFFFFFFFFFFFFFFFFFFFFFFFFFFFFFFFFFFFFFFFFFFFFFFF
@A00738:647:H5NVNDSX7:2:1172:26250:35556 kraken:taxid|9606
GAAAATGTGCTAAGATTGTCTTCTTTCCCTGGCCAATACCAATTCATCCTCAGAGATGCAGCCCCTGAATCATGCTGTTGTGCACCCTTTTCTCACCTCTCAAATCCCAGAAAGGTGCCGGTCCTCTGCATAACCATAGTGCTCTGGTCT
+
FFFFFFFFFFFFFFFFFFFFFFFFFFFFFFFFFFFFFFFFFFFFFFFFFFFFFFFFFFFFFFFFFFFFFFFFFFFFFFFFFFFFFFFFFFFFFFFFFFFFFFFFFFFFFFFFFFFFFFFFFFFFFFFFFFFFFFFFFFFFFFFFFFFFFF
@A00738:647:H5NVNDSX7:2:1173:6072:3458 kraken:taxid|9606
GTCTGTGTACACACACACCAAGAGGAACAAGCCAGTGGAGATGGAAGGAACAATGTGTTCACAGAGAAGCAGTGGTCTCCATGAAGTCTTGGAAACGGGGAGTCCCCCCAGGCCAGTGGACTAAGATCTCCCCAAGGACAGGGGTTGTAC
+
FFFFFFFFFFFFFFFFFFFFFFFFFFFFFFFFFFFFFFFFFFFFFFFFF:FFFFFFFFFFFFFFFFF,FFFFFFFFFFFFFFFF,FFFFFFFFFFFFFFFFFFFFFFFFFFFFFF:FFFFFFFFF:FFFFFFFFFFFFFFFFFF:FFFFF
@A00738:647:H5NVNDSX7:2:1173:25283:7513 kraken:taxid|9606
ATTTGAAAATCTGCTCAGGTGACTCCGTTGAGCAGCTGGGTTGAGAACCACTGCACGTGCAATATGTAAACTCTCCAAGTAGATCTCGAAGTGGAGTGGGTGCCCCCTTTCTCCTCCCACTGGCCCCTAAGAGGGCTCTACTGAGCACAG
+
FFFFFFFFFFFFFFFFFFFFFFFFFFFFFFFFFFFFFFFFFFFFFFFFF:FFFFFFFFFFFF:FFFFFFFFFFFFFFFFFFFFFFFFFFFFFFFFFFFFFFFFFFFFFFFFFFFFFFFFFFFFFFFFFFFFFFFFFFFF:FFFFFFFFFF
@A00738:647:H5NVNDSX7:2:1173:2275:10222 kraken:taxid|9606
TGATGGTCTCTTCCCTAATGACCTGGAAGTCACAGACCGACCTGATGGCCAATCAACATTCAGCGTGTAGGCCTTGACTAGAGAGTGAGGGAGAGTTTTCTGAACACTGTATTTCCTTAAAAATTTACCAGTAAGTACATGCTACAGATA
+
FFFFFFFFFFFFFFFFFFFFFFFFFFFFFFFFFFFFFFFFFFFFFFFFFFFFFFFFFFFFFFFFF,FFFFFFFFFFFFFFFFFFFFFFFFFFFFF::FFFFFFFFFFFFFFFFFFFFFFFFFFFFFFFFFFFFFFFFFFFFFFFFFFFFF
@A00738:647:H5NVNDSX7:2:1173:31801:12352 kraken:taxid|9606
CGCCCCCTCAAATGTTTTAGCTCCACTTTCAAGGTAAGAGACTGTGGGCAAAAGAAAATAACAGGTTTGTGCCCATTTATTTGTACCAGTTATTGTCCTCCAAAGAAATGGTGCCGGCCATCATCAACACAAGAATTTACCAGAAAATAC
+
FFFFFFFFFFFFF:FFFFFFFFFFFFFFFFFFFFFFFFFFFFFFFFFFFFFFFFFFFFFFFFFF:FFFFFFFFFFFFFFFFFF::FFFFFFFFFFFFFFFFFFFF:FFFFFFFFFFFFFF,FFFFFFFFFFFFFFFFFFFFFFFFFFFFF
@A00738:647:H5NVNDSX7:2:1173:31810:13432 kraken:taxid|9606
AGTGTATTTGTTGTGATTTTTCATTTATACTCAAATTAATGATTAATCAGTTTCATATCTTTTTTAAACAAAATAACTTCAATATTTGTAACCAGATTTTTTGCTATATTTTAATAATAAAGATTCATTTAGTCACTTATAGTGCTAGCC
+
FFFFFFFFFFFFFFFFFFFFFFFFFFFFFFFFFFFFFFFFFFFFFFFFFFFFFFFFFFFFFFFFFFFFFFFFFFFFFFFFFFFFFFFFFFFFFFFFFFFFFFFFFFF:FFFFFFFFFFFFFFFFFFFFFFFFFFFFFFFFFFFFFFFFFF
@A00738:647:H5NVNDSX7:2:1173:4815:18756 kraken:taxid|9606
TTATTGAGATTGCATTGAAACCATAAATATTCCTGGGAAGAATGGATGACTTAAATTTGTTGAGTCTTTCAAACCAAGTACATCCCATATACCATTGTGTAAGTCAGCATTATTTAGGTCTTCTTTAACTTCTCTAAGCAATATGTCGTG
+
FFFFFFFFFFFFFFFFFFFFFFFFFFFFFFFFFFFFFFFFFFFFFFFFFFFFFFF,FFFFFFFFFFFFFF:FFFFFFFFFFFFFFFFFFFFFFFFFFFFFFFFFFFFFFFFFFFF:F:FFFFFFFFF:FFFFFFFF,FFFFFFFFFFFFF
@A00738:647:H5NVNDSX7:2:1173:19687:19586 kraken:taxid|9606
AAGATTCCTGCCCACAAGGCCAACATACAAAAAACTGATTATATTTCTAAATTCCAGAAACGAACAGTAATAATCACTTACAAATGTTATTATAGACACTAAGAAATTTAAACTATGTAGAAACAAATCTAACAAAAGATGTCTGGGACA
+
FFFFFFFFFFFFFFFF:FFFFFFFFFFFFFFFFFFFFFFFFFFFFFFFFFFFFFFFFFFFFFFFFFFFFFFFFFFFFFFFFFFFFFFFFFFFFFFFFFFFFFFFFFFFFFF:FFFFFFFFFFFFFFFFF:FFF:FFFFFFFFFFFFFFFF
@A00738:647:H5NVNDSX7:2:1173:1551:23156 kraken:taxid|9606
CTATCCTTGTCTCCTGCTCTGTAAAAGCTTCCCTGGCTTTTCTTTTCTCTGTGCTCTACCACTTACTAGAGTTGACAAATTTCTTAAAATCCCTGGGTGTTAGCGTTTGCAATTGTAAAAGAAGGATGGTCATTTCAGTTACCTTAAAAA
+
FFFFFFFFFFFFFFFFFFFFFFFFFFFFFFFFFFFFFF:FFFFFFFFFFFFFFFFFFFFFFFFFFFF,FFFFFFFFFFFFFFFFFFFFFFFFFFFFFFFFFFFFFFFFFFFFFFFFFFFFFFFFFFFFFFFFFFFFFFFFFFFFFFFFFF
@A00738:647:H5NVNDSX7:2:1173:29514:23703 kraken:taxid|9606
CGTAGGAATCTCAGGAAATAAAGTTGAATTGAATTGGTAGTTGTCTTTGCAAATCAACTCTTGTTCTGTAATTCTGAGGAGATTGACTAGTAGTCCTAAAGCTACCATATAAATTTAAAATAACAACATACATGCAGACAAACAAAAACA
+
FFFFFFFFFFFFFFFFFFFFFFFFFFFFFFFFF:FFFFFFFFFFFFFFFFFFFFFFFFFFFFFFFFFFFFFFFFFFFFFFFFFFFFFF:FFFFFFFFFFFFFFFFFFFFFFFFFFFFFFFFFFFFFFFFFFFFFFFFFFFFFFFFFF,FF
@A00738:647:H5NVNDSX7:2:1173:3495:25457 kraken:taxid|9606
TTATTGAGATTGCATTGAAACCATAAATATTCCTGGGAAGAATGGATGACTTAAATTTGTTGAGTCTTTCAAACCAAGTACATCCCATATACCATTGTGTAAGTCAGCATTATTTAGGTCTTCTTTAACTTCTCTAAGCAATATGTCGTG
+
FFFFFFFFFFFFFFFFFFFFFFFFFFFFFFFFFFFFF::FFFFFFFFFFFFFFFFFFFFF:FFFFFFFFFFFFFFFFFFFFFFFFFFFFFFFFFFFFFFFFFFFFFFFFFFFFFFFFFFFFFFFFFFFFFFFFFFFFFFFFFFFFFFFFF
@A00738:647:H5NVNDSX7:2:1173:19976:28009 kraken:taxid|9606
CTGTTCGCATAAAAAGTTATTTCAATTTACTTTCCCCTTATTTGAGTTATTATTTTTTTCCAATTTGATAATCAAAGCATAGTTTCTTATTTTTGTTTTAATTAATATTTCTTTGCTTGTTAATTCTTATGTTTTGGCTCTATTGAGGTG
+
FFFFFFFFFFFFFFFFFFFFFFFFFFFFFFFFFFF:F:FFFFFFFFF:FFFFFFFFFFFFFFFFFFFFFFFFFFFFFFF:FFF::FFFFFFFFFFFFFFF,FFFFFFFFFFFFFFFFFFFFFF::FFFFFF:,FFF:F:F:FFFFFFF:F
@A00738:647:H5NVNDSX7:2:1173:26585:28620 kraken:taxid|9606
TTCAATTTATAATATTCTTCTAATTTAATATACTGTACGTATTTATGCTATTGATTAGGGACTCTTCTTTTTAAAAAACTACAGGCATTTATAACCATAGGTTTCCATCTGACCACTGCTTTAGCCACAGCCTGTAAGTGTTGTGTTGTC
+
FFFFFFFFFFFFFFFFFFFFFFFFFFFFFFFFFFFFFFFFFFFFFFFFFFFFFFFFFFFFFFFFFFFFFFFFFF:FFFFFFFFFFFFFFFFFFFFFFFFF:FFFFFFFFFFFFFFFFFFFFFFFFFFFFFFFFFFF:FFFFFFFFFFFFF
@A00738:647:H5NVNDSX7:2:1173:30092:31000 kraken:taxid|9606
TTCTGGATGAAGACTAGTCGGGATATTGTGTCAATGACAGTAATTGAAGGCACTGGTGTTAAAGGCTGTAGATAGAGTTGTGATGAGTCAGAATTTTGAGCAATTTAAAAGTTAGATGTTGTACAGATTGTTGAAGGCTAGAATTGTTTT
+
FFFFFFFFFFFFFFFFFFFFFFFFFFFFFFFFFFFFFFFFFFFFFFFFFFFFFFFFFFFFFFFFFFFFFFFFFFFFFFFFFFFFFFFFFFFFFFFFFFFFFFFFFFFFF:FFFFF:FFFFFFFFFFFFFFFFFFFF:FFFFFFFFFFFFF
@A00738:647:H5NVNDSX7:2:1173:30074:32189 kraken:taxid|9606
TTCTGGATGAAGACTAGTCGGGATATTGTGTCAATGACAGTAATTGAAGGCACTGGTGTTAAAGGCTGTAGATAGAGTTGTGATGAGTCAGAATTTTGAGCAATTTAAAAGTTAGATGTTGTACAGATTGTTGAAGGCTAGAATTGTTTT
+
FFFFFFFFFFFFFFFFFFFFFFFFFFFFFFFFFFFFFFFFFFF:FFFFFFFFFFFFFFFFFFFFFFFFFFFFFFFFFFFFFFFFFFFFFFFFFFFFFFFFFFFFFFFFFFFFFFFFFFFFFFFFFFFFFFFFF:FFFFFFFFFFFF:FFF
@A00738:647:H5NVNDSX7:2:1174:16188:6699 kraken:taxid|9606
GGGATTATCTGAAATCTACAAACTCTGATGGGATTGTTGATTCCCATTGTTAGTATAATTTGTAAGAACAGTCCAACTTTCAAGGGTTTTGTTCGTTACAGTTTTCCTCATTTCTATTTAGAATAAATTACATTGCTATATTATTCTCCT
+
FFFFFFFFFFFFFFFFFFFFFFFFFFFFFFFFFFFFFFFFFFFFFFFFFFFFFFFFFFFFFFFFFFFFFFFFFFFFFFFFFFFFFFFFFFFFFFFFFFFFFFFFF:FFFFFFFFFFFFFFFFFFFFFFFFFFFFFFFFFFFFFFFFFF,F
@A00738:647:H5NVNDSX7:2:1174:9109:14732 kraken:taxid|9606
TCTGAAGAATTTGAAAGGCATAATTTCGTGCTTTAAATTTCATATAAGGAAAGAACGAATTTGCACATTCTAGGATAAGCTGTAACAGTGCATATTAGCGCAGTTCATGGCATTATGGCTACAGCTTAAATGTGGAAAGAGTTAAGAAAA
+
FFFFFFFFFFFFFFFFFFFFFFFFFFFFFFFFFFFFFF,FFF,FFFFFFFFFFFFFFFF:FFFFFFFFFFFFFFFFFFFFFFFFFFFFFFFFFFFFFFFFFFFFFFFFFFFF,FFFFFFFFFFFFFFFFF,FFFFFFFF,FFFFFF:F:F
@A00738:647:H5NVNDSX7:2:1174:3586:15154 kraken:taxid|9606
GATTGACAAAATCCAAGTCATAAAATTATGGTAGGTTTTTCTTCATGTAATTATTGTGTTTATGCAATAAATAAACTTTAAAATGGCTTTGCCCTCTGGCAACTAAGAATGAAAGGAAAACAGGATTGGGTTTTACTTTGATCATTAAAT
+
FFFFFFFFFFFFFFFFFFFFFFFFFFFFFFFFFFFFFFFFFFFFFFFFFFFFFFFFFFFFFFFFFFFFF:FFFFFFFFFFFFFFFFFFFFFFFFFFFFFFFFFFFFFFFFFFFFFFFFFFFFFFFFFFFFFFFFFF:FFFFFFFFFFFFF
@A00738:647:H5NVNDSX7:2:1174:28691:15890 kraken:taxid|9606
GAGAGGTAATGAGTAATAGCACAATCCTTGAAAACCACACGTTGATGAGAGAGCTGACCATCCTCCACCCTCAACCATCCACTTCATCCATGCTAGCCTTGGTACCTGGATAACTTCATGTCATTGAGTCTAACTATGTCTCATTATATT
+
FFFFFFFFFFFFFFFFFFFFFFFFFFFFFFFFFFFFFFFFFFFFFFFFFFFFFFFFFFFFFFFFFFFFFFFFFFFFFFFFFFFFFFFFFFFFFFFFFFF,FFFFFFFFFFFFFF:FFFFFFFFFFFFFFFFFFFFFFFFFFFFFFFFFFF
@A00738:647:H5NVNDSX7:2:1174:29053:16016 kraken:taxid|9606
GAGAGGTAATGAGTAATAGCACAATCCTTGAAAACCACACGTTGATGAGAGAGCTGACCATCCTCCACCCTCAACCATCCACTTCATCCATGCTAGCCTTGGTACCTGGATAACTTCATGTCATTGAGTCTAACTATGTCTCATTATATT
+
FFFFFFFFFFFFFFFFFFFFFFFFFFFFFFFFFFFFFFFFFFFFFFFFFFFFFFFFFFFFFFFFFFFFFFFFFFFFFFFFFFFFFFFFFFFFFF,FFFFFFFFFFFFFFFFFFFFFFFFFFFFFFFFFFFFFFFFFFFFFFFFFFFF:FF
@A00738:647:H5NVNDSX7:2:1174:26115:18537 kraken:taxid|9606
GTTAACTTTACTCCCTGCCTTTTCTTATCTTACTTTTGTGTTTCATTTTTTTTGTATGACACAAGTATTTCCTTAATAGGGTTGATTTTATTGCTTACAATCAAATAGCCTTACATGGTACATTCAACAATTGAAGAGATACAAGATGTA
+
FFFFFFFFFFFFFFFFFFFFFFFFFFFFFFFFFFFFFFFFFFFFFFFFFFFFFFFFFFFFFFFFFFFFFFFFFFFFFFFFFFFFFFFFFFFFFFFFFFFFFFFFFFFFFFFFFFFFFFFFFFFFFFFFFFFFFFFF,FFFFFFFFFFFFF
@A00738:647:H5NVNDSX7:2:1174:32886:26005 kraken:taxid|9606
AGATAAACTTTTATCCTGAATATGCAATTTTTTCCTATGTATTGATAACCTAGGTCATTAAAGATGATTAATGTCTGCCATATTCCACCAGCATTTAGAACAATTCTTAAAACCAGTTATAGTGGCACTAAAATTCATTCATCCAGCATT
+
,FFFFFFFFFFFFFFFFFFFFFFFFFFFF:FFFFFFFFFFFFFF:FFF:::FFFFFFF:F,FFFFFFFFFFFFFFFFFF:FFFF,FFFFFFFFFFFFFFFFFFFFFFFFFFFFFFFF:FFFFFFFFFFFFFFFFFFF:FF:FFFFFFFFF
@A00738:647:H5NVNDSX7:2:1174:11351:26537 kraken:taxid|9606
TGAGAATGTGATACCATTTTGATTTTAGGTGATTTGTGTATGACTTGGAAATGTCACAAGGATACCCTTTGGTAGGGGAATGTTTTATTCATTGTGCTAGAGCTTCGGTGGGGGTCTTTCAATCCAATATGTATCCTTAAGTTACAGGAC
+
FFFFFFFFFFFFFFFF:FFFFFFFFFFFFFFFFFFFFFFFFFFFFFFFFFFFFFFFFFFFFFFFFFFFFFFF:FFFFFFFFFFF:FFFFFFFFFFFFF:FFFFFFFFFFFFFFFFFFFFFFFFFFFFFFFFFFFFFFFFFFFFFFFFFFF
@A00738:647:H5NVNDSX7:2:1174:24089:26772 kraken:taxid|9606
TTAACTTAGTCCCTGAAAATTCTAACCCCATTCTTTCATGATTCCTTTCATAAGCAATTAACTTTCCTAAACAATCACCAAAGTAGAGAGTATTGAGCTTACAGTAAACCCCTCTTTTCTTAAAGTTTTGTTAATATCTGAAGAAACTTC
+
FFFFFFFFFFFFFFFFFFFFFFFFFFFFFFFFFFFFFFFFFFFFFFFFFFFFFFFFFFFFFFFFFFFFFFFFFFFFFFFFFFFFFFFFFFFFFFFFFFFFFFFFF:FFFFFFFFFFFFFFFFFFFFFFFFFFFFFFFFFF:FF:FFFFFF
@A00738:647:H5NVNDSX7:2:1174:16884:27070 kraken:taxid|9606
TATTGATAACTAACTTCTCAACATAACAGAAGAAAAGACAATGCAATTATACTTTGGTGATGTAGGAAAATAAATGTCAAATGGAATTCTGTAACAGGAAAACATGTTTTTAAAAATAAAGGCATTTTGATTCAAACAAAAAGTGAATGT
+
FFFFFFFFFFFFFFFFFFFFFFFFFFFFFFFFFFFFFFFFFFFFFFFFFFFFFFFFFFFFFF:FFFFFFFFFFFFFFFFFFFFFFFFFFFFFFFFFFFF,FFFFFFFFFFFFFFFFFFFFFFFF:FFFFFFFFFFFFFFFFFFFFFFFFF
@A00738:647:H5NVNDSX7:2:1174:12897:28181 kraken:taxid|9606
GAATACAGAGAAAAGTGTCTTAAAATTTTAGTTCCTGAAATATAATCTCAGCAAATAATAAATTAACAAAAGAAACCTAATTGATATATTTTTATTATTTCAGGAAACAGCAGGGGAATATATCAGGAAAATTTAGATGTTCTTTATAAA
+
FFFFFFFF:FFFFFFFFFFFFFFFFFFFFFFFFFFFFFFFFFFFFFFFFFFFFFFFFFFFFFFFFFFFFFFF:FFFFFFFFFFFFFFFF:FFFFFFFFFFFFFFF:FFFFFFFFFFF,FFFFFFFFFFFFFFFFFFFFFFFFFFFFFFFF
@A00738:647:H5NVNDSX7:2:1174:10348:31344 kraken:taxid|9606
GGACGACATTTGGGTCTGTGGACTTCTTGTTTAGTGGTGCGTTATTAGTTTTGTCCGGTAGCCTATGCTAAAGTCTATTTCCAGAATGTGTATCTATATGCACTGATGTTTATGCATGCGGTACATTTTGGAGGGTACTATGACATTGGC
+
FFFFFFFFFFFFFFFFFFFFFFFFFFFFFFFFFFFFFFFFFFFFFFFFFFFFFFFFFFFFFFFFFFFFFFFFFFFFFFFFFFFFFFFFFFFFFFFFFFFFFFFFFFFFFFFFFFFFFFFFFFFFFFFFFFFFFFFFFFFFFFFFFFFFFF
@A00738:647:H5NVNDSX7:2:1174:12825:32628 kraken:taxid|9606
CATTTTATTGTTTGCCTTTTAATGATAAAAATTTTTAATTAATATAATATGTTTTGACATATAAAAGTTTTGAATTTTTATGTAGTTAAATAAAATTTTCTTTTGCTTCAAAATTTCTTCTAAACTTTTTATAGGTTTACATTTTATATC
+
FFFFFFFFFFFFFFFFFFFFFFFFFFFFFFFFFFFFFFF:FF:FFFF:FFFFFFFF:FFFFFFFFFFFFFFFFFFFFFFFFFFFFFFF:FF:FFFFFFFFFFFFFFFFF:FFFFFFFF:FFF:F:FFFFFFFFF,FFFFFFFFFFFFFFF
@A00738:647:H5NVNDSX7:2:1175:12237:2080 kraken:taxid|9606
GTCTGAACTTAATGAATCTCAATGAAAACTTGATTAAATAATGACAGTCACAACTATATTGACTTAATGTTTATGTTTGAACAATACTTATTCAGGACTGATTGAGTTGGGCAGACCAGAGTTTTCACCAAGTTGGGCTATTCTTAGATG
+
F:FFFFFFF:FFFFFFFF:FFFFFFFFFF:::FFFFFF:FFFFFFF:FFFFFFF,:,FFFFFFFFFFFF:::FFFFFFFFFFFFFF:FFFFFFFFFFFFFFFFFFFFFF:FFFFFFFFFFF:FF:FFFFFF::FFF:FFFFFFFFFFFF:
@A00738:647:H5NVNDSX7:2:1175:18783:3959 kraken:taxid|9606
ATGAGAAAAATCTTTTATCAACAGAGGACATACCTTTACTATGTTTTTTGCAATTACAATTATATAACTCCCAAATATTTCTTTCTTTCTTCATGGTGTTTTAAATAATTCCTTTTATAAAATGTACAGGTTGTAATTAAACAAGTTCAT
+
FFFFFFFFFFFFFFFFFFFFFFFFFFFFFFFFFFFFFFFFFFFFFFFFFFFFF:FFFFFFFFFFFFFFFFFFFFFFFFFFFFFFFFFFFFFFF:FFFF:FFFFFFFFFFFFFFFFFFFFFFFFFFFFFFFFFF:FFFFFFFFFFFFFFFF
@A00738:647:H5NVNDSX7:2:1175:23339:5995 kraken:taxid|9606
CTCCTTGTCAAAATTAGGCTATCACATTTGAGGCAACTCTCAAATCTGTATTTATTTTACTGAACTACTGAGCAGTCTGCCACTTTTTACAGTTTCTAGCAGATAGAAAGTACTCAAAAAAGCATTAGCTACTTAAGTTTTGTTTTACTT
+
FFFFFFFFFFFF:FFFFFFFFFFFFFFFFFFFFFFFFFFFFFFFFFFFFFFFFFFFFFFFFFFFFFFFFFFFFFFFFFFFFFFFFFFFFFFFFFFFFFFFFFFFFFFFFFFFFFFFFFFFF::FFFFF:FFFFFFFFFFFFFFFFFFFFF
@A00738:647:H5NVNDSX7:2:1175:23122:6057 kraken:taxid|9606
CTCCTTGTCAAAATTAGGCTATCACATTTGAGGCAACTCTCAAATCTGTATTTATTTTACTGAACTACTGAGCAGTCTGCCACTTTTTACAGTTTCTAGCAGATAGAAAGTACTCAAAAAAGCATTAGCTACTTAAGTTTTGTTTTACTT
+
FFFFFFFFFFFFFFFFFFFFFFFFFFFFFF:FFFFFFFFFFFF:FFFFFF:FFFFFFFFFFFFFFFFFFFFFFFFFFFFFFFFFFFFFFFFFFFFFFFFFFFF:FFFFFFFFFFFFFFFFFFFF,FFFFFFFFFFFFFFFFFFFFFFFFF
@A00738:647:H5NVNDSX7:2:1175:4517:6590 kraken:taxid|9606
TACCGTGGGGAAGGGGCCTGGCTGACTGCAACGGTCTGCTGGGGGAGGTGCTACCATCTCTGAGGCCCGGCTGGAGATGCCGTCGCTATCGACGCCTTGGCGCGTCTCACAAGTTTCTTTCGTTTTGGTCTCTATCTTTTCTCTTAGAGG
+
FFFFFFFFFFFFFFFFFFFFFFFFFFFFFFFFFFFFFFF:FFFFFFFFFFFFFFFFFFFFFFFFFFFFFFFFFFFFFFFFFFFFFFFFFFFFFFFF,F:FFFFFFFFFFFFFFFFF:FFF:FFFFF:FFFFFFFFFFFFFFF:FFF:FFF
@A00738:647:H5NVNDSX7:2:1175:20012:12508 kraken:taxid|9606
CTGTGTTGAAACCCCTGTTTCTGGCCACTTAAGTGTCTTTCTCCTCTTTCTTAGTTTAGTTCTTTGTTTTGGTATGTCCTCTATTAGCTTCTTGAGGAAGAAACGAAATTACTCTTGGCCCTTTATACCTAAAAATGTCTTTATTCTAGC
+
FFFFFFFFFFFFFFFFFFFFFFFFFFFFFFF:FFFFFFFFFFFFFF:FFFFFFFFFFFFFFFFFFFFFFFFFF:FFFFFFFFFFFFFFFFFFFFFFFF:F:FFFFFFFFFFFFFFFFFFFFFFFFFFFFFFFFFFFFFFFFFFFFFFFFF
@A00738:647:H5NVNDSX7:2:1175:6732:27743 kraken:taxid|9606
ATTAACGATTATCTTAAGATATTCCACATCCACGGGTAGTACTCAATATTAAAGTGCTTTCAAGTGTACCCCCAATAATCTATAGATTAATTTTAATTCCAAAATCCAAGCAGTGTTTTTCATATAGATGTTGCACAGATTTTAGTATTT
+
F:FFFFFFFFFFFFFFFFFFFFFFFFFFFFFFFFFFFFFFFFFFFFFFFFFFFFFFFFFFFFFFFFFFFFFFFFFFFFFFFFFFF:FFFFFFFFFFFFFFFFFFFFFFFFFFFFFFFFFFF:FFFFFFFFFFFFFFFFFFFFF:FF:FFF
@A00738:647:H5NVNDSX7:2:1175:7464:29575 kraken:taxid|9606
GAAGGACACATATAAAAGGATGCAGAGACATTAAAAGGTGAAGATGTCACCCTAGAAGTGAGTGTTACAGAATCTCAAAAAAAATATTTTGATAATATCACAAAAGAGGATGAGTTTCTGTTTTTACTAAAAAAAATGATTCCAATGGTC
+
FFFFFFFFFFFFFFFFFFFFFFFFFFFFFFFFFFFFFFFFFFFFFFFFFFFFFFFFFFFFFFFFFFFFFFFFFFFFF:FFFFFFFFFFFFFFFFFFFFFFFFF:FFFFFFFFFFFFFFFFFFFFFFFFFFFFFFFFFFFFFFFFFFFFFF
@A00738:647:H5NVNDSX7:2:1175:19171:31657 kraken:taxid|9606
ATCCACTGAGATGTAAGCAAGAGTCAGCTGAGTGAGGCTTCCCAGAAAGCCATAGCTTTCTTGATGAGGAAGGACAAGCACAGCCGCGCTGCCCCTTCTGCCTCGTTCTTCACTTTGCTCTGGTCTCATTCTTCTTTCCTTGCACTGTGG
+
FFFFFFFFFFFFFFFFFFFFFFFFFFFFFFFFFFFFFFFFFFFFFFFFFFFFFFFFFFFFFFFFFFFFFF:FFFFFFFFFFFFFFFFFFF:FFFFFFFFFFFFFFFFFFFFFFFFFFFFFFFFFFFFFFFFFFFFFFFFFFFFFFFFFFF
@A00738:647:H5NVNDSX7:2:1175:27823:35963 kraken:taxid|9606
TATTAACAATTATTTATATTTGATTACATATCATACATGATCTAGGGATAATTTAAAATATACAGGAGTACGTGCATAGATTATATGCAACATTTTACATAAGGAAGTTGAGGATCCACTAAGTTTAGTGTTGGCAGCATCCTGGAACCA
+
FF:FFFFFFFFFFFFFFF:FFFFFFFFFFFFFFFFFFFFFFFFFFFFFFFFFFFFFFFFFFFFFFFFFFFFFFFFFFFFFFFFFFFFFFFFFFFFFFFFFFFFFFFFFFFFFFFFFFFFFFFFFFFFFFFFFFFFFFFFFFFFFFFFFFF
@A00738:647:H5NVNDSX7:2:1176:12509:1830 kraken:taxid|9606
TTTTCATTTTGTTTTTGTTTGTTTGTTTTTGCCTAGCTTCCTGCATTAGCTTCAGAACTTGGCAAGTATTCTGTAGGGAAAATCATGCTCATATTTGGAGTATTTCAGGATACAACTTTATTACTTCAGCAACATGTGTCTGCTAAAAGC
+
F,FFFFFFFFF:FFFFFFFFFFFFFFFFF:FFFFFFFF:FFFFFFFFFFFFFFFFFFFFFFFFFFFFFFFFFFFFFFFF:FFFFFFFFFFFFFFFFFFFF:FFFFFF:FFFFFF:FFFFFFFFFFFFFFFF:FFFFFFFFFFFFFFFFFF
@A00738:647:H5NVNDSX7:2:1176:18141:3129 kraken:taxid|9606
TGGTAAGAAGCAAAACTGTCATCAGAATTTACAAGATTGCTTGGCTCCCAAAGGATATACACTTTTGCCTCTTCAGTGAAAACACCTCTCCCCTTAGAAGTTCTCTTAACCAACCTCTACTTAGCACAAAGTTCTCCATGGACACCTAGG
+
FFFFFFF:FFFFFFFFFFFFFFFFFFFFFFFF:FFFFF:FFFFFFFFFFFFFFFFFFFFF:FFFFFFFFFFFFFFFFFFFF:F,F:FFFFFFFFFFFFFFFFFFFFFFFFFFFFFFFFFFFFFFFFFFFFF:FFFF,FFFFFFFFFFFFF
@A00738:647:H5NVNDSX7:2:1176:12554:4914 kraken:taxid|9606
TTTTCATTTTGTTTTTGTTTGTTTGTTTTTGCCTAGCTTCCTGCATTAGCTTCAGAACTTGGCAAGTATTCTGTAGGGAAAATCATGCTCATATTTGGAGTATTTCAGGATACAACTTTATTACTTCAGCAACATGTGTCTGCTAAAAGC
+
FFFFFFFFFFFFFFFFFFFFFFFFFFFFFFFFFFFFFFFFFFFFFFFFFFFFFFFFFFFFFFFFFFFFFFFF:FFFFFFFFFFFFFFFFFFFFFFFFFFFFFFFFFFF,FFFFFFFFFF:FFFFFFFFFFFFFFFFFFFFFFFFFFFFFF
@A00738:647:H5NVNDSX7:2:1176:28809:4977 kraken:taxid|9606
AAGCTCTGACTCAGATCTACAAAAACTCAGCCATCTAAATTAACTTGTCTTGGCAAAACTGGTTTACCCTCAAGTAACCCACGTTAGAATTCCTGGACAGGATGCTGGCAGCTGCTACCCATCAACATTTCACATCCACTGAGGTGGTAA
+
FFFFFFFFFFFFFFFFFFFFFFFFFFFFFFFFFFFFFFFFFFFFFFFFFFFFFFFFFFFFFFFFFFFFFFFFFFFFFFFFFFFFFFFFFFFFF,FFFFFFFFFFFFFFFFFFFFFFFFFFFFFFFFFFFFFFFFFFFFFFF:FFFFFFFF
@A00738:647:H5NVNDSX7:2:1176:22688:7529 kraken:taxid|9606
CACCGCGCCCAGCATCCTACTGATTCAAGAGACCACAGTGAAAGGTCTGTAAAGAAGTCACATGAAGTGATTTCAGAGTTGAGGATGAAAGTCATAAAATGTAAAGTAGCCTTTTCAAAAAACCCCATATAATTAGGTTTTTTAATTGCC
+
FFFFFFFFFFFFFFFFFFFFFFFFFFFFFFFFFFFFFFFFFFFFFFF:FFFFFFFFFFFFFFFFFFFFFFFFFFFFFFFFFFFFFFFFFFFFFF:FFFFFFFFFFFFFFFFFFFFFFFFFFFFFFFFFFFFF:FFFFFFFFFFFFFFFFF
@A00738:647:H5NVNDSX7:2:1176:16803:19132 kraken:taxid|9606
TCATTTATTTTATGGCTAAACATATATGCTCATTATTCATATTATATATCAATGGTTCCAGGGGAAAAATAGATGCACATTTGATGTGCAAATTATGTAAAAGTGTTTAGGACTTGGCTATATATGTTTCTTTGGTGGAGAAATATCTAT
+
FFFFFFFFFFFFFFFFFFFFFFFFFFFFFFFFFFFFFFFFFFFFFFFFFFFFFFFFFFFFFFFFFFFFFFFF:FFFFFFFFFFFFFFFFFFFFFFFFFFFFFFFFF:F,FFFFFFFFFFF,FFFFFFFFFF,:FFFFFFFFFFFFFFFFF
@A00738:647:H5NVNDSX7:2:1176:9561:20932 kraken:taxid|9606
GAAATGCATTTCTCCCAGCACTTTAATGTACTTTACGGGCATGAAAAATCATAAAAGTGTTTCAGTCAGCAGTTCAAGAGTCAGACTTCTGTTACATACATATATATATATGGCTAACTGAAGGAAAGTGATACAAATAAACTAGAAATG
+
FFFFFFFFFFFFFFFFFFFFFFFFFFFFFFFFFFFFFFFFFFFFFFFFFFFFFFFFFFFFFFFFFFFFFFFFFFFFFF:FFFFFFFFFFFFFFFFFFFFFFFFFFFFFFFFFFFFFFFFFFFFFF:FFFFFFFFFFFFFFFFFF:FF::F
@A00738:647:H5NVNDSX7:2:1176:18747:23469 kraken:taxid|9606
TGTGGATCAATACGGGTTCACCTTTTCATCTCAGGTCTAGTGATCAGGACTGTAGAGGCCACATTGTTCTGCCTCATAAATTTACGACCCATGTGAAATAACATGAGTGACAGTAAGGACAAGGAGATTGGCTGTAACTTGGGAGGGTAA
+
FFFFFFFFFFFFFFFFFFFFFFFFFFF:FFFFFFFFFF:FFFFFFFFFFFFFFFFFFFFFFFFFFFFFFFFFFFFFFFFFFFFFFFFFFFFFFFFFFFFFFFFFFFFFFFFFFFFFFFFFFFFFFFFFFFFFFFFFFFFFFFFFFFFFFF
@A00738:647:H5NVNDSX7:2:1176:6207:24267 kraken:taxid|9606
ATCATTCAAATTACAGATCACAAATACAATAAAACTCTAACTAATTAGATCAAAAAAAACTCATGCATAAGCATTCAAAGTAACATGTATACATTAATTTTAAAATATTTTTATACAAGAAAAAGAAGTGATCATCTTCTAACTCTAAAT
+
,:F,,:,:FF,,,FFF:FF,FF,,,,,FFF:,,,FF:F,F:,,:F,,:,F,,F,F,,,,:FFFFFF,FFFFF,:FF,FFF,,:F,,F,,F,F,FFF,,F:FFFF:,F,FFFFFFF,FFF,,FF,,,,,,F:FF:FFF:F,::,F,F,,F,
@A00738:647:H5NVNDSX7:2:1176:3974:25191 kraken:taxid|9606
GTTAGTAGTGGCAGCTTCCAAACTCCTTACAAGTGGAATTGGAAGTTATGATCTTTTTATTCAATTCATACATGTTTTACTTACACTTCTTCCCTAACTCCTGCCCTCTCTCCCTATTCTCCATATTTGGTTGGTATAATTTGTTTGTTT
+
FFFFFFFFFFFFFFFFFFFFFFFFFFFFFFFFFFFFFFFFFFFFFFFFFFFFFFFFFFFFFFFFFFFF:F:FFFFFFFF,F,:,F:,F::FF:FFFFFF:,FF,,FF:F:FF,FFFFFFFFFF,F:FFFFF:FFFFFFF::FFFFFFF:F
@A00738:647:H5NVNDSX7:2:1176:5990:25394 kraken:taxid|9606
CCTACTGTGGGCCAGGCCCTGCACTAAGGGTTAGAGCAGAAGAGATGCATTAGGTACAACCCCTGTCCTTGGGGAGATCTTAGTCCACTGGCCTGGGGGGACTCCCCGTTTCCAAGACTTCATGGAGACCACTGCTTCTCTGTGAACACA
+
FFFFFFFFFFFFFFFFFFFFFFFFFFFFFFFFFFFFFFFFFFFFFFFFFFFFFFFFFFFFFFFFFFFFFFFFFFFFFFFFFFFFFFFFFFFFFFFFFFFFFFFFFFFFFFFFFFFF:FFFF:FFFFFFFFFFFFFFFFFFFFFF,FFFFF
@A00738:647:H5NVNDSX7:2:1176:7111:27085 kraken:taxid|9606
GTTAGTAGTGGCAGCTTCCAAACTCCTTACAAGTGGAATTGGAAGTTATGATCTTTTTATTCAATTCATACATGTTTTACTTACACTTCTTCCCTAACTCCTGCCCTCTCTCCCTATTCTCCATATTTGGTTGGTATAATTTGTTTGTTT
+
FFFFFFFFFFFFFFFFFFFFFFFFFFFFFFFFFFFFFFFFFFFFFFFFFFFFFFFFFFFFFFFFFFFFFFFFFFF:FFF,,FFFFFFF:FFFFFFFFFFF:FFF:FFFFFFFFFFFFFFFFF:FFFFFFFFFFFFFFFFFFFFFFFFFFF
@A00738:647:H5NVNDSX7:2:1176:31087:27273 kraken:taxid|9606
AATCATCTTATAAGTGGTCAGTGGTAAAAATTTGTCAGCAACTTTTACCCACAATTAGACCTTTTAAAAAAATAATTTCAAAATCAGGGAAAAAATTCAGATTGATTAGTCCTCATGATTTTAAGGTTATCAGTGTCAGAACAAGGAAAG
+
FFFFFFFFFFFFFFFFFFFFFFFFFFFFFFFFFFFFFFFFFFFFFFFFFFFFFFFFFFFFFFFFFFFFFFFFFFFFFFFFFFFFFFFFFFFFFFFFFFFFFFFFFFFFFFFFFFFFFFFF:FFFFFFFFFFFFFFFFFFFFFFFFFFF:F
@A00738:647:H5NVNDSX7:2:1176:19226:33004 kraken:taxid|9606
GAAGGAATTGGGTTCTTTGGTGACTGAAATTTGATCCCAGAGAACAACTTCATGTACTACTTTGGAAAGAGCTCAGAAAATCTGGGGATAGATTCTATAATTTCAGAGTATTAGAACTAGAAAGGCTTTTAATATAAACTTCTCATTTTC
+
FFFFFFFFFFFFFFFFFFFFFFFFFFFFFFFFFFFFFFFFFF,FFFFFF:FFFFFFFFFFFFFFFFFFFFFFFFFFFFFFFFFFFFFFFFFFFFFFFF:FF:FFFFFFFFFFFFFFFFFF:FFFFFFFFF:FFFFFF,FFFFFFFFFFFF
@A00738:647:H5NVNDSX7:2:1176:8214:33285 kraken:taxid|9606
AAATATGTTCTTCTTGTGCCTATGAGTAGAATGAGGGAATGGATATAAATAAATTAACAAAATTTCTGAAACATTTGGACCAGGCAAACCCACCGTTAGACAACCAAGTATCTCAATTCTCTAGGCAGGTGATACGTGAAGAAGAAGAGG
+
FFFFFFFFFFFFFFFFFFFFFFFFFFFFFF:FFFFFFF:FFFFFFFFFFFFFFF:FFFFFFFFFFFFFFFFFFFFFFFFFFFFFFFFFFFFFFFFFFFFFFFFFFFFFFFFFFFFFFFFFFFFFFFFFFFFFFFFFFF:FFFFFFFFFFF
@A00738:647:H5NVNDSX7:2:1176:7093:34006 kraken:taxid|9606
TACCTGCTCAGTTAAAACCCCCTTACTTTCTGAACCACACAAAAAGAACTATTTTTGTTGTTTTAAAATCACAGCTGAACATAACACCAATGAAATAATTTCATTCCTAGCAGCTAAAAAAAAAAATCTAGTGTCTCTAAATCAAACAGA
+
FFFFFFFFFFFFFFFFFFFFFF:FFFFFFFFFFFFFFFFFFFFFF:FFFFFFFFFFFFFFFFFFFF:FFFFFFFFFFFFFFFFFF:FF:FFF:FF:FFFFFFFFFFFFFFFFFFFFFFFFF:FFF:FFFFFFFF:FFFF,FFF:F,FF:,
@A00738:647:H5NVNDSX7:2:1176:1244:34741 kraken:taxid|9606
CGTTTCTGTGTCCTGTCTACAATCCGGCTGCAGTTCCTCCTCGGACGGCCGCTGAGAGGAGACACTGAGCTGCCGAGGCAGAGAAGCTTGCACCGAGGAGACGCCAAAGGCGCCCGGAGCCCGCGAGATCCCGGCAGAGACCCTTCCCGA
+
FFFFFFFFFFFFFFFFFFFFFFFFFFFFFFFFFFFFFFFFFFFFFFFFFFFFFFFFFFFFFFFFFFFFFFFFFFFFFFFFFFFFFFFFFFFFFFFFFFFFFFFFF,FFFFFFFFFFFFFFFFFFFFFF:FFFFFFFFFFFFFFFFFFFFF
@A00738:647:H5NVNDSX7:2:1177:18448:1595 kraken:taxid|9606
CATAAGAATAGAAATGAGTGAAAGTTAATAAAATAAAAATTAGATAAAAACAGAAAAAAAGTCAATGGTTCTAACTTGGTTAATTTGAAAGGATTAATAAAATTGATATAAACCTGCTGGGATGATTTTACAAAAAGGAGGGAACAAGGA
+
FFFFFF:FFFFFFFFFFFFFFFFFFFFFFFFFFFFFFFFFFFFFFFFFF,FFFFF:F:FFFFFFFFFFFFFFFFFFFFFFFFFFFFF,FFFF:FFFFFFFFFFFFFFFFFFFFFFFFFFFFFFF:FFFFFFFF:FFF:F:FFFFFFFFFF
@A00738:647:H5NVNDSX7:2:1177:8187:5619 kraken:taxid|9606
TTTTTTAATACCTATTGAACTGTGTTTCCTTAAACAAAACACGGGAGCTGAACAACTTGGACTCCTGGAATTATAAAGATCAAGTGTGCTACAAAGAGTGTATTTATTAAGTGTGCTACAAAGATTTATTAAGATACAAAAAGGTTTTTT
+
FFFFFFFFFFFFFFFFFFFFFFFFFFFFFFFFFFFFFFFFFFFFFFFFFFFFFF:FFFFFFFFFFFFFF:FFFFFFFFFFFFFFFFFFFFFFFFFFFFFFFFFFFFFFFFFFFFFFFFFFFFFFFFFFFFF,F:FFFFFFF:F:FFFFFF
@A00738:647:H5NVNDSX7:2:1177:13331:9298 kraken:taxid|9606
CTGTTCTTCCTGCCAGAAACACACTTCTCCCTCCTTTGTCTGCCTAACACACTTGAACTTCTCCTTTCTTCAAATGACACCGTATCTAGGAAGGCTTCCCCTGTCTCCCGAGCATGGCTAATTGCTCAGCCCTTTAGCCTTTGAGCATTC
+
FFFFFFFFFFFFFFFFFFFFFFFFFFFFFFFFFFFFFFFFFFFFFFFFFFFFFFFFFFFFFFFFFFFFFFFFFFFF:FFFFFFFFFFFFFFFFFFFFFFFFFFFFFFFFFFFFFFFFFFFFFFFFFFFFFFFFFFFFFFFFFFFFFFFFF
@A00738:647:H5NVNDSX7:2:1177:23701:15577 kraken:taxid|9606
CTACTTTGAATTTTCTGAAATTTAGCTCTTTGATCGGGGTTTACTTAAATTGGGCTGAAAATCTTGGACCAGGAGGAACCTTTTGGGAAGAAGTAAAAGAAGCCTTTGAACATCCAACACTAACAATAGAGACAACAAAGAATCAATCTT
+
FFFFFFFFFFFF:FFFFFFFFFFFFFFFFFFFFFFFFFFFFFFFFFFFFFFFFFFFFFFFFFFFFFFFFFFFFFFFF,FFFFFFFFFFFFF:FFFFFFFFFFFFFFFFFFFFFFFFFFFFFFFFFFFFFF:FFFFFFFFFFFFFF:FFFF
@A00738:647:H5NVNDSX7:2:1177:13295:17033 kraken:taxid|9606
TTCCCATGAATATTATTTAATCAAAATTTCATTTAGAGTTCTAATCAAATCTTAATTTCCCCAGTAGAGAAAGTAGCTGTCCCTAGTTGTACCAGTTCATGCTCCAACCTAATTAGGATGCCCTGCAGGCTCCCTATGGAGTCAATACCC
+
FFFFFFFFFFFFFFFFFFFFFFFFFFFFFFFFFFFFFFF:FFFFFFFFFFFFFFFFFFFFFFFFFFFFFFFFFFFFFFFFFFFFFFFFFFFFFFFFFFFFFFFFF,FFFFFFFFFFF:FFFFFFFFFFFFFFFFFFFFFFFFFFFFFFFF
@A00738:647:H5NVNDSX7:2:1177:30671:20917 kraken:taxid|9606
AAAAAAGCAATCTGTCCGTACTTAGGAATGCTGGAATAAAAAACAGTATAAGTCTCTGAAATTTTTCTCTTTCAAGATTGTTTTTGTTCTTCTTTGTCTTCAGAATGTCCATGATAATTTTAGACTCTCTTTATACAATTCTGGAAAACC
+
FFF:FFFFFFFFFFFFFFFFFFFFFFFFFFFFFFFFFFFFFFFFFFFFFFFFFFFFFFFFFFFFFFFFFFFFFFFFFFFFFFFFFFFFFFFFFFFFFFFFFFFFFFFFFFF:FFFFFFFFFFFFFFFFF:FFFFFFFFFFFFFFFF:FFF
@A00738:647:H5NVNDSX7:2:1177:23059:34507 kraken:taxid|9606
CCAGCAATCTACATCCCATCACATTTGGTGTTTATGTTAGCAATAGATTTTGATTTTAGGCACCCAGAATGAGGAAGCTATGATATTCAGTATTCTCAGCCCTATATTAATTAGTCGTATGTATCGCAGGTTGTTTACAAAAATTTAAAC
+
FFFFFFFFFFFFFFFFFFFFFFFFFFFFFFFFFFFFFFFFFFFFFFFFFFFFFFFFFFFFFFFFFFFFFFFFFFFFFFFFFFFFFFFFFFFFFFFFFFFFFFFFFFFFFFFFFFFFFFFFFFFFFFFFFFFFFFFFFFFFFFFFFFFFFF
@A00738:647:H5NVNDSX7:2:1178:1470:1251 kraken:taxid|9606
GATATTCTCTTAGCTTATGGTTTGCCATTTGATTAGTGGCCTAAAAATAATAATATGATTGTCTGAAAAACAAATGCCTTCACTCTTTTTTTGGGAGACACAAATGTTAAGTTTTTGTGATTTAAAAGGAAGAGAGATTTAAATGAGAGA
+
,,F,:FFFFFFFFFFFFFFFFFFFFFFFFFFFFFFFFFFFFFFFFFFFFFFFFFFFFFFFFFFFFFFFFFFFFFFFFFFFFFFFF,,FFF:FFFFFFFF:F:FF:F:,FFFF:FFFFFFF:,FFF:FFFFFFFFFFFFFFFFFFFFFFFF
@A00738:647:H5NVNDSX7:2:1178:32497:1783 kraken:taxid|9606
GACTCACTGATCATGCAGACAGGATGTCAGGAATCCCTGGAAGCTCAGGGGCAGGCCATAGGGACTCCACTTGCCACCCTGACTGACTCAATGTGTCCACTCTGAGTGTCCCCTGAAGAAATACATCATCTGCCATCTGAGGGCAGGCAG
+
FFFFFFFFFF:FFFFFFFFFF,FFFF:FF:FF,,FFFF::F,,FFF:FFFFFFFFFFFFFFF,FFFFFFFFFFFFFFFFF:FF,FFFFFFFF:FFFFFF,FFFFFFFF:FFFFF:FFF,FFFFFFFFFFFFFFFFFF:F:FFFFFFFFFF
@A00738:647:H5NVNDSX7:2:1178:26973:3615 kraken:taxid|9606
ACCTGACTCAAAGAAATCAAATAAAAAATGATATGGCATTTGTTGAGTTAGCATGGCCTTCAGGAACTTGAAAATTAATTAAAGTGCTTACTGTTTGCTTTTTTTAGTTTATATACTTACTACTGTCCCAATCAAACTGAAAGCCTAAAA
+
FFFFFFFFFFFFFFFFFFFFFFFFFFFFFFFFFFFFFFFFFFFFFFFFFFFFFFFFFFFFFFFFFFFFFFFFFFFFFFFFFFFFFFFFFFFFFFFFFFFFFFFFFFFFFFFFFFFFFFFFFFFFFFFFFFFFFFFFFFFF:FFFFFFFFF
@A00738:647:H5NVNDSX7:2:1178:20265:4272 kraken:taxid|9606
AAAAATTCCCAAATGAATGTGGCATATGAATTACTAACATTTAATGTTAATTATTTCTAAATTTCTTTTTTATCTCACTTCTTGGATAGTTTAGTATAGACTCGGTAGGCAAACCAGCTTTCGTTCAAAGCTAGGCTCTAGCGTTAATGG
+
FFFFFFFFFFFFFFFFFFFFFFFFFFFFFFFFFFFFFFFFFFFFFF:FFFFFFFFFFFFFFFFFFFFFFFFFFFFFFFFFFFFFFFFFFFFFFFFFFFFFFFFFFFFFFFFFFFFFFFFFFFFFFFFFFFFFFFFFFFFFFFFFFF:FFF
@A00738:647:H5NVNDSX7:2:1178:31792:6856 kraken:taxid|9606
ATGAAAGGGTGTTTTATTTTTCCAAATGCTTTTCTGTGTCTACGAAGATGTTTATTCCAATCCTACAAAGCTATACAACTTCCAATTACGGATAGTTAACTTTACTCCCTGCCTTTTCTTATCTTACTTTTGTGTTTCATTTTTTTTGTA
+
FFFFFFFFFFFF:FFFFFFF:FFFFFFFFF,FFF,FF:FFFFFFFFFFFFF:FF:FFFFFFFFFFFFFFFFF:FFF:,FFFFFFFFFFFF,FFF:FFFFFFFFFFFFFFFFFFFFFFFFF:FFFFFFFFFFFFFFFFFFFFFFFFFFFFF
@A00738:647:H5NVNDSX7:2:1178:12807:7670 kraken:taxid|9606
CATTATGTCATGGTAAATGTTTCAGTGTGAAATAAAGCAGGAGGGGGGATAGTAAGTGCTGGCAGTGATAGAGAGTGCTGGGGAGTGCTGGCAAGCCTGGGGGTTTATATGGGAGTTGGTATGAGATCTGCTATTTTCAGGATGGTAGTC
+
FFFFFFFFFFFFFFFFFFFFFFFFFFFFFFFFFFFFFFFFFFFFFFFFFFFFFFFFFFFFFFFFFFFFFFFFFFFFFFFFFFFFFFFFFFFFFFFFFFFFFFFFFFFFFFFFFFFFFFFFFFFFFFFFFFFFFFFFFFFFFFFFFF:FFF
@A00738:647:H5NVNDSX7:2:1178:23818:7983 kraken:taxid|9606
AGTTTCATTTCATGAAAGATACTAGAAATATTGCTAAAAGGCAGATTCCTAGAACTACACCAGACCTCCTTGGATCAGAGGTTGTGAGAATGGGGCCTAGGAATTTATGTCGCTAATATGTTACTCAGGTAGTCACCCAGCGATGGGTGG
+
,F,FFFFFFFFFFFFFFFFF:FFFFFF:FFFFFFFF,:F,FFFFFF:FFFFF,FFFFFF::FFFFF::,FFFFFF,,FFFF,,F,F:FFF:FFFF,:FFFFFFFFF:,F:,,,F,,FFFFF,F,FFFF,FFFFFFFF:FFF,::FF:FF,
@A00738:647:H5NVNDSX7:2:1178:16342:9909 kraken:taxid|9606
CTATAAGCATTAAAAAACAACCTCTATTAGGGGTTCAGAAAATCTTAAGTGTATGAAATATTGAACACCATTATCTGTTCTTCAGGACTGGGCAATGATGCTGTGTCTGAGCTAGCTGTGAAGCTGATAATCTGTAACTCTAGTATTCTA
+
FFFFFFFFFFFFFFFFFFFFFFFFFFFFFFFFFFFFFFFFFFFFFFFFFFFFFFFFFFFFFFFFFFFFFFFFFFFFFF:FFFFFFFFFFFFFFFFFFFFFFFFFFFFFFFFFF:FFFF:FFFFFFFFFFFFF:FFFFFFFFFFFFFFFFF
@A00738:647:H5NVNDSX7:2:1178:32434:11788 kraken:taxid|9606
CGTCTTGTCGTCTTATCAATCCCTGCGGGGTTCAAAGCTGACACGTGCCACTGAAGGCGCCGCGCCACTCCATGCTGGTGAATCTTCCACTGCAGCTACCAAGCTCGTGCTGCCCTGGGCCACAGCAAGGAGCTTTGCTGGGAAGAGATT
+
FFFFFFFFFFFFFFFFFFF,FFFFFFFFFFFFFFFFFFFFFFFFFFFFFFF:FFFFFFFFFFFFFFFFFFFFFFFFFFFFFFFFFFFFFFFFFFFFFFFFFFFFFFFFFFFFFFFFFFFFFFFFFFFFFFFFFFFFFFFFFFF:FFFFFF
@A00738:647:H5NVNDSX7:2:1178:11605:19961 kraken:taxid|9606
AGACCTTTATGGGTTTTCATACAGTTTAAAAATGTTTATCTCCTTAATCCATCTGAGATTGATATCTGCTGGGAGGTAGGCTTCTAATTTTTTTTTTCAAATGTGTATTCAGTGGACCCTATACCATTTATTGATTAGTTCATTCTTTAC
+
FFFFFFFFFFFFFFFFFFFFFFFFFFFFFFFFFFFFFFFFFFFFFFFFFFFFFFFFFFFFFFFFFFFFFFFFFFFFFFFFFF:FFFFFFFFFFFFFF:FFFFFFFFFFF:F:FF,FFFFFF,FFFFFFFFFF:FFFF:FFFFFF:FFFF,
@A00738:647:H5NVNDSX7:2:1178:12581:21778 kraken:taxid|9606
AGACCTTTATGGGTTTTCATACAGTTTAAAAATGTTTATCTCCTTAATCCATCTGAGATTGATATCTGCTGGGAGGTAGGCTTCTAATTTTTTTTTTCAAATGTGTATTCAGTGGACCCTATACCATTTATTGATTAGTTCATTCTTTAC
+
FFFFFFFFFFFFFFFFFFFFFFFFFFFFFFFFFFFFFFFFFFFFFFFFF,FFFFFFFFFFFFFFFFFFFFFFFFFFFFFFFFFFFFFFFFFFFFFFFFFF:FFFFFFFFFFFFFFFFFFFFFFFFFFFFFFFFFFFFFFFFFFFFFFFFF
@A00738:647:H5NVNDSX7:2:1178:26485:22592 kraken:taxid|9606
ATATGTCTAGGTACATTATTGATCATATGGAGTTCTATGTTGATCATATGGAGTTGAGAAAGAAACATTTGTTGAAAATACTATCCATTCTCAATTAGGTTGTGTTTGTGCCTTTGTCTCTCATGTATTTTTAATCACAGATGTGAAAAA
+
FFFFFF::FF,FFFF:FFFFFFFFF:FFFFF,FF,FFFFFFFFFFFFFF:FFFFFFFFFFFFFFFFFFFFFFFF,FFFFFFFFFFFFFF:FFFF:FFFFFFFFFFFFFFFFFFFFFFFFFFFFFFFFFFFFFFFFFFFF:FF:FFFFFFF
@A00738:647:H5NVNDSX7:2:1178:3378:23218 kraken:taxid|9606
CTACTTTGAATTTTCTGAAATTTAGCTCTTTGATCGGGGTTTACTTAAATTGGGCTGAAAATCTTGGACCAGGAGGAACCTTTTGGGAAGAAGTAAAAGAAGCCTTTGAACATCCGACACTAACAATAGAGACAACAAAGAATCAATCTT
+
FFFFFFFFFFFFFFFFF:FFFFFFFFFFFFFFFFF:FFFFFFFFFFFFFFFFFFFFFFFFFFFFFFFFFFFFFFFFF:FFFFFFFFFFFFF:FFFFFF::FFFFFFFFFFFFFFFFFFFFFF:FFFFF:FFFFF:FFFFFFFFFFFFFFF
@A00738:647:H5NVNDSX7:2:1178:2546:23375 kraken:taxid|9606
ATCTTGCCAGAATTACCATTTAGAAAGCTTTTATTAAATTTGTATTTTATATGCATTTTCTTTTTTTATATAATTCACAATGGTTGCATCATTACTTGGCTATAAGAATCATGATTTAATTATAGAATAAATATCAGGAATTTTGTCTGC
+
FFFFFFFFFFFFFFFFFFFFFFFFFFFFFFFFFFFFFFFFFF::FFFFFF,FFF,FFFFFF:FFF:FFFFFFFFFFFFFFFFFFFFFFFFFFFFFFFFFFFFFFFFFFFFFFFFFFFFFFFF:F:FFFFFFFFFFFFFFFFFFFFFFFFF
@A00738:647:H5NVNDSX7:2:1178:26395:26663 kraken:taxid|76775
GCCAAATGCAGGGCAAATACCAACTGTCCATCAGTCCTCACGCAGGCCACTGTGTCCAGGAGGACGCGCCGTATGCGACGGCGCGTACGCTCGTCCAGTTCTGGCGGCGAAACGACCGACTCCCACCCGGGCTCCGTCCTGTAGGTACGA
+
FFFFFFFFFFFFFFFFFFFFFFFFFFFFFFFFFFFFFFFFFFFFFFFFFFFFFFFFFFFFFFFFFFFFFFFFFFFFFFFFFFFFFFFFFFFFFFFFFFFFFFFFFFFFFFFFFFFFFFFFFFFFFFFFFFFFFFFFFFFFFFFFFFFFFF
@A00738:647:H5NVNDSX7:2:1178:24858:28604 kraken:taxid|9606
CATTCATATAGCTTTGTATAGAATAACTTTAAAATAATTGTCTCAAAAAATTGATGTCCTCTTTACCCTATAGTAGTTCCTGAGTGTTTGAGATGGCACATTTTTAATATACAGGTCTGCTGACAAATTTTATCACCTGATTTAATCTTT
+
FFFFFFFFFFFFFFFFFFFFFFFFFFFFFFFFFFFFFFFFFFFFFFFFFFFFFFFFFFFFFFFFFFFFFFFFFFFFFFFFFFFFFFFFFFFFFFFFFFFFFFFFF:FFFFFFFFFFFFFFFFFFFFFFFFFFFFFFFFFFFFFFFFFFFF
@A00738:647:H5NVNDSX7:2:1178:24722:29058 kraken:taxid|9606
CTGGATGGTGCCCACCTATGTTAGTGAGGGCAGATCTTTACTCATTCTACAATTTGAACGTTCATCTTTTCCAAAAACACCTTTACAAACACACCCAGAAATGATGTTTTGCCAGCTCTCCACACATCTTTTAACCCAGTCAAATTGACA
+
FFFFFFFFFFFFFFFFFFFFFFFFFFFFFFFFFFFFFFFFFFF:FFFFFFFF:FFFFFFFFFFFFFFFFFFFFFFFFFFFF:FFFFFFFFFFFFFFFFFFFFFFFFFFFFFFFFFFFFFFFFFFFFFFFFFFFFFFFFFFFFFFFFFFFF
@A00738:647:H5NVNDSX7:2:1178:16206:32221 kraken:taxid|9606
AGATGTCTGATTTAGTTTTTGTTTATTTGTTTGTCTTCTTTATTCAAGTTTTTCATTGTTTTTGTTTTTTGATGGTTACTGGATATGCAATAGGGGTTTGACTGAGTTTCCTCTACCTTTCTTATATTTATACACTACCTTTTGCCTAGA
+
FFFFFFFFFFFFFFF:FFFFFFFFFFFFFFFFFFFFFFFFFFFFFFFFFFFFFFFFFFFFFFFFFFFFFFFFFF:FFFFFFFFFFFFFFFFFFFFFFFFFFFFFFFFFFFFFFFFFFFFFFFFFFFFFFFFFFFF,FFFF:FFFFFFF:F
@A00738:647:H5NVNDSX7:2:1201:4887:6010 kraken:taxid|9606
CCCACGGTAAGTGTTAATCTTCTAAAGATTGCCACCTAAACATGTGCTGAAGAGGCACTGCAGAGCAAGGGATGTTTATCTCTGCAATTCATTGGCCAAACTAAACCACCCACCAAAGGAATGGCCAAGTCATTTTAGCTAGGAAATGCT
+
FFFFFFFFFFFFFFFFFFFFFFFFFFFFFFFFFFFFFFFFFFFFFFFFFF:FFFFFFFFFFFFFFFFFFFFFFFFFF:FFFFFFFF:FFFF:FFFFFFFFFFFFFFFFFFFFFFFFFFF::FFFFFFFFFFF,FFFFFFFFFFFFFFFFF
@A00738:647:H5NVNDSX7:2:1201:5882:8296 kraken:taxid|9606
CCTGGATTGGAGTATATTGTGGTACCATATTGTACCAATTTAGGTAGGCTAAAAGTGTGTTTTCCAGAATTGCCTCCCATGCATAATTCTTAGTTAATGTAGCTCATCTGAAACCTCATTTGACTTATCTGACTTCCAAGGAGGCACATT
+
FFFFFFFFFFFFFFFFFFFFFFFFFFFFFFFFFFFFFFFFFFFFFFFFFFFFFFFFFFFFFFFFFFFFFFFFFFFFFFFFFFFFFFFFFFFFFFF:FFFF:FFFFFFFFFFFFFFFFFFFFFFFFFFFFFFFFFFFFFFFFFFFFFFFFF
@A00738:647:H5NVNDSX7:2:1201:30065:9502 kraken:taxid|9606
TGAATAGGAGTTTGCTTGACTACATAGCTACAACAAGGAATTAATTTAGCCAATGCTTCACACATGTGTTTAATTTAATTAATTCTTACAACATCTCTGTGCAGTAGGTATTAGCCTTGTTTCACGATGAGGAAACTCATACTCGAAGGA
+
FFFFFFFFFFFFFFFFFFFFFFFFFFFFFFFFFFFFFFF:FFFFFFFFFFFFFFFFFFFFFFFFFFFFFFFFFFFFFFFFFFFFFFFFFFFFFFFFFFFFFFFFFFFFFFFFFFFFFFFFFFF,FF:FFFFFFFFFFFFFFFFFFFFFFF
@A00738:647:H5NVNDSX7:2:1201:28158:11271 kraken:taxid|9606
ACCTCATCTATCAGATGTACCAGAGCAAAACGCAAGAAGCAAACAAACCAATGAACCAACAGGAAAGGTCGAGAACTTCTCCATAATCGATATTCACTCAGACAGAGAGACTAGCCTTGATAGAGGGTAATTAACAAGTGCTTTATCTAT
+
FFFFFFFF:FFFFFFFFFFFFFFFFFFFFFFFFFFF:FFFFFFFFFFFFFFFF:FFFFFF:FFF:FFFFFFFFFFFFFFFFFFFF:FF:FFFFFFFFFFF:FFFF:F:FFFF:FF:FFF::FFFFFFF:FFFFFFFFFFFFFF:FFFFFF
@A00738:647:H5NVNDSX7:2:1201:26811:21684 kraken:taxid|9606
ATCTAGGTTGTCTCCTGAAGTTTCCCACAGTGTGAATGTTACTAATTTAATCCCTCATAATATTACTTAACATGTTCCTCTGTCTCCTGCTTTTAATATAAATTGGTAATTATATCTAAAGGCTTGCTCAGAATCAGTTTTGATTTTTTG
+
FFFFFFFFFFFFFFF:FFFFFFFFFFFFFFFFFFFFFFFFFFFFF:FFF,FF:FFFFFFFFFFFFFFFFFFFFFFFFFFFFFFFFFFFFFFFFFFFFFF:FFFF:FFFFFFFFFFFFFFFFFFFFFFFFFFFFFFFFFFFFFFF,FFFFF
@A00738:647:H5NVNDSX7:2:1201:8919:23015 kraken:taxid|9606
AACTAAAACGCAATGAACTACTACTAACCACCCATAAAATGGAAGAAAAATTAAAAAGACTTAATAAGGTATTATTAATCAATAAAGTACAAAGTAAATGTACACATTCAATGGGAAACTAATCAGCAATTCAAAGGAATAAACTACTGA
+
FFFFFFFFFFFFFFFFFFFFFFFFFFFFFFFFFFFFFFFFFFFFFFFFFFFFFFF:FFFFFFFFFFFFFFFFFFFFFFFFFFFFFFFFFFFFFFFF:FFFFFFFFFFFFFFFFFFFFFFFFFFFFFFFFFFFFF,FFFFFFFFFFFFFFF
@A00738:647:H5NVNDSX7:2:1201:3902:23437 kraken:taxid|9606
CAAAAACAAGCAAACAAAAGAATCCCTCGATACAAGAGACATAAGTCTATGTGCATTTTCCCTTCTATTCTCTGTGATATCAACATCAAATAGTGATAGCAGAAAAGACTTGGTGGTGGGGCTGTTCTTTACTTCTTCTAAACCAAGCTG
+
FFFFFFFFFFFFFFFFFFFFFFFFFFFFFFFFFFFFFFFFFFFFFFFFFFFFFFFFFFFFFFFFFFFFFFFFFFFFFFFFFFFFFFFFFFFFFFFFFFFF:FF:FF:FFFFFFFFFFFFFFFFFFFFFFFFFFFFFFFFF::FFFF,FFF
@A00738:647:H5NVNDSX7:2:1201:20528:30060 kraken:taxid|9606
AACAAAGTCTGACAAAATAACAAATTTACAGAAAGTTATTGTAGCCCTATATTGCTGAAAACAAGGAAGTCCTGAAAAAAAGGCTGAAATAATGTAAGATTTAAATGAACAGTTGAATTACAACTGCTGTTGACAGATCCTCATGAAACA
+
FFFFFFFFFFFFFFFFFFFFFFFFFFFFFFFFFFFFFFFFFFFFFFFFFFFFFFFFFFFFFFFFFFFFFFFFFFFFFFFFFFFFFFFFFFFFFFFFFFFFFFFF:FFFFFFFFFFFFFFFFFFFFFFFFFFF:FFFFFFFFF::FFFFFF
@A00738:647:H5NVNDSX7:2:1201:11632:30185 kraken:taxid|9606
AGGCACAGTGGATGATTTCAAACGCTGAGAAGACACCAATCGACAGCCCTGGATGTGGAATGGGAGTGCTCTTTTATCCTGGCCTGCAACTGGGGCGGGCTTTCAGTCCAGTGCTAAGAAAACATGTGCGTAGAGTAATTTTGGACAATT
+
FFFFFFFF,FFFFFFFFFFFFFF,FFFFFFFFFFFFFFFFFFFFFFFFFFFFFFFFFFFFFFFFFFFFFFFFFFFFFFFFFFFFFFFF:FFFFFFFFFFFFF:FFFFFFFFFFFFFFFFFFFFFFFFFFFFFFFFFF,FFFFFFFFFFFF
@A00738:647:H5NVNDSX7:2:1201:20473:33098 kraken:taxid|9606
AGGATTATTTGGGCTCTTTTAAATATTTACATTTTTATATAAATTTTAATACTAGCATATAAATTTCTTCAAAAGTCTGCTAGTATTTTTATTGAGATTGCATTGAAACCATAAATATTCCTGGGAAGAATGGATGACTTAAATTTGTTG
+
FFFFFFF,FFFFFFFFFFFFFFFFFFFFFFFFFFFFFFFFFFFFFFFF:FFFFFFFFFFFFFFFFFFFFF:FF,FFFFFFFFFFFFFFFFFFFFFFFFFFFFFFFFFFFFFFFFFFFFFFFFFFFFFFFFFFFFFFFFFFF:FFFFFFFF
@A00738:647:H5NVNDSX7:2:1201:19750:33160 kraken:taxid|9606
AGGATTATTTGGGCTCTTTTAAATATTTACATTTTTATATAAATTTTAATACTAGCATATAAATTTCTTCAAAAGTCTGCTAGTATTTTTATTGAGATTGCATTGAAACCATAAATATTCCTGGGAAGAATGGATGACTTAAATTTGTTG
+
FFFFFFFFFFFFFFFFFFFFFFFFFFFFFFFFFFFFFFFFFFFFFFFFFFFFFFFFFFFFFFFFFFFFFFFFFFFFFFFFFFFFFFFFFFFFFFFFFFFFFFFFFFFFFFFFF::FFFFFFFFFFFFFFFFFFFFFFFFFFFFFFFFFFF
@A00738:647:H5NVNDSX7:2:1201:31919:34100 kraken:taxid|9606
GTAATGAAATAATCATGGCACCAAACCCCCATGACATGTATTTTAACTATATTACAAACCTGCACATGTAATACTGAAACTGGAATAAAAGTTAAAAAAAAGAAAGAAAAGAAAGCCAGATAAACTCACTGGCTTTACCACTAATGTTGG
+
FFFFFFFFFFFFFFFFFFFFFFFFFFFFFFFFFFFFFFF:FFFFFFFFFFFFFFFFFFFFFFFFFFFFF:,FFFFFFFFFFFFF,FFFFFFFFFFFFFFF:FFFFFFFFFFFFFFFFFF:FFFFFFFFFFFFFF:FFFFFFFFFFFFFFF
@A00738:647:H5NVNDSX7:2:1201:31928:34898 kraken:taxid|9606
CTGTTCTAAGCTGTTCCAACAGTTGAATGCTACCACATGAGTGAATCCAGGAGATACCAACAGAAGAACCACCTAGCCAACTCACAGAATCACGAAAAATATTGTTGTTTTAAACCTGTAAGTTTTGGGATGGTTTGTTATACAGCAATA
+
FFFFFFFFFFFFFFFFFFFFFFFFFFFFFFFFFFFFFFFFFFFF:FFFFFFFFFFFFFFFFFFFFFFFFFFFFFFFFFFFFFFFFFFFFFFFFFFFFFFFFFFFFFFFFFFFFFFFFFFFFFF:FFFFFFFFFFFFFFFFFFFFFFFFFF
@A00738:647:H5NVNDSX7:2:1202:7247:1266 kraken:taxid|9606
AGGGGTGAGCAGTGCTGAAACAGGACAGCCTGGATGCAGAGGCAGTCAGGCCTCCAGAACCATTTCTCAACTCCAGCCTCCAGCCACCTCCCAAATGCAAGCTGAGTGTGGCGCTCCCTGCTTATCCCATGGGTAAGGGCTCCCCAACCC
+
FFFFFFFFFFFFFFFFFFFFFFFFFFFFFFFFFFFFFFFFFFFFFFFFFFFFFFFFFFFFFFFFFFFFFFFFFFFFFFFFFFFFF:FFFFFFFFFFFFFFFFFFFFFFFFFFFFFFFFFFFFF,FFFFFFFFFFFFFFFFFFFFFFFFFF
@A00738:647:H5NVNDSX7:2:1202:26413:1611 kraken:taxid|9606
AAATGCAGGGAAGAGGCAGCCAGGGTATGAGGGAGTCAGTGGGAATATTCAAGGATTGTGGTTCTGTGCCTCTCCGCGAGATCACTCTTCCTAAACACCTTTGTTCTCAGATAAGCGCCTGCTCCATCTCCATGGACGGCTTCTGTTGTC
+
FFFFFFFFFFF:FFFFFFFFFFFFFFFFFFFFFFFFFFFFFFFFFFFFFFFFFFFFFFFFFFFFFFFFFFFFFFFFFFFFFFFFFFFFFFFFFFFFFFFFFFFFFFFFFFFFF:FFFFFF:FFFFFFFFFFFFFFFFFFFFFFFFFFFFF
@A00738:647:H5NVNDSX7:2:1202:15320:4038 kraken:taxid|9606
AATAAAACAAACCAGAGCTTCTTCCCCAAATCCCAGTGAGGTTCCTGCCTCTGGGCAGGAAGGAGTGGCCTTTGCTCCTGGGGAAAGGAACTAAAGAGGATTCTGGAGGACTCTGGGCTCCCACAGCCTCTGGGACTCTCAGGCCTCCTC
+
FFFFFFFFFFFFFFFFFFFFFFFF:FFFFFFFFFFFFFFFFFFF:F:FFFF,FFFFFFFFF:FF:FFFFF:FFFFFF::FFFFFFFFFFFFFFFFFFFFFFFFFFF:FFFFFFFFFFFFFFFFFFFFFFF:FFFFFFFFFFFFFFFFFFF
@A00738:647:H5NVNDSX7:2:1202:5267:12179 kraken:taxid|9606
GTGTCACCATTCCTCATAAAAACTAAATTACTTGATGTCAATTTCAGTTTATTGGTCCATCCTAGAAAGACCCAGTGGTTCATTCACAAAGAAATAGAAATGTATTCTGCTTATGGATTTGTCTTTCCTGCCAATAGGGCTCAGACAGTA
+
FFFFFFFFFFFFFFFFFFFFFFFFFFFFFFFFFFFFFFFF:FFFFFFFFFFFFFFFFFFFFFFFFFFFFFFFFFFFFFFFFFFFFFFFFFFFFFFFFFFFF:FFFFFF:FFFFF::FFFFFFFFFFFFFFFFFFFFFFF:FFFFFFFFFF
@A00738:647:H5NVNDSX7:2:1202:3839:12868 kraken:taxid|9606
AGGGGTGAGCAGTGCTGAAACAGGACAGCCTGGATGCAGAGGCAGTCAGGCCTCCAGAACCATTTCTCAACTCCAGCCTCCAGCCACCTCCCAAATGCAAGCTGAGTGTGGCGCTCCCTGCTTATCCCATGGGTAAGGGCTCCCCAACCC
+
FFFFFFFFFFFFFFFFFFFFFFFFFFFFFFFFFFFFFFFFFFFFFFFFFFFFFFFFFFFFFFFFFFFFFFFFFFFFFFFFFFFFF:FFFFFFFFFFFFF:FFFFFFFFFFFFFFFFFFFFFFFFFFFFFFFFFFFFFFFFFFFFFFFFFF
@A00738:647:H5NVNDSX7:2:1202:9706:14512 kraken:taxid|9606
ACCTTGTGATTCTGTGAAAAATAGAGCATGTTATTTGGAATGTTAGTAGATAGGAAGTGTGAACGAGAACTTGAGGCCTAAATCTCAAGAAATTTTCTTCTTTTTATGATGGTGGGGCTAAGTTATTCAATTTATTAGTGCATGAGTTTT
+
FFFFFFFFFFFFFFFFFFFFFFF:FFFFFFFFFFFFFFF:FFFFFFFFFF:FFFFFFFFFFFFFFFFFFFFFFFFFFFFFFFFFFFF:FFFFFFFFFFFFF:::FF,FF,FFFFFFFF:FFFF:FFFFFFFFFFFFFFFFFFFFFFFFF:
@A00738:647:H5NVNDSX7:2:1202:29469:21308 kraken:taxid|9606
GACAACAGCATAATTTTTATATTGAGGGAATATAGTTTTATTTTGGGTTGTTACAATATTAAGAATATTATAGTCATGCATAGGCCACAGAGTCATCAGGAGTTAATAGAATCTCTGGGATTAAAAATAGATGTCCCAATCTATTTTCCT
+
FFFFFFFFFF:FFFFFFFFFFFFFFFFFF:FFFFFFFFFFFFFFFFFFFFFFFFFFFFFFFFFF:FFFFFFFFFFFFFFFFFFFFFFFFFFFFFFFFFFFFFFFFFFFFFFFFFFFFFFFFFF:FFFFFFFFFFFFFFFFFFFFFFFFFF
@A00738:647:H5NVNDSX7:2:1202:14724:25081 kraken:taxid|9606
TGTCCAATTAGCTGTTAACCCTATTTTCTGGATTCTTAATTTTAATTTTAGTATACCCATTTAATTTATGTACTTAGGTTCCACTTTAAAACATGAAATTCTCCGTCTTTTCTGTTTCTCCCATCCTTTCCTTATGTCCATAAATTTTTG
+
FFFFFFFFFFFFFFFFFFFFFFFFFFFFFFFFFFFFFFFFFFFFFFFFFFFFFFFFFFFFFFFFFFFFFFFFF:F:FFFFFFFFFFFFFFFFFFFFFFFFFFFFFFFFFFFFFFFFFFFF:FFFFFFFFFFFFFFFFFFFFFFFFFFFFF
@A00738:647:H5NVNDSX7:2:1202:29532:27461 kraken:taxid|9606
ATTGAAAGTGATAATATCATCAATAGTCAAAAAGTTATATTTTGTCATTATTTCTGATGTGAGGATATTTGTGATATACTTAATCTTATGTTATAATTGTTCATTTAAAAAATTAATTCCCCAGCTGTAGCAAAAATGTACATGAGAATT
+
FFFFFFFFFFFFFFFFFFFFFFFFFFFFFFFFFFFFFFFFFFFFFFF:FFFFFFFFFFFFFFFFFFF:FFFFFFFFFFFFFFFFFFFFFFFFFFFFFFFFFFFFFFFFFFFFFFFFFFFFFFFFFFFFFFFFFFFFF:FFFFFFFF:FFF
@A00738:647:H5NVNDSX7:2:1202:2049:28714 kraken:taxid|9606
ATAATCACTCTTGGGAATAATTTTGTGATATTTTGCAAAACTAAACATGTAGTTATCATGTAACCCAGCAGTTACACTTTTGGGCATTTATCACAGAGAAGTGAAACCTGTACATGAATATTCACAATAGGTTTATTCAGGACAGTCAAA
+
FFFFFFFFFFFFFFFFFFFFFFFFFFFFFFFFFFFFFFFFFFFFFFFFFFFFFFFFFFFFFF,FFFFFFFFFFFFFFFFFFF:FF:FFFFFFFF:FFFF,FFFFFFFFFFF:F,FFF:F:FFFFF:FFFFFFFFFFFFFFFFF:FFFFFF
@A00738:647:H5NVNDSX7:2:1202:21350:28855 kraken:taxid|9606
AAAGAGCATGATTTGCTAACAGAGGAACCTACAAATAAAAGTAGCTTTCTTTAAATAAAGGTGAATATACGGCACTTCAGTAATGCTCACATTGTTCAAAGCATTTTAGAATTCTTATGGAATCACCATTGCACCCCACCTGAAATTCTT
+
FFFFFFFFFFFFFFFFFFFFFFFFFFFFFFFFFFFFFFFFFFFFFFFFFFFFFFFFFFFFFFFFFFFFFFFFFFFFFFFFFFFFFFFFFFFFFFFFFFFFFFFFFFFFFFFFFFFFFFFFF:FF:FFFFFFFFFFFFFFFFFFFFFFFFF
@A00738:647:H5NVNDSX7:2:1202:20528:33160 kraken:taxid|9606
ACTAGAAAAAATAAAAACATGTATATTTGACACATTTTTATTTTGTTATATGTGCTCAGATATGGTTTTACATATATATGTAAAATATGTATTCGTATATATGATGTATCTTTATATGATGTGGCCGTATCTCTATATCTATATTATCTC
+
FFFFFFFFFFFFFFFFFFFFFFFFFFFFFFFFFFFFFFFFFFFFFFFFFFFFFFFFFFFFFFFFFFFFFFFFFFFFFFFFFFFFFFFFFFFFFFFFFFFFFFFFFFF:FFF,FFFFFFFFFFFFFFFFFFFFFFFFFFFFFFFFFFFFFF
@A00738:647:H5NVNDSX7:2:1202:5213:33818 kraken:taxid|9606
ATGAAGCCTCCTTTTTCTCTGGCCATTTATTAAAAAGCTGACTGGAAATTGCTTGTCTCAATCCTGTCCTCTGATTCTCCCTCTGATCCTACACTATGGGTTCTCTTTGAGGTGGTGTCTCATTCTTAGTAACCCTTACTGTTTTCTCAA
+
FFFFFFFFFFFFFFFFFFFFFFFFFFFFFFFFFFFFFFFFFFFFFFFFFFFFFFFFFFFFFFFFFFFFFFFFFFFFFFFFFFFFFFFFFFFFFFFFFFFFFFFFFFFFFFFFFFFFFFFFFFFFFFF::FFFFFFFFFFFFFFFFFFFFF
@A00738:647:H5NVNDSX7:2:1202:29071:34616 kraken:taxid|9606
CAGGAGGGACTGTAATATACTTTAAGATACTGTCACATAGCAGCATTCAGATAAACAAAAGCCCCTTTATGCATCTTAAGGACATGGTTACTGGCTCATATTCATTAAATAATAGGTATTCTAAGAATCTTCACAGCATTATCCCACAGC
+
FFFFFFFFFFFFFFFFFFFFFFFFFFFFFFFFFFFFFFFFFFFFFFFFFFFFFFFFFFFFFFFFFFFFFFFFFFFFFFFFFFFFFFFFFFFFFFFFF:FFFFFFFFFFFFFFFFFFFFFFFFFFFFFFFFFFFFFFFFFFFFFFFFFFFF
@A00738:647:H5NVNDSX7:2:1202:13810:34867 kraken:taxid|9606
GTACTCAATATTAAAGTGCTTTCAAGTGTACCCCCAATAATCTATAGATTAATTTTAATTCCAAAATCCAAGCAGTGTTTTTCATATAGATGTTGCACAGATTTTAGTATTTACAAGGAGTAAAAGGTTAAAAATAATCAAGATACTATT
+
FFFFFFFFFFFFFF:FFFFFFFFFFFFFFFFFFFFFFFFFFFFFFFFFFFFFFFFFFFFFFFFF,FFFFFFFFFFFFFFFFFFFFFFFFFFFFF:FFFFFF,FFFFFFFFFFFFFFFFFFFFF::FFFFFFFFFFFFFFFFF:,,:FFFF
@A00738:647:H5NVNDSX7:2:1202:14995:35477 kraken:taxid|9606
TCTACTATACAGACAGTGTTTGAACTTTTGCTTTTTCATTTAGCGTATTTTGCAGATTAATATACAAATTATTCCTTTCTAATGTCAGAATTTATTCAACATGTCCCTCATTGTCAGAAATTTGACTTATTTCCAGACATTTTCTATTGC
+
FFFFFFFFFFFFFFFFFFFFFFFFFFFFFFFFFFFFFFFFFFFFFFFFFFFFFFFFFFFFFFFFFFFFFFFFFFFFFFFFFFFFFFFFFFFFFFFFFFFFFFFFFFFFFFFFFFFFFFFFFFFFFFFFFFFFFFFFFFFFFFFFFFFFFF
@A00738:647:H5NVNDSX7:2:1202:24397:36072 kraken:taxid|9606
GGATCCATTTAGGGGACACTTTAGGAGCTGTGGGCCTTCTAAGTTCCTGGAGTAATATAACACAAAAATTGCTTGTTTTTTGACAGAAACTAAGTAATTGCATTGAGCCCAGTTTCTTCCCAAGTTACAGGACACATGCAATTTATGGGT
+
FFFFFFFF:FFFFFFFFFF:FFFFFFFFFFFFFFFFFFFFFFFFFFFFFFFFFFFFFFFFFFFFFFFFFFFFFFFFFFFFFFFFFFFFFFFFFFFFFFFFFFFFFFFFFFFFFFFFFFFFFFFFFFFF:FFFFFFFFFFF:FFFFFFFFF
@A00738:647:H5NVNDSX7:2:1202:9191:36292 kraken:taxid|9606
GTCTAGTGTCCTCAGGAGGATGTGCACCACAGGGCATGTCCAGCCAGGATGTGGAAAGCCTTCTCCCTCTCCTGGCGCCAGGACAAAGGAAGCGGGCAGCGAGCCATGAAATTCATGATGGTGGTTGCTCTCCAGGGCAGGGAGGCTTTC
+
FFFFFFFFFFFFFFFFFFFFFFFFFFFFFFFFFFFFFFFFFFFFFFFFFFFFFFFFFFFFFFFFFFFFFFFFFFFFFFF:FFFFFFFFFFFFFFFFF:FFFFFFFFFFFF:FFFFFFFFFFFFF:FFFFFFFFFFFFFFFFFFFFFFFFF
@A00738:647:H5NVNDSX7:2:1203:6641:14246 kraken:taxid|9606
ATTTATAGAGCACTGTGTACATCACAAGAATACATATGATACATGCTTATGACTTTGAAGAATTGGCAATCAAGTTGAAAAAAGTGAGGTGACTTTGACTTCTGACTCATAATGAGCTAGAATGAGTGGGCAGGGGCAGACTTTGCTTAT
+
FFFFFFFFFFFFFFFFFFFFFFFFFFFFFFFFFFFFFFFFFFFFFFFFFFFFFFFFFFFFFFFFFFFF:FFFFFFFFFFFFFFFFFFFFFFFFFFFFFFFFFFFFFFFF:FFFF:FFFFFFFFFFFFFFFFFFFFFFFFFFFFFFF,FFF
@A00738:647:H5NVNDSX7:2:1203:15013:20040 kraken:taxid|9606
TGTGGGCCTGGGGGTCGGGGGGCAAAGAGTGGGATGCCTCAATACACAGGGCAATACATATGAATGATAATTCTAAGAGGCTGTGACTCCATGGCCTACAAGTGTGTTTTTGAGACAGTAGATGGTTATCAAAGAAGTTCATTAAAGAGA
+
FFFFFFFFFFFFFFFFFFFFFFFFFFFFFFFFFFFFFFFFFFFFFFFFFFFFFFFFFFFFFFFFFFFFFFFFFFFFFFFFFFFFFFFFFFFFFFFFFFFFFFFFFFF::FFFFFFFFFF,FFFFFF:FFFFFFF:FF:FFFFFFFFFFFF
@A00738:647:H5NVNDSX7:2:1203:31503:23766 kraken:taxid|9606
CTAGTGCAACGCTAAAGCAATCGAAGATGCCAATAAATTCTAAATCTCAGGGAAATTTCTGAGAAGCTGCCAGTGGAACTCTCATAATATGTGTAATCTATTTCAGATTTAGTCGGTTGATAGAAATCAACTGATATAGAGAGGTCTATT
+
FFFFF:FFFFFFFFFFFFFFFFFFFFFFFFFFFFFFFFFFFFFFFFFFFFFFFFFFFFFF:FFFFFFFFFFFFF:FFFFFFFFFFFFFF,FF,FFFFFFFF:F:FFFFFFFFFFF,FFFFFFF,FF,FFFFFFFFFFFFFFFFFFFFFF:
@A00738:647:H5NVNDSX7:2:1203:28791:25895 kraken:taxid|9606
TTCTAAAGTACCTTTCTCCTTCCAGACTCTGTGACTGTCTTTAGTCGCAGGCTTTGTGCTTCTCAAGCAGGTAAAATGCTTATCATCCCGACTTTAAACGTCCCTTCTTCATCCCGAGCTATTTTGTCAGAAAAGTGGGGGGACTCCCTG
+
FFFFFFFFFFFFFF:FFFF:FF:FFFFFFFFFFFFFFFFFFFFFF:FFFFFFFFFFFFFFFFFFFF:FFF:FF:FFFFFFFFFFFFFFFFF:FFFFFFFFFFFFF,FFFFFFF,FFFFFFFFFFF:FFFFFF:F:,FFFF:FFFFFFFF:
@A00738:647:H5NVNDSX7:2:1203:6108:27289 kraken:taxid|9606
CCCAAATTTTTGTTGACATGGAACACTTTGGTCAAAGGATATTTTTTATTATTTTTTTCACGTTCTATTTTGTTTTTAATTGACAAATATTCTATCTATGTATAGGGCACAATCAGATGCTTTGATACACATGTGTATTGTGGAATGATT
+
FFFFFFFFFFFFFFFFFFFFFFFFFFFFFFFFFFFFFFFFFF::FFFFFFFFFFFFFFFFFFFFFFFFFFFFFFFFFFFFFFFFFFFFFFFFFFF:FFFFFFFFFFFFFFFFFFFFF,FFF:FFFFFFFFFFFFFFFFFFFFFFFFFFFF
@A00738:647:H5NVNDSX7:2:1203:14859:27665 kraken:taxid|9606
ATACTTAAATTCTTTCTGTGATAAAATGAATAGCAATATTCCCTGTTTCTACTGTATTTTTTTGTTATAGGACATTTAATCTACACAAATATCAAATCTTTTAAATGACTTACTATGAATAAAATAAACTGAGAAGCTCCAGTTGATGTT
+
FFFFFFFFFFFFFFFFFFFFFFFFFFFFFFFFFFFFFFFFFFFFFFFFFFFFFFFFFFFFFFFFFFFFFFFFFF:FFFFFFFFFFFFFFFFFFFFFFFFFFFFFFFFFFFF:FF,FFF:FFFFFFFF:FFFFFFFFFFFFFFFFFF:FFF
@A00738:647:H5NVNDSX7:2:1203:14778:30311 kraken:taxid|9606
AATCACATTTATTCATCTTTCCATCCCTTTATCCATTATCAATCCATCAGATTTTGATGCATGAAAGTAAATTGCATACATCAGTATATTCCTCCTCCAGTATTTCAACATGCATGTTATTAACTCAAGTTCATTATTTATCCTTGTTTG
+
:FFFFFF,FFFFFFFFFFFFFFF:FFFFFFFFFFFFFFFFFFFFFF:FFFFFFFFFFF:FFFFFF:FFFFFFFFFFFFFFFF:FF,,F,FFFFFFFFFFFFFFFFFFFFFFFFFFFFF:,F:FFFFFFFFFFF:FFFFFFFFFFFFFFFF
@A00738:647:H5NVNDSX7:2:1204:13856:1000 kraken:taxid|9606
GTTATATGTTTATGCAAGTAATTATGCTCATAATTAAAAATAAGGAAACAATAAAAAAGTATTGGATTAGGAATCAATGCAGAATTAGGTTCAAGTCTTGATATCTCTTCAATTATTAATGGTCAAGATTTACTTCTCTGGATCTCTCCA
+
FFFFFFFFFFFFFFFFFFFFFFFFFFFFFFFFFFFFFFFFFFFFFFFFFFFFFFFFFFFFFFFFFFFFFFFF:FFFFFFFFFFFFFFFFFFFFFFFFFFFFFFFFFF:FFFFFFFFFFFFFFFFFFFFFFFFF:FFFFFFFFFFFFFFFF
@A00738:647:H5NVNDSX7:2:1204:26856:2472 kraken:taxid|9606
CAAAGCACCAGATCTGCACATCCAACTGCTATCGGACATCTTGGATGTCCCAACATATCTCAGACTCCAAATAGCCACAAAAGAACTAAACCTTCTTACATTTGCTGCCTCTTCTGTGCTTCCTAAATTATTGAATAGTGCCATCAGCAC
+
FFFFFFFFFFFFFFFFFFFFFFFFFFFFFFFFFFFFFFFFFFFFFFFFFFFFFFFFFFFFFFFFFFFFFFFFFFFFFFFFFFFFFFFFF:FFFFFFFFFFFFFFFFFFFFFFFFFFFFFFFFFFFFFFFFFFFFFFFFFFFFFFFFFFFF
@A00738:647:H5NVNDSX7:2:1204:4291:2973 kraken:taxid|9606
CTGCAGGTGACTTTGATGCGGGCTAAAGTTTGAGAACCTGCTGTACAGCAACAAGACTGAAGAAACTACAACTCCAAGCAAAAACATGAATCTCAGCCATAATGTTGAGCAAAAGATGTCAGACCCAAAAAAGTGCATGTTGGAAGATTC
+
FFFFFFFFFFFFFFFFFFFFFFFFFFFFFFFFFFFFFFFFFFFFFFFFFFFFFFFFFFFFFFFFFFFFFFFFFFFFFFFFFFF:FFFFFFFFFFFFFFFFFFFFFFFFFFFFFFFFFFFFFFFFFFFFFFFFFFFFF,FFFFFFFFF:FF
@A00738:647:H5NVNDSX7:2:1204:1723:4539 kraken:taxid|9606
ATTCAACAATTGAAGAGATACAAGATGTATTCTAAAATAAAAGTTTATATTTGCACTGTGATCCTAACCATTTTTAACTCATATCATTTATGGTGTGTGTATGCATGTGTGTGTTTAAAATTGTTGTTGTTTAACAAATAGCTAGTTGTA
+
FFFFFFFFFFFFFFFFFFFFF:FF:FFFFFFFFFFF:F:FF:FFFFFFFFFFF:FFFFFFFFFFFFFFFFFFFFFFF,FFFFFF:F::FF,FFFFFFFFFFFFF:FFFF,FFF:FFFFFFFFFFFFFFFFFFFFFF:FFFF:FFFFFFF:
@A00738:647:H5NVNDSX7:2:1204:3830:4805 kraken:taxid|9606
ATTCAACAATTGAAGAGATACAAGATGTATTCTAAAATAAAAGTTTATATTTGCACTGTGATCCTAACCATTTTTAACTCATATCATTTATGGTGTGTGTATGCATGTGTGTGTTTAAAATTGTTGTTGTTTAACAAATAGCTAGTTGTA
+
FFFFFFFFFFFFFFFFFFFFFFFFF:FFFFFFFFFFFFFFFFFFFFFFF,FFFFFFFF:FFFFFF:FFFF:FFFFFFFFFF,FFFF:FFF:FFFFFF:FFFFFFF:FFFFF,FF,FFFFFFFFF:FFFF,:FFFFFF:FFFFF:FF:FFF
@A00738:647:H5NVNDSX7:2:1204:1344:11522 kraken:taxid|9606
AACAATATGATACAAAAATTAAACACCTGGCAATAATATGTACAGTTAGAATGAAACCACTAATGATTATTCTTTGATGGAGCAGATAATAGTAAATACAATTAGATCAATTTGATAATATCCAGTAAATTTAAAGATGTGAAAACAATT
+
,,F:FFFFFFFFFFFFFFFF:FFFFFFFFFFF:FFFFFFFFFFFF:FFFF:FFFF:FF:F:FFFFFFF:FFFFFFFFFFFFFFFFFF,FF:FF,FFFFFFFFFFFFFFFFFFFFFFFFF,FFFFFFFFFF:F:FFFFFFFFFFFFFF:F:
@A00738:647:H5NVNDSX7:2:1204:25030:23703 kraken:taxid|9606
CCTTTCCCTGAATATTACATCAATTTAATCATACACATATGTGACCTTTGGGATTGGGCTTCTTCCACTTAGGATAAAGCATTGCAATTCACTCATGATGTTTCATGCATGTAGTTGCTGCAGTGGATACCAACTTTATATAAATGGATT
+
FFFFFFFFFFFFFFFFFFFFFFFFFFFFFFFFFFFFFFFFFFFFF:F:FFFFFFFFFFFFFFFFFFFFFFFFFFFFFFFFFFFFFF:FFF,FFFFFFFFFFFFFFFFFFFFFFFFFFFFFFFFFFFFFFFFFFFFFFFFFFFFFFFFFFF
@A00738:647:H5NVNDSX7:2:1204:16486:32487 kraken:taxid|9606
AATATAAATATTTTATTCCTAGACCACATCAGAGACTCTGGTAGCAGGCTTCCAAAACATGACGAAGCAGATTGTCCTAAAAATGAATTGATATATTTCATGTGAAGATCTTAGCATGGTGCCCAGCTATAATACTTATTCACCATTGAC
+
FF:,FFFF:FF:FFFFFFFFFFFFFFF:FFF:FFFFFFFFFFF:F:F,FFFFF:FFFFFF,FFF,FF:FFFFFFFFF:FFFFFFFFFFF:FFFFFFFFFF:FFFFF:,F:FFF:FFFFFFFFFFFFFFFFFF,FFF:FFFF:FFFFFFFF
@A00738:647:H5NVNDSX7:2:1204:16378:33802 kraken:taxid|9606
CTTTTATGACTCCCATCTTTCGTGGGCGCTAGCTTTATCTCTTATTTCTTGTTATGCCTGTCAAGACTCACTTTTAGCCACCAGGAATTCATACACGCAATTGGATGAACATGGATTCAGGATATGCCTGCTTCCCTGGATGCTTTCTAG
+
FFFFFFFFFFFFFFFFFF:FFFFFFFFFFFFFFFFFFFFFFFFFFFFF,FFFFFFFFFFFFFFFFFFFFFFFFFFFFFFFFFFFFF:FFFFFFFFFFFFFFFFFFFFFFFFFFFFFFFFFFFFFFFFFFFFFFFFFFFFFFFFFFFFFFF
@A00738:647:H5NVNDSX7:2:1204:6225:36479 kraken:taxid|44561
CCCTTTTTGGTGTCCCGGGCAATGGATAATACTGAGCCTCTTTGGCAAAAAGAGGGCTTTCAGCAAGGCTAGGATCTCGCTTTTGTTTTTGATTTCCTTGCCTTCTGAGGTCAGCAACCCCCGTCTCCTATATATTTTCCCATGAACATG
+
FFFFFFFFFFFFFFFFFFFFFFFFFFFFFFFFFFFFFFFFFFFFFFFFFFFFFFFFFFFFFFFFFFFFFFFFFFFFFFFFFFFFFFFFFFFFFFFFFFFFFFFFFFFFFFFFFFFFFFFFFFFFFFFFFFFFFFFFFFFFFFFFFFFFFF
@A00738:647:H5NVNDSX7:2:1204:30400:36573 kraken:taxid|9606
ATAAAAGCAATGTTGTTTTTAGCCTTTGTTCTTTGAACCACTGTATGAATTTTGTACTTCTCCCCCAACCTTCCACATCCATCACTGAAAACTGGGGCTTTTCTTCCTAGTGAGGGGTTTAATGGGACCAACACTTGCGATACTAAAACT
+
F:FFFFFFFFFFFF:FFF::FFFFFFF:FF:FFFFFFFFFF:::FF:FFFFFF,FF,FF,,FFFFFFFF,,FFFFFFFF:F,FFF,,FFFFFF,FF,FFF,F:::F:FF,FFFF:FFF,F,FF,:FFFFFFFFFFFFF,FFFF,,FFF:F
@A00738:647:H5NVNDSX7:2:1205:3522:1767 kraken:taxid|9606
AGGAAATGGATTCCATACAGGTGTAGAGTTCGAGGAGACCCAGCTATCCATTTATGTTGAATACATGTGTGTTTAATCCATCAACCCACAGATTGAAGAGTTCAGAGAGATTAGGGTTCCATCCACCAAGGCCAAGACAGTGTGATTCTC
+
FF:FF,F,FF::FFF,FFFFF:FFFFF:FFF:F:,FFFFFFFFFFFF::F:FFFFFFFFFFFFFFFFFFFFFFFFFFF:FFFFFFF:FFFFF,,FFF:F:FFFF:FFFF:FFFFFFFFFFF,FFFFFFFF,FFFF,FFF::F,FF,F:FF
@A00738:647:H5NVNDSX7:2:1205:6786:4664 kraken:taxid|9606
ATGTGGTCTACAAATGAGCAAAACCAATCAATCAAGCAAACAACAACAAAAAACAACTAGAATCTGAAAACTTGCTAGAATTGAAGAGTTTCAGACTCCACTCCAGAGGTACTGAGTCAGAATCTGCCTTTGACCAAGGATTCCAGGTAC
+
FFFFFFFFFFFFFFFFFFFFFFFFFFFFFFFFFFFFFFFFFFFFFFFFFFFFFFFFFFFFFFFFFFFFFFFFFFFFFFFFFFFFFFFFFFFFFFFFFFFFFFFFFFFFFF:FFFFFFFFFFFFFFFFFFFFFFFFFFFFFFFFFFFFFFF
@A00738:647:H5NVNDSX7:2:1205:30807:8750 kraken:taxid|9606
AGTAAGTAGTTCTTTTGCTTTCACATCATTGTAAGAAATGTTGGTCAAATTCCACTTTTCTCCCGAAAAGGAAATTAAAATAACTGATGATGATCCCAGATAACAATGGCATCTGACACCCCCACTTTGAAGCACTCCTCAATAGTGATA
+
FFFFFFFFFFFFF:FFFFFFFFFFFFFFFFFFFFFFFFFFFFFFFFFFFFFFFFFFFFFFFFFFFFFFFFFFFFFFFFFFFFFFFF:FFFFFFFFFFFFFFFFFFFFF:FFFFFF:FFFFFFFFFFFFFFFFFFFFFFFFFFFFFFFFFF
@A00738:647:H5NVNDSX7:2:1205:6605:9424 kraken:taxid|9606
ATGTGGTCTACAAATGAGCAAAACCAATCAATCAAGCAAACAACAACAAAAAACAACTAGAATCTGAAAACTTGCTAGAATTGAAGAGTTTCAGACTCCACTCCAGAGGTACTGAGTCAGAATCTGCCTTTGACCAAGGATTCCAGGTAC
+
FFFFFFFFFFFFFFFFFFFFFFFFFFFFFFFFFFFFFFFFFFFFFFFFFFFF,FFFFFFFFFFFFFFFFFFFFFFFFFFF:FFFFF:FFFFFFFFFFFFFFFFFFFFFFFFFFFFFFFFFFFFFFFFFFFFFFFFFFFFFFFFFFFFFFF
@A00738:647:H5NVNDSX7:2:1205:20401:9956 kraken:taxid|9606
ATATCCCTAAACCTGATACAATAAAAATAATAGTTTTGTGGCATGATCCTGAGCTGCTTACATGTATTATCTTATTTAAGATAGTATTGTAAATATTATTAGGATTGTCTAACAATCACCTTTTAAGAAAGACACAAATATTATCCCAAT
+
FFFFFFFFFFFFFFFFFFFFFFFFFFFFFFFFFFFFFFFFFFFFFFFFFFFFFFFFFFFFFFFFFFFFFFFFFFFFFFFFFFFFFFFFFFFFFFFFFFFFFFFFFFFFFFFFFFFFFFFFFFFFFFF:FFFFFFFFFFFFFFFFFFFFFF
@A00738:647:H5NVNDSX7:2:1205:16441:22294 kraken:taxid|131567
AATTTTTGTTAAAAAAAAATAATAAAATGAATTAAATATAAATAAATAATCAGTAAAAAAATTCACATTAACAAGCCTTAAAAAACCAAAAGATAAAATAAAAAAAAAAAAGATAATAATTATAATAATTAAAATAATTCATACTTGAAT
+
,:FFF:F,FF:::F:F:F:FFF:FFF:::F,F::F:F,FF:,,FFF,FFF::F::FF,:FF:,:,,,F,,,F,,F:F:,,,F,F,,,FFFF,F:FF,:FFFF,,,F,,F,F,,FFFF:FF:,FFF,:FFF,F,FFFFF,,FF,:F::FF,
@A00738:647:H5NVNDSX7:2:1205:13340:24533 kraken:taxid|9606
GTGTATGGCATAGACAGAGAAAAGAAATATGAGCAAAGGCATTGTTGAGAGAGCTGTTTAGTCAAAGCGGACAGTCAATGTACGAGAGGTCTGAAAACATGACCTGAAATTTAGATACTTTGAACTGTGGGGTTACCGTTAATAGAGATA
+
F,:FFF,F:FFF:FF::F:FFFFFFFFFF:,FFFFFFF,:FFFF,:FF,F:F:,F:FF,FF,FFFF,F,,:FFFFFFFF,F:F,F:F,,FFFFFFFFF:,,FFFFFFFFF,FFF,F:F:FF,FFF:FF,,F,FFF,FF:FFFFF:,,F,:
@A00738:647:H5NVNDSX7:2:1205:28501:26616 kraken:taxid|9606
TGGGTTCCAGGTTTATTCCAGTCCACCTGCCTGATTAAATCTGCTATTTAAAACATTTCTTTGGAACCATTATTTATGAGATACTTTAGTGAAACAAAAAATCCAGTTATCGAGTTCATATAGGAATTTTCTGCAAAAAAAGAAAAAAAA
+
FFFFFFFFFFFFFFFFFFFFFFFFFFFFFFFFFFFFFFFFFFFFFFFFFFFFFFFFFFFFFFFFF:FFFFFFFFFFFFFFFFFFFFFFFFFFFFFFFFFFFFFFFFFFF:FFFFFFFF:FFFFFFFFFFFFFFFFFFFFFFFFFFFFFFF
@A00738:647:H5NVNDSX7:2:1205:5584:28886 kraken:taxid|9606
TTCACTGTAACCTGTAAGTTCTGCACTGTTGCTTTTCCATTTTCATTTGCTTTGTAATATATTTTATTTTCTATTTGGTTTCTTTTGTAACCCATTGTTTAGTCATGTGTGTCTTGTTTAATTTCTACATTTTTGTAAATTTTACAATTT
+
FFFFFFFFFFFFFFFFFFFFFFFFFFFFFFFFFFFFFF::FFFFF,FFFFFFFFFFFFFFFFFFFFFFFFFFFFFF:FFFFFFFFFFF:FFFF::F:FFFF:FFFF:FFFFFFFFFFFFFFFFFFFFFFFFFFF:FFFFFFFF:,FFFFF
@A00738:647:H5NVNDSX7:2:1205:12292:30013 kraken:taxid|9606
GAAGACTTTATTTCTCTTTATAATGCTTCTTTTCCCTCAGTCATGAGGCACATGCCTTGGAATATAGGTATGTACCTTTGTACGTAAACTGCTACTTTACTCCATGTAGCACTTCTGCACTTAAATGCTATGTTTTGCCAATTTTCTCTA
+
FFFFFFFFFFFFFFFFFFFFFFFFFFFFFFFFFFFFFFFFFFFFFFFFFFFFFFFFFFFFFFFFFFFFFFFFFFFFFFFFFFF:FFFFFFFFFFFFFFFFFFFFFFFFFFFFFFFFFFFFFFFFFFFFFFF:FFFF::FFFF:FFFFFF:
@A00738:647:H5NVNDSX7:2:1205:12581:31297 kraken:taxid|9606
AGTAAATGTAGGTACTGAGAATTCCTGTATGACCCTCATCTCTAATCCACATCCCTCTCAAAAATGAACATTGACATTTTATGGCTTCCTTGTCTGTGCATGAGACTTCTACACCATGCCATCTGTCTTTCCCAATGCTCTACTGAATAT
+
FFFFFFFFFFFFFFFFFFFFFFFFFFFFFFFFFFFFFFFFFFFFFFFFFFFFFFFFFFFFFFF:FFFFFFFFFFFF:FFFFFFF:,FF:FFFFFFFFFFFFFFFFFFFFFFFFFF:FFFFFFFFFFF:FFF:FFFFFFFFFFFFFFFFFF
@A00738:647:H5NVNDSX7:2:1205:8341:35477 kraken:taxid|9606
CCCATTTTCATTGTGCACCAGGTCCTGGGATCGTGGAGCGGGTCCTGCCTGGCCTGGCTGTCTTTCCGGGCGCAGACTCTGTAAGTGCAGCCCGATCGATAGTCCAGGCCGACCGGGATGAGTCCTCTGACTCTGTGGAGGGGCAGCCTG
+
FFFFFFFFFF:FFFFFFFFFFFFFFFFFFFFFFFFFFFFFFFFFFFFFFFFFFFFFFFFFFFFFFFFFFFFFFFFFFFFFFFFFFFFFFFFFFFFFFFFFFFFFFFFFFFFFFFFFFFFFFFFFFFFFFFFFFFFFFFFFFFFFFFFFFF
@A00738:647:H5NVNDSX7:2:1206:3215:1047 kraken:taxid|9606
GTTTTTATTTGGTTCTATTTGACTCTAGCTCTTAGCTCATCACTATCAGGATAAAATCCTACCCGGCTGTGATGTCTGCACTTTATCTTTATGGATTTTTGCTGTATGTTATTATTCTATCTATCTCACAGTTATTGAGTGTAAAAACAA
+
FFFFFFFFFFFFFFFFFFFFFFFFFFFFFFFFFFFFFFFFFFFFFFFFFFFFFFFFFFFFFFFFFFFFFFFFFFFFFFFFFFFFF:FFFFFF:FFFFFFFF:FFFFFFFFF,FFFFFFFFFFFFFFFFFFFFFFFFFFFFFFFF:FF,FF
@A00738:647:H5NVNDSX7:2:1206:13386:2628 kraken:taxid|9606
TAAATATGCTAATCCCTATCCTCTGATTGTTCAGGTCAGAAAGTCTGAAGTTATTGGAGTTGTAGTCTTTACATGTGGCACTGCCTTCAGGCTAAAATACTAGAACACACATTCTGTGAATGCCCCTTTCTCCAACTTTCAGTTCCCCTC
+
FFFF:FFFFFFFFFFFFFFFFFFFFFFFFFFFFFFFFFFFFFFFFFFFFFF:FFFFFFFFFFFFFFFFFFFFFFFFFFFFFFFFFFFFFFFFFFFFFFFFF,FFFFFFFFFFFFFFFFFFFFFFFFFFFFFFF:FFF:FFFFFFFFFFFF
@A00738:647:H5NVNDSX7:2:1206:16233:4586 kraken:taxid|9606
CATCCTTTGTATGCACTTGTTTATGGGTTTCCTGTCGGTCCCCCCGACGCTGTGGCAGCAGAAGCTGTCTTTCCTACTTACTGCTCAATCCCCGTGGCCCAGACCAGTGTCCAATAAACATTTGTAGAATTAATCGATGAACGAAATGTG
+
FFFFFFFFFFFFFFFFFFFFFFFFFFFFFFFFFFFFFFFFFFFFFFFFFFFFFFFFFFFFFFFFFFFFFFFFFFFFFFFFFFFFFFFFFFFFFFFFFFFFFFFFFFFFFFFFFFFFFFFFFFFFFFFF:FFFFFFFFFFFFF:FFFFFFF
@A00738:647:H5NVNDSX7:2:1206:1542:5760 kraken:taxid|9606
TATTTTCAGACAGAGTACTGCAGCAAACCTGAAATGTAATAGAAGCTAAATTTGATATTCTGTTCATTTGATATTTAGAGTGAATTCTTACCACTTACTATGCGAATTGATTTTTGCTTTTTATTTTTAGAAAACTATTTGTTTTGCAAA
+
FFFFFFFFFFFFFFFFFFFFF:FF::,:,FF:F::FF,,::F,:FFF::,F:FF,F::F:FF:F:FFFFF:FFFF:FFFFFFFFFF:F:F:FF:FFF,,FFF:FFFF,FFFFF,FF:FF,FFF:F:,FFFFFF:FFFF:FF:,:FF:,::
@A00738:647:H5NVNDSX7:2:1206:24144:6324 kraken:taxid|9606
CATTAGCTAGAGAAAACAAGTCCAGAGATTTCACTCAGCAATGCCATTTTGCTACCATCACATCTGAGAGAGAGAGAGCTGAGAATTTCCTCTCTAAGACACTCTTCAAAGGCATGGTTGCTTTTCTTCCTGAGATTACAACCCATATAT
+
FFFFFFFFFFFFFFFFFFFFFFFFFFFFFFFFFFFFFFFFFFFFFFFFFFFFF,FFFFFFFFFFFFFFFFFFFFFFFFFFFFFFFFFFFFFFFFFFFFFFFFFFFFFFFFFFFFFFFFFFF:FFFFFFFFFFFFFFFFFFFFFFFFFFFF
@A00738:647:H5NVNDSX7:2:1206:17119:6558 kraken:taxid|9606
AGTGCAGATGAGTAAGTATAGAAAAGGAATTCAAGTGAGGTCAATAAATAAATATTCTTATGAGGTTTATATCTAGAATTTACTAGATGGAAAATACAATTCCTAGATCTCTCTTATTGTAACAGTGAGTTATCATTGCTACATCGGCGC
+
FFFFFFFFFFFFFFFFFFFFFFFFFFFF:FFFFF:FFFFFF:FF::FFFFFFFF:FF:FFFFFFFFFFFFFFFFFFFFF,FFFF:FF:FFF:FFFFF:,FFFFFF:,:FFFFFF::FFFF:FFFFFFFF:FFFFFFFFFF,FFF,FFFFF
@A00738:647:H5NVNDSX7:2:1206:22498:11052 kraken:taxid|9606
CATTGTATTGAAAAAGAAGAGGCTCTGACTGTCTTGTTCTCCTAAGATGAATGCAAGTACTCACACATCAACCTGCCCCTCGCTGCTTCTGCACTTGTTAGCCTCTCGAGCGTCTTGAGTTAGCCCACATCGGGTCACCTTCCCCTGCTG
+
FFFFFFFFFFFFFFFFFFFFFFFFFFFFFFFFFFF:FFFFFFFF:FFFFFFFFFFFFFFFFFFFFFFFFFFFFFFFFFFFFFFFFFFFFFFFFFFFFFFFFFFFFFFFFFFFFFFFFFFFFFFFFFFFF:FF:FFFFFFFFFFFF:FFFF
@A00738:647:H5NVNDSX7:2:1206:2763:13667 kraken:taxid|9606
TATTTTCAGACAGAGTACTGCAGCAAACCTGAAATGTAATAGAAGCTAAATTTGATATTCTGTTCATTTGATATTTAGAGTGAATTCTTACCACTTACTATGCGAATTGATTTTTGCTTTTTATTTTTAGAAAACTATTTGTTTTGCAAA
+
FFFFFFFFFFFFFFFFFFFFFFFFFFFFFFFFFFFFFFFFFFFFFFFFFFFFFFFFFFFFFFFFFFFFFFFFFFFFFFFFFFFFFFFFFFFFFFFFFFFFFFFFFFFFFFFFFFFFFFFFFFFFFF:FF:FFFFFFFFFFFFFFFFFFFF
@A00738:647:H5NVNDSX7:2:1206:24370:13761 kraken:taxid|9606
AGCAGGACCAACAAGAAGCTCCCACTAAAGATGCCTGCTCCTCCTTCTGAGGCAAGAGTAAACTCAGCAATAAGTTCTGTAGTTTGTAGCAGGCAATGGCCTTCCAATTCCCTTAGATCCCATTTTACCATGAGGTATGTCCGGAAACCA
+
FFFFFFFFFFFFFFFFFFFFFFFFFFFFFFFFFFFFFFFFFFFF,FFFFFFFFFFFFFFFFFFFFFFFFFFFFFFFFFFFFFFFFFFFFFFFFFFFFFFFFFFFF:FFFFFFFFFFFFFFFFFFFFFFFFFFFFF:FFFFFFFFFFFFFF
@A00738:647:H5NVNDSX7:2:1206:3504:14575 kraken:taxid|9606
CACAGCTTAATTTACTGCATATGTAAAATAAAGAGAAATATATCTGTGCTGGTTATGGTAAGAGCTATTGGGCTGAACTAGGAATAAGATGGCTCATAGAGAAGAATACATGAGCTGGCCTGGGAAGCCACTTCTAGGCTGAGGGGAGGT
+
FFFFFFFFFFFFFFFF:FFFFFFFFFFFFFFFFFFFFFFFFFFFFFFFFFFF:FF:FFF:FFFFF:F,FFFFFFFFFF::FFF:FFFFFFFFF:FF:FFFFFF:FFFFFFFFFFFFFFFF:FFFF,FFFFFFFFFFFFF,FFFFFF:FFF
@A00738:647:H5NVNDSX7:2:1206:11379:18881 kraken:taxid|9606
TTTACATCCAAATAATCTTCTACTATGTTTTTCTAGATGTATTCTGCTACACCAAAGTATAGAAGCTTTGCAAGACAAAATCTAGATGTATTCTGCTACACCAAAGTATAGAAGTTTTGAAAGACAAAAATTGCCATATGTAGTATGGAA
+
FFFFFFFFFFFFFFFFFFFFFFFFFFFFFFFFFFFFFFFFFFFFFFFFFFFFFFFFFFFFFFFFFFFFFFFFFFFFFFFFFFFFFFFFFFFFFFFFFFFFFFFFFFFFFF,FFFFFFFFFFFFFFFFFFFFF:FFFFFFFFFFFFFFFFF
@A00738:647:H5NVNDSX7:2:1206:4707:22169 kraken:taxid|9606
CTATTAATATTTTTGAATGTATGTTTACATTTGCTTAGACTTTGTCAAAAAATAAGAATCTGGCTTTGTTAAAAAGCAGCAAGAAAATGTTTGCATCATGCAGTTAGTATAACTGCTTCAGATAAGGTTATTATAAAAGGATTAGCTGGT
+
FFFFFFFFFF:FFFFFFFFFFFFFFFFFFFFFFFFFFFFFFFFFFFFFFFFFFFFFFFFFFFFFFFFFFFF::FFFFFFFFFFFFFFFFFFFFFFFFFFFFFFFFFFFF:FFFFFFFFFFFFFFFFFFFFFFFFFFF:F,F:FFFF::FF
@A00738:647:H5NVNDSX7:2:1206:21477:23876 kraken:taxid|9606
AGGGCCATCAGCTTTTTATCTGTTATTAATTTATTGTTTCTCCTACCCTTAGAGTACCTCTGGTCACTTTTACTGCTTCTACTTCTCCACACCACGTCCTACTCCTAAATTTGTGCTATAAAATCTGCTACATTCTTTAAATATTATATT
+
FFFFFFFFFFFFFFFFFFFFFFFFFFFFFFFFFFFFFFFFFFFFFFFFFFFFFFFFFFFFFFFFFFFFFFFFFFFFFFFFFFFFFFFFFFFFFFFFFFFFFFFFFFFFFFFFFFFFFFFFFFFFFFFFFFFFFFFFFFFFFFFFFFFFFF
@A00738:647:H5NVNDSX7:2:1206:5023:24001 kraken:taxid|9606
GGACCTTATCAGAAAAGAACTTGATGCTGTGTTTACATCTCAGGATTTTATCCTGAAGACAATGGAGTATCTTTGCAGAATTTTAAACCAGGAAGTGTTGTGATTGGCATGTTACATAGGTCACTGGCAGAAGTGTAGAGCATATTTTGG
+
FFFFFFFFFFFFFFFFFFFFFFFFFFFFFFFFFFFFFFFFFFFFFFFFFFFFFFFFFFFFFFFFFFFFFFFFFFFFFFFFFFFFFF:FFFFFF:FFFFFFFFFFFFFFFFFFFFFFFFFFFFFFFFFFFFFFFFFFFF:FFFFFFFFFFF
@A00738:647:H5NVNDSX7:2:1206:6334:25551 kraken:taxid|9606
AGAGCAACTGAATACAATTTTAGCAAACAATCTTTATATGGATATCAGTTTCTGCTGTACTTTAAGGGTGATCAAATCTGTGGTCTTTTTATTGCCTACATGTAATTGTTCTCTGCTCAAGGATGTGTTGGTATATGCACAGAGCCTTAT
+
FFFFFFFFFFFFFFFFFFFFFFFFFFFFFFFFFFFFFFFFFFFFFFFFFFFFFFFFFFFFFFFFFFFFFFFFFFFFFFFFFFFFFFFFFFFFFFFFFFFFFFFFFFFFFFFFFFFFFFFFFFFFFFFFFFF:FFFFFF:FFFFFFFFFFF
@A00738:647:H5NVNDSX7:2:1206:31937:29340 kraken:taxid|9606
AGGAAGCTGCACTGTGGCCCAGGGGCAGCCCCTTCCTCTGCAGAGCTGGAGCAGCACTTCCCTCACTGGAAACCAGTGGCAGGGAGGGTGGGGCCAGGCAGGGCCTCTGCACGAGCAGCAGGTGAAGCTTAGGCTGAGGATGCCCTCCCA
+
FFFFFFFFFFFFFFFFFFFFFFFFFFFFFFFFFFFFFFFFFFFFFFFFFFFFFFFFFFFFFFFFFFFFFFFFFFFFFFFFFFFFFFFFFFFFFFFFFFFFFFFFFFFFFFFFFFFFFFFFFFFFFFFFFFFFFFFFFFFF:FFFFFFFFF
@A00738:647:H5NVNDSX7:2:1207:19831:3020 kraken:taxid|9606
ACTGACCTCTTTTAGACTCCTTTTCAGAATATCTATGACACTTTATTTCACAGCATTCAGTCCAAGGTTCTCTTCTTTTCTCCTTCCATAAAATCCTCCCTGGAAATCAACTACAGGCTTTGATCATAAGCTATATGTTGATAACTCTCA
+
FFFFFFFFFFFFFFFFFFFFFFFFFFFF:FFFFFFFFFFFFFFFFFFFFFFFFFFFFFFFFFFFFFFFFFFFFFFFFFFFFFFFFFFFFFFFFFFFFFFFFFFFFFFFFFFFFFFFFF:FFF:FFFFFFFFFFFFFFFFF:FFFFFFFFF
@A00738:647:H5NVNDSX7:2:1207:7383:4570 kraken:taxid|9606
AATATGTTTGCTGAAAAATTCTGGACTAAGAGAACATGATGATGCTAATGTGACTGAAATCTTTGATTCTTCTTTGAGGAACAACCTCACAGAAATGGGGCCATCAGGTCTCCCTTGCGACATCTTCAAGCATGTGAGGGACGTTTAGTT
+
FFFFFFFFFFFFFFFFFFFFFFFFFFFFFFFFFFFFFFFFFFFFFFFFFFFFFFFFFFFF:FFFFFFFFFFFFFFFFFFF:FFFFFFFFFFFFFFFFFFFFFFFFFFFFFFFFFFFFFFFFFFFFFFFFFF,FFFFFFFFFFFFFFFFFF
@A00738:647:H5NVNDSX7:2:1207:30337:5306 kraken:taxid|9606
CGAGGAATGAAGATGGCATAAGTCACAATGAGGCAAAAGTGTGTAAGTAATAGGTCAAGGACAGGGTGTCTGCACCAAAGTTAGTGGATGGTAAGGCTTTACAAAGGTAGCTAGGACATTCAGCTTTTATTTTTCTCCCCCTTCCCCTAT
+
FFFFFFFFFFFFFFFFFFFFFFFFFFFFFFFFFFFFFFFFFFFFFFFFFFFFFFFFFFFFFFFFFFFFFFFFFFFFFFFFFFFFFFFFFFFFFFFFFFFFFFFF:FFFFFFFFFFFFFFFFFFFFFFFFFFFFFFFFFFFFFFFFFFFFF
@A00738:647:H5NVNDSX7:2:1207:11288:5509 kraken:taxid|9606
[truncated: 4,315,997 more chars]
