# Supplementary material for: SeqVerify: An accessible analysis tool for cell line genomic integrity, contamination, and gene editing outcomes
Source: Stem Cell Reports. 2024 Sep 12;19(10):1505–15. doi: 10.1016/j.stemcr.2024.08.004 (PMC11561455; doi:10.1016/j.stemcr.2024.08.004)
Supplement: File S3. Example SeqVerify output [file mmc3.zip › Supplemental_File_3_Example_output/kraken/classified_publish_PGP1_D4TR8G_redo.kraken]

U	A00738:647:H5NVNDSX7:2:1101:11722:3255	0	150|150	0:116 |:| 0:116
U	A00738:647:H5NVNDSX7:2:1101:25988:4914	0	150|150	0:116 |:| 0:116
U	A00738:647:H5NVNDSX7:2:1101:27326:6198	0	150|150	0:116 |:| 0:116
U	A00738:647:H5NVNDSX7:2:1101:6813:6245	0	150|150	0:116 |:| 0:116
U	A00738:647:H5NVNDSX7:2:1101:28302:6386	0	150|150	0:116 |:| 0:116
C	A00738:647:H5NVNDSX7:2:1101:19334:6762	9606	150|150	9606:4 0:12 9606:5 0:12 9606:2 0:65 9606:4 0:12 |:| 0:31 9606:5 0:36 9606:5 0:39
C	A00738:647:H5NVNDSX7:2:1101:23484:7811	9606	150|150	0:40 9606:4 0:72 |:| 0:4 9606:5 0:16 9606:1 0:66 9606:1 0:14 9606:4 0:5
U	A00738:647:H5NVNDSX7:2:1101:18530:9878	0	150|150	0:116 |:| 0:116
U	A00738:647:H5NVNDSX7:2:1101:11812:13651	0	150|150	0:116 |:| 0:116
U	A00738:647:H5NVNDSX7:2:1101:7410:13886	0	150|150	0:116 |:| 0:116
C	A00738:647:H5NVNDSX7:2:1101:28971:14434	9606	150|150	0:3 9606:3 0:52 9606:5 0:10 9606:1 0:2 9606:5 0:4 9606:2 0:14 9606:5 0:10 |:| 0:3 9606:1 0:57 9606:1 0:22 9606:5 0:14 9606:2 0:11
U	A00738:647:H5NVNDSX7:2:1101:14868:14465	0	150|150	0:116 |:| 0:116
C	A00738:647:H5NVNDSX7:2:1101:26223:14622	9606	150|150	0:70 9606:5 0:1 9606:1 0:33 9606:5 0:1 |:| 0:36 9606:3 0:44 9606:7 0:26
C	A00738:647:H5NVNDSX7:2:1101:29668:17331	9606	150|150	0:57 9606:1 0:10 9606:5 0:24 9606:5 0:14 |:| 0:4 9606:5 0:3 9606:2 0:34 9606:1 0:23 9606:1 0:21 9606:2 0:20
U	A00738:647:H5NVNDSX7:2:1101:13639:19476	0	150|150	0:116 |:| 0:116
C	A00738:647:H5NVNDSX7:2:1101:4001:19695	9606	150|150	0:13 9606:5 0:24 9606:5 0:69 |:| 0:116
U	A00738:647:H5NVNDSX7:2:1101:25256:19930	0	150|150	0:116 |:| 0:116
C	A00738:647:H5NVNDSX7:2:1101:2817:20400	9606	150|150	0:11 9606:4 0:38 9606:2 0:30 9606:2 0:19 9606:1 0:9 |:| 0:27 9606:3 0:24 9606:1 0:15 9606:3 0:9 9606:2 0:32
U	A00738:647:H5NVNDSX7:2:1101:19687:25661	0	150|150	0:116 |:| 0:116
C	A00738:647:H5NVNDSX7:2:1101:7554:26663	9606	150|150	0:12 9606:2 0:20 9606:5 0:49 9606:5 0:9 9606:1 0:13 |:| 0:10 9606:5 0:40 9606:5 0:37 9606:5 0:14
C	A00738:647:H5NVNDSX7:2:1101:9796:27539	9606	150|150	0:11 9606:3 0:102 |:| 0:6 9606:2 0:62 9606:5 0:8 9606:7 0:2 9606:1 0:23
U	A00738:647:H5NVNDSX7:2:1101:30761:28087	0	150|150	0:116 |:| 0:116
U	A00738:647:H5NVNDSX7:2:1101:3983:29089	0	150|150	0:116 |:| 0:116
C	A00738:647:H5NVNDSX7:2:1101:4399:34037	9606	150|150	0:3 9606:5 0:21 9606:5 0:9 9606:1 0:32 9606:4 0:25 9606:5 0:6 |:| 0:116
U	A00738:647:H5NVNDSX7:2:1101:9878:34068	0	150|150	0:116 |:| 0:116
U	A00738:647:H5NVNDSX7:2:1101:6849:34616	0	150|150	0:116 |:| 0:116
U	A00738:647:H5NVNDSX7:2:1101:21386:35305	0	150|150	0:116 |:| 0:116
U	A00738:647:H5NVNDSX7:2:1101:30680:36589	0	150|150	0:116 |:| 0:116
U	A00738:647:H5NVNDSX7:2:1102:27254:3474	0	150|150	0:116 |:| 0:116
C	A00738:647:H5NVNDSX7:2:1102:6117:3662	9606	150|150	0:33 9606:6 0:15 9606:5 0:35 9606:1 0:21 |:| 0:13 9606:5 0:16 9606:7 0:31 9606:3 0:5 9606:5 0:31
U	A00738:647:H5NVNDSX7:2:1102:7744:5447	0	150|150	0:116 |:| 0:116
U	A00738:647:H5NVNDSX7:2:1102:7509:7075	0	150|150	0:116 |:| 0:116
U	A00738:647:H5NVNDSX7:2:1102:7618:7513	0	150|150	0:116 |:| 0:116
U	A00738:647:H5NVNDSX7:2:1102:1958:10739	0	150|150	0:116 |:| 0:116
U	A00738:647:H5NVNDSX7:2:1102:24686:11397	0	150|150	0:116 |:| 0:116
U	A00738:647:H5NVNDSX7:2:1102:5068:11553	0	150|150	0:116 |:| 0:116
U	A00738:647:H5NVNDSX7:2:1102:1036:12493	0	150|150	0:1 A:115 |:| A:116
U	A00738:647:H5NVNDSX7:2:1102:21169:13291	0	150|150	0:116 |:| 0:116
U	A00738:647:H5NVNDSX7:2:1102:25048:15593	0	150|150	0:116 |:| 0:116
C	A00738:647:H5NVNDSX7:2:1102:8106:17284	9606	150|150	0:77 9606:2 0:37 |:| 0:46 9606:2 0:12 9606:7 0:49
U	A00738:647:H5NVNDSX7:2:1102:7600:17628	0	150|150	0:116 |:| 0:116
U	A00738:647:H5NVNDSX7:2:1102:26820:18787	0	150|150	0:116 |:| 0:116
U	A00738:647:H5NVNDSX7:2:1102:29505:19147	0	150|150	0:116 |:| 0:116
U	A00738:647:H5NVNDSX7:2:1102:18421:23375	0	150|150	0:116 |:| 0:116
U	A00738:647:H5NVNDSX7:2:1102:2175:23860	0	150|150	0:116 |:| 0:116
U	A00738:647:H5NVNDSX7:2:1102:19126:24533	0	150|150	0:116 |:| 0:64 9606:5 0:47
U	A00738:647:H5NVNDSX7:2:1102:10809:25473	0	150|150	0:116 |:| 0:116
U	A00738:647:H5NVNDSX7:2:1102:28004:26412	0	150|150	0:116 |:| 0:116
C	A00738:647:H5NVNDSX7:2:1102:30418:27148	9606	150|150	0:52 9606:4 0:60 |:| 0:10 9606:5 0:16 9606:5 0:33 9606:1 0:17 9606:1 0:14 9606:5 0:9
U	A00738:647:H5NVNDSX7:2:1102:17038:28119	0	150|150	0:116 |:| 0:116
U	A00738:647:H5NVNDSX7:2:1102:11017:28745	0	150|150	0:91 45656:3 0:22 |:| 0:116
U	A00738:647:H5NVNDSX7:2:1102:5385:29168	0	150|150	0:116 |:| 0:116
U	A00738:647:H5NVNDSX7:2:1102:21016:29559	0	150|150	0:116 |:| 0:116
U	A00738:647:H5NVNDSX7:2:1102:22110:30577	0	150|150	0:116 |:| 0:116
U	A00738:647:H5NVNDSX7:2:1102:27462:31955	0	150|150	0:116 |:| 0:116
U	A00738:647:H5NVNDSX7:2:1102:18864:32534	0	150|150	0:116 |:| 0:116
U	A00738:647:H5NVNDSX7:2:1102:17870:34695	0	150|150	0:116 |:| 0:116
U	A00738:647:H5NVNDSX7:2:1102:6090:35869	0	150|150	0:116 |:| 0:116
C	A00738:647:H5NVNDSX7:2:1102:24352:36495	9606	150|150	0:102 9606:1 0:4 9606:9 |:| 0:38 9606:4 0:50 9606:5 0:19
C	A00738:647:H5NVNDSX7:2:1102:9914:36730	9606	150|150	9606:2 0:114 |:| 0:10 9606:2 0:5 9606:1 0:43 9606:5 0:19 9606:3 0:28
U	A00738:647:H5NVNDSX7:2:1102:7428:36839	0	150|150	0:116 |:| 0:19 9606:2 0:95
U	A00738:647:H5NVNDSX7:2:1103:24189:1016	0	150|150	0:116 |:| 0:116
U	A00738:647:H5NVNDSX7:2:1103:27679:1047	0	150|150	0:116 |:| 0:37 1844999:1 0:78
U	A00738:647:H5NVNDSX7:2:1103:12373:1063	0	150|150	0:116 |:| 0:116
C	A00738:647:H5NVNDSX7:2:1103:28085:1344	9606	150|150	0:58 9606:3 0:17 9606:1 0:23 9606:5 0:9 |:| 0:17 9606:4 0:56 9606:2 0:26 9606:1 0:10
C	A00738:647:H5NVNDSX7:2:1103:6858:2754	9606	150|150	0:19 9606:2 0:64 9606:2 0:29 |:| 0:13 9606:1 0:102
U	A00738:647:H5NVNDSX7:2:1103:28980:2863	0	150|150	0:116 |:| 0:116
U	A00738:647:H5NVNDSX7:2:1103:5837:5869	0	150|150	0:116 |:| 0:116
U	A00738:647:H5NVNDSX7:2:1103:13449:6183	0	150|150	0:116 |:| 0:116
C	A00738:647:H5NVNDSX7:2:1103:19551:6511	9606	150|150	0:9 9606:3 0:30 9606:2 0:39 9606:2 0:5 9606:2 0:24 |:| 0:4 9606:3 0:48 9606:5 0:7 9606:5 0:8 9606:1 0:11 9606:4 0:9 9606:2 0:9
U	A00738:647:H5NVNDSX7:2:1103:2591:7451	0	150|150	0:116 |:| 0:116
C	A00738:647:H5NVNDSX7:2:1103:17390:8531	9606	150|150	0:78 9606:3 0:32 9606:2 0:1 |:| 0:17 9606:3 0:9 9606:3 0:5 9606:1 0:22 9606:2 0:23 9606:2 0:2 9606:3 0:24
C	A00738:647:H5NVNDSX7:2:1103:11288:10019	9606	150|150	0:47 9606:6 0:2 9606:3 0:8 9606:1 0:28 9606:1 0:5 9606:3 0:12 |:| 9606:2 0:9 9606:2 0:46 9606:1 0:14 9606:5 0:3 9606:5 0:5 9606:2 0:22
U	A00738:647:H5NVNDSX7:2:1103:8847:10207	0	150|150	0:116 |:| 0:116
U	A00738:647:H5NVNDSX7:2:1103:15194:11365	0	150|150	0:116 |:| 0:116
C	A00738:647:H5NVNDSX7:2:1103:31006:12352	9606	150|150	0:10 9606:5 0:15 9606:5 0:3 9606:5 0:3 9606:5 0:49 9606:2 0:14 |:| 0:3 9606:5 0:38 9606:3 0:17 9606:5 0:45
C	A00738:647:H5NVNDSX7:2:1103:6244:13526	9606	150|150	0:1 9606:5 0:39 9606:5 0:44 9606:3 0:19 |:| 0:6 9606:3 0:42 9606:1 0:64
U	A00738:647:H5NVNDSX7:2:1103:9986:14027	0	150|150	0:116 |:| 0:116
C	A00738:647:H5NVNDSX7:2:1103:4860:14418	9606	150|150	0:10 9606:5 0:16 9606:4 0:81 |:| 0:44 9606:2 0:26 9606:5 0:39
U	A00738:647:H5NVNDSX7:2:1103:23719:15546	0	150|150	0:116 |:| 0:116
U	A00738:647:H5NVNDSX7:2:1103:17327:16188	0	150|150	0:116 |:| 0:116
C	A00738:647:H5NVNDSX7:2:1103:12744:17174	9606	150|150	9606:1 0:67 9606:2 0:29 9606:9 0:5 9606:2 0:1 |:| 0:74 9606:1 0:9 9606:2 0:10 9606:2 0:18
U	A00738:647:H5NVNDSX7:2:1103:1027:18771	0	150|150	A:116 |:| A:116
U	A00738:647:H5NVNDSX7:2:1103:8576:18818	0	150|150	0:116 |:| 0:116
U	A00738:647:H5NVNDSX7:2:1103:7175:19085	0	150|150	0:116 |:| 0:116
U	A00738:647:H5NVNDSX7:2:1103:31919:20823	0	150|150	0:116 |:| 0:116
C	A00738:647:H5NVNDSX7:2:1103:29568:21324	9606	150|150	0:5 9606:1 0:26 9606:6 0:6 9606:2 0:11 9606:5 0:54 |:| 0:70 9606:6 0:40
U	A00738:647:H5NVNDSX7:2:1103:16504:21339	0	150|150	0:116 |:| 0:116
C	A00738:647:H5NVNDSX7:2:1103:22761:22122	9606	150|150	0:22 9606:4 0:43 9606:5 0:17 9606:5 0:11 9606:2 0:7 |:| 0:2 9606:1 0:79 9606:2 0:7 9606:2 0:7 9606:2 0:7 9606:1 0:6
U	A00738:647:H5NVNDSX7:2:1103:16007:22138	0	150|150	0:116 |:| 0:116
C	A00738:647:H5NVNDSX7:2:1103:30662:23030	9606	150|150	0:2 9606:1 0:12 9606:5 0:85 9606:1 0:10 |:| 9606:2 0:33 9606:4 0:7 9606:5 0:4 9606:5 0:12 9606:5 0:39
C	A00738:647:H5NVNDSX7:2:1103:12789:23860	9606	150|150	0:40 9606:1 0:5 9606:1 0:13 9606:5 0:8 9606:1 0:41 9606:1 |:| 0:3 9606:3 0:41 9606:5 0:15 9606:1 0:13 9606:2 0:33
U	A00738:647:H5NVNDSX7:2:1103:15447:24236	0	150|150	0:116 |:| 0:116
C	A00738:647:H5NVNDSX7:2:1103:13648:24471	9606	150|150	0:40 9606:1 0:5 9606:1 0:13 9606:5 0:8 9606:1 0:41 9606:1 |:| 0:3 9606:3 0:41 9606:5 0:15 9606:1 0:13 9606:2 0:33
U	A00738:647:H5NVNDSX7:2:1103:18611:25488	0	150|150	0:116 |:| 0:116
U	A00738:647:H5NVNDSX7:2:1103:30689:26835	0	150|150	0:116 |:| 0:116
U	A00738:647:H5NVNDSX7:2:1103:1895:27633	0	150|150	0:116 |:| 0:116
U	A00738:647:H5NVNDSX7:2:1103:2546:29074	0	150|150	0:116 |:| 0:116
U	A00738:647:H5NVNDSX7:2:1103:9751:29152	0	150|150	0:116 |:| 0:116
U	A00738:647:H5NVNDSX7:2:1103:30752:30671	0	150|150	0:116 |:| 0:116
U	A00738:647:H5NVNDSX7:2:1103:25075:30765	0	150|150	0:116 |:| 0:116
U	A00738:647:H5NVNDSX7:2:1103:19099:32064	0	150|150	0:116 |:| 0:108 9606:5 0:3
U	A00738:647:H5NVNDSX7:2:1103:1036:34757	0	150|150	A:116 |:| A:116
U	A00738:647:H5NVNDSX7:2:1103:1036:35070	0	150|150	A:116 |:| A:116
U	A00738:647:H5NVNDSX7:2:1103:13539:35336	0	150|150	0:116 |:| 0:116
U	A00738:647:H5NVNDSX7:2:1103:5376:35477	0	150|150	0:116 |:| 0:116
U	A00738:647:H5NVNDSX7:2:1103:23402:35947	0	150|150	0:116 |:| 0:116
U	A00738:647:H5NVNDSX7:2:1103:20428:36370	0	150|150	0:116 |:| 0:116
U	A00738:647:H5NVNDSX7:2:1104:20374:1172	0	150|150	0:116 |:| 0:116
U	A00738:647:H5NVNDSX7:2:1104:16450:2675	0	150|150	0:116 |:| 0:116
U	A00738:647:H5NVNDSX7:2:1104:18539:5447	0	150|150	0:116 |:| 0:116
C	A00738:647:H5NVNDSX7:2:1104:29270:5807	9606	150|150	0:10 9606:5 0:39 9606:1 0:31 9606:1 0:3 9606:5 0:21 |:| 0:9 9606:2 0:16 9606:2 0:22 9606:2 0:5 9606:3 0:46 9606:2 0:7
U	A00738:647:H5NVNDSX7:2:1104:30770:6590	0	150|150	0:116 |:| 0:116
U	A00738:647:H5NVNDSX7:2:1104:1805:6715	0	150|150	0:116 |:| 0:25 9606:5 0:86
U	A00738:647:H5NVNDSX7:2:1104:8232:7733	0	150|150	0:116 |:| 0:116
U	A00738:647:H5NVNDSX7:2:1104:31448:7733	0	150|150	0:116 |:| 0:116
U	A00738:647:H5NVNDSX7:2:1104:20835:10207	0	150|150	0:116 |:| 0:116
U	A00738:647:H5NVNDSX7:2:1104:24460:12164	0	150|150	0:116 |:| 0:18 9606:3 0:95
C	A00738:647:H5NVNDSX7:2:1104:15528:14011	9606	150|150	0:75 9606:5 0:21 9606:2 0:13 |:| 0:19 9606:6 0:9 9606:3 0:74 9606:3 0:2
C	A00738:647:H5NVNDSX7:2:1104:5439:14356	9606	150|150	0:23 9606:2 0:36 9606:1 0:32 9606:4 0:4 9606:1 0:13 |:| 0:5 9606:5 0:8 9606:1 0:5 9606:1 0:18 9606:3 0:37 9606:5 0:2 9606:5 0:8 9606:5 0:8
C	A00738:647:H5NVNDSX7:2:1104:14036:14559	9606	150|150	0:67 9606:5 0:21 9606:3 0:20 |:| 0:116
U	A00738:647:H5NVNDSX7:2:1104:4517:15734	0	150|150	0:116 |:| 0:86 9606:2 0:28
C	A00738:647:H5NVNDSX7:2:1104:30861:17769	9606	150|150	0:11 9606:5 0:21 9606:6 0:8 9606:5 0:9 9606:1 0:13 9606:2 0:35 |:| 0:41 9606:5 0:19 9606:4 0:6 9606:1 0:3 9606:1 0:36
U	A00738:647:H5NVNDSX7:2:1104:14814:18129	0	150|150	0:116 |:| 0:116
U	A00738:647:H5NVNDSX7:2:1104:3034:18145	0	150|150	0:116 |:| 0:116
C	A00738:647:H5NVNDSX7:2:1104:9091:18615	9606	150|150	0:16 9606:5 0:35 9606:5 0:55 |:| 0:43 9606:5 0:61 9606:4 0:3
C	A00738:647:H5NVNDSX7:2:1104:25337:20322	9606	150|150	0:9 9606:1 0:13 9606:2 0:23 9606:1 0:61 9606:3 0:3 |:| 0:32 9606:5 0:20 9606:1 0:48 9606:4 0:6
C	A00738:647:H5NVNDSX7:2:1104:30807:20462	9606	150|150	0:11 9606:5 0:21 9606:6 0:8 9606:5 0:9 9606:1 0:13 9606:2 0:15 9606:2 0:2 9606:1 0:15 |:| 0:41 9606:5 0:19 9606:4 0:6 9606:1 0:3 9606:1 0:12 9606:3 0:21
U	A00738:647:H5NVNDSX7:2:1104:30409:21245	0	150|150	0:116 |:| 0:116
U	A00738:647:H5NVNDSX7:2:1104:9462:21418	0	150|150	0:116 |:| 0:116
U	A00738:647:H5NVNDSX7:2:1104:12707:23281	0	150|150	0:116 |:| 0:116
U	A00738:647:H5NVNDSX7:2:1104:30725:25582	0	150|150	0:116 |:| 0:116
U	A00738:647:H5NVNDSX7:2:1104:1036:26334	0	150|150	0:1 A:91 0:20 9606:1 A:3 |:| A:111 0:5
U	A00738:647:H5NVNDSX7:2:1104:14217:26553	0	150|150	0:116 |:| 0:116
U	A00738:647:H5NVNDSX7:2:1104:25238:27414	0	150|150	0:116 |:| 0:116
U	A00738:647:H5NVNDSX7:2:1104:30092:27774	0	150|150	0:116 |:| 0:116
C	A00738:647:H5NVNDSX7:2:1104:10773:29794	9606	150|150	0:8 9606:5 0:35 9606:6 0:22 9606:1 0:17 9606:5 0:12 9606:1 0:4 |:| 0:104 9606:1 0:4 9606:3 0:4
U	A00738:647:H5NVNDSX7:2:1104:1036:30655	0	150|150	A:116 |:| A:116
C	A00738:647:H5NVNDSX7:2:1104:20835:31720	9606	150|150	0:9 9606:5 0:5 9606:5 0:34 9606:1 0:15 9606:2 0:9 9606:5 0:26 |:| 0:23 9606:5 0:88
U	A00738:647:H5NVNDSX7:2:1104:2609:31782	0	150|150	0:116 |:| 0:116
C	A00738:647:H5NVNDSX7:2:1104:20735:32080	9606	150|150	0:9 9606:5 0:5 9606:5 0:34 9606:1 0:15 9606:2 0:9 9606:5 0:26 |:| 0:23 9606:5 0:88
C	A00738:647:H5NVNDSX7:2:1104:17436:33223	9606	150|150	9606:5 0:47 9606:5 0:5 9606:1 0:10 9606:4 0:5 9606:3 0:31 |:| 0:38 9606:1 0:77
U	A00738:647:H5NVNDSX7:2:1104:31078:33238	0	150|150	0:116 |:| 0:116
C	A00738:647:H5NVNDSX7:2:1104:20265:35524	9606	150|150	0:3 9606:5 0:11 9606:5 0:50 9606:3 0:10 9606:4 0:7 9606:3 0:15 |:| 0:18 9606:1 0:65 9606:1 0:26 9606:1 0:4
C	A00738:647:H5NVNDSX7:2:1105:6424:1157	9606	150|150	0:35 9606:5 0:51 9606:1 0:17 9606:5 0:2 |:| 9606:5 0:15 9606:5 0:39 9606:3 0:21 9606:5 0:23
C	A00738:647:H5NVNDSX7:2:1105:30174:1642	9606	150|150	0:8 9606:1 0:5 9606:2 0:41 9606:2 0:29 9606:5 0:18 9606:4 0:1 |:| 0:5 9606:5 0:30 9606:5 0:37 9606:5 0:3 9606:5 0:10 9606:3 0:8
U	A00738:647:H5NVNDSX7:2:1105:32081:1908	0	150|150	0:116 |:| 0:116
U	A00738:647:H5NVNDSX7:2:1105:17318:1924	0	150|150	0:116 |:| 0:116
C	A00738:647:H5NVNDSX7:2:1105:13069:3333	9606	150|150	0:12 9606:3 0:25 9606:4 0:5 9606:3 0:37 9606:2 0:1 9606:5 0:19 |:| 0:116
U	A00738:647:H5NVNDSX7:2:1105:13801:5635	0	150|150	0:116 |:| 0:116
U	A00738:647:H5NVNDSX7:2:1105:3450:6151	0	150|150	0:116 |:| 0:116
C	A00738:647:H5NVNDSX7:2:1105:19678:6543	9606	150|150	0:67 9606:5 0:2 9606:2 0:40 |:| 0:1 9606:4 0:32 9606:3 0:22 9606:1 0:53
U	A00738:647:H5NVNDSX7:2:1105:5159:7764	0	150|150	0:116 |:| 0:116
U	A00738:647:H5NVNDSX7:2:1105:27823:7936	0	150|150	0:116 |:| 0:116
U	A00738:647:H5NVNDSX7:2:1105:14597:8766	0	150|150	0:116 |:| 0:116
C	A00738:647:H5NVNDSX7:2:1105:13856:10895	9606	150|150	0:116 |:| 0:7 9606:2 0:19 9606:1 0:87
C	A00738:647:H5NVNDSX7:2:1105:3784:11303	9606	150|150	9606:1 0:19 9606:2 0:6 9606:5 0:13 9606:4 0:17 9606:2 0:19 9606:3 0:10 9606:1 0:14 |:| 0:44 9606:4 0:45 9606:2 0:8 9606:5 0:8
U	A00738:647:H5NVNDSX7:2:1105:26521:14794	0	150|150	0:116 |:| 0:116
C	A00738:647:H5NVNDSX7:2:1105:2672:14920	9606	150|150	0:3 9606:1 0:6 9606:1 0:95 9606:5 0:5 |:| 0:97 9606:2 0:17
C	A00738:647:H5NVNDSX7:2:1105:22010:15186	9606	150|150	0:43 9606:5 0:36 9606:5 0:27 |:| 0:9 9606:3 0:24 9606:5 0:54 9606:5 0:14 9606:2
U	A00738:647:H5NVNDSX7:2:1105:22652:16078	0	150|150	0:116 |:| 0:116
U	A00738:647:H5NVNDSX7:2:1105:20636:16344	0	150|150	0:116 |:| 0:116
U	A00738:647:H5NVNDSX7:2:1105:19289:17174	0	150|150	0:116 |:| 0:116
U	A00738:647:H5NVNDSX7:2:1105:5068:18380	0	150|150	0:116 |:| 0:116
C	A00738:647:H5NVNDSX7:2:1105:8250:18912	9606	150|150	0:63 9606:4 0:17 9606:2 0:30 |:| 0:13 9606:1 0:9 9606:4 0:23 9606:5 0:31 9606:2 0:20 9606:1 0:7
U	A00738:647:H5NVNDSX7:2:1105:27453:22044	0	150|150	0:116 |:| 0:116
U	A00738:647:H5NVNDSX7:2:1105:2003:25254	0	150|150	0:116 |:| 0:116
C	A00738:647:H5NVNDSX7:2:1105:2121:27524	9606	150|150	0:3 9606:1 0:6 9606:1 0:95 9606:5 0:5 |:| 0:97 9606:2 0:17
U	A00738:647:H5NVNDSX7:2:1105:10890:28463	0	150|150	0:116 |:| 0:116
U	A00738:647:H5NVNDSX7:2:1105:17436:28682	0	150|150	0:116 |:| 0:116
C	A00738:647:H5NVNDSX7:2:1105:4670:29559	9606	150|150	0:10 9606:2 0:93 9606:6 0:5 |:| 0:33 9606:5 0:16 9606:2 0:3 9606:1 0:14 9606:4 0:16 9606:5 0:17
U	A00738:647:H5NVNDSX7:2:1105:31530:29763	0	150|150	0:116 |:| 0:116
U	A00738:647:H5NVNDSX7:2:1105:15474:31516	0	150|150	0:116 |:| 0:116
U	A00738:647:H5NVNDSX7:2:1105:8160:33755	0	150|150	0:116 |:| 0:116
C	A00738:647:H5NVNDSX7:2:1105:22507:34209	9606	150|150	0:46 9606:5 0:57 9606:8 |:| 0:2 9606:2 0:71 9606:10 0:5 9606:5 0:21
U	A00738:647:H5NVNDSX7:2:1105:14479:34366	0	150|150	0:116 |:| 0:116
C	A00738:647:H5NVNDSX7:2:1105:20039:36667	9606	150|150	0:116 |:| 0:6 9606:3 0:48 9606:5 0:9 9606:5 0:1 9606:5 0:8 9606:2 0:24
U	A00738:647:H5NVNDSX7:2:1106:4481:1110	0	150|150	0:116 |:| 0:116
U	A00738:647:H5NVNDSX7:2:1106:17065:1611	0	150|150	0:116 |:| 0:34 1926494:5 0:77
U	A00738:647:H5NVNDSX7:2:1106:31186:2895	0	150|150	0:116 |:| 0:116
C	A00738:647:H5NVNDSX7:2:1106:22480:3004	9606	150|150	0:2 9606:4 0:6 9606:1 0:32 9606:3 0:68 |:| 0:29 9606:1 0:86
U	A00738:647:H5NVNDSX7:2:1106:22408:4413	0	150|150	0:116 |:| 0:116
U	A00738:647:H5NVNDSX7:2:1106:28510:4586	0	150|150	0:116 |:| 0:116
C	A00738:647:H5NVNDSX7:2:1106:30020:5979	9606	150|150	0:19 9606:5 0:24 9606:3 0:12 9606:5 0:48 |:| 0:1 9606:4 0:5 9606:1 0:47 9606:5 0:18 9606:1 0:25 9606:2 0:7
U	A00738:647:H5NVNDSX7:2:1106:4951:6746	0	150|150	0:116 |:| 0:116
U	A00738:647:H5NVNDSX7:2:1106:6063:7012	0	150|150	0:116 |:| 0:116
C	A00738:647:H5NVNDSX7:2:1106:3206:7952	9606	150|150	0:6 9606:2 0:38 9606:3 0:3 9606:3 0:12 9606:3 0:46 |:| 0:3 9606:2 0:6 9606:8 0:21 9606:1 0:3 9606:4 0:68
C	A00738:647:H5NVNDSX7:2:1106:3522:8218	9606	150|150	0:6 9606:2 0:38 9606:3 0:3 9606:3 0:12 9606:3 0:46 |:| 0:3 9606:2 0:6 9606:8 0:21 9606:1 0:3 9606:4 0:68
U	A00738:647:H5NVNDSX7:2:1106:22227:9737	0	150|150	0:116 |:| 0:116
U	A00738:647:H5NVNDSX7:2:1106:12906:10473	0	150|150	0:116 |:| 0:116
U	A00738:647:H5NVNDSX7:2:1106:32244:10802	0	150|150	0:116 |:| 0:116
U	A00738:647:H5NVNDSX7:2:1106:9353:10958	0	150|150	0:116 |:| 0:116
C	A00738:647:H5NVNDSX7:2:1106:22182:13510	9606	150|150	0:24 9606:1 0:86 9606:5 |:| 0:33 9606:1 0:9 9606:1 0:27 9606:5 0:32 9606:2 0:6
C	A00738:647:H5NVNDSX7:2:1106:2645:13589	9606	150|150	0:6 9606:2 0:108 |:| 0:3 9606:2 0:6 9606:8 0:21 9606:1 0:3 9606:4 0:68
U	A00738:647:H5NVNDSX7:2:1106:9724:13855	0	150|150	0:116 |:| 0:114 9606:2
C	A00738:647:H5NVNDSX7:2:1106:17644:14293	9606	150|150	0:11 9606:1 0:38 9606:3 0:17 9606:1 0:5 9606:1 0:38 9606:1 |:| 0:20 9606:5 0:91
U	A00738:647:H5NVNDSX7:2:1106:16893:15655	0	150|150	0:116 |:| 0:116
U	A00738:647:H5NVNDSX7:2:1106:10104:16266	0	150|150	0:116 |:| 0:116
U	A00738:647:H5NVNDSX7:2:1106:9381:16360	0	150|150	0:116 |:| 0:48 2949996:3 0:65
C	A00738:647:H5NVNDSX7:2:1106:4390:17519	9606	150|150	0:15 9606:8 0:8 9606:5 0:9 9606:2 0:61 9606:2 0:4 9606:2 |:| 0:33 9606:5 0:12 9606:3 0:6 9606:3 0:14 9606:4 0:7 9606:5 0:4 9606:2 0:18
U	A00738:647:H5NVNDSX7:2:1106:26467:18677	0	150|150	0:116 |:| 0:116
C	A00738:647:H5NVNDSX7:2:1106:4725:18724	9606	150|150	0:8 9606:1 0:6 9606:3 0:52 9606:5 0:2 9606:2 0:12 9606:2 0:23 |:| 0:57 9606:5 0:9 9606:5 0:26 9606:1 0:13
U	A00738:647:H5NVNDSX7:2:1106:7789:19586	0	150|150	0:116 |:| 0:116
U	A00738:647:H5NVNDSX7:2:1106:6144:20118	0	150|150	0:116 |:| 0:116
C	A00738:647:H5NVNDSX7:2:1106:22354:21543	9606	150|150	0:27 9606:3 0:9 9606:5 0:72 |:| 0:34 9606:1 0:29 9606:6 0:46
U	A00738:647:H5NVNDSX7:2:1106:18692:21684	0	150|150	0:116 |:| 0:46 9606:2 0:68
C	A00738:647:H5NVNDSX7:2:1106:10276:21699	9606	150|150	0:21 9606:5 0:44 9606:5 0:4 9606:2 0:7 9606:5 0:23 |:| 9606:3 0:20 9606:2 0:58 9606:4 0:26 9606:3
C	A00738:647:H5NVNDSX7:2:1106:3703:24439	9606	150|150	9606:6 0:20 9606:2 0:44 9606:2 0:1 9606:5 0:36 |:| 0:38 9606:1 0:31 9606:5 0:12 9606:5 0:19 9606:1 0:4
U	A00738:647:H5NVNDSX7:2:1106:25165:24690	0	150|150	0:116 |:| 0:116
C	A00738:647:H5NVNDSX7:2:1106:3323:25160	9606	150|150	9606:6 0:20 9606:2 0:44 9606:2 0:1 9606:5 0:36 |:| 0:38 9606:1 0:31 9606:5 0:12 9606:5 0:19 9606:1 0:4
C	A00738:647:H5NVNDSX7:2:1106:18114:25535	9606	150|150	0:39 9606:5 0:48 9606:1 0:1 9606:1 0:21 |:| 9606:7 0:5 9606:1 0:36 9606:5 0:9 9606:1 0:52
U	A00738:647:H5NVNDSX7:2:1106:15971:25927	0	150|150	0:116 |:| 0:116
C	A00738:647:H5NVNDSX7:2:1106:12798:26600	9606	150|150	0:13 9606:3 0:6 9606:3 0:12 9606:5 0:8 9606:3 0:5 9606:2 0:38 9606:1 0:9 9606:2 0:6 |:| 0:17 9606:2 0:3 9606:4 0:41 9606:3 0:27 9606:2 0:17
U	A00738:647:H5NVNDSX7:2:1106:19551:28902	0	150|150	0:116 |:| 0:116
U	A00738:647:H5NVNDSX7:2:1106:16441:33943	0	150|150	0:116 |:| 0:116
C	A00738:647:H5NVNDSX7:2:1106:5674:36025	9606	150|150	0:104 9606:2 0:10 |:| 0:57 9606:3 0:5 9606:2 0:23 9606:4 0:18 9606:4
C	A00738:647:H5NVNDSX7:2:1106:31132:36088	9606	150|150	0:11 9606:5 0:38 9606:5 0:51 9606:1 0:5 |:| 0:4 9606:2 0:110
U	A00738:647:H5NVNDSX7:2:1107:6207:2002	0	150|150	0:116 |:| 0:116
U	A00738:647:H5NVNDSX7:2:1107:3152:5885	0	150|150	0:116 |:| 0:116
U	A00738:647:H5NVNDSX7:2:1107:3667:6872	0	150|150	0:116 |:| 0:116
C	A00738:647:H5NVNDSX7:2:1107:2971:6950	9606	150|150	0:9 9606:3 0:14 9606:5 0:85 |:| 0:18 9606:1 0:9 9606:1 0:20 9606:10 0:14 9606:1 0:42
U	A00738:647:H5NVNDSX7:2:1107:5584:7686	0	150|150	0:116 |:| 0:116
U	A00738:647:H5NVNDSX7:2:1107:2654:8124	0	150|150	0:116 |:| 0:116
U	A00738:647:H5NVNDSX7:2:1107:25003:8124	0	150|150	0:116 |:| 0:116
U	A00738:647:H5NVNDSX7:2:1107:5014:9768	0	150|150	0:116 |:| 0:116
C	A00738:647:H5NVNDSX7:2:1107:4191:10755	9606	150|150	0:22 9606:5 0:17 9606:5 0:5 9606:11 0:13 9606:5 0:9 9606:1 0:23 |:| 0:116
C	A00738:647:H5NVNDSX7:2:1107:15076:11631	9606	150|150	0:7 9606:5 0:43 9606:4 0:29 9606:2 0:9 9606:1 0:9 9606:5 0:2 |:| 0:2 9606:7 0:2 9606:4 0:19 9606:3 0:8 9606:1 0:32 9606:4 0:34
U	A00738:647:H5NVNDSX7:2:1107:18394:13432	0	150|150	0:116 |:| 0:116
U	A00738:647:H5NVNDSX7:2:1107:6361:16266	0	150|150	0:116 |:| 0:116
U	A00738:647:H5NVNDSX7:2:1107:13322:16548	0	150|150	0:116 |:| 0:116
C	A00738:647:H5NVNDSX7:2:1107:21468:18380	9606	150|150	0:18 9606:4 0:14 9606:3 0:77 |:| 0:19 9606:5 0:3 9606:5 0:84
U	A00738:647:H5NVNDSX7:2:1107:17580:20948	0	150|150	0:116 |:| 0:116
C	A00738:647:H5NVNDSX7:2:1107:22137:24236	9606	150|150	0:18 9606:1 0:97 |:| 0:7 9606:5 0:1 9606:5 0:15 9606:3 0:45 9606:5 0:1 9606:5 0:24
U	A00738:647:H5NVNDSX7:2:1107:8567:24471	0	150|150	0:116 |:| 0:109 9606:5 0:2
U	A00738:647:H5NVNDSX7:2:1107:31530:25003	0	150|150	0:116 |:| 0:116
C	A00738:647:H5NVNDSX7:2:1107:22046:25019	9606	150|150	0:116 |:| 0:7 9606:5 0:1 9606:5 0:15 9606:3 0:45 9606:5 0:1 9606:5 0:24
U	A00738:647:H5NVNDSX7:2:1107:2772:25708	0	150|150	0:116 |:| 0:116
C	A00738:647:H5NVNDSX7:2:1107:13648:25723	9606	150|150	0:7 9606:5 0:43 9606:4 0:29 9606:2 0:9 9606:1 0:9 9606:5 0:2 |:| 0:2 9606:7 0:2 9606:4 0:19 9606:3 0:8 9606:1 0:32 9606:4 0:34
C	A00738:647:H5NVNDSX7:2:1107:13657:25801	9606	150|150	0:7 9606:5 0:43 9606:4 0:29 9606:2 0:9 9606:1 0:9 9606:5 0:2 |:| 0:2 9606:7 0:2 9606:4 0:19 9606:3 0:8 9606:1 0:70
U	A00738:647:H5NVNDSX7:2:1107:8757:25895	0	150|150	0:116 |:| 0:116
C	A00738:647:H5NVNDSX7:2:1107:3125:26788	9606	150|150	0:13 9606:4 0:17 9606:3 0:22 9606:2 0:12 9606:8 0:3 9606:4 0:5 9606:4 0:19 |:| 0:5 9606:3 0:20 9606:5 0:66 9606:7 0:8 9606:2
U	A00738:647:H5NVNDSX7:2:1107:16161:27007	0	150|150	0:116 |:| 0:116
C	A00738:647:H5NVNDSX7:2:1107:2718:27586	9606	150|150	0:13 9606:4 0:17 9606:3 0:22 9606:2 0:12 9606:8 0:3 9606:4 0:5 9606:4 0:19 |:| 0:5 9606:3 0:20 9606:5 0:25 9606:4 0:37 9606:7 0:8 9606:2
C	A00738:647:H5NVNDSX7:2:1107:7021:29904	9606	150|150	0:11 9606:5 0:6 9606:1 0:21 9606:1 0:9 9606:1 0:61 |:| 0:1 9606:5 0:8 9606:5 0:31 9606:2 0:44 9606:3 0:17
C	A00738:647:H5NVNDSX7:2:1107:5855:31986	9606	150|150	0:19 9606:1 0:19 9606:6 0:25 9606:5 0:22 9606:6 0:13 |:| 0:48 9606:2 0:20 9606:2 0:23 9606:1 0:20
U	A00738:647:H5NVNDSX7:2:1107:13060:32189	0	150|150	0:116 |:| 0:116
U	A00738:647:H5NVNDSX7:2:1107:25183:33301	0	150|150	0:116 |:| 0:116
U	A00738:647:H5NVNDSX7:2:1107:10773:35086	0	150|150	0:116 |:| 0:116
U	A00738:647:H5NVNDSX7:2:1107:23637:35446	0	150|150	0:116 |:| 0:116
U	A00738:647:H5NVNDSX7:2:1107:26829:35806	0	150|150	0:116 |:| 0:116
C	A00738:647:H5NVNDSX7:2:1107:20302:36558	9606	150|150	9606:6 0:4 9606:5 0:15 9606:11 0:75 |:| 9606:1 0:98 9606:5 0:12
U	A00738:647:H5NVNDSX7:2:1108:15411:1282	0	150|150	0:116 |:| 0:116
U	A00738:647:H5NVNDSX7:2:1108:17508:1720	0	150|150	0:116 |:| 0:116
C	A00738:647:H5NVNDSX7:2:1108:18728:2926	9606	150|150	0:20 9606:1 0:21 9606:5 0:32 9606:1 0:1 9606:5 0:10 9606:5 0:15 |:| 0:47 9606:3 0:12 9606:5 0:19 9606:2 0:28
U	A00738:647:H5NVNDSX7:2:1108:31964:4617	0	150|150	0:116 |:| 0:116
C	A00738:647:H5NVNDSX7:2:1108:1787:5118	9606	150|150	0:116 |:| 0:19 9606:5 0:43 9606:5 0:44
C	A00738:647:H5NVNDSX7:2:1108:18231:5321	9606	150|150	0:18 9606:1 0:21 9606:2 0:5 9606:5 0:64 |:| 0:12 9606:3 0:37 9606:2 0:8 9606:5 0:20 9606:5 0:14 9606:5 0:5
U	A00738:647:H5NVNDSX7:2:1108:29532:5854	0	150|150	0:116 |:| 0:116
C	A00738:647:H5NVNDSX7:2:1108:20600:7200	9606	150|150	0:50 9606:5 0:56 9606:5 |:| 0:35 9606:2 0:5 9606:2 0:32 9606:5 0:9 9606:5 0:4 9606:4 0:1 9606:2 0:10
U	A00738:647:H5NVNDSX7:2:1108:31566:8030	0	150|150	0:116 |:| 0:116
U	A00738:647:H5NVNDSX7:2:1108:31774:9737	0	150|150	0:116 |:| 0:116
C	A00738:647:H5NVNDSX7:2:1108:13810:10347	9606	150|150	0:30 9606:1 0:6 9606:5 0:4 9606:5 0:3 9606:5 0:4 9606:4 0:8 9606:2 0:8 9606:5 0:15 9606:2 0:1 9606:2 0:6 |:| 0:10 9606:1 0:105
U	A00738:647:H5NVNDSX7:2:1108:26982:11710	0	150|150	0:116 |:| 0:116
C	A00738:647:H5NVNDSX7:2:1108:2392:11960	9606	150|150	0:67 9606:4 0:45 |:| 0:22 9606:1 0:2 9606:5 0:76 9606:2 0:8
C	A00738:647:H5NVNDSX7:2:1108:16577:11976	9606	150|150	9606:1 0:44 9606:3 0:8 9606:1 0:28 9606:5 0:26 |:| 0:82 9606:2 0:32
U	A00738:647:H5NVNDSX7:2:1108:25048:12211	0	150|150	0:116 |:| 0:116
U	A00738:647:H5NVNDSX7:2:1108:29586:13119	0	150|150	0:116 |:| 0:116
U	A00738:647:H5NVNDSX7:2:1108:20690:14653	0	150|150	0:116 |:| 0:116
U	A00738:647:H5NVNDSX7:2:1108:27208:15107	0	150|150	0:116 |:| 0:116
U	A00738:647:H5NVNDSX7:2:1108:26657:17253	0	150|150	0:116 |:| 0:116
C	A00738:647:H5NVNDSX7:2:1108:24379:18599	9606	150|150	0:39 9606:1 0:36 9606:1 0:19 9606:5 0:14 9606:1 |:| 0:18 9606:2 0:50 9606:1 0:14 9606:1 0:30
U	A00738:647:H5NVNDSX7:2:1108:17743:19413	0	150|150	0:116 |:| 0:116
U	A00738:647:H5NVNDSX7:2:1108:18945:19899	0	150|150	0:116 |:| 0:116
C	A00738:647:H5NVNDSX7:2:1108:4679:24001	9606	150|150	0:15 9606:4 0:50 9606:1 0:43 9606:3 |:| 0:13 9606:4 0:33 9606:5 0:7 9606:3 0:11 9606:5 0:35
U	A00738:647:H5NVNDSX7:2:1108:15121:24612	0	150|150	0:116 |:| 0:116
U	A00738:647:H5NVNDSX7:2:1108:2745:24940	0	150|150	0:116 |:| 0:114 9606:1 0:1
U	A00738:647:H5NVNDSX7:2:1108:4896:25316	0	150|150	0:116 |:| 0:116
U	A00738:647:H5NVNDSX7:2:1108:24930:25911	0	150|150	0:116 |:| 0:116
U	A00738:647:H5NVNDSX7:2:1108:27082:28260	0	150|150	0:116 |:| 0:116
U	A00738:647:H5NVNDSX7:2:1108:30626:29168	0	150|150	0:116 |:| 0:116
U	A00738:647:H5NVNDSX7:2:1108:30915:30170	0	150|150	0:116 |:| 0:116
U	A00738:647:H5NVNDSX7:2:1108:9977:32675	0	150|150	0:116 |:| 0:116
U	A00738:647:H5NVNDSX7:2:1108:30138:33051	0	150|150	0:116 |:| 0:116
U	A00738:647:H5NVNDSX7:2:1108:16297:33317	0	150|150	0:116 |:| 0:116
U	A00738:647:H5NVNDSX7:2:1108:23511:35571	0	150|150	0:116 |:| 0:116
U	A00738:647:H5NVNDSX7:2:1108:28854:36933	0	150|150	0:116 |:| 0:116
C	A00738:647:H5NVNDSX7:2:1109:30110:2065	9606	150|150	9606:5 0:111 |:| 0:5 9606:5 0:67 9606:1 0:5 9606:2 0:8 9606:5 0:16 9606:2
C	A00738:647:H5NVNDSX7:2:1109:29170:5384	9606	150|150	0:12 9606:1 0:3 9606:5 0:20 9606:2 0:12 9606:5 0:1 9606:1 0:32 9606:2 0:10 9606:2 0:8 |:| 0:11 9606:3 0:8 9606:8 0:16 9606:2 0:25 9606:1 0:42
U	A00738:647:H5NVNDSX7:2:1109:28899:5572	0	150|150	0:116 |:| 0:116
C	A00738:647:H5NVNDSX7:2:1109:29921:6026	9606	150|150	0:10 9606:2 0:31 9606:3 0:19 9606:1 0:8 9606:1 0:12 9606:5 0:20 9606:1 0:3 |:| 0:10 9606:2 0:33 9606:3 0:68
U	A00738:647:H5NVNDSX7:2:1109:17155:6715	0	150|150	0:116 |:| 0:116
C	A00738:647:H5NVNDSX7:2:1109:17390:6809	9606	150|150	0:12 9606:1 0:77 9606:5 0:11 9606:1 0:9 |:| 0:14 9606:4 0:13 9606:5 0:26 9606:5 0:25 9606:1 0:23
U	A00738:647:H5NVNDSX7:2:1109:20518:7310	0	150|150	0:116 |:| 0:116
U	A00738:647:H5NVNDSX7:2:1109:11957:7545	0	150|150	0:116 |:| 0:116
U	A00738:647:H5NVNDSX7:2:1109:16731:8234	0	150|150	0:116 |:| 0:116
U	A00738:647:H5NVNDSX7:2:1109:20672:9674	0	150|150	0:116 |:| 0:116
C	A00738:647:H5NVNDSX7:2:1109:8675:11005	9606	150|150	0:11 9606:1 0:2 9606:4 0:9 9606:3 0:86 |:| 0:29 9606:5 0:5 9606:7 0:68 9606:1 0:1
U	A00738:647:H5NVNDSX7:2:1109:16197:11882	0	150|150	0:116 |:| 0:116
U	A00738:647:H5NVNDSX7:2:1109:2013:12587	0	150|150	0:116 |:| 0:116
U	A00738:647:H5NVNDSX7:2:1109:10239:13025	0	150|150	0:116 |:| 0:116
U	A00738:647:H5NVNDSX7:2:1109:24614:13369	0	150|150	0:116 |:| 0:116
U	A00738:647:H5NVNDSX7:2:1109:30192:14481	0	150|150	0:116 |:| 0:116
C	A00738:647:H5NVNDSX7:2:1109:11478:15452	9606	150|150	0:42 9606:1 0:17 9606:5 0:6 9606:6 0:39 |:| 0:10 9606:2 0:27 9606:2 0:37 9606:3 0:1 9606:5 0:3 9606:4 0:22
U	A00738:647:H5NVNDSX7:2:1109:20844:16391	0	150|150	0:116 |:| 0:116
C	A00738:647:H5NVNDSX7:2:1109:9055:16799	9606	150|150	0:46 9606:3 0:14 9606:4 0:24 9606:1 0:5 9606:3 0:5 9606:2 0:9 |:| 9606:2 0:49 9606:5 0:10 9606:8 0:7 9606:5 0:15 9606:4 0:11
U	A00738:647:H5NVNDSX7:2:1109:17237:17440	0	150|150	0:116 |:| 0:116
U	A00738:647:H5NVNDSX7:2:1109:7310:17785	0	150|150	0:64 1653831:3 0:49 |:| 0:116
U	A00738:647:H5NVNDSX7:2:1109:28709:18834	0	150|150	0:116 |:| 0:116
C	A00738:647:H5NVNDSX7:2:1109:23647:21652	9606	150|150	0:32 9606:5 0:41 9606:2 0:31 9606:3 0:2 |:| 0:22 9606:5 0:2 9606:4 0:3 9606:5 0:13 9606:5 0:9 9606:9 0:39
C	A00738:647:H5NVNDSX7:2:1109:32687:22623	9606	150|150	0:21 9606:2 0:62 9606:2 0:29 |:| 9606:4 0:17 9606:2 0:81 9606:1 0:11
C	A00738:647:H5NVNDSX7:2:1109:12834:23531	9606	150|150	9606:1 0:3 9606:5 0:5 9606:2 0:38 9606:5 0:17 9606:2 0:38 |:| 9606:6 0:13 9606:5 0:25 9606:2 0:12 9606:2 0:4 9606:9 0:23 9606:1 0:14
U	A00738:647:H5NVNDSX7:2:1109:12879:23797	0	150|150	0:116 |:| 0:116
C	A00738:647:H5NVNDSX7:2:1109:21829:25363	9606	150|150	0:59 9606:5 0:52 |:| 0:55 9606:7 0:44 9606:3 0:7
U	A00738:647:H5NVNDSX7:2:1109:25039:26537	0	150|150	0:116 |:| 0:116
U	A00738:647:H5NVNDSX7:2:1109:11342:26866	0	150|150	0:116 |:| 0:116
U	A00738:647:H5NVNDSX7:2:1109:4318:26913	0	150|150	0:116 |:| 0:116
C	A00738:647:H5NVNDSX7:2:1109:1696:27978	9606	150|150	0:16 9606:1 0:5 9606:2 0:85 9606:4 0:3 |:| 0:44 9606:5 0:21 9606:5 0:5 9606:5 0:31
C	A00738:647:H5NVNDSX7:2:1109:1796:28213	9606	150|150	0:16 9606:1 0:5 9606:2 0:19 9606:5 0:61 9606:4 0:3 |:| 0:44 9606:5 0:21 9606:5 0:5 9606:5 0:31
U	A00738:647:H5NVNDSX7:2:1109:8079:28510	0	150|150	0:116 |:| 0:116
U	A00738:647:H5NVNDSX7:2:1109:29975:29042	0	150|150	0:116 |:| 0:116
U	A00738:647:H5NVNDSX7:2:1109:13494:30499	0	150|150	0:116 |:| 0:116
U	A00738:647:H5NVNDSX7:2:1109:27896:31673	0	150|150	0:116 |:| 0:116
U	A00738:647:H5NVNDSX7:2:1109:29803:32283	0	150|150	0:116 |:| 0:116
C	A00738:647:H5NVNDSX7:2:1109:5511:35587	9606	150|150	0:49 9606:2 0:48 9606:5 0:10 9606:2 |:| 9606:1 0:1 9606:5 0:28 9606:5 0:40 9606:2 0:20 9606:7 0:5 9606:2
U	A00738:647:H5NVNDSX7:2:1109:27588:35994	0	150|150	9606:3 0:113 |:| 0:116
U	A00738:647:H5NVNDSX7:2:1110:21694:1047	0	150|150	0:116 |:| 0:116
C	A00738:647:H5NVNDSX7:2:1110:29116:2096	9606	150|150	9606:7 0:22 9606:5 0:8 9606:4 0:3 9606:5 0:37 9606:2 0:8 9606:4 0:11 |:| 0:51 9606:2 0:6 9606:5 0:21 9606:1 0:5 9606:5 0:7 9606:2 0:4 9606:5 0:2
U	A00738:647:H5NVNDSX7:2:1110:24768:2738	0	150|150	0:116 |:| 0:116
C	A00738:647:H5NVNDSX7:2:1110:24650:3004	9606	150|150	0:4 9606:1 0:22 9606:2 0:2 9606:6 0:15 9606:5 0:8 9606:1 0:19 9606:3 0:24 9606:4 |:| 0:10 9606:2 0:13 9606:5 0:9 9606:1 0:14 9606:4 0:1 9606:5 0:4 9606:4 0:38 9606:5 0:1
U	A00738:647:H5NVNDSX7:2:1110:15935:5635	0	150|150	0:116 |:| 0:116
U	A00738:647:H5NVNDSX7:2:1110:8829:6887	0	150|150	0:116 |:| 0:116
U	A00738:647:H5NVNDSX7:2:1110:25979:7216	0	150|150	0:116 |:| 0:116
U	A00738:647:H5NVNDSX7:2:1110:31150:7247	0	150|150	0:116 |:| 0:116
C	A00738:647:H5NVNDSX7:2:1110:12726:7592	9606	150|150	0:63 9606:5 0:9 9606:1 0:7 9606:2 0:29 |:| 9606:1 0:1 9606:1 0:15 9606:4 0:68 9606:5 0:20 9606:1
U	A00738:647:H5NVNDSX7:2:1110:32434:8594	0	150|150	0:116 |:| 0:116
U	A00738:647:H5NVNDSX7:2:1110:18123:10019	0	150|150	0:116 |:| 0:116
C	A00738:647:H5NVNDSX7:2:1110:18973:11021	9606	150|150	0:95 9606:1 0:18 9606:1 0:1 |:| 0:9 9606:7 0:54 9606:2 0:44
C	A00738:647:H5NVNDSX7:2:1110:5674:11819	9606	150|150	0:9 9606:2 0:27 9606:6 0:54 9606:1 0:17 |:| 0:74 9606:1 0:14 9606:1 0:26
U	A00738:647:H5NVNDSX7:2:1110:30996:11992	0	150|150	0:116 |:| 0:116
U	A00738:647:H5NVNDSX7:2:1110:24388:13855	0	150|150	0:116 |:| 0:116
U	A00738:647:H5NVNDSX7:2:1110:7798:14716	0	150|150	0:116 |:| 0:116
C	A00738:647:H5NVNDSX7:2:1110:5782:15358	9606	150|150	0:37 9606:2 0:26 9606:7 0:19 9606:2 0:17 9606:1 0:5 |:| 0:3 9606:2 0:111
U	A00738:647:H5NVNDSX7:2:1110:24894:16360	0	150|150	0:116 |:| 0:116
C	A00738:647:H5NVNDSX7:2:1110:11767:16705	9606	150|150	0:10 9606:1 0:20 9606:1 0:84 |:| 0:34 9606:5 0:16 9606:3 0:25 9606:3 0:30
C	A00738:647:H5NVNDSX7:2:1110:21269:19601	9606	150|150	0:116 |:| 0:73 9606:2 0:2 9606:3 0:17 9606:4 0:5 9606:3 0:7
C	A00738:647:H5NVNDSX7:2:1110:21983:19961	9606	150|150	0:116 |:| 0:73 9606:2 0:2 9606:3 0:17 9606:4 0:5 9606:3 0:7
U	A00738:647:H5NVNDSX7:2:1110:6912:20290	0	150|150	0:116 |:| 0:116
U	A00738:647:H5NVNDSX7:2:1110:31720:21762	0	150|150	0:116 |:| 0:116
C	A00738:647:H5NVNDSX7:2:1110:30870:22106	9606	150|150	0:3 9606:2 0:89 9606:4 0:4 9606:5 0:9 |:| 9606:5 0:41 9606:5 0:23 9606:5 0:35 9606:2
C	A00738:647:H5NVNDSX7:2:1110:13783:22388	9606	150|150	9606:3 0:21 9606:1 0:37 9606:4 0:50 |:| 9606:1 0:16 9606:2 0:27 9606:6 0:54 9606:1 0:9
U	A00738:647:H5NVNDSX7:2:1110:1045:22811	0	150|150	0:113 A:3 |:| A:13 0:103
C	A00738:647:H5NVNDSX7:2:1110:8440:25848	9606	150|150	0:7 9606:1 0:58 9606:1 0:13 9606:1 0:24 9606:5 0:6 |:| 9606:2 0:13 9606:2 0:7 9606:5 0:5 9606:5 0:3 9606:5 0:11 9606:8 0:14 9606:1 0:35
U	A00738:647:H5NVNDSX7:2:1110:32036:26663	0	150|150	0:116 |:| 0:116
U	A00738:647:H5NVNDSX7:2:1110:6081:27618	0	150|150	0:116 |:| 0:116
U	A00738:647:H5NVNDSX7:2:1110:32018:30295	0	150|150	0:116 |:| 0:116
C	A00738:647:H5NVNDSX7:2:1110:25735:32283	9606	150|150	0:2 9606:5 0:27 9606:5 0:12 9606:5 0:22 9606:3 0:21 9606:6 0:8 |:| 0:1 9606:5 0:8 9606:1 0:100 9606:1
U	A00738:647:H5NVNDSX7:2:1110:5882:32722	0	150|150	0:116 |:| 0:116
U	A00738:647:H5NVNDSX7:2:1110:19759:33270	0	150|150	0:116 |:| 0:116
C	A00738:647:H5NVNDSX7:2:1110:29487:33332	9606	150|150	0:3 9606:2 0:89 9606:4 0:4 9606:5 0:9 |:| 9606:5 0:41 9606:5 0:23 9606:5 0:35 9606:2
U	A00738:647:H5NVNDSX7:2:1110:21106:34068	0	150|150	0:116 |:| 0:116
C	A00738:647:H5NVNDSX7:2:1110:3893:34663	9606	150|150	0:4 9606:1 0:25 9606:4 0:21 9606:2 0:1 9606:1 0:8 9606:2 0:27 9606:3 0:17 |:| 0:101 9606:5 0:10
U	A00738:647:H5NVNDSX7:2:1110:20717:35336	0	150|150	0:116 |:| 0:116
C	A00738:647:H5NVNDSX7:2:1110:3613:35931	9606	150|150	0:116 |:| 0:55 9606:1 0:58 9606:2
U	A00738:647:H5NVNDSX7:2:1111:17110:1720	0	150|150	0:116 |:| 0:116
C	A00738:647:H5NVNDSX7:2:1111:19705:3677	9606	150|150	0:47 9606:5 0:59 9606:2 0:3 |:| 0:60 9606:5 0:5 9606:2 0:33 9606:2 0:9
C	A00738:647:H5NVNDSX7:2:1111:10474:4257	9606	150|150	9606:5 0:26 9606:9 0:13 9606:4 0:59 |:| 0:8 9606:3 0:13 9606:3 0:34 9606:4 0:51
C	A00738:647:H5NVNDSX7:2:1111:2636:4272	9606	150|150	9606:1 0:11 9606:2 0:14 9606:7 0:81 |:| 0:24 9606:3 0:35 9606:2 0:52
U	A00738:647:H5NVNDSX7:2:1111:2889:8625	0	150|150	0:116 |:| 0:116
C	A00738:647:H5NVNDSX7:2:1111:26720:9064	9606	150|150	0:102 9606:2 0:12 |:| 0:64 9606:3 0:2 9606:5 0:36 9606:1 0:5
U	A00738:647:H5NVNDSX7:2:1111:14299:9940	0	150|150	0:116 |:| 0:116
U	A00738:647:H5NVNDSX7:2:1111:30626:10723	0	150|150	0:116 |:| 0:116
C	A00738:647:H5NVNDSX7:2:1111:30065:13761	9606	150|150	9606:3 0:29 9606:5 0:10 9606:1 0:4 9606:5 0:59 |:| 0:16 9606:5 0:15 9606:5 0:4 9606:7 0:31 9606:1 0:32
C	A00738:647:H5NVNDSX7:2:1111:28501:13996	9606	150|150	0:2 9606:2 0:7 9606:1 0:19 9606:2 0:15 9606:2 0:18 9606:3 0:27 9606:8 0:1 9606:5 0:4 |:| 0:1 9606:2 0:26 9606:1 0:14 9606:5 0:14 9606:5 0:48
C	A00738:647:H5NVNDSX7:2:1111:1696:15702	9606	150|150	0:1 9606:5 0:11 9606:2 0:11 9606:5 0:22 9606:2 0:5 9606:1 0:34 9606:3 0:4 9606:5 0:5 |:| 0:1 9606:4 0:86 9606:1 0:11 9606:1 0:12
U	A00738:647:H5NVNDSX7:2:1111:3242:16564	0	150|150	0:116 |:| 0:116
U	A00738:647:H5NVNDSX7:2:1111:26901:17801	0	150|150	0:116 |:| 0:116
U	A00738:647:H5NVNDSX7:2:1111:5104:18944	0	150|150	0:116 |:| 0:116
C	A00738:647:H5NVNDSX7:2:1111:4490:20008	9606	150|150	0:44 9606:2 0:6 9606:5 0:47 9606:5 0:7 |:| 0:2 9606:5 0:2 9606:1 0:30 9606:7 0:69
U	A00738:647:H5NVNDSX7:2:1111:26937:20870	0	150|150	0:116 |:| 0:116
U	A00738:647:H5NVNDSX7:2:1111:10664:21402	0	150|150	0:116 |:| 0:116
C	A00738:647:H5NVNDSX7:2:1111:10248:21433	9606	150|150	0:4 9606:5 0:9 9606:4 0:64 9606:3 0:27 |:| 0:59 9606:1 0:28 9606:5 0:23
U	A00738:647:H5NVNDSX7:2:1111:17662:23531	0	150|150	0:116 |:| 0:116
U	A00738:647:H5NVNDSX7:2:1111:9399:24565	0	150|150	0:116 |:| 0:41 9606:5 0:70
U	A00738:647:H5NVNDSX7:2:1111:23764:25207	0	150|150	0:116 |:| 0:116
U	A00738:647:H5NVNDSX7:2:1111:4508:25739	0	150|150	0:116 |:| 0:116
U	A00738:647:H5NVNDSX7:2:1111:3206:26240	0	150|150	0:116 |:| 0:116
C	A00738:647:H5NVNDSX7:2:1111:6822:28432	9606	150|150	0:50 9606:1 0:54 9606:1 0:10 |:| 9606:1 0:115
C	A00738:647:H5NVNDSX7:2:1111:7283:29888	9606	150|150	0:50 9606:1 0:54 9606:1 0:10 |:| 9606:1 0:115
C	A00738:647:H5NVNDSX7:2:1111:7148:33442	9606	150|150	0:38 9606:5 0:8 9606:5 0:34 9606:3 0:12 9606:1 0:3 9606:1 0:6 |:| 0:26 9606:1 0:9 9606:1 0:6 9606:5 0:45 9606:10 0:13
C	A00738:647:H5NVNDSX7:2:1111:31756:33536	9606	150|150	0:13 9606:1 0:38 9606:5 0:59 |:| 0:14 9606:4 0:56 9606:7 0:11 9606:2 0:20 9606:1 0:1
U	A00738:647:H5NVNDSX7:2:1111:18186:33708	0	150|150	0:116 |:| 0:116
C	A00738:647:H5NVNDSX7:2:1111:26087:36276	9606	150|150	0:78 9606:5 0:29 9606:4 |:| 0:11 9606:5 0:31 9606:2 0:6 9606:5 0:5 9606:1 0:1 9606:2 0:47
C	A00738:647:H5NVNDSX7:2:1111:18150:36683	9606	150|150	0:35 9606:4 0:21 9606:7 0:49 |:| 0:3 9606:6 0:7 9606:3 0:7 9606:1 0:4 9606:1 0:21 9606:4 0:59
U	A00738:647:H5NVNDSX7:2:1112:28881:2378	0	150|150	0:116 |:| 0:116
U	A00738:647:H5NVNDSX7:2:1112:15383:2895	0	150|150	0:116 |:| 0:116
U	A00738:647:H5NVNDSX7:2:1112:23249:3239	0	150|150	0:116 |:| 0:116
U	A00738:647:H5NVNDSX7:2:1112:1018:3443	0	150|150	A:116 |:| A:116
U	A00738:647:H5NVNDSX7:2:1112:9498:5321	0	150|150	0:116 |:| 0:116
U	A00738:647:H5NVNDSX7:2:1112:24099:5525	0	150|150	0:116 |:| 0:94 9606:5 0:17
C	A00738:647:H5NVNDSX7:2:1112:5041:6809	9606	150|150	0:24 9606:5 0:2 9606:5 0:8 9606:5 0:28 9606:5 0:27 9606:1 0:4 9606:2 |:| 0:31 9606:4 0:35 9606:2 0:36 9606:1 0:7
U	A00738:647:H5NVNDSX7:2:1112:17029:8876	0	150|150	0:116 |:| 0:116
U	A00738:647:H5NVNDSX7:2:1112:28890:9251	0	150|150	0:116 |:| 0:116
C	A00738:647:H5NVNDSX7:2:1112:17065:9909	9606	150|150	0:3 9606:1 0:17 9606:2 0:23 9606:4 0:2 9606:5 0:59 |:| 0:70 9606:5 0:41
C	A00738:647:H5NVNDSX7:2:1112:31340:10520	9606	150|150	0:32 9606:1 0:27 9606:1 0:55 |:| 0:11 9606:3 0:48 9606:5 0:10 9606:3 0:36
U	A00738:647:H5NVNDSX7:2:1112:19208:11115	0	150|150	0:116 |:| 0:116
U	A00738:647:H5NVNDSX7:2:1112:15139:11240	0	150|150	0:116 |:| 0:116
U	A00738:647:H5NVNDSX7:2:1112:12084:11365	0	150|150	0:116 |:| 0:116
C	A00738:647:H5NVNDSX7:2:1112:5086:11397	9606	150|150	0:15 9606:5 0:96 |:| 0:9 9606:2 0:59 9606:3 0:43
U	A00738:647:H5NVNDSX7:2:1112:25672:14043	0	150|150	0:116 |:| 0:116
U	A00738:647:H5NVNDSX7:2:1112:20618:16188	0	150|150	0:116 |:| 0:116
U	A00738:647:H5NVNDSX7:2:1112:21477:18239	0	150|150	0:116 |:| 0:116
C	A00738:647:H5NVNDSX7:2:1112:15772:18630	9606	150|150	9606:1 0:5 9606:2 0:52 9606:2 0:11 9606:3 0:7 9606:5 0:28 |:| 0:1 9606:8 0:87 9606:4 0:16
C	A00738:647:H5NVNDSX7:2:1112:6858:18756	9606	150|150	0:12 9606:1 0:40 9606:1 0:7 9606:2 0:7 9606:2 0:44 |:| 0:1 9606:1 0:3 9606:5 0:11 9606:5 0:14 9606:2 0:4 9606:1 0:69
U	A00738:647:H5NVNDSX7:2:1112:28339:19069	0	150|150	0:116 |:| 0:25 2487276:5 0:86
U	A00738:647:H5NVNDSX7:2:1112:27163:19413	0	150|150	0:116 |:| 0:116
C	A00738:647:H5NVNDSX7:2:1112:22941:19930	9606	150|150	0:14 9606:5 0:2 9606:5 0:59 9606:2 0:25 9606:4 |:| 9606:5 0:15 9606:3 0:52 9606:4 0:37
U	A00738:647:H5NVNDSX7:2:1112:18295:20713	0	150|150	0:116 |:| 0:116
U	A00738:647:H5NVNDSX7:2:1112:30725:23265	0	150|150	0:116 |:| 0:116
C	A00738:647:H5NVNDSX7:2:1112:21802:23312	9606	150|150	0:14 9606:5 0:2 9606:5 0:90 |:| 0:116
C	A00738:647:H5NVNDSX7:2:1112:4508:24298	9606	150|150	0:29 9606:1 0:7 9606:3 0:17 9606:7 0:39 9606:5 0:8 |:| 0:94 9606:2 0:3 9606:2 0:15
U	A00738:647:H5NVNDSX7:2:1112:26594:26944	0	150|150	0:116 |:| 0:116
C	A00738:647:H5NVNDSX7:2:1112:9028:30311	9606	150|150	0:10 9606:2 0:1 9606:1 0:33 9606:2 0:13 9606:1 0:5 9606:5 0:43 |:| 0:17 9606:1 0:20 9606:2 0:10 9606:5 0:61
U	A00738:647:H5NVNDSX7:2:1112:18991:33818	0	150|150	0:116 |:| 0:116
U	A00738:647:H5NVNDSX7:2:1112:28881:33974	0	150|150	0:116 |:| 0:116
C	A00738:647:H5NVNDSX7:2:1112:28556:34538	9606	150|150	0:16 9606:5 0:21 9606:4 0:48 9606:5 0:17 |:| 0:4 9606:5 0:103 9606:1 0:3
U	A00738:647:H5NVNDSX7:2:1113:22761:1454	0	150|150	0:116 |:| 0:116
U	A00738:647:H5NVNDSX7:2:1113:29360:1924	0	150|150	0:116 |:| 0:116
U	A00738:647:H5NVNDSX7:2:1113:6316:2002	0	150|150	0:116 |:| 0:116
U	A00738:647:H5NVNDSX7:2:1113:18358:2534	0	150|150	0:116 |:| 0:116
C	A00738:647:H5NVNDSX7:2:1113:23791:3176	9606	150|150	0:5 9606:5 0:103 9606:1 0:2 |:| 0:6 9606:5 0:105
U	A00738:647:H5NVNDSX7:2:1113:17942:3192	0	150|150	0:116 |:| 0:63 9606:4 0:49
C	A00738:647:H5NVNDSX7:2:1113:1479:4648	9606	150|150	0:111 9606:5 |:| 0:4 9606:1 0:4 9606:1 0:12 9606:4 0:5 9606:5 0:37 9606:1 0:18 9606:7 0:10 9606:5 0:2
U	A00738:647:H5NVNDSX7:2:1113:1868:5384	0	150|150	0:116 |:| 0:116
U	A00738:647:H5NVNDSX7:2:1113:7672:5979	0	150|150	0:116 |:| 0:116
U	A00738:647:H5NVNDSX7:2:1113:28492:6684	0	150|150	0:116 |:| 0:116
U	A00738:647:H5NVNDSX7:2:1113:4309:8484	0	150|150	0:116 |:| 0:116
U	A00738:647:H5NVNDSX7:2:1113:28637:9220	0	150|150	0:116 |:| 0:116
C	A00738:647:H5NVNDSX7:2:1113:3875:11083	9606	150|150	0:30 9606:3 0:8 9606:5 0:70 |:| 0:26 9606:1 0:89
U	A00738:647:H5NVNDSX7:2:1113:1877:11882	0	150|150	0:116 |:| 0:116
C	A00738:647:H5NVNDSX7:2:1113:7527:13964	9606	150|150	0:9 9606:3 0:17 9606:4 0:32 9606:4 0:15 9606:2 0:2 9606:1 0:27 |:| 0:13 9606:5 0:44 9606:3 0:5 9606:5 0:39 9606:1 0:1
C	A00738:647:H5NVNDSX7:2:1113:7518:13980	9606	150|150	0:9 9606:3 0:17 9606:4 0:32 9606:4 0:15 9606:2 0:2 9606:1 0:27 |:| 0:3 9606:1 0:8 9606:6 0:44 9606:3 0:5 9606:5 0:5 9606:3 0:8 9606:2 0:9 9606:2 0:10 9606:1 0:1
C	A00738:647:H5NVNDSX7:2:1113:17644:14199	9606	150|150	0:20 9606:2 0:25 9606:2 0:11 9606:7 0:5 9606:4 0:5 9606:2 0:33 |:| 0:25 9606:8 0:9 9606:5 0:38 9606:1 0:10 9606:2 0:18
U	A00738:647:H5NVNDSX7:2:1113:9028:14998	0	150|150	0:116 |:| 0:116
C	A00738:647:H5NVNDSX7:2:1113:27462:17049	9606	150|150	0:20 9606:2 0:27 9606:5 0:4 9606:5 0:9 9606:3 0:41 |:| 0:31 9606:1 0:22 9606:2 0:7 9606:2 0:51
U	A00738:647:H5NVNDSX7:2:1113:14895:17456	0	150|150	0:116 |:| 0:116
U	A00738:647:H5NVNDSX7:2:1113:13991:18834	0	150|150	0:116 |:| 0:116
C	A00738:647:H5NVNDSX7:2:1113:26467:20243	9606	150|150	0:77 9606:5 0:34 |:| 9606:2 0:26 9606:3 0:31 9606:1 0:50 9606:1 0:2
U	A00738:647:H5NVNDSX7:2:1113:4616:21793	0	150|150	0:116 |:| 0:116
U	A00738:647:H5NVNDSX7:2:1113:7202:25895	0	150|150	0:116 |:| 0:116
C	A00738:647:H5NVNDSX7:2:1113:12635:26976	9606	150|150	0:20 9606:4 0:25 9606:1 0:28 9606:5 0:15 9606:2 0:5 9606:2 0:9 |:| 0:9 9606:4 0:8 9606:2 0:15 9606:4 0:39 9606:2 0:6 9606:2 0:17 9606:7 0:1
C	A00738:647:H5NVNDSX7:2:1113:19470:27853	9606	150|150	0:15 9606:5 0:11 9606:5 0:48 9606:5 0:3 9606:1 0:23 |:| 0:14 9606:1 0:13 9606:5 0:45 9606:2 0:6 9606:3 0:25 9606:2
C	A00738:647:H5NVNDSX7:2:1113:11903:28181	9606	150|150	0:21 9606:6 0:22 9606:1 0:28 9606:5 0:15 9606:2 0:5 9606:2 0:9 |:| 0:9 9606:4 0:8 9606:2 0:15 9606:4 0:39 9606:2 0:6 9606:2 0:17 9606:7 0:1
U	A00738:647:H5NVNDSX7:2:1113:9019:28260	0	150|150	0:116 |:| 0:116
U	A00738:647:H5NVNDSX7:2:1113:13684:29042	0	150|150	0:116 |:| 0:116
U	A00738:647:H5NVNDSX7:2:1113:5620:29543	0	150|150	0:116 |:| 0:116
C	A00738:647:H5NVNDSX7:2:1113:5990:30467	9606	150|150	9606:4 0:12 9606:1 0:7 9606:1 0:38 9606:1 0:10 9606:5 0:11 9606:1 0:17 9606:3 0:4 9606:1 |:| 9606:4 0:112
U	A00738:647:H5NVNDSX7:2:1113:19795:30671	0	150|150	0:116 |:| 0:116
C	A00738:647:H5NVNDSX7:2:1113:27706:33285	9606	150|150	0:12 9606:3 0:29 9606:5 0:2 9606:3 0:51 9606:1 0:10 |:| 0:49 9606:2 0:20 9606:5 0:40
U	A00738:647:H5NVNDSX7:2:1113:5828:33473	0	150|150	0:116 |:| 0:116
C	A00738:647:H5NVNDSX7:2:1113:21432:35070	9606	150|150	0:18 9606:4 0:14 9606:5 0:31 9606:1 0:2 9606:5 0:36 |:| 0:6 131567:4 0:18 9606:5 0:38 9606:2 0:9 9606:1 0:33
U	A00738:647:H5NVNDSX7:2:1113:28845:35477	0	150|150	0:116 |:| 0:116
C	A00738:647:H5NVNDSX7:2:1113:27968:35869	9606	150|150	0:12 9606:3 0:29 9606:5 0:2 9606:3 0:51 9606:1 0:10 |:| 0:49 9606:2 0:20 9606:5 0:40
U	A00738:647:H5NVNDSX7:2:1114:1814:1720	0	150|150	0:116 |:| 0:116
U	A00738:647:H5NVNDSX7:2:1114:15492:2519	0	150|150	0:116 |:| 0:116
U	A00738:647:H5NVNDSX7:2:1114:24722:4225	0	150|150	0:116 |:| 0:116
C	A00738:647:H5NVNDSX7:2:1114:29658:4852	9606	150|150	0:51 9606:5 0:17 9606:3 0:5 9606:2 0:33 |:| 0:17 9606:2 0:40 9606:8 0:9 9606:4 0:36
C	A00738:647:H5NVNDSX7:2:1114:8865:6887	9606	150|150	0:10 9606:5 0:10 9606:6 0:5 9606:5 0:50 9606:4 0:16 9606:2 0:3 |:| 0:43 9606:1 0:8 9606:2 0:62
C	A00738:647:H5NVNDSX7:2:1114:31873:7404	9606	150|150	0:29 9606:5 0:18 9606:6 0:34 9606:1 0:7 9606:3 0:13 |:| 0:12 9606:7 0:40 9606:1 0:7 9606:12 0:37
U	A00738:647:H5NVNDSX7:2:1114:2347:7529	0	150|150	0:116 |:| 0:116
C	A00738:647:H5NVNDSX7:2:1114:11930:7623	9606	150|150	0:116 |:| 0:12 9606:3 0:25 9606:4 0:5 9606:3 0:37 9606:2 0:1 9606:5 0:19
U	A00738:647:H5NVNDSX7:2:1114:19180:7905	0	150|150	0:116 |:| 0:116
C	A00738:647:H5NVNDSX7:2:1114:30734:8061	9606	150|150	0:29 9606:5 0:18 9606:6 0:34 9606:1 0:7 9606:3 0:13 |:| 0:12 9606:7 0:40 9606:1 0:7 9606:12 0:37
U	A00738:647:H5NVNDSX7:2:1114:29044:8672	0	150|150	0:116 |:| 0:116
C	A00738:647:H5NVNDSX7:2:1114:21558:10269	9606	150|150	0:23 9606:1 0:5 9606:2 0:2 9606:3 0:11 9606:5 0:2 9606:1 0:61 |:| 0:3 9606:1 0:39 9606:5 0:49 9606:2 0:17
U	A00738:647:H5NVNDSX7:2:1114:5394:10394	0	150|150	0:116 |:| 0:116
C	A00738:647:H5NVNDSX7:2:1114:23791:10755	9606	150|150	0:24 9606:1 0:5 9606:1 0:47 9606:5 0:33 |:| 0:32 9606:6 0:34 9606:5 0:12 9606:2 0:25
U	A00738:647:H5NVNDSX7:2:1114:17915:10911	0	150|150	0:116 |:| 0:116
U	A00738:647:H5NVNDSX7:2:1114:28565:12383	0	150|150	0:116 |:| 0:116
C	A00738:647:H5NVNDSX7:2:1114:14660:13166	9606	150|150	0:37 9606:1 0:5 9606:5 0:10 9606:1 0:31 9606:3 0:11 9606:5 0:7 |:| 0:4 9606:1 0:18 9606:4 0:31 9606:4 0:32 9606:5 0:11 9606:3 0:3
C	A00738:647:H5NVNDSX7:2:1114:14606:13980	9606	150|150	0:37 9606:1 0:5 9606:5 0:10 9606:1 0:31 9606:3 0:11 9606:5 0:7 |:| 0:4 9606:1 0:18 9606:4 0:31 9606:4 0:32 9606:5 0:11 9606:3 0:3
C	A00738:647:H5NVNDSX7:2:1114:5954:15248	9606	150|150	0:66 9606:5 0:11 9606:5 0:29 |:| 0:19 9606:7 0:64 9606:1 0:25
C	A00738:647:H5NVNDSX7:2:1114:18032:15875	9606	150|150	0:56 9606:1 0:59 |:| 0:12 9606:5 0:18 9606:2 0:79
U	A00738:647:H5NVNDSX7:2:1114:23538:16423	0	150|150	0:116 |:| 0:116
C	A00738:647:H5NVNDSX7:2:1114:18882:16939	9606	150|150	0:56 9606:1 0:59 |:| 0:12 9606:5 0:18 9606:2 0:79
C	A00738:647:H5NVNDSX7:2:1114:21866:17942	9606	150|150	0:24 9606:1 0:5 9606:1 0:47 9606:5 0:33 |:| 0:32 9606:6 0:34 9606:5 0:12 9606:2 0:25
C	A00738:647:H5NVNDSX7:2:1114:11324:18004	9606	150|150	0:16 9606:5 0:11 9606:3 0:81 |:| 0:18 9606:5 0:11 9606:5 0:11 9606:1 0:59 9606:1 0:5
C	A00738:647:H5NVNDSX7:2:1114:11803:19366	9606	150|150	0:1 9606:1 0:83 9606:9 0:22 |:| 0:19 9606:5 0:20 9606:1 0:13 9606:2 0:2 9606:5 0:13 9606:3 0:8 9606:1 0:24
U	A00738:647:H5NVNDSX7:2:1114:21287:19570	0	150|150	0:116 |:| 0:116
U	A00738:647:H5NVNDSX7:2:1114:7563:20948	0	150|150	0:116 |:| 0:116
C	A00738:647:H5NVNDSX7:2:1114:10140:21621	9606	150|150	0:16 9606:5 0:11 9606:3 0:81 |:| 0:18 9606:5 0:11 9606:5 0:11 9606:1 0:59 9606:1 0:5
C	A00738:647:H5NVNDSX7:2:1114:27082:22404	9606	150|150	0:1 9606:2 0:5 9606:7 0:40 9606:2 0:23 9606:2 0:29 9606:3 0:2 |:| 0:63 9606:4 0:5 9606:3 0:15 9606:2 0:24
U	A00738:647:H5NVNDSX7:2:1114:18991:24173	0	150|150	0:116 |:| 0:116
U	A00738:647:H5NVNDSX7:2:1114:14959:24643	0	150|150	0:116 |:| 0:116
U	A00738:647:H5NVNDSX7:2:1114:8910:25254	0	150|150	0:116 |:| 0:116
U	A00738:647:H5NVNDSX7:2:1114:28158:29340	0	150|150	0:116 |:| 0:116
U	A00738:647:H5NVNDSX7:2:1114:20745:30561	0	150|150	0:116 |:| 0:116
C	A00738:647:H5NVNDSX7:2:1114:6922:31234	9606	150|150	0:29 9606:5 0:82 |:| 0:1 9606:2 0:51 9606:1 0:31 9606:5 0:25
U	A00738:647:H5NVNDSX7:2:1114:31494:35462	0	150|150	0:116 |:| 0:116
U	A00738:647:H5NVNDSX7:2:1114:25084:36260	0	150|150	0:107 9606:1 0:8 |:| 0:116
C	A00738:647:H5NVNDSX7:2:1115:8205:1047	9606	150|150	0:29 9606:5 0:10 9606:3 0:44 9606:5 0:1 9606:8 0:11 |:| 0:57 9606:5 0:7 9606:6 0:21 9606:5 0:14 9606:1
C	A00738:647:H5NVNDSX7:2:1115:8079:1266	9606	150|150	0:29 9606:5 0:10 9606:3 0:44 9606:5 0:1 9606:8 0:11 |:| 0:57 9606:5 0:7 9606:6 0:21 9606:5 0:14 9606:1
U	A00738:647:H5NVNDSX7:2:1115:10574:1579	0	150|150	0:116 |:| 0:116
U	A00738:647:H5NVNDSX7:2:1115:3043:3693	0	150|150	0:116 |:| 0:116
U	A00738:647:H5NVNDSX7:2:1115:30526:5885	0	150|150	0:116 |:| 0:116
U	A00738:647:H5NVNDSX7:2:1115:23204:6731	0	150|150	0:116 |:| 0:116
C	A00738:647:H5NVNDSX7:2:1115:1262:7435	9606	150|150	0:5 9606:5 0:7 9606:3 0:3 9606:1 0:9 9606:2 0:27 9606:2 0:21 9606:1 0:5 9606:2 0:23 |:| 0:62 9606:1 0:21 9606:4 0:9 9606:5 0:14
C	A00738:647:H5NVNDSX7:2:1115:26793:8656	9606	150|150	0:6 9606:1 0:31 9606:1 0:67 9606:1 0:8 9606:1 |:| 0:8 9606:2 0:8 9606:2 0:8 9606:2 0:22 9606:3 0:15 9606:1 0:44 9606:1
U	A00738:647:H5NVNDSX7:2:1115:2419:9502	0	150|150	0:116 |:| 0:116
U	A00738:647:H5NVNDSX7:2:1115:21667:14184	0	150|150	0:45 208348:4 0:67 |:| 0:116
U	A00738:647:H5NVNDSX7:2:1115:13738:15515	0	150|150	0:116 |:| 0:116
U	A00738:647:H5NVNDSX7:2:1115:1976:18035	0	150|150	0:116 |:| 0:116
U	A00738:647:H5NVNDSX7:2:1115:30617:18192	0	150|150	0:116 |:| 0:116
U	A00738:647:H5NVNDSX7:2:1115:21233:18787	0	150|150	0:116 |:| 0:116
U	A00738:647:H5NVNDSX7:2:1115:15528:18928	0	150|150	0:116 |:| 0:116
U	A00738:647:H5NVNDSX7:2:1115:10890:21512	0	150|150	0:116 |:| 0:116
U	A00738:647:H5NVNDSX7:2:1115:11397:23015	0	150|150	0:116 |:| 0:116
C	A00738:647:H5NVNDSX7:2:1115:17562:25019	9606	150|150	0:14 9606:1 0:11 9606:2 0:29 9606:4 0:22 9606:6 0:27 |:| 0:35 9606:2 0:15 9606:1 0:23 9606:5 0:10 9606:1 0:8 9606:4 0:12
C	A00738:647:H5NVNDSX7:2:1115:21649:26804	9606	150|150	9606:4 0:11 9606:5 0:10 9606:5 0:40 9606:3 0:38 |:| 0:2 9606:1 0:54 9606:3 0:34 9606:4 0:18
U	A00738:647:H5NVNDSX7:2:1115:19126:27289	0	150|150	0:116 |:| 0:116
U	A00738:647:H5NVNDSX7:2:1115:4047:27539	0	150|150	0:116 |:| 0:116
U	A00738:647:H5NVNDSX7:2:1115:17616:27993	0	150|150	0:116 |:| 0:116
C	A00738:647:H5NVNDSX7:2:1115:10700:28197	9606	150|150	9606:4 0:17 9606:7 0:34 9606:3 0:51 |:| 0:33 9606:12 0:21 9606:5 0:31 9606:10 0:2 9606:1 0:1
U	A00738:647:H5NVNDSX7:2:1115:12635:33708	0	150|150	0:116 |:| 0:116
U	A00738:647:H5NVNDSX7:2:1115:1868:36104	0	150|150	0:116 |:| 0:116
U	A00738:647:H5NVNDSX7:2:1116:17400:1877	0	150|150	0:116 |:| 0:116
U	A00738:647:H5NVNDSX7:2:1116:24686:1971	0	150|150	0:116 |:| 0:116
U	A00738:647:H5NVNDSX7:2:1116:1669:2190	0	150|150	0:116 |:| 0:116
U	A00738:647:H5NVNDSX7:2:1116:9760:3020	0	150|150	0:116 |:| 0:116
C	A00738:647:H5NVNDSX7:2:1116:1280:3239	9606	150|150	0:52 9606:5 0:39 9606:1 0:1 9606:5 0:2 9606:5 0:6 |:| 0:13 9606:3 0:5 9606:5 0:1 9606:5 0:68 9606:3 0:13
C	A00738:647:H5NVNDSX7:2:1116:23692:5760	9606	150|150	0:64 9606:6 0:17 9606:5 0:17 9606:7 |:| 0:23 9606:3 0:7 9606:2 0:30 9606:2 0:22 9606:5 0:22
U	A00738:647:H5NVNDSX7:2:1116:31973:5916	0	150|150	0:116 |:| 0:116
C	A00738:647:H5NVNDSX7:2:1116:7916:9721	9606	150|150	9606:1 0:15 9606:2 0:5 9606:2 0:57 9606:11 0:6 9606:7 0:10 |:| 9606:4 0:15 9606:1 0:3 9606:1 0:50 9606:6 0:2 9606:2 0:31 9606:1
U	A00738:647:H5NVNDSX7:2:1116:3260:10394	0	150|150	0:116 |:| 0:116
U	A00738:647:H5NVNDSX7:2:1116:6343:10880	0	150|150	0:116 |:| 0:116
C	A00738:647:H5NVNDSX7:2:1116:14172:10974	9606	150|150	0:53 9606:5 0:9 9606:5 0:44 |:| 0:116
U	A00738:647:H5NVNDSX7:2:1116:18240:11005	0	150|150	0:116 |:| 0:116
U	A00738:647:H5NVNDSX7:2:1116:10050:11412	0	150|150	0:116 |:| 0:116
C	A00738:647:H5NVNDSX7:2:1116:5303:14779	9606	150|150	0:11 9606:5 0:1 9606:2 0:25 9606:5 0:2 9606:1 0:44 9606:7 0:5 9606:1 0:7 |:| 0:15 9606:5 0:25 9606:1 0:7 9606:6 0:11 9606:5 0:10 9606:1 0:5 9606:6 0:17 9606:2
U	A00738:647:H5NVNDSX7:2:1116:18927:18991	0	150|150	0:116 |:| 0:116
C	A00738:647:H5NVNDSX7:2:1116:13367:20791	9606	150|150	0:7 9606:1 0:53 9606:8 0:28 9606:5 0:14 |:| 0:2 9606:1 0:11 9606:5 0:21 9606:5 0:17 9606:1 0:2 9606:4 0:21 9606:3 0:23
U	A00738:647:H5NVNDSX7:2:1116:18982:21684	0	150|150	0:116 |:| 0:116
U	A00738:647:H5NVNDSX7:2:1116:9986:21699	0	150|150	0:6 9606:4 0:106 |:| 0:116
U	A00738:647:H5NVNDSX7:2:1116:23005:22326	0	150|150	0:116 |:| 0:116
C	A00738:647:H5NVNDSX7:2:1116:25861:24862	9606	150|150	0:8 9606:1 0:8 9606:1 0:24 9606:3 0:19 9606:4 0:18 9606:5 0:10 9606:2 0:11 9606:2 |:| 0:42 9606:3 0:6 9606:1 0:12 9606:8 0:8 9606:3 0:16 9606:5 0:12
U	A00738:647:H5NVNDSX7:2:1116:21640:25034	0	150|150	0:116 |:| 0:116
U	A00738:647:H5NVNDSX7:2:1116:23393:25598	0	150|150	0:116 |:| 0:116
U	A00738:647:H5NVNDSX7:2:1116:2338:25958	0	150|150	0:116 |:| 0:116
U	A00738:647:H5NVNDSX7:2:1116:16441:28933	0	150|150	0:116 |:| 0:116
C	A00738:647:H5NVNDSX7:2:1116:6931:29371	9606	150|150	0:39 9606:4 0:1 9606:1 0:32 9606:2 0:35 9606:2 |:| 0:13 9606:7 0:30 9606:5 0:20 9606:1 0:40
U	A00738:647:H5NVNDSX7:2:1116:24361:30937	0	150|150	0:116 |:| 0:116
U	A00738:647:H5NVNDSX7:2:1116:7600:32534	0	150|150	0:116 |:| 0:116
C	A00738:647:H5NVNDSX7:2:1116:25093:34147	9606	150|150	0:13 9606:1 0:8 9606:2 0:11 9606:5 0:18 9606:3 0:16 9606:5 0:14 9606:5 0:15 |:| 9606:3 0:23 9606:3 0:68 9606:3 0:4 9606:5 0:7
C	A00738:647:H5NVNDSX7:2:1116:32127:34867	9606	150|150	0:109 9606:2 0:5 |:| 0:13 9606:1 0:68 9606:5 0:8 9606:1 0:20
U	A00738:647:H5NVNDSX7:2:1116:13476:36448	0	150|150	0:1 9606:1 0:114 |:| 0:116
C	A00738:647:H5NVNDSX7:2:1117:17671:1000	9606	150|150	0:34 9606:5 0:24 9606:5 0:48 |:| 0:7 9606:1 0:25 9606:2 0:32 9606:5 0:44
U	A00738:647:H5NVNDSX7:2:1117:2989:1438	0	150|150	0:116 |:| 0:116
C	A00738:647:H5NVNDSX7:2:1117:21224:1892	9606	150|150	0:15 9606:3 0:33 9606:1 0:18 9606:15 0:1 9606:3 0:25 9606:1 0:1 |:| 0:5 9606:1 0:22 9606:5 0:8 9606:5 0:3 9606:6 0:12 9606:1 0:34 9606:2 0:12
C	A00738:647:H5NVNDSX7:2:1117:27064:2644	9606	150|150	0:8 9606:4 0:16 9606:5 0:8 9606:3 0:9 9606:4 0:28 9606:5 0:26 |:| 0:19 9606:2 0:6 9606:5 0:27 9606:5 0:44 9606:2 0:6
C	A00738:647:H5NVNDSX7:2:1117:9986:2722	9606	150|150	0:20 9606:1 0:18 9606:4 0:5 9606:1 0:26 9606:2 0:39 |:| 9606:2 0:58 9606:1 0:14 9606:2 0:39
U	A00738:647:H5NVNDSX7:2:1117:31629:6198	0	150|150	0:116 |:| 0:116
C	A00738:647:H5NVNDSX7:2:1117:16975:7059	9606	150|150	0:7 9606:3 0:3 9606:2 0:21 9606:1 0:29 9606:5 0:22 9606:2 0:19 9606:2 |:| 0:20 9606:1 0:11 9606:3 0:42 9606:2 0:37
C	A00738:647:H5NVNDSX7:2:1117:28872:7686	9606	150|150	0:91 9606:5 0:20 |:| 9606:3 0:39 9606:5 0:8 9606:2 0:13 9606:5 0:15 9606:2 0:24
U	A00738:647:H5NVNDSX7:2:1117:4083:9157	0	150|150	0:116 |:| 0:116
U	A00738:647:H5NVNDSX7:2:1117:23050:9533	0	150|150	0:116 |:| 0:116
U	A00738:647:H5NVNDSX7:2:1117:1985:10066	0	150|150	0:94 9606:1 0:21 |:| 0:116
U	A00738:647:H5NVNDSX7:2:1117:26702:10567	0	150|150	0:116 |:| 0:116
C	A00738:647:H5NVNDSX7:2:1117:17354:10974	9606	150|150	0:27 9606:1 0:1 9606:2 0:46 9606:4 0:4 9606:2 0:28 9606:1 |:| 0:85 9606:2 0:5 9606:3 0:21
U	A00738:647:H5NVNDSX7:2:1117:30346:11459	0	150|150	0:116 |:| 0:116
U	A00738:647:H5NVNDSX7:2:1117:29875:11835	0	150|150	0:116 |:| 0:116
U	A00738:647:H5NVNDSX7:2:1117:1850:12179	0	150|150	0:116 |:| 0:116
C	A00738:647:H5NVNDSX7:2:1117:11433:12273	9606	150|150	0:20 9606:1 0:18 9606:4 0:5 9606:1 0:26 9606:2 0:39 |:| 9606:2 0:58 9606:1 0:14 9606:2 0:39
C	A00738:647:H5NVNDSX7:2:1117:11424:12320	9606	150|150	0:20 9606:1 0:18 9606:4 0:5 9606:1 0:26 9606:2 0:39 |:| 9606:2 0:58 9606:1 0:14 9606:2 0:39
C	A00738:647:H5NVNDSX7:2:1117:5565:12853	9606	150|150	0:34 9606:2 0:25 9606:1 0:50 9606:4 |:| 0:16 9606:1 0:10 9606:5 0:18 9606:5 0:61
U	A00738:647:H5NVNDSX7:2:1117:22851:13949	0	150|150	0:116 |:| 0:116
C	A00738:647:H5NVNDSX7:2:1117:20754:14137	9606	150|150	0:25 9606:1 0:49 9606:1 0:40 |:| 0:116
U	A00738:647:H5NVNDSX7:2:1117:1163:14841	0	150|150	0:116 |:| 0:116
U	A00738:647:H5NVNDSX7:2:1117:7084:17112	0	150|150	0:116 |:| 0:116
C	A00738:647:H5NVNDSX7:2:1117:21549:18677	9606	150|150	0:2 9606:2 0:17 9606:3 0:1 9606:2 0:26 9606:2 0:40 9606:2 0:8 9606:1 0:10 |:| 0:5 9606:1 0:49 9606:1 0:60
C	A00738:647:H5NVNDSX7:2:1117:21739:19257	9606	150|150	0:2 9606:2 0:17 9606:3 0:1 9606:2 0:26 9606:2 0:40 9606:2 0:8 9606:1 0:10 |:| 0:5 9606:1 0:49 9606:1 0:60
C	A00738:647:H5NVNDSX7:2:1117:22046:20697	9606	150|150	0:13 9606:1 0:8 9606:2 0:11 9606:5 0:18 9606:3 0:16 9606:5 0:14 9606:5 0:15 |:| 9606:3 0:23 9606:3 0:68 9606:3 0:4 9606:5 0:7
C	A00738:647:H5NVNDSX7:2:1117:28637:20870	9606	150|150	0:17 9606:1 0:21 9606:5 0:3 9606:5 0:32 9606:3 0:9 9606:5 0:15 |:| 0:61 9606:3 0:7 9606:9 0:17 9606:5 0:14
U	A00738:647:H5NVNDSX7:2:1117:5177:22106	0	150|150	0:116 |:| 0:116
U	A00738:647:H5NVNDSX7:2:1117:4435:23046	0	150|150	0:116 |:| 0:116
C	A00738:647:H5NVNDSX7:2:1117:1136:23531	9606	150|150	0:2 9606:5 0:19 9606:1 0:5 9606:1 0:17 9606:5 0:61 |:| 0:9 9606:2 0:25 9606:5 0:7 9606:3 0:40 9606:5 0:19 9606:1
U	A00738:647:H5NVNDSX7:2:1117:31087:23923	0	150|150	0:116 |:| 0:116
C	A00738:647:H5NVNDSX7:2:1117:20139:24533	9606	150|150	0:17 9606:3 0:3 9606:1 0:6 9606:5 0:9 9606:3 0:40 9606:8 0:21 |:| 0:73 9606:5 0:38
C	A00738:647:H5NVNDSX7:2:1117:20085:24721	9606	150|150	0:17 9606:3 0:3 9606:1 0:6 9606:5 0:9 9606:3 0:40 9606:8 0:21 |:| 0:73 9606:5 0:38
U	A00738:647:H5NVNDSX7:2:1117:7446:30890	0	150|150	0:116 |:| 0:116
C	A00738:647:H5NVNDSX7:2:1117:31304:32409	9606	150|150	0:10 9606:2 0:6 9606:5 0:1 9606:5 0:38 9606:6 0:5 9606:2 0:4 9606:5 0:27 |:| 0:80 9606:5 0:28 9606:3
C	A00738:647:H5NVNDSX7:2:1117:3034:32487	9606	150|150	0:23 9606:5 0:71 9606:5 0:12 |:| 0:86 9606:5 0:5 9606:5 0:15
U	A00738:647:H5NVNDSX7:2:1117:24686:32784	0	150|150	0:116 |:| 0:116
C	A00738:647:H5NVNDSX7:2:1117:20989:35744	9606	150|150	0:74 9606:3 0:22 9606:5 0:12 |:| 0:1 9606:2 0:80 9606:2 0:4 9606:3 0:8 9606:5 0:7 9606:3 0:1
C	A00738:647:H5NVNDSX7:2:1117:21287:36354	9606	150|150	0:74 9606:3 0:22 9606:5 0:12 |:| 0:1 9606:2 0:80 9606:2 0:4 9606:3 0:8 9606:5 0:7 9606:3 0:1
U	A00738:647:H5NVNDSX7:2:1118:20121:1047	0	150|150	0:50 182096:5 0:61 |:| 0:116
C	A00738:647:H5NVNDSX7:2:1118:12192:1094	9606	150|150	0:10 9606:5 0:39 9606:5 0:37 9606:1 0:3 9606:2 0:14 |:| 0:2 9606:2 0:89 9606:2 0:14 9606:7
U	A00738:647:H5NVNDSX7:2:1118:7139:2237	0	150|150	0:116 |:| 0:116
U	A00738:647:H5NVNDSX7:2:1118:15854:2707	0	150|150	0:116 |:| 0:116
U	A00738:647:H5NVNDSX7:2:1118:11234:2816	0	150|150	0:116 |:| 0:116
U	A00738:647:H5NVNDSX7:2:1118:11523:4726	0	150|150	0:116 |:| 0:116
U	A00738:647:H5NVNDSX7:2:1118:27181:5165	0	150|150	0:116 |:| 0:116
U	A00738:647:H5NVNDSX7:2:1118:25898:5948	0	150|150	0:116 |:| 0:116
U	A00738:647:H5NVNDSX7:2:1118:9869:7091	0	150|150	0:116 |:| 0:116
U	A00738:647:H5NVNDSX7:2:1118:1931:7780	0	150|150	0:116 |:| 0:116
U	A00738:647:H5NVNDSX7:2:1118:29975:8343	0	150|150	0:116 |:| 0:116
C	A00738:647:H5NVNDSX7:2:1118:15112:8719	9606	150|150	0:102 9606:5 0:2 9606:2 0:5 |:| 0:48 9606:5 0:29 9606:3 0:10 9606:2 0:2 9606:5 0:12
U	A00738:647:H5NVNDSX7:2:1118:15908:9659	0	150|150	0:116 |:| 0:116
U	A00738:647:H5NVNDSX7:2:1118:5086:10895	0	150|150	0:116 |:| 0:116
U	A00738:647:H5NVNDSX7:2:1118:6207:11177	0	150|150	0:116 |:| 0:116
C	A00738:647:H5NVNDSX7:2:1118:5258:14575	9606	150|150	0:25 9606:5 0:32 9606:2 0:23 9606:6 0:23 |:| 0:4 9606:1 0:13 9606:5 0:42 9606:1 0:45 9606:5
C	A00738:647:H5NVNDSX7:2:1118:32633:19586	9606	150|150	0:11 9606:2 0:18 9606:4 0:15 9606:2 0:50 9606:4 0:10 |:| 0:3 9606:3 0:1 9606:3 0:16 9606:1 0:4 9606:2 0:40 9606:1 0:42
C	A00738:647:H5NVNDSX7:2:1118:32796:20838	9606	150|150	0:11 9606:2 0:18 9606:4 0:15 9606:2 0:50 9606:4 0:10 |:| 0:3 9606:3 0:1 9606:3 0:16 9606:1 0:4 9606:2 0:40 9606:1 0:42
U	A00738:647:H5NVNDSX7:2:1118:14226:20964	0	150|150	0:116 |:| 0:116
C	A00738:647:H5NVNDSX7:2:1118:24551:22060	9606	150|150	0:89 9606:5 0:22 |:| 0:18 9606:5 0:93
U	A00738:647:H5NVNDSX7:2:1118:17183:22138	0	150|150	0:116 |:| 0:116
C	A00738:647:H5NVNDSX7:2:1118:7437:22764	9606	150|150	0:111 9606:5 |:| 0:8 9606:1 0:52 9606:1 0:7 9606:6 0:8 9606:1 0:5 9606:1 0:18 9606:1 0:7
U	A00738:647:H5NVNDSX7:2:1118:16523:22874	0	150|150	0:116 |:| 0:116
U	A00738:647:H5NVNDSX7:2:1118:1850:25207	0	150|150	0:116 |:| 0:106 9606:5 0:5
U	A00738:647:H5NVNDSX7:2:1118:29243:26522	0	150|150	0:116 |:| 0:116
C	A00738:647:H5NVNDSX7:2:1118:12002:30170	9606	150|150	0:27 9606:1 0:33 9606:2 0:34 9606:5 0:14 |:| 0:24 9606:11 0:26 9606:5 0:12 9606:1 0:19 9606:3 0:15
C	A00738:647:H5NVNDSX7:2:1118:18394:30405	9606	150|150	0:10 9606:2 0:14 9606:2 0:26 9606:5 0:21 9606:2 0:34 |:| 0:86 9606:4 0:5 9606:4 0:12 9606:1 0:4
C	A00738:647:H5NVNDSX7:2:1118:5891:30608	9606	150|150	0:31 9606:2 0:8 9606:2 0:73 |:| 0:22 9606:2 0:5 9606:4 0:55 9606:3 0:5 9606:2 0:18
C	A00738:647:H5NVNDSX7:2:1118:30147:30843	9606	150|150	9606:1 0:23 9606:1 0:11 9606:4 0:76 |:| 0:38 9606:1 0:24 9606:2 0:31 9606:1 0:19
C	A00738:647:H5NVNDSX7:2:1118:29713:31093	9606	150|150	9606:1 0:23 9606:1 0:11 9606:4 0:76 |:| 0:38 9606:1 0:24 9606:2 0:31 9606:1 0:19
U	A00738:647:H5NVNDSX7:2:1118:25491:32769	0	150|150	0:116 |:| 0:116
U	A00738:647:H5NVNDSX7:2:1118:13738:33238	0	150|150	0:116 |:| 0:116
U	A00738:647:H5NVNDSX7:2:1118:17870:34945	0	150|150	0:116 |:| 0:116
U	A00738:647:H5NVNDSX7:2:1118:24198:35759	0	150|150	0:116 |:| 0:116
U	A00738:647:H5NVNDSX7:2:1119:22245:1814	0	150|150	0:116 |:| 0:116
U	A00738:647:H5NVNDSX7:2:1119:23484:2018	0	150|150	0:116 |:| 0:3 9606:5 0:108
U	A00738:647:H5NVNDSX7:2:1119:19117:5384	0	150|150	0:116 |:| 0:116
U	A00738:647:H5NVNDSX7:2:1119:26657:7106	0	150|150	0:116 |:| 0:116
U	A00738:647:H5NVNDSX7:2:1119:20057:7263	0	150|150	0:116 |:| 0:116
U	A00738:647:H5NVNDSX7:2:1119:29568:7545	0	150|150	0:116 |:| 0:116
U	A00738:647:H5NVNDSX7:2:1119:21739:7733	0	150|150	0:116 |:| 0:116
U	A00738:647:H5NVNDSX7:2:1119:18792:10363	0	150|150	0:116 |:| 0:116
U	A00738:647:H5NVNDSX7:2:1119:8386:11412	0	150|150	0:116 |:| 0:116
U	A00738:647:H5NVNDSX7:2:1119:10809:12571	0	150|150	0:116 |:| 0:116
U	A00738:647:H5NVNDSX7:2:1119:15230:14058	0	150|150	0:116 |:| 0:116
U	A00738:647:H5NVNDSX7:2:1119:1868:14278	0	150|150	0:116 |:| 0:116
U	A00738:647:H5NVNDSX7:2:1119:8630:16689	0	150|150	0:116 |:| 0:116
U	A00738:647:H5NVNDSX7:2:1119:16369:16814	0	150|150	0:116 |:| 0:116
C	A00738:647:H5NVNDSX7:2:1119:17797:17660	9606	150|150	0:16 9606:5 0:11 9606:2 0:2 9606:2 0:22 9606:5 0:19 9606:4 0:12 9606:1 0:9 9606:5 0:1 |:| 0:46 9606:1 0:29 9606:2 0:6 9606:1 0:31
C	A00738:647:H5NVNDSX7:2:1119:23023:17691	9606	150|150	0:17 9606:3 0:19 9606:1 0:73 9606:1 0:2 |:| 0:6 9606:1 0:27 9606:2 0:31 9606:5 0:4 9606:3 0:37
U	A00738:647:H5NVNDSX7:2:1119:18367:18114	0	150|150	0:116 |:| 0:116
U	A00738:647:H5NVNDSX7:2:1119:20157:20024	0	150|150	0:116 |:| 0:116
C	A00738:647:H5NVNDSX7:2:1119:2302:20603	9606	150|150	0:24 9606:1 0:80 9606:5 0:6 |:| 0:23 9606:4 0:89
U	A00738:647:H5NVNDSX7:2:1119:7717:20713	0	150|150	0:116 |:| 0:116
U	A00738:647:H5NVNDSX7:2:1119:22715:21637	0	150|150	0:116 |:| 0:116
U	A00738:647:H5NVNDSX7:2:1119:22752:22921	0	150|150	0:116 |:| 0:116
U	A00738:647:H5NVNDSX7:2:1119:4237:23234	0	150|150	0:116 |:| 0:116
U	A00738:647:H5NVNDSX7:2:1119:10520:26443	0	150|150	0:116 |:| 0:116
C	A00738:647:H5NVNDSX7:2:1119:2220:27414	9606	150|150	0:9 9606:5 0:7 9606:1 0:53 9606:5 0:30 9606:5 0:1 |:| 0:28 9606:1 0:23 9606:3 0:12 9606:2 0:47
U	A00738:647:H5NVNDSX7:2:1119:11478:28447	0	150|150	0:116 |:| 0:116
U	A00738:647:H5NVNDSX7:2:1119:14669:30091	0	150|150	0:116 |:| 0:116
U	A00738:647:H5NVNDSX7:2:1119:8178:31125	0	150|150	0:116 |:| 0:116
U	A00738:647:H5NVNDSX7:2:1119:22254:32800	0	150|150	0:116 |:| 0:116
U	A00738:647:H5NVNDSX7:2:1120:30653:1470	0	150|150	0:116 |:| 0:116
C	A00738:647:H5NVNDSX7:2:1120:5529:2112	9606	150|150	0:9 9606:5 0:26 9606:5 0:16 9606:5 0:6 9606:5 0:6 9606:1 0:31 9606:1 |:| 0:75 9606:2 0:39
U	A00738:647:H5NVNDSX7:2:1120:28203:3176	0	150|150	0:116 |:| 0:116
C	A00738:647:H5NVNDSX7:2:1120:28456:4460	9606	150|150	0:5 9606:2 0:92 9606:4 0:6 9606:6 0:1 |:| 0:6 9606:2 0:29 9606:5 0:16 9606:2 0:4 9606:9 0:12 9606:1 0:30
C	A00738:647:H5NVNDSX7:2:1120:24316:4492	9606	150|150	9606:5 0:14 9606:7 0:19 9606:1 0:1 9606:1 0:68 |:| 0:8 9606:1 0:12 9606:4 0:26 9606:2 0:11 9606:1 0:22 9606:4 0:19 9606:1 0:5
U	A00738:647:H5NVNDSX7:2:1120:17119:4836	0	150|150	0:116 |:| 0:106 9606:2 0:8
U	A00738:647:H5NVNDSX7:2:1120:25699:5509	0	150|150	0:116 |:| 0:116
U	A00738:647:H5NVNDSX7:2:1120:28537:5979	0	150|150	0:116 |:| 0:116
U	A00738:647:H5NVNDSX7:2:1120:20265:9408	0	150|150	0:116 |:| 0:116
C	A00738:647:H5NVNDSX7:2:1120:13141:9940	9606	150|150	0:48 9606:1 0:8 9606:1 0:24 9606:5 0:29 |:| 0:25 9606:2 0:55 9606:3 0:6 9606:5 0:9 9606:4 0:1 9606:1 0:5
U	A00738:647:H5NVNDSX7:2:1120:30246:12727	0	150|150	0:116 |:| 0:116
U	A00738:647:H5NVNDSX7:2:1120:9082:14090	0	150|150	0:116 |:| 0:116
C	A00738:647:H5NVNDSX7:2:1120:9417:14857	9606	150|150	0:60 9606:5 0:51 |:| 9606:2 0:38 9606:5 0:43 9606:5 0:23
C	A00738:647:H5NVNDSX7:2:1120:18575:16188	9606	150|150	0:28 9606:2 0:86 |:| 0:38 9606:1 0:5 9606:6 0:38 9606:1 0:21 9606:3 0:3
U	A00738:647:H5NVNDSX7:2:1120:30960:16219	0	150|150	0:116 |:| 0:116
C	A00738:647:H5NVNDSX7:2:1120:7310:18537	9606	150|150	0:94 9606:5 0:17 |:| 0:64 9606:5 0:14 9606:5 0:28
U	A00738:647:H5NVNDSX7:2:1120:23122:19210	0	150|150	0:116 |:| 0:116
U	A00738:647:H5NVNDSX7:2:1120:31882:19382	0	150|150	0:116 |:| 0:88 80850:3 0:25
C	A00738:647:H5NVNDSX7:2:1120:4128:19977	9606	150|150	0:63 9606:2 0:21 9606:5 0:19 9606:4 0:2 |:| 0:96 9606:3 0:17
U	A00738:647:H5NVNDSX7:2:1120:17074:21042	0	150|150	0:116 |:| 0:116
C	A00738:647:H5NVNDSX7:2:1120:2645:21104	9606	150|150	0:104 9606:5 0:7 |:| 0:14 9606:1 0:18 9606:4 0:7 9606:1 0:14 9606:5 0:52
U	A00738:647:H5NVNDSX7:2:1120:25446:21480	0	150|150	0:116 |:| 0:116
U	A00738:647:H5NVNDSX7:2:1120:17852:21668	0	150|150	0:116 |:| 0:116
U	A00738:647:H5NVNDSX7:2:1120:9100:22733	0	150|150	0:116 |:| 0:116
U	A00738:647:H5NVNDSX7:2:1120:5529:24345	0	150|150	0:116 |:| 0:116
U	A00738:647:H5NVNDSX7:2:1120:27245:26318	0	150|150	0:116 |:| 0:116
U	A00738:647:H5NVNDSX7:2:1120:9706:26694	0	150|150	0:116 |:| 0:116
U	A00738:647:H5NVNDSX7:2:1120:31557:27117	0	150|150	0:116 |:| 0:116
C	A00738:647:H5NVNDSX7:2:1120:17264:27790	9606	150|150	9606:4 0:24 9606:2 0:37 9606:2 0:5 9606:5 0:31 9606:5 0:1 |:| 9606:3 0:113
U	A00738:647:H5NVNDSX7:2:1120:18367:28541	0	150|150	0:116 |:| 0:116
C	A00738:647:H5NVNDSX7:2:1120:26657:31626	9606	150|150	0:116 |:| 0:35 9606:3 0:10 9606:5 0:48 9606:3 0:12
C	A00738:647:H5NVNDSX7:2:1120:18358:33661	9606	150|150	0:16 9606:2 0:98 |:| 0:95 9606:4 0:17
U	A00738:647:H5NVNDSX7:2:1120:11505:34914	0	150|150	0:116 |:| 0:116
U	A00738:647:H5NVNDSX7:2:1120:12038:35587	0	150|150	0:116 |:| 0:116
U	A00738:647:H5NVNDSX7:2:1120:32045:35603	0	150|150	0:116 |:| 0:116
U	A00738:647:H5NVNDSX7:2:1121:2763:2018	0	150|150	0:116 |:| 0:116
C	A00738:647:H5NVNDSX7:2:1121:2600:2362	9606	150|150	0:52 9606:5 0:9 9606:5 0:45 |:| 0:47 9606:5 0:50 9606:1 0:1 9606:2 0:10
U	A00738:647:H5NVNDSX7:2:1121:23665:2832	0	150|150	0:116 |:| 0:116
C	A00738:647:H5NVNDSX7:2:1121:9453:3552	9606	150|150	0:8 9606:1 0:34 9606:2 0:7 9606:5 0:59 |:| 0:47 9606:4 0:27 9606:5 0:21 9606:6 0:6
U	A00738:647:H5NVNDSX7:2:1121:30752:4304	0	150|150	0:116 |:| 0:116
U	A00738:647:H5NVNDSX7:2:1121:1814:5071	0	150|150	0:116 |:| 0:116
U	A00738:647:H5NVNDSX7:2:1121:12445:5478	0	150|150	0:116 |:| 0:116
C	A00738:647:H5NVNDSX7:2:1121:28709:5869	9606	150|150	0:42 9606:2 0:18 9606:1 0:10 9606:2 0:7 9606:4 0:9 9606:1 0:18 9606:2 |:| 0:3 9606:1 0:40 9606:4 0:2 9606:5 0:13 9606:6 0:10 9606:1 0:25 9606:3 0:3
U	A00738:647:H5NVNDSX7:2:1121:20211:6872	0	150|150	0:116 |:| 0:116
C	A00738:647:H5NVNDSX7:2:1121:18656:8688	9606	150|150	0:14 9606:5 0:4 9606:5 0:28 9606:5 0:11 9606:5 0:22 9606:5 0:12 |:| 0:87 9606:2 0:15 9606:4 0:8
U	A00738:647:H5NVNDSX7:2:1121:25030:9392	0	150|150	0:80 9606:1 0:35 |:| 0:116
U	A00738:647:H5NVNDSX7:2:1121:25861:10207	0	150|150	0:116 |:| 0:116
C	A00738:647:H5NVNDSX7:2:1121:7771:11976	9606	150|150	0:6 9606:3 0:5 9606:1 0:36 9606:5 0:34 9606:5 0:21 |:| 0:19 9606:5 0:58 9606:5 0:12 9606:5 0:12
U	A00738:647:H5NVNDSX7:2:1121:29903:12226	0	150|150	0:116 |:| 0:116
U	A00738:647:H5NVNDSX7:2:1121:23158:12446	0	150|150	0:116 |:| 0:116
U	A00738:647:H5NVNDSX7:2:1121:23809:13667	0	150|150	0:116 |:| 0:116
U	A00738:647:H5NVNDSX7:2:1121:21350:14199	0	150|150	0:116 |:| 0:116
U	A00738:647:H5NVNDSX7:2:1121:3676:14497	0	150|150	0:116 |:| 0:116
C	A00738:647:H5NVNDSX7:2:1121:9372:19946	9606	150|150	0:15 9606:9 0:4 9606:2 0:12 9606:2 0:25 9606:5 0:13 9606:6 0:23 |:| 0:1 9606:5 0:39 9606:1 0:70
C	A00738:647:H5NVNDSX7:2:1121:9408:20008	9606	150|150	0:21 9606:3 0:53 9606:6 0:9 9606:1 0:17 9606:2 0:4 |:| 0:84 9606:5 0:27
U	A00738:647:H5NVNDSX7:2:1121:1606:20744	0	150|150	0:116 |:| 0:116
C	A00738:647:H5NVNDSX7:2:1121:15483:20885	9606	150|150	0:39 9606:5 0:9 9606:1 0:62 |:| 0:14 9606:4 0:30 9606:6 0:13 9606:5 0:44
C	A00738:647:H5NVNDSX7:2:1121:16107:22122	9606	150|150	0:39 9606:5 0:9 9606:1 0:55 9606:1 0:6 |:| 0:14 9606:4 0:30 9606:6 0:13 9606:5 0:44
U	A00738:647:H5NVNDSX7:2:1121:3016:23187	0	150|150	0:116 |:| 0:116
C	A00738:647:H5NVNDSX7:2:1121:8341:25645	9606	150|150	0:116 |:| 0:66 9606:1 0:1 9606:1 0:47
C	A00738:647:H5NVNDSX7:2:1121:26295:26459	9606	150|150	0:10 9606:5 0:101 |:| 0:5 9606:1 0:63 9606:2 0:45
U	A00738:647:H5NVNDSX7:2:1121:5059:26725	0	150|150	0:116 |:| 9606:2 0:114
U	A00738:647:H5NVNDSX7:2:1121:7247:27853	0	150|150	0:116 |:| 0:116
U	A00738:647:H5NVNDSX7:2:1121:16269:29293	0	150|150	0:116 |:| 0:116
U	A00738:647:H5NVNDSX7:2:1121:28899:30217	0	150|150	0:116 |:| 0:116
C	A00738:647:H5NVNDSX7:2:1121:24388:30639	9606	150|150	0:22 9606:5 0:42 9606:2 0:9 9606:1 0:5 9606:3 0:27 |:| 0:5 9606:2 0:85 9606:1 0:5 9606:2 0:16
U	A00738:647:H5NVNDSX7:2:1121:19199:34741	0	150|150	0:116 |:| 0:116
U	A00738:647:H5NVNDSX7:2:1121:9842:35759	0	150|150	0:116 |:| 0:116
C	A00738:647:H5NVNDSX7:2:1121:30418:36949	9606	150|150	0:10 9606:5 0:101 |:| 0:5 9606:1 0:63 9606:2 0:45
U	A00738:647:H5NVNDSX7:2:1122:12183:5682	0	150|150	0:116 |:| 0:116
U	A00738:647:H5NVNDSX7:2:1122:26087:5744	0	150|150	0:116 |:| 0:116
U	A00738:647:H5NVNDSX7:2:1122:9986:6104	0	150|150	0:116 |:| 0:116
U	A00738:647:H5NVNDSX7:2:1122:26133:6324	0	150|150	0:116 |:| 0:116
U	A00738:647:H5NVNDSX7:2:1122:11315:7153	0	150|150	0:116 |:| 0:116
C	A00738:647:H5NVNDSX7:2:1122:16260:7200	9606	150|150	0:51 9606:1 0:14 9606:2 0:48 |:| 0:43 9606:5 0:19 9606:4 0:45
U	A00738:647:H5NVNDSX7:2:1122:8531:8563	0	150|150	0:116 |:| 0:116
C	A00738:647:H5NVNDSX7:2:1122:21341:8641	9606	150|150	0:47 9606:3 0:32 9606:5 0:29 |:| 0:45 9606:1 0:10 9606:7 0:14 9606:5 0:32 9606:2
C	A00738:647:H5NVNDSX7:2:1122:31873:9283	9606	150|150	0:8 9606:5 0:26 9606:9 0:24 9606:5 0:3 9606:3 0:33 |:| 9606:3 0:5 9606:3 0:6 9606:1 0:12 9606:9 0:30 9606:4 0:27 9606:1 0:15
C	A00738:647:H5NVNDSX7:2:1122:12319:10645	9606	150|150	0:41 9606:5 0:12 9606:2 0:56 |:| 0:7 9606:1 0:5 9606:2 0:7 9606:8 0:40 9606:7 0:6 9606:1 0:22 9606:5 0:5
C	A00738:647:H5NVNDSX7:2:1122:17779:12305	9606	150|150	0:19 9606:5 0:29 9606:2 0:38 9606:5 0:18 |:| 0:63 9606:2 0:31 9606:1 0:19
C	A00738:647:H5NVNDSX7:2:1122:17228:12633	9606	150|150	0:19 9606:5 0:29 9606:2 0:38 9606:5 0:18 |:| 0:63 9606:2 0:31 9606:1 0:19
U	A00738:647:H5NVNDSX7:2:1122:17345:13307	0	150|150	0:116 |:| 0:116
U	A00738:647:H5NVNDSX7:2:1122:16667:13479	0	150|150	0:116 |:| 0:116
U	A00738:647:H5NVNDSX7:2:1122:11487:14340	0	150|150	0:116 |:| 0:116
U	A00738:647:H5NVNDSX7:2:1122:14922:14841	0	150|150	0:116 |:| 0:116
U	A00738:647:H5NVNDSX7:2:1122:4047:18145	0	150|150	0:116 |:| 0:116
U	A00738:647:H5NVNDSX7:2:1122:12735:18223	0	150|150	0:116 |:| 0:116
U	A00738:647:H5NVNDSX7:2:1122:23954:19398	0	150|150	0:116 |:| 0:116
C	A00738:647:H5NVNDSX7:2:1122:27507:20666	9606	150|150	9606:2 0:17 9606:2 0:1 9606:1 0:6 9606:5 0:5 9606:1 0:13 9606:1 0:62 |:| 0:16 9606:4 0:56 9606:2 0:13 9606:1 0:24
U	A00738:647:H5NVNDSX7:2:1122:7663:21527	0	150|150	0:116 |:| 0:116
U	A00738:647:H5NVNDSX7:2:1122:22643:22576	0	150|150	0:12 9606:1 0:103 |:| 0:116
U	A00738:647:H5NVNDSX7:2:1122:13566:23296	0	150|150	0:116 |:| 0:116
U	A00738:647:H5NVNDSX7:2:1122:26992:23312	0	150|150	0:116 |:| 0:47 1130723:5 0:64
U	A00738:647:H5NVNDSX7:2:1122:17716:26224	0	150|150	0:116 |:| 0:116
C	A00738:647:H5NVNDSX7:2:1122:3613:29731	9606	150|150	0:1 9606:5 0:34 9606:3 0:32 9606:4 0:11 9606:2 0:12 9606:3 0:7 9606:2 |:| 0:51 9606:5 0:7 9606:1 0:5 9606:1 0:28 9606:6 0:12
C	A00738:647:H5NVNDSX7:2:1122:21929:30514	9606	150|150	9606:5 0:64 9606:2 0:4 9606:7 0:34 |:| 9606:1 0:23 9606:1 0:31 9606:5 0:13 9606:3 0:13 9606:1 0:13 9606:5 0:7
C	A00738:647:H5NVNDSX7:2:1122:19153:33317	9606	150|150	0:44 9606:5 0:2 9606:5 0:41 9606:5 0:14 |:| 0:5 9606:5 0:37 9606:5 0:64
C	A00738:647:H5NVNDSX7:2:1122:18123:33536	9606	150|150	0:44 9606:5 0:2 9606:5 0:41 9606:5 0:14 |:| 0:5 9606:5 0:37 9606:5 0:64
U	A00738:647:H5NVNDSX7:2:1122:9932:34287	0	150|150	0:64 28056:1 0:51 |:| 0:116
U	A00738:647:H5NVNDSX7:2:1122:20690:35352	0	150|150	0:116 |:| 0:116
U	A00738:647:H5NVNDSX7:2:1122:26350:35822	0	150|150	0:116 |:| 0:116
C	A00738:647:H5NVNDSX7:2:1123:29197:2300	9606	150|150	0:22 9606:5 0:13 9606:5 0:9 9606:5 0:1 9606:3 0:4 9606:5 0:5 9606:3 0:11 9606:2 0:7 9606:3 0:5 9606:4 0:4 |:| 0:45 9606:2 0:5 9606:5 0:47 9606:3 0:9
U	A00738:647:H5NVNDSX7:2:1123:16152:3568	0	150|150	0:116 |:| 0:116
U	A00738:647:H5NVNDSX7:2:1123:32560:4773	0	150|150	0:116 |:| 0:116
C	A00738:647:H5NVNDSX7:2:1123:8739:9017	9606	150|150	0:116 |:| 0:39 9606:9 0:23 9606:1 0:25 9606:3 0:16
C	A00738:647:H5NVNDSX7:2:1123:11894:9815	9606	150|150	0:24 9606:5 0:27 9606:5 0:9 9606:5 0:21 9606:3 0:4 9606:5 0:1 9606:5 0:2 |:| 9606:4 0:4 9606:5 0:35 9606:5 0:21 9606:1 0:32 9606:2 0:2 9606:5
U	A00738:647:H5NVNDSX7:2:1123:13096:11146	0	150|150	0:116 |:| 0:116
U	A00738:647:H5NVNDSX7:2:1123:22932:11678	0	150|150	0:116 |:| 0:116
U	A00738:647:H5NVNDSX7:2:1123:17987:12320	0	150|150	0:116 |:| 0:116
U	A00738:647:H5NVNDSX7:2:1123:29668:13730	0	150|150	0:116 |:| 0:116
U	A00738:647:H5NVNDSX7:2:1123:8449:15248	0	150|150	0:116 |:| 0:116
U	A00738:647:H5NVNDSX7:2:1123:14326:17253	0	150|150	0:116 |:| 0:116
C	A00738:647:H5NVNDSX7:2:1123:9200:20870	9606	150|150	9606:7 0:4 9606:2 0:54 9606:6 0:26 9606:1 0:16 |:| 0:16 9606:5 0:17 9606:4 0:16 9606:1 0:38 9606:1 0:18
C	A00738:647:H5NVNDSX7:2:1123:23430:21120	9606	150|150	0:38 9606:3 0:57 9606:2 0:10 9606:1 0:5 |:| 0:22 9606:6 0:88
C	A00738:647:H5NVNDSX7:2:1123:17002:23140	9606	150|150	0:18 9606:2 0:14 9606:8 0:10 9606:2 0:6 9606:3 0:13 9606:1 0:39 |:| 0:5 9606:5 0:37 9606:1 0:3 9606:2 0:36 9606:1 0:11 9606:4 0:11
C	A00738:647:H5NVNDSX7:2:1123:19777:23844	9606	150|150	0:15 9606:1 0:76 9606:1 0:23 |:| 0:71 9606:4 0:37 9606:4
U	A00738:647:H5NVNDSX7:2:1123:5321:26459	0	150|150	0:116 |:| 0:116
U	A00738:647:H5NVNDSX7:2:1123:19895:26804	0	150|150	0:116 |:| 0:116
U	A00738:647:H5NVNDSX7:2:1123:15049:27054	0	150|150	0:116 |:| 0:116
U	A00738:647:H5NVNDSX7:2:1123:15338:28087	0	150|150	0:116 |:| 0:116
U	A00738:647:H5NVNDSX7:2:1123:29396:29794	0	150|150	0:116 |:| 0:116
U	A00738:647:H5NVNDSX7:2:1123:2609:30279	0	150|150	0:116 |:| 0:116
C	A00738:647:H5NVNDSX7:2:1123:8775:30530	9606	150|150	0:5 9606:5 0:47 9606:2 0:38 9606:4 0:15 |:| 0:116
C	A00738:647:H5NVNDSX7:2:1123:21377:33724	9606	150|150	0:70 9606:7 0:39 |:| 0:27 9606:8 0:3 9606:1 0:6 9606:5 0:27 9606:5 0:5 9606:5 0:24
U	A00738:647:H5NVNDSX7:2:1123:12834:34710	0	150|150	0:116 |:| 0:116
U	A00738:647:H5NVNDSX7:2:1123:20148:34820	0	150|150	0:116 |:| 0:116
U	A00738:647:H5NVNDSX7:2:1123:15754:35916	0	150|150	0:116 |:| 0:116
U	A00738:647:H5NVNDSX7:2:1123:19126:36714	0	150|150	0:116 |:| 0:116
C	A00738:647:H5NVNDSX7:2:1123:13205:36824	9606	150|150	0:17 9606:2 0:37 9606:3 0:17 9606:1 0:39 |:| 0:33 9606:1 0:82
C	A00738:647:H5NVNDSX7:2:1124:21260:2675	9606	150|150	0:70 9606:7 0:39 |:| 0:27 9606:8 0:3 9606:1 0:6 9606:5 0:27 9606:5 0:5 9606:5 0:24
C	A00738:647:H5NVNDSX7:2:1124:20952:4178	9606	150|150	0:23 9606:2 0:8 9606:5 0:20 9606:5 0:14 9606:5 0:34 |:| 9606:4 0:53 9606:1 0:26 9606:5 0:18 9606:1 0:8
C	A00738:647:H5NVNDSX7:2:1124:14416:5447	9606	150|150	0:23 9606:1 0:5 9606:1 0:21 9606:5 0:22 9606:5 0:28 9606:1 0:4 |:| 0:1 9606:5 0:104 9606:5 0:1
U	A00738:647:H5NVNDSX7:2:1124:3513:6136	0	150|150	0:116 |:| 0:116
U	A00738:647:H5NVNDSX7:2:1124:4282:6370	0	150|150	0:116 |:| 0:116
C	A00738:647:H5NVNDSX7:2:1124:28655:7874	9606	150|150	0:54 9606:7 0:1 9606:5 0:21 9606:10 0:18 |:| 0:24 9606:5 0:23 9606:4 0:6 9606:2 0:29 9606:2 0:15 9606:5 0:1
C	A00738:647:H5NVNDSX7:2:1124:10357:7968	9606	150|150	0:31 9606:1 0:4 9606:1 0:45 9606:1 0:1 9606:5 0:1 9606:1 0:8 9606:4 0:6 9606:5 0:2 |:| 0:27 9606:1 0:9 9606:5 0:9 9606:2 0:12 9606:5 0:35 9606:1 0:10
C	A00738:647:H5NVNDSX7:2:1124:3360:8719	9606	150|150	0:41 9606:1 0:38 9606:4 0:32 |:| 0:59 9606:9 0:30 9606:10 0:8
U	A00738:647:H5NVNDSX7:2:1124:9625:9298	0	150|150	0:116 |:| 0:116
U	A00738:647:H5NVNDSX7:2:1124:21757:10300	0	150|150	0:116 |:| 0:116
U	A00738:647:H5NVNDSX7:2:1124:7554:12289	0	150|150	0:116 |:| 0:116
C	A00738:647:H5NVNDSX7:2:1124:31069:15186	9606	150|150	0:10 9606:5 0:4 9606:4 0:32 9606:5 0:4 9606:1 0:26 9606:5 0:20 |:| 0:47 9606:1 0:18 9606:5 0:45
U	A00738:647:H5NVNDSX7:2:1124:15239:15608	0	150|150	0:116 |:| 0:116
C	A00738:647:H5NVNDSX7:2:1124:32334:15781	9606	150|150	0:17 9606:5 0:61 9606:9 0:24 |:| 0:11 9606:5 0:19 9606:5 0:3 9606:2 0:10 9606:2 0:7 9606:3 0:12 9606:2 0:11 9606:4 0:20
U	A00738:647:H5NVNDSX7:2:1124:6216:17550	0	150|150	0:116 |:| 0:116
U	A00738:647:H5NVNDSX7:2:1124:8043:19586	0	150|150	0:116 |:| 0:116
C	A00738:647:H5NVNDSX7:2:1124:29848:19867	9606	150|150	0:23 9606:5 0:7 9606:3 0:60 9606:2 0:9 9606:5 0:2 |:| 0:15 9606:1 0:4 9606:1 0:28 9606:5 0:3 9606:5 0:1 9606:1 0:52
C	A00738:647:H5NVNDSX7:2:1124:3956:21621	9606	150|150	0:116 |:| 0:5 9606:9 0:102
U	A00738:647:H5NVNDSX7:2:1124:30626:22748	0	150|150	0:116 |:| 0:116
U	A00738:647:H5NVNDSX7:2:1124:10239:24643	0	150|150	0:83 664662:2 0:31 |:| 0:116
U	A00738:647:H5NVNDSX7:2:1124:26449:24784	0	150|150	9606:1 0:115 |:| 0:116
U	A00738:647:H5NVNDSX7:2:1124:22092:26757	0	150|150	0:116 |:| 0:116
C	A00738:647:H5NVNDSX7:2:1124:16884:27383	9606	150|150	0:3 9606:1 0:20 9606:1 0:6 9606:2 0:5 9606:3 0:9 9606:1 0:2 9606:1 0:52 9606:5 0:1 9606:2 0:2 |:| 0:16 9606:3 0:24 9606:5 0:57 9606:1 0:10
U	A00738:647:H5NVNDSX7:2:1124:23637:30185	0	150|150	0:87 9606:5 0:24 |:| 0:116
U	A00738:647:H5NVNDSX7:2:1124:27859:31798	0	150|150	0:116 |:| 0:116
U	A00738:647:H5NVNDSX7:2:1124:17318:33051	0	150|150	0:116 |:| 0:116
U	A00738:647:H5NVNDSX7:2:1124:31069:33880	0	150|150	0:116 |:| 0:116
U	A00738:647:H5NVNDSX7:2:1124:15248:36699	0	150|150	0:116 |:| 0:116
C	A00738:647:H5NVNDSX7:2:1125:19623:1031	9606	150|150	0:51 9606:5 0:4 9606:5 0:28 9606:5 0:18 |:| 0:10 9606:1 0:24 9606:1 0:19 9606:1 0:60
C	A00738:647:H5NVNDSX7:2:1125:13187:2002	9606	150|150	0:2 9606:1 0:26 9606:2 0:85 |:| 0:116
C	A00738:647:H5NVNDSX7:2:1125:19036:3208	9606	150|150	0:6 9606:1 0:32 9606:4 0:4 9606:1 0:27 9606:5 0:28 9606:5 0:3 |:| 0:50 9606:2 0:47 9606:2 0:15
U	A00738:647:H5NVNDSX7:2:1125:28637:4116	0	150|150	0:116 |:| 0:116
C	A00738:647:H5NVNDSX7:2:1125:6171:4946	9606	150|150	0:42 9606:5 0:19 9606:3 0:28 9606:5 0:14 |:| 0:55 9606:2 0:43 9606:5 0:11
C	A00738:647:H5NVNDSX7:2:1125:25599:5963	9606	150|150	0:27 9606:5 0:8 9606:1 0:32 9606:1 0:17 9606:1 0:8 9606:2 0:14 |:| 9606:3 0:113
C	A00738:647:H5NVNDSX7:2:1125:15483:6136	9606	150|150	0:13 9606:11 0:75 9606:3 0:10 9606:4 |:| 0:7 9606:2 0:107
U	A00738:647:H5NVNDSX7:2:1125:30599:7513	0	150|150	0:116 |:| 0:116
U	A00738:647:H5NVNDSX7:2:1125:13386:9549	0	150|150	0:116 |:| 0:116
C	A00738:647:H5NVNDSX7:2:1125:18177:10332	9606	150|150	9606:2 0:13 9606:2 0:6 9606:2 0:11 9606:9 0:12 9606:3 0:20 9606:1 0:35 |:| 0:61 9606:5 0:8 9606:5 0:8 9606:6 0:23
U	A00738:647:H5NVNDSX7:2:1125:14615:11240	0	150|150	0:116 |:| 0:116
U	A00738:647:H5NVNDSX7:2:1125:23683:13416	0	150|150	0:116 |:| 0:116
U	A00738:647:H5NVNDSX7:2:1125:21712:14011	0	150|150	0:116 |:| 0:116
C	A00738:647:H5NVNDSX7:2:1125:30129:14152	9606	150|150	0:10 9606:2 0:14 9606:5 0:46 9606:1 0:24 9606:2 0:12 |:| 0:36 9606:1 0:16 9606:1 0:7 9606:2 0:7 9606:1 0:9 9606:2 0:34
C	A00738:647:H5NVNDSX7:2:1125:10854:14622	9606	150|150	0:17 9606:5 0:40 9606:9 0:20 9606:4 0:21 |:| 0:19 9606:5 0:4 9606:1 0:17 9606:5 0:12 9606:2 0:51
U	A00738:647:H5NVNDSX7:2:1125:23330:15937	0	150|150	0:116 |:| 0:116
U	A00738:647:H5NVNDSX7:2:1125:31358:16626	0	150|150	0:116 |:| 0:116
U	A00738:647:H5NVNDSX7:2:1125:19280:17221	0	150|150	0:116 |:| 0:116
C	A00738:647:H5NVNDSX7:2:1125:13340:17769	9606	150|150	9606:3 0:5 9606:5 0:71 9606:2 0:27 9606:3 |:| 0:3 9606:3 0:42 9606:5 0:12 9606:2 0:49
U	A00738:647:H5NVNDSX7:2:1125:1741:17879	0	150|150	0:116 |:| 0:116
C	A00738:647:H5NVNDSX7:2:1125:30201:18380	9606	150|150	9606:5 0:9 9606:3 0:18 9606:1 0:80 |:| 0:39 9606:3 0:60 9606:1 0:13
C	A00738:647:H5NVNDSX7:2:1125:29008:18599	9606	150|150	9606:1 0:10 9606:1 0:17 9606:2 0:19 9606:7 0:26 9606:2 0:31 |:| 0:34 9606:1 0:27 9606:2 0:51 9606:1
U	A00738:647:H5NVNDSX7:2:1125:10339:18865	0	150|150	0:116 |:| 0:116
C	A00738:647:H5NVNDSX7:2:1125:30029:20776	9606	150|150	9606:5 0:9 9606:3 0:18 9606:1 0:80 |:| 0:39 9606:3 0:60 9606:1 0:13
U	A00738:647:H5NVNDSX7:2:1125:20220:21136	0	150|150	0:116 |:| 0:116
U	A00738:647:H5NVNDSX7:2:1125:3821:22701	0	150|150	0:116 |:| 0:116
C	A00738:647:H5NVNDSX7:2:1125:8133:25347	9606	150|150	0:38 9606:5 0:73 |:| 0:29 9606:5 0:3 9606:5 0:38 9606:11 0:13 9606:5 0:7
C	A00738:647:H5NVNDSX7:2:1125:14724:25801	9606	150|150	0:1 9606:5 0:24 9606:2 0:25 9606:2 0:11 9606:7 0:5 9606:4 0:5 9606:2 0:23 |:| 0:61 9606:8 0:9 9606:5 0:33
C	A00738:647:H5NVNDSX7:2:1125:4029:27383	9606	150|150	0:12 9606:5 0:2 9606:7 0:7 9606:2 0:16 9606:3 0:13 9606:2 0:17 9606:1 0:16 9606:2 0:3 9606:5 0:3 |:| 0:6 9606:2 0:73 9606:5 0:15 9606:6 0:9
U	A00738:647:H5NVNDSX7:2:1125:26539:27790	0	150|150	0:116 |:| 0:116
U	A00738:647:H5NVNDSX7:2:1125:28854:29074	0	150|150	0:116 |:| 0:116
U	A00738:647:H5NVNDSX7:2:1125:18539:29183	0	150|150	0:116 |:| 0:116
C	A00738:647:H5NVNDSX7:2:1125:10511:29309	9606	150|150	9606:5 0:13 9606:1 0:58 9606:5 0:11 9606:4 0:19 |:| 0:71 9606:4 0:6 9606:1 0:34
U	A00738:647:H5NVNDSX7:2:1125:9543:31046	0	150|150	0:116 |:| 0:116
U	A00738:647:H5NVNDSX7:2:1125:29695:31782	0	150|150	0:116 |:| 0:116
U	A00738:647:H5NVNDSX7:2:1125:9317:33066	0	150|150	0:116 |:| 0:116
U	A00738:647:H5NVNDSX7:2:1125:2618:33113	0	150|150	0:116 |:| 0:116
C	A00738:647:H5NVNDSX7:2:1125:13286:33332	9606	150|150	0:10 9606:1 0:49 9606:1 0:13 9606:2 0:40 |:| 0:1 9606:2 0:19 9606:2 0:43 9606:2 0:17 9606:2 0:4 9606:2 0:11 9606:1 0:1 9606:5 0:4
U	A00738:647:H5NVNDSX7:2:1125:21432:33473	0	150|150	0:116 |:| 0:116
U	A00738:647:H5NVNDSX7:2:1125:14136:33990	0	150|150	0:116 |:| 0:116
U	A00738:647:H5NVNDSX7:2:1125:31530:35462	0	150|150	0:116 |:| 0:116
U	A00738:647:H5NVNDSX7:2:1125:20437:36479	0	150|150	0:116 |:| 0:116
U	A00738:647:H5NVNDSX7:2:1125:15555:36542	0	150|150	0:116 |:| 0:116
U	A00738:647:H5NVNDSX7:2:1125:25943:36902	0	150|150	0:116 |:| 0:116
C	A00738:647:H5NVNDSX7:2:1126:19461:5321	9606	150|150	0:24 9606:2 0:78 9606:5 0:7 |:| 0:8 9606:2 0:53 9606:5 0:5 9606:1 0:25 9606:1 0:16
U	A00738:647:H5NVNDSX7:2:1126:17906:5415	0	150|150	0:116 |:| 0:116
U	A00738:647:H5NVNDSX7:2:1126:27145:5541	0	150|150	0:116 |:| 0:116
U	A00738:647:H5NVNDSX7:2:1126:27525:5729	0	150|150	0:116 |:| 0:116
C	A00738:647:H5NVNDSX7:2:1126:30490:12242	9606	150|150	0:9 9606:5 0:41 9606:3 0:5 9606:1 0:7 9606:1 0:7 9606:3 0:10 9606:2 0:7 9606:2 0:13 |:| 0:53 9606:1 0:40 9606:2 0:10 9606:2 0:8
C	A00738:647:H5NVNDSX7:2:1126:19045:19507	9606	150|150	0:39 9606:3 0:16 9606:1 0:24 9606:1 0:18 9606:5 0:9 |:| 0:8 9606:7 0:56 9606:4 0:29 9606:5 0:7
C	A00738:647:H5NVNDSX7:2:1126:19063:19601	9606	150|150	0:39 9606:3 0:16 9606:1 0:24 9606:1 0:18 9606:5 0:9 |:| 0:8 9606:7 0:56 9606:4 0:29 9606:5 0:7
C	A00738:647:H5NVNDSX7:2:1126:3748:20290	9606	150|150	0:16 9606:5 0:41 9606:5 0:11 9606:5 0:33 |:| 0:34 9606:5 0:29 9606:5 0:1 9606:2 0:30 9606:2 0:8
U	A00738:647:H5NVNDSX7:2:1126:6967:20353	0	150|150	0:116 |:| 0:116
C	A00738:647:H5NVNDSX7:2:1126:3794:20901	9606	150|150	0:16 9606:5 0:41 9606:5 0:11 9606:5 0:33 |:| 0:34 9606:5 0:29 9606:5 0:1 9606:2 0:30 9606:2 0:8
C	A00738:647:H5NVNDSX7:2:1126:7889:21042	9606	150|150	0:14 9606:2 0:14 9606:3 0:9 9606:3 0:41 9606:5 0:15 9606:1 0:5 9606:1 0:3 |:| 0:16 9606:1 0:22 9606:1 0:27 9606:1 0:6 9606:4 0:7 9606:3 0:28
U	A00738:647:H5NVNDSX7:2:1126:27552:21339	0	150|150	0:116 |:| 0:116
U	A00738:647:H5NVNDSX7:2:1126:24135:21527	0	150|150	9606:3 0:113 |:| 0:116
U	A00738:647:H5NVNDSX7:2:1126:19741:21652	0	150|150	0:116 |:| 0:116
C	A00738:647:H5NVNDSX7:2:1126:31602:21778	9606	150|150	0:1 9606:1 0:34 9606:5 0:52 9606:1 0:14 9606:1 0:6 9606:1 |:| 0:2 9606:8 0:5 9606:1 0:48 9606:5 0:13 9606:5 0:29
C	A00738:647:H5NVNDSX7:2:1126:21540:22889	9606	150|150	0:3 9606:5 0:108 |:| 0:14 9606:1 0:41 9606:3 0:57
C	A00738:647:H5NVNDSX7:2:1126:4716:23625	9606	150|150	0:24 9606:2 0:15 9606:5 0:13 9606:2 0:8 9606:5 0:39 9606:3 |:| 9606:1 0:115
U	A00738:647:H5NVNDSX7:2:1126:7482:23782	0	150|150	0:116 |:| 0:116
C	A00738:647:H5NVNDSX7:2:1126:32741:25097	9606	150|150	0:42 9606:5 0:5 9606:4 0:37 9606:7 0:16 |:| 0:4 9606:2 0:17 9606:2 0:20 9606:7 0:64
C	A00738:647:H5NVNDSX7:2:1126:9281:25300	9606	150|150	0:37 9606:2 0:20 9606:5 0:8 9606:5 0:39 |:| 0:7 9606:1 0:7 9606:7 0:60 9606:5 0:21 9606:2 0:6
C	A00738:647:H5NVNDSX7:2:1126:9381:27602	9606	150|150	0:14 9606:4 0:56 9606:7 0:11 9606:2 0:20 9606:1 0:1 |:| 0:13 9606:1 0:38 9606:5 0:59
C	A00738:647:H5NVNDSX7:2:1126:17553:31704	9606	150|150	0:2 9606:5 0:6 9606:2 0:47 9606:5 0:25 9606:2 0:22 |:| 0:13 9606:4 0:48 9606:1 0:19 9606:5 0:26
U	A00738:647:H5NVNDSX7:2:1126:27651:34444	0	150|150	0:116 |:| 0:116
C	A00738:647:H5NVNDSX7:2:1126:29803:35196	9606	150|150	0:9 9606:5 0:44 9606:2 0:5 9606:3 0:48 |:| 9606:2 0:6 9606:2 0:42 9606:3 0:61
U	A00738:647:H5NVNDSX7:2:1126:2926:35712	0	150|150	0:116 |:| 0:116
U	A00738:647:H5NVNDSX7:2:1126:4824:36025	0	150|150	0:116 |:| 0:116
C	A00738:647:H5NVNDSX7:2:1126:18774:36229	9606	150|150	0:2 9606:2 0:7 9606:1 0:104 |:| 0:16 9606:1 0:5 9606:3 0:30 9606:5 0:17 9606:1 0:21 9606:3 0:14
C	A00738:647:H5NVNDSX7:2:1127:18096:5243	9606	150|150	0:2 9606:1 0:14 9606:5 0:4 9606:3 0:17 9606:3 0:67 |:| 0:39 9606:5 0:21 9606:2 0:42 9606:2 0:5
U	A00738:647:H5NVNDSX7:2:1127:30761:11804	0	150|150	0:116 |:| 0:116
U	A00738:647:H5NVNDSX7:2:1127:23149:15342	0	150|150	0:116 |:| 0:116
C	A00738:647:H5NVNDSX7:2:1127:27136:16172	9606	150|150	0:28 9606:2 0:18 9606:1 0:10 9606:2 0:7 9606:4 0:9 9606:1 0:18 9606:5 0:11 |:| 0:70 9606:3 0:12 9606:5 0:26
U	A00738:647:H5NVNDSX7:2:1127:2419:17112	0	150|150	0:116 |:| 0:116
C	A00738:647:H5NVNDSX7:2:1127:28040:17362	9606	150|150	0:3 9606:1 0:87 9606:5 0:5 9606:2 0:13 |:| 0:13 9606:5 0:5 9606:2 0:5 9606:5 0:10 9606:2 0:14 9606:1 0:32 9606:2 0:7 9606:5 0:8
C	A00738:647:H5NVNDSX7:2:1127:7645:20118	9606	150|150	0:43 9606:5 0:35 9606:4 0:15 9606:5 0:9 |:| 0:27 9606:4 0:68 9606:2 0:15
U	A00738:647:H5NVNDSX7:2:1127:20066:20807	0	150|150	0:116 |:| 0:116
U	A00738:647:H5NVNDSX7:2:1127:19795:22091	0	150|150	0:116 |:| 0:116
U	A00738:647:H5NVNDSX7:2:1127:17146:22169	0	150|150	0:116 |:| 0:116
U	A00738:647:H5NVNDSX7:2:1127:7554:23876	0	150|150	0:116 |:| 0:116
C	A00738:647:H5NVNDSX7:2:1127:14109:26804	9606	150|150	0:47 9606:1 0:11 9606:5 0:20 9606:2 0:30 |:| 0:51 9606:5 0:58 9606:2
U	A00738:647:H5NVNDSX7:2:1127:7464:27508	0	150|150	0:116 |:| 0:116
C	A00738:647:H5NVNDSX7:2:1127:11532:28667	9606	150|150	0:22 9606:2 0:1 9606:5 0:29 9606:5 0:52 |:| 0:4 9606:3 0:3 9606:4 0:17 9606:3 0:11 9606:7 0:19 9606:5 0:38 9606:2
U	A00738:647:H5NVNDSX7:2:1127:32588:29058	0	150|150	0:104 9606:2 0:10 |:| 0:116
C	A00738:647:H5NVNDSX7:2:1127:3911:29089	9606	150|150	0:49 9606:5 0:4 9606:5 0:33 9606:4 0:16 |:| 0:4 9606:2 0:54 9606:4 0:49 9606:1 0:2
C	A00738:647:H5NVNDSX7:2:1127:10031:29387	9606	150|150	0:16 9606:5 0:95 |:| 0:45 9606:5 0:38 9606:2 0:26
U	A00738:647:H5NVNDSX7:2:1127:25220:29387	0	150|150	0:116 |:| 0:116
C	A00738:647:H5NVNDSX7:2:1127:1226:31015	9606	150|150	0:45 9606:4 0:67 |:| 0:13 9606:5 0:12 9606:5 0:19 9606:1 0:5 9606:3 0:5 9606:1 0:47
U	A00738:647:H5NVNDSX7:2:1127:24731:31641	0	150|150	0:116 |:| 0:116
U	A00738:647:H5NVNDSX7:2:1127:7093:31970	0	150|150	0:116 |:| 0:116
C	A00738:647:H5NVNDSX7:2:1127:19994:32581	9606	150|150	0:37 9606:5 0:26 9606:4 0:13 9606:3 0:9 9606:3 0:16 |:| 0:90 9606:4 0:3 9606:5 0:14
C	A00738:647:H5NVNDSX7:2:1127:19985:32722	9606	150|150	0:37 9606:5 0:26 9606:4 0:13 9606:3 0:9 9606:3 0:16 |:| 0:90 9606:4 0:3 9606:5 0:14
C	A00738:647:H5NVNDSX7:2:1127:31340:32753	9606	150|150	0:29 9606:5 0:7 9606:3 0:29 9606:2 0:2 9606:5 0:4 9606:3 0:27 |:| 0:83 9606:5 0:28
C	A00738:647:H5NVNDSX7:2:1127:17336:32800	9606	150|150	0:27 9606:2 0:3 9606:3 0:15 9606:5 0:28 9606:5 0:28 |:| 0:46 9606:4 0:1 9606:5 0:7 9606:1 0:36 9606:1 0:15
U	A00738:647:H5NVNDSX7:2:1127:28709:34460	0	150|150	0:116 |:| 0:116
C	A00738:647:H5NVNDSX7:2:1128:6741:1611	9606	150|150	0:46 9606:1 0:1 9606:6 0:27 9606:2 0:33 |:| 0:22 9606:1 0:45 9606:3 0:29 9606:2 0:5 9606:3 0:6
C	A00738:647:H5NVNDSX7:2:1128:28782:1830	9606	150|150	0:23 9606:5 0:6 9606:1 0:68 9606:3 0:10 |:| 0:49 9606:5 0:15 9606:1 0:46
C	A00738:647:H5NVNDSX7:2:1128:4933:3051	9606	150|150	0:19 9606:5 0:4 9606:1 0:10 9606:2 0:8 9606:2 0:19 9606:2 0:3 9606:1 0:17 9606:1 0:22 |:| 0:58 9606:2 0:42 9606:3 0:7 9606:4
U	A00738:647:H5NVNDSX7:2:1128:12292:3490	0	150|150	0:116 |:| 0:116
U	A00738:647:H5NVNDSX7:2:1128:26277:4257	0	150|150	0:116 |:| 0:116
U	A00738:647:H5NVNDSX7:2:1128:21567:7936	0	150|150	0:116 |:| 0:116
U	A00738:647:H5NVNDSX7:2:1128:2428:9142	0	150|150	0:116 |:| 0:116
U	A00738:647:H5NVNDSX7:2:1128:1262:9878	0	150|150	0:116 |:| 0:116
U	A00738:647:H5NVNDSX7:2:1128:30563:10614	0	150|150	0:116 |:| 0:116
U	A00738:647:H5NVNDSX7:2:1128:4752:11381	0	150|150	0:116 |:| 0:116
U	A00738:647:H5NVNDSX7:2:1128:26892:11584	0	150|150	0:116 |:| 0:116
C	A00738:647:H5NVNDSX7:2:1128:26404:11647	9606	150|150	0:17 9606:1 0:33 9606:1 0:10 9606:2 0:17 9606:3 0:13 9606:1 0:18 |:| 0:5 9606:5 0:18 9606:5 0:19 9606:3 0:31 9606:7 0:23
C	A00738:647:H5NVNDSX7:2:1128:26042:12618	9606	150|150	0:17 9606:1 0:33 9606:1 0:10 9606:2 0:17 9606:3 0:13 9606:1 0:18 |:| 0:5 9606:5 0:18 9606:5 0:19 9606:3 0:31 9606:7 0:16 9606:5 0:2
U	A00738:647:H5NVNDSX7:2:1128:30291:16000	0	150|150	0:116 |:| 0:116
C	A00738:647:H5NVNDSX7:2:1128:20943:17910	9606	150|150	0:21 9606:5 0:36 9606:5 0:49 |:| 0:33 9606:3 0:45 131567:5 0:19 9606:3 0:8
U	A00738:647:H5NVNDSX7:2:1128:21621:19680	0	150|150	0:116 |:| 0:116
U	A00738:647:H5NVNDSX7:2:1128:10004:20854	0	150|150	0:116 |:| 0:116
C	A00738:647:H5NVNDSX7:2:1128:17246:21778	9606	150|150	0:109 9606:5 0:2 |:| 0:60 9606:2 0:54
U	A00738:647:H5NVNDSX7:2:1128:22851:22091	0	150|150	0:116 |:| 0:116
U	A00738:647:H5NVNDSX7:2:1128:24822:23437	0	150|150	0:116 |:| 0:116
U	A00738:647:H5NVNDSX7:2:1128:3712:25175	0	150|150	0:116 |:| 0:116
C	A00738:647:H5NVNDSX7:2:1128:25482:25645	9606	150|150	0:53 9606:4 0:37 9606:5 0:17 |:| 0:29 9606:4 0:39 9606:1 0:43
C	A00738:647:H5NVNDSX7:2:1128:8793:30405	9606	150|150	0:33 9606:3 0:3 9606:5 0:52 9606:12 0:8 |:| 0:71 9606:1 0:33 9606:6 0:5
C	A00738:647:H5NVNDSX7:2:1128:16197:32675	9606	150|150	0:38 9606:2 0:76 |:| 0:32 9606:2 0:10 9606:1 0:21 9606:2 0:31 9606:1 0:16
C	A00738:647:H5NVNDSX7:2:1128:14687:33692	9606	150|150	0:32 9606:2 0:33 9606:2 0:10 9606:5 0:14 9606:2 0:16 |:| 0:17 9606:2 0:5 9606:2 0:54 9606:5 0:2 9606:5 0:24
U	A00738:647:H5NVNDSX7:2:1128:28709:34147	0	150|150	0:116 |:| 0:116
U	A00738:647:H5NVNDSX7:2:1128:10936:34240	0	150|150	0:116 |:| 0:116
C	A00738:647:H5NVNDSX7:2:1128:4164:35477	9606	150|150	0:7 9606:5 0:4 9606:5 0:81 9606:5 0:9 |:| 0:35 9606:4 0:19 9606:3 0:55
U	A00738:647:H5NVNDSX7:2:1129:16495:3662	0	150|150	0:70 1073531:2 0:44 |:| 0:116
C	A00738:647:H5NVNDSX7:2:1129:29044:3944	9606	150|150	0:12 9606:5 0:10 9606:1 0:14 9606:2 0:42 9606:2 0:2 9606:3 0:5 9606:2 0:16 |:| 0:11 9606:5 0:2 9606:1 0:18 9606:3 0:4 9606:7 0:32 9606:1 0:32
U	A00738:647:H5NVNDSX7:2:1129:1967:5494	0	150|150	0:116 |:| 0:116
U	A00738:647:H5NVNDSX7:2:1129:28067:6042	0	150|150	0:116 |:| 0:116
U	A00738:647:H5NVNDSX7:2:1129:18665:8923	0	150|150	0:116 |:| 0:116
C	A00738:647:H5NVNDSX7:2:1129:6153:9424	9606	150|150	0:12 9606:4 0:84 9606:5 0:11 |:| 0:116
U	A00738:647:H5NVNDSX7:2:1129:30933:10942	0	150|150	0:116 |:| 0:116
C	A00738:647:H5NVNDSX7:2:1129:23665:15546	9606	150|150	0:28 9606:4 0:20 9606:4 0:1 9606:1 0:58 |:| 0:25 9606:5 0:44 9606:3 0:39
C	A00738:647:H5NVNDSX7:2:1129:25753:16814	9606	150|150	0:17 9606:1 0:13 9606:2 0:10 9606:5 0:68 |:| 0:12 9606:1 0:13 9606:2 0:88
U	A00738:647:H5NVNDSX7:2:1129:6741:20807	0	150|150	0:116 |:| 0:116
U	A00738:647:H5NVNDSX7:2:1129:16504:31109	0	150|150	0:116 |:| 0:116
U	A00738:647:H5NVNDSX7:2:1129:19605:32002	0	150|150	0:116 |:| 0:116
U	A00738:647:H5NVNDSX7:2:1129:20537:32362	0	150|150	0:116 |:| 0:116
C	A00738:647:H5NVNDSX7:2:1129:14091:32565	9606	150|150	0:10 9606:1 0:6 9606:3 0:32 9606:1 0:14 9606:3 0:28 9606:2 0:9 9606:3 0:4 |:| 0:10 9606:3 0:5 9606:4 0:25 9606:3 0:24 9606:5 0:37
U	A00738:647:H5NVNDSX7:2:1129:29604:36292	0	150|150	0:116 |:| 0:116
U	A00738:647:H5NVNDSX7:2:1129:19199:36808	0	150|150	0:116 |:| 0:116
C	A00738:647:H5NVNDSX7:2:1130:6795:1172	9606	150|150	0:2 9606:5 0:25 9606:2 0:33 9606:3 0:1 9606:5 0:6 9606:5 0:9 9606:2 0:15 9606:2 0:1 |:| 0:67 9606:2 0:23 9606:3 0:5 9606:5 0:4 9606:5 0:2
C	A00738:647:H5NVNDSX7:2:1130:20383:1407	9606	150|150	0:3 9606:4 0:1 9606:6 0:11 9606:1 0:5 9606:2 0:31 9606:3 0:49 |:| 9606:1 0:23 9606:4 0:22 9606:3 0:63
U	A00738:647:H5NVNDSX7:2:1130:22046:2127	0	150|150	0:116 |:| 0:17 2778902:2 0:97
U	A00738:647:H5NVNDSX7:2:1130:3414:7717	0	150|150	0:116 |:| 0:116
U	A00738:647:H5NVNDSX7:2:1130:25916:7733	0	150|150	0:116 |:| 0:116
U	A00738:647:H5NVNDSX7:2:1130:2202:9878	0	150|150	0:89 190897:5 0:22 |:| 0:116
U	A00738:647:H5NVNDSX7:2:1130:4191:9972	0	150|150	0:116 |:| 0:116
C	A00738:647:H5NVNDSX7:2:1130:13810:11036	9606	150|150	0:5 9606:3 0:60 9606:1 0:47 |:| 0:14 9606:2 0:22 9606:1 0:29 9606:5 0:21 9606:4 0:18
U	A00738:647:H5NVNDSX7:2:1130:8250:12743	0	150|150	0:116 |:| 0:55 9606:3 0:58
C	A00738:647:H5NVNDSX7:2:1130:23411:12978	9606	150|150	0:44 9606:2 0:18 9606:4 0:15 9606:2 0:31 |:| 0:16 9606:5 0:20 9606:5 0:2 9606:5 0:47 9606:4 0:12
U	A00738:647:H5NVNDSX7:2:1130:2772:16094	0	150|150	0:3 9606:1 0:112 |:| 0:116
C	A00738:647:H5NVNDSX7:2:1130:13322:16141	9606	150|150	0:10 9606:5 0:42 9606:2 0:57 |:| 0:5 9606:6 0:10 9606:3 0:10 9606:5 0:13 9606:3 0:16 9606:5 0:40
U	A00738:647:H5NVNDSX7:2:1130:14597:17472	0	150|150	0:116 |:| 0:116
C	A00738:647:H5NVNDSX7:2:1130:11605:18239	9606	150|150	0:7 9606:5 0:1 9606:5 0:15 9606:3 0:45 9606:5 0:1 9606:5 0:24 |:| 0:116
C	A00738:647:H5NVNDSX7:2:1130:10212:18333	9606	150|150	0:31 9606:4 0:13 9606:5 0:4 9606:5 0:13 9606:4 0:37 |:| 0:55 9606:3 0:58
C	A00738:647:H5NVNDSX7:2:1130:3821:19946	9606	150|150	0:18 9606:1 0:2 9606:10 0:60 9606:3 0:22 |:| 0:23 9606:2 0:24 9606:5 0:6 9606:5 0:39 9606:2 0:10
U	A00738:647:H5NVNDSX7:2:1130:30499:20619	0	150|150	0:116 |:| 0:78 9606:5 0:33
U	A00738:647:H5NVNDSX7:2:1130:28501:20760	0	150|150	0:116 |:| 0:116
U	A00738:647:H5NVNDSX7:2:1130:8052:22795	0	150|150	0:116 |:| 0:116
U	A00738:647:H5NVNDSX7:2:1130:20790:23907	0	150|150	0:34 9606:5 0:77 |:| 0:116
U	A00738:647:H5NVNDSX7:2:1130:6415:24909	0	150|150	0:116 |:| 0:116
C	A00738:647:H5NVNDSX7:2:1130:14488:25144	9606	150|150	0:5 9606:3 0:60 9606:1 0:47 |:| 0:14 9606:2 0:22 9606:1 0:29 9606:5 0:21 9606:4 0:18
C	A00738:647:H5NVNDSX7:2:1130:28149:25410	9606	150|150	0:3 9606:1 0:37 9606:5 0:39 9606:5 0:26 |:| 0:23 9606:1 0:10 9606:2 0:1 9606:1 0:46 9606:5 0:27
U	A00738:647:H5NVNDSX7:2:1130:15402:26005	0	150|150	0:116 |:| 0:116
C	A00738:647:H5NVNDSX7:2:1130:15971:29747	9606	150|150	0:34 9606:3 0:5 9606:1 0:2 9606:8 0:7 9606:1 0:18 9606:2 0:25 9606:5 0:5 |:| 0:58 9606:5 0:35 9606:2 0:16
C	A00738:647:H5NVNDSX7:2:1130:16125:29794	9606	150|150	0:34 9606:3 0:5 9606:1 0:2 9606:8 0:7 9606:1 0:18 9606:2 0:25 9606:5 0:5 |:| 0:58 9606:5 0:35 9606:2 0:16
U	A00738:647:H5NVNDSX7:2:1130:8576:33786	0	150|150	0:116 |:| 0:116
U	A00738:647:H5NVNDSX7:2:1130:32488:35399	0	150|150	0:116 |:| 0:116
C	A00738:647:H5NVNDSX7:2:1130:29921:35493	9606	150|150	9606:7 0:9 9606:1 0:6 9606:5 0:19 9606:1 0:22 9606:5 0:34 9606:5 0:2 |:| 0:2 9606:6 0:9 9606:5 0:25 9606:1 0:2 9606:3 0:28 9606:5 0:30
U	A00738:647:H5NVNDSX7:2:1130:30563:36104	0	150|150	0:116 |:| 0:116
C	A00738:647:H5NVNDSX7:2:1130:3206:36417	9606	150|150	0:75 9606:5 0:26 9606:1 0:9 |:| 0:4 9606:2 0:104 9606:4 0:2
C	A00738:647:H5NVNDSX7:2:1131:25880:1251	9606	150|150	0:33 9606:5 0:15 9606:5 0:12 9606:2 0:16 9606:2 0:26 |:| 9606:8 0:14 9606:5 0:1 9606:5 0:29 9606:1 0:5 9606:9 0:18 9606:2 0:11 9606:4 0:4
U	A00738:647:H5NVNDSX7:2:1131:11758:5134	0	150|150	0:116 |:| 0:116
U	A00738:647:H5NVNDSX7:2:1131:8965:5588	0	150|150	0:116 |:| 0:116
C	A00738:647:H5NVNDSX7:2:1131:8513:7122	9606	150|150	9606:3 0:26 9606:1 0:86 |:| 9606:3 0:3 9606:1 0:79 9606:1 0:29
C	A00738:647:H5NVNDSX7:2:1131:24948:7153	9606	150|150	0:18 9606:7 0:54 9606:5 0:20 9606:5 0:7 |:| 0:51 9606:1 0:15 9606:1 0:48
C	A00738:647:H5NVNDSX7:2:1131:22706:7748	9606	150|150	0:31 9606:3 0:42 9606:1 0:39 |:| 0:17 9606:5 0:39 9606:2 0:53
U	A00738:647:H5NVNDSX7:2:1131:22227:12712	0	150|150	0:116 |:| 0:116
U	A00738:647:H5NVNDSX7:2:1131:18828:17284	0	150|150	0:116 |:| 0:116
U	A00738:647:H5NVNDSX7:2:1131:32018:19867	0	150|150	0:116 |:| 0:116
U	A00738:647:H5NVNDSX7:2:1131:9344:20650	0	150|150	0:116 |:| 0:116
U	A00738:647:H5NVNDSX7:2:1131:14326:21762	0	150|150	0:116 |:| 0:116
U	A00738:647:H5NVNDSX7:2:1131:4074:22263	0	150|150	0:28 679716:2 0:86 |:| 0:116
C	A00738:647:H5NVNDSX7:2:1131:20302:22498	9606	150|150	0:116 |:| 0:6 9606:5 0:93 9606:1 0:11
U	A00738:647:H5NVNDSX7:2:1131:18222:22905	0	150|150	0:116 |:| 0:116
C	A00738:647:H5NVNDSX7:2:1131:18683:23672	9606	150|150	0:12 9606:7 0:35 9606:1 0:51 9606:2 0:8 |:| 0:16 9606:4 0:26 9606:4 0:23 9606:5 0:38
U	A00738:647:H5NVNDSX7:2:1131:9787:26428	0	150|150	0:116 |:| 0:116
U	A00738:647:H5NVNDSX7:2:1131:3857:27148	0	150|150	0:116 |:| 0:116
U	A00738:647:H5NVNDSX7:2:1131:10131:27179	0	150|150	0:116 |:| 0:116
U	A00738:647:H5NVNDSX7:2:1131:2908:27508	0	150|150	0:116 |:| 0:116
U	A00738:647:H5NVNDSX7:2:1131:13160:28729	0	150|150	0:116 |:| 0:116
U	A00738:647:H5NVNDSX7:2:1131:8612:29935	0	150|150	0:20 1912871:5 0:91 |:| 0:116
C	A00738:647:H5NVNDSX7:2:1131:6497:30561	9606	150|150	0:2 9606:5 0:28 9606:3 0:19 9606:5 0:54 |:| 0:4 9606:5 0:11 9606:2 0:5 9606:1 0:46 9606:4 0:38
U	A00738:647:H5NVNDSX7:2:1131:11577:33285	0	150|150	0:116 |:| 0:116
U	A00738:647:H5NVNDSX7:2:1131:11315:33332	0	150|150	0:116 |:| 0:116
U	A00738:647:H5NVNDSX7:2:1131:22869:34929	0	150|150	0:116 |:| 0:116
U	A00738:647:H5NVNDSX7:2:1131:6714:36417	0	150|150	0:116 |:| 0:116
C	A00738:647:H5NVNDSX7:2:1131:9588:36417	9606	150|150	0:97 9606:2 0:17 |:| 0:50 9606:1 0:63 9606:2
U	A00738:647:H5NVNDSX7:2:1131:12400:36683	0	150|150	0:116 |:| 0:116
C	A00738:647:H5NVNDSX7:2:1132:26648:4147	9606	150|150	0:8 9606:1 0:107 |:| 0:54 9606:5 0:16 9606:3 0:25 9606:3 0:10
C	A00738:647:H5NVNDSX7:2:1132:10357:7498	9606	150|150	0:35 9606:2 0:6 9606:5 0:21 9606:1 0:5 9606:5 0:7 9606:2 0:4 9606:5 0:4 9606:5 0:9 |:| 9606:1 0:8 9606:4 0:3 9606:5 0:37 9606:2 0:8 9606:4 0:21 9606:5 0:18
U	A00738:647:H5NVNDSX7:2:1132:21142:9079	0	150|150	0:116 |:| 0:116
U	A00738:647:H5NVNDSX7:2:1132:31675:11005	0	150|150	0:116 |:| 0:116
C	A00738:647:H5NVNDSX7:2:1132:17553:11381	9606	150|150	0:116 |:| 0:14 9606:2 0:5 9606:2 0:11 9606:5 0:2 9606:2 0:15 9606:5 0:5 9606:1 0:11 9606:1 0:35
C	A00738:647:H5NVNDSX7:2:1132:11433:13369	9606	150|150	0:16 9606:5 0:8 9606:5 0:10 9606:4 0:2 9606:6 0:12 9606:2 0:46 |:| 0:6 9606:5 0:23 9606:3 0:28 9606:5 0:12 9606:2 0:24 9606:2 0:6
U	A00738:647:H5NVNDSX7:2:1132:21386:14951	0	150|150	0:116 |:| 0:116
U	A00738:647:H5NVNDSX7:2:1132:30418:15655	0	150|150	0:116 |:| 0:116
U	A00738:647:H5NVNDSX7:2:1132:17128:18599	0	150|150	0:116 |:| 0:116
U	A00738:647:H5NVNDSX7:2:1132:17372:19523	0	150|150	0:116 |:| 0:116
U	A00738:647:H5NVNDSX7:2:1132:8576:20071	0	150|150	0:116 |:| 0:116
C	A00738:647:H5NVNDSX7:2:1132:27787:20243	9606	150|150	0:23 9606:2 0:76 9606:5 0:10 |:| 0:3 9606:3 0:2 9606:3 0:49 9606:1 0:8 9606:2 0:11 9606:5 0:18 9606:3 0:8
C	A00738:647:H5NVNDSX7:2:1132:30219:21104	9606	150|150	0:10 9606:5 0:43 9606:2 0:9 9606:1 0:26 9606:5 0:15 |:| 0:39 9606:3 0:13 9606:3 0:34 9606:4 0:15 9606:2 0:3
C	A00738:647:H5NVNDSX7:2:1132:29640:22514	9606	150|150	0:8 9606:2 0:20 9606:3 0:19 9606:6 0:1 9606:1 0:56 |:| 0:43 9606:2 0:7 9606:3 0:61
U	A00738:647:H5NVNDSX7:2:1132:23746:23484	0	150|150	0:116 |:| 0:64 9606:4 0:48
U	A00738:647:H5NVNDSX7:2:1132:8621:24126	0	150|150	0:116 |:| 0:116
U	A00738:647:H5NVNDSX7:2:1132:16414:25160	0	150|150	0:116 |:| 0:116
U	A00738:647:H5NVNDSX7:2:1132:24930:25504	0	150|150	0:116 |:| 0:116
C	A00738:647:H5NVNDSX7:2:1132:12237:27352	9606	150|150	0:20 9606:2 0:53 9606:5 0:36 |:| 0:8 9606:3 0:52 9606:2 0:11 9606:2 0:12 9606:1 0:25
C	A00738:647:H5NVNDSX7:2:1132:12210:28025	9606	150|150	0:20 9606:2 0:53 9606:5 0:36 |:| 0:8 9606:3 0:52 9606:2 0:11 9606:2 0:12 9606:1 0:25
C	A00738:647:H5NVNDSX7:2:1132:15881:30530	9606	150|150	0:8 9606:1 0:39 9606:5 0:15 9606:1 0:8 9606:2 0:37 |:| 0:49 9606:4 0:26 9606:3 0:34
U	A00738:647:H5NVNDSX7:2:1132:21775:32565	0	150|150	0:116 |:| 0:116
C	A00738:647:H5NVNDSX7:2:1132:2365:32925	9606	150|150	0:14 9606:2 0:2 9606:5 0:34 9606:7 0:4 9606:2 0:46 |:| 0:15 9606:1 0:100
C	A00738:647:H5NVNDSX7:2:1132:16351:33974	9606	150|150	0:39 9606:3 0:3 9606:5 0:66 |:| 0:20 9606:2 0:13 9606:5 0:14 9606:5 0:13 9606:7 0:6 9606:2 0:9 9606:5 0:2 9606:1 0:12
U	A00738:647:H5NVNDSX7:2:1132:13548:34100	0	150|150	0:30 9606:2 0:84 |:| 0:116
C	A00738:647:H5NVNDSX7:2:1132:3504:34679	9606	150|150	9606:1 0:87 9606:5 0:3 9606:5 0:2 9606:5 0:8 |:| 0:14 9606:1 0:12 9606:3 0:46 9606:5 0:9 9606:2 0:6 9606:8 0:10
C	A00738:647:H5NVNDSX7:2:1132:18964:35180	9606	150|150	0:8 9606:1 0:39 9606:5 0:15 9606:1 0:8 9606:2 0:37 |:| 0:49 9606:4 0:26 9606:3 0:34
U	A00738:647:H5NVNDSX7:2:1132:8721:35540	0	150|150	0:116 |:| 0:116
C	A00738:647:H5NVNDSX7:2:1133:24876:2456	9606	150|150	0:4 9606:8 0:91 9606:3 0:10 |:| 0:16 9606:9 0:26 9606:10 0:2 9606:1 0:52
C	A00738:647:H5NVNDSX7:2:1133:11433:2660	9606	150|150	0:20 9606:2 0:53 9606:5 0:36 |:| 0:8 9606:3 0:52 9606:2 0:11 9606:2 0:12 9606:1 0:25
C	A00738:647:H5NVNDSX7:2:1133:4200:3756	9606	150|150	0:60 9606:5 0:19 9606:5 0:2 9606:1 0:10 9606:2 0:12 |:| 0:1 9606:4 0:66 9606:5 0:22 9606:9 0:7 9606:2
C	A00738:647:H5NVNDSX7:2:1133:25238:3834	9606	150|150	0:4 9606:8 0:91 9606:3 0:10 |:| 0:16 9606:9 0:26 9606:10 0:2 9606:1 0:52
U	A00738:647:H5NVNDSX7:2:1133:15402:3865	0	150|150	0:116 |:| 0:116
C	A00738:647:H5NVNDSX7:2:1133:13584:3975	9606	150|150	0:66 9606:5 0:3 9606:1 0:16 9606:1 0:24 |:| 0:39 9606:1 0:5 9606:5 0:26 9606:4 0:4 9606:5 0:23 9606:4
C	A00738:647:H5NVNDSX7:2:1133:14326:4946	9606	150|150	0:13 9606:5 0:61 9606:3 0:19 9606:4 0:11 |:| 0:5 9606:1 0:51 9606:5 0:38 9606:4 0:4 9606:5 0:1 9606:2
C	A00738:647:H5NVNDSX7:2:1133:2880:5854	9606	150|150	0:21 9606:5 0:33 9606:1 0:52 9606:1 0:3 |:| 0:46 9606:1 0:30 9606:1 0:38
U	A00738:647:H5NVNDSX7:2:1133:16179:5963	0	150|150	0:116 |:| 0:116
C	A00738:647:H5NVNDSX7:2:1133:9372:8609	9606	150|150	9606:2 0:85 9606:2 0:14 9606:5 0:8 |:| 0:7 9606:1 0:14 9606:3 0:8 9606:4 0:27 9606:1 0:11 9606:5 0:29 9606:2 0:4
U	A00738:647:H5NVNDSX7:2:1133:6750:8797	0	150|150	0:116 |:| 0:116
U	A00738:647:H5NVNDSX7:2:1133:13178:9439	0	150|150	0:116 |:| 0:116
U	A00738:647:H5NVNDSX7:2:1133:3540:10661	0	150|150	0:116 |:| 0:116
C	A00738:647:H5NVNDSX7:2:1133:26431:13009	9606	150|150	0:57 9606:5 0:53 9606:1 |:| 0:7 9606:1 0:18 9606:4 0:40 9606:2 0:7 9606:1 0:36
C	A00738:647:H5NVNDSX7:2:1133:14841:13228	9606	150|150	9606:3 0:113 |:| 0:27 9606:5 0:8 9606:1 0:32 9606:1 0:17 9606:1 0:8 9606:2 0:14
U	A00738:647:H5NVNDSX7:2:1133:28248:14058	0	150|150	0:116 |:| 0:116
U	A00738:647:H5NVNDSX7:2:1133:9498:14559	0	150|150	0:116 |:| 0:116
U	A00738:647:H5NVNDSX7:2:1133:11858:15264	0	150|150	0:116 |:| 0:116
C	A00738:647:H5NVNDSX7:2:1133:7889:15812	9606	150|150	0:5 9606:3 0:21 9606:3 0:2 9606:7 0:2 9606:5 0:68 |:| 0:47 9606:5 0:13 9606:5 0:46
U	A00738:647:H5NVNDSX7:2:1133:20410:20462	0	150|150	0:116 |:| 0:116
C	A00738:647:H5NVNDSX7:2:1133:8748:20650	9606	150|150	0:10 9606:2 0:5 9606:1 0:6 9606:1 0:19 9606:1 0:71 |:| 0:50 9606:1 0:2 9606:1 0:1 9606:5 0:17 9606:4 0:35
U	A00738:647:H5NVNDSX7:2:1133:26295:21073	0	150|150	0:116 |:| 0:116
C	A00738:647:H5NVNDSX7:2:1133:26078:21355	9606	150|150	0:7 9606:5 0:32 9606:1 0:16 9606:5 0:32 9606:6 0:12 |:| 0:1 9606:1 0:8 9606:1 0:6 9606:2 0:9 9606:5 0:3 9606:2 0:29 9606:8 0:15 9606:1 0:7 9606:3 0:15
C	A00738:647:H5NVNDSX7:2:1133:20302:22623	9606	150|150	0:116 |:| 0:9 9606:5 0:48 9606:3 0:51
U	A00738:647:H5NVNDSX7:2:1133:3857:25770	0	150|150	0:116 |:| 0:116
U	A00738:647:H5NVNDSX7:2:1133:25590:28025	0	150|150	0:116 |:| 0:116
C	A00738:647:H5NVNDSX7:2:1133:12961:29199	9606	150|150	9606:5 0:53 9606:6 0:29 9606:1 0:22 |:| 0:18 9606:5 0:33 9606:5 0:47 9606:5 0:3
C	A00738:647:H5NVNDSX7:2:1133:25708:30138	9606	150|150	0:29 9606:1 0:15 9606:9 0:55 9606:1 0:6 |:| 0:116
U	A00738:647:H5NVNDSX7:2:1133:12988:31156	0	150|150	0:107 9606:1 0:8 |:| 0:116
U	A00738:647:H5NVNDSX7:2:1133:13087:32299	0	150|150	0:116 |:| 0:116
U	A00738:647:H5NVNDSX7:2:1133:9028:33630	0	150|150	0:116 |:| 0:116
C	A00738:647:H5NVNDSX7:2:1133:3206:34131	9606	150|150	0:80 9606:1 0:13 9606:5 0:17 |:| 0:42 9606:5 0:61 9606:5 0:3
U	A00738:647:H5NVNDSX7:2:1133:1145:34632	0	150|150	0:116 |:| 0:116
U	A00738:647:H5NVNDSX7:2:1133:8368:35211	0	150|150	0:116 |:| 0:116
C	A00738:647:H5NVNDSX7:2:1133:17436:36636	9606	150|150	0:39 9606:3 0:28 9606:5 0:41 |:| 0:5 9606:2 0:56 9606:1 0:28 9606:5 0:19
U	A00738:647:H5NVNDSX7:2:1133:12536:36886	0	150|150	0:116 |:| 0:116
C	A00738:647:H5NVNDSX7:2:1134:5710:1736	9606	150|150	0:4 9606:3 0:109 |:| 0:10 9606:7 0:34 9606:3 0:9 9606:2 0:51
C	A00738:647:H5NVNDSX7:2:1134:12029:3443	9606	150|150	9606:5 0:53 9606:6 0:29 9606:1 0:22 |:| 0:18 9606:5 0:33 9606:5 0:47 9606:5 0:3
U	A00738:647:H5NVNDSX7:2:1134:3360:5400	0	150|150	0:116 |:| 0:116
U	A00738:647:H5NVNDSX7:2:1134:7129:6605	0	150|150	0:116 |:| 0:116
U	A00738:647:H5NVNDSX7:2:1134:17752:6965	0	150|150	0:116 |:| 0:116
U	A00738:647:H5NVNDSX7:2:1134:28709:7247	0	150|150	0:116 |:| 0:116
C	A00738:647:H5NVNDSX7:2:1134:7120:7874	9606	150|150	0:23 9606:7 0:14 9606:1 0:9 9606:3 0:59 |:| 0:74 9606:1 0:32 9606:7 0:2
C	A00738:647:H5NVNDSX7:2:1134:22887:10097	9606	150|150	0:11 9606:1 0:9 9606:5 0:23 9606:5 0:14 9606:2 0:46 |:| 0:21 9606:2 0:60 9606:3 0:30
U	A00738:647:H5NVNDSX7:2:1134:8395:10363	0	150|150	0:116 |:| 0:116
C	A00738:647:H5NVNDSX7:2:1134:21178:11459	9606	150|150	9606:5 0:14 9606:4 0:18 9606:1 0:8 9606:3 0:2 9606:2 0:59 |:| 0:2 9606:1 0:7 9606:5 0:3 9606:2 0:4 9606:2 0:69 9606:1 0:20
U	A00738:647:H5NVNDSX7:2:1134:13395:11506	0	150|150	0:116 |:| 0:116
C	A00738:647:H5NVNDSX7:2:1134:30825:13009	9606	150|150	0:11 9606:1 0:3 9606:5 0:34 9606:1 0:16 9606:5 0:27 9606:5 0:8 |:| 0:6 9606:4 0:3 9606:1 0:21 9606:8 0:6 9606:2 0:9 9606:5 0:51
U	A00738:647:H5NVNDSX7:2:1134:26820:14685	0	150|150	0:116 |:| 0:116
C	A00738:647:H5NVNDSX7:2:1134:2582:17425	9606	150|150	0:33 9606:2 0:20 9606:2 0:4 9606:5 0:25 9606:2 0:10 9606:3 0:10 |:| 0:11 9606:4 0:9 9606:6 0:86
C	A00738:647:H5NVNDSX7:2:1134:15745:18145	9606	150|150	0:110 9606:4 0:2 |:| 0:35 9606:4 0:53 9606:1 0:23
U	A00738:647:H5NVNDSX7:2:1134:1678:18709	0	150|150	0:116 |:| 0:116
U	A00738:647:H5NVNDSX7:2:1134:17164:18881	0	150|150	0:116 |:| 0:116
U	A00738:647:H5NVNDSX7:2:1134:28971:20259	0	150|150	0:116 |:| 0:116
C	A00738:647:H5NVNDSX7:2:1134:4463:22216	9606	150|150	0:87 9606:3 0:20 9606:5 0:1 |:| 0:30 9606:2 0:4 9606:4 0:75 9606:1
U	A00738:647:H5NVNDSX7:2:1134:21630:23359	0	150|150	0:116 |:| 0:116
U	A00738:647:H5NVNDSX7:2:1134:10420:24706	0	150|150	0:116 |:| 0:116
U	A00738:647:H5NVNDSX7:2:1134:18584:24878	0	150|150	0:116 |:| 0:116
C	A00738:647:H5NVNDSX7:2:1134:14895:25222	9606	150|150	0:21 9606:7 0:38 9606:1 0:7 9606:2 0:38 9606:2 |:| 0:7 9606:1 0:12 9606:3 0:13 9606:9 0:22 9606:3 0:34 9606:2 0:10
C	A00738:647:H5NVNDSX7:2:1134:14986:26005	9606	150|150	0:21 9606:7 0:88 |:| 0:7 9606:1 0:12 9606:3 0:13 9606:9 0:22 9606:3 0:34 9606:2 0:10
C	A00738:647:H5NVNDSX7:2:1134:8052:26334	9606	150|150	0:95 9606:3 0:18 |:| 0:14 9606:5 0:34 9606:3 0:60
C	A00738:647:H5NVNDSX7:2:1134:8205:26663	9606	150|150	0:3 9606:1 0:23 9606:1 0:38 9606:3 0:24 9606:1 0:9 9606:2 0:11 |:| 0:41 9606:5 0:11 9606:2 0:57
U	A00738:647:H5NVNDSX7:2:1134:2971:27367	0	150|150	0:116 |:| 0:116
C	A00738:647:H5NVNDSX7:2:1134:18765:28541	9606	150|150	0:61 9606:2 0:5 9606:4 0:19 9606:5 0:20 |:| 0:1 9606:2 0:77 9606:5 0:18 9606:2 0:11
C	A00738:647:H5NVNDSX7:2:1134:20392:29199	9606	150|150	0:22 9606:5 0:49 9606:1 0:26 9606:2 0:11 |:| 0:35 9606:5 0:20 9606:5 0:38 9606:5 0:8
U	A00738:647:H5NVNDSX7:2:1134:12590:31093	0	150|150	0:116 |:| 0:116
U	A00738:647:H5NVNDSX7:2:1134:10836:31657	0	150|150	0:116 |:| 0:116
C	A00738:647:H5NVNDSX7:2:1134:30029:31735	9606	150|150	0:53 9606:5 0:58 |:| 0:4 9606:6 0:58 9606:4 0:6 9606:5 0:31 9606:2
C	A00738:647:H5NVNDSX7:2:1134:6090:36401	9606	150|150	0:37 9606:3 0:44 9606:7 0:25 |:| 0:7 9606:5 0:7 9606:2 0:21 9606:1 0:2 9606:5 0:66
C	A00738:647:H5NVNDSX7:2:1134:30029:36620	9606	150|150	0:61 9606:5 0:5 9606:5 0:7 9606:1 0:1 9606:1 0:30 |:| 0:8 9606:2 0:19 9606:2 0:85
U	A00738:647:H5NVNDSX7:2:1135:20410:1110	0	150|150	0:116 |:| 0:116
U	A00738:647:H5NVNDSX7:2:1135:9308:1266	0	150|150	0:116 |:| 0:116
C	A00738:647:H5NVNDSX7:2:1135:20320:3427	9606	150|150	0:38 9606:5 0:7 9606:5 0:15 9606:5 0:35 9606:5 0:1 |:| 0:2 9606:2 0:1 9606:1 0:25 9606:1 0:34 9606:2 0:33 9606:1 0:14
U	A00738:647:H5NVNDSX7:2:1135:13657:3944	0	150|150	0:116 |:| 0:116
C	A00738:647:H5NVNDSX7:2:1135:28103:5572	9606	150|150	0:32 9606:5 0:21 9606:5 0:29 9606:5 0:13 9606:1 0:5 |:| 0:6 9606:5 0:32 9606:5 0:68
C	A00738:647:H5NVNDSX7:2:1135:25418:5995	9606	150|150	0:113 9606:1 0:2 |:| 0:107 9606:4 0:5
U	A00738:647:H5NVNDSX7:2:1135:1099:6621	0	150|150	0:26 1485:1 0:89 |:| 0:116
C	A00738:647:H5NVNDSX7:2:1135:2817:10128	9606	150|150	0:35 9606:2 0:3 9606:5 0:37 9606:4 0:12 9606:1 0:9 9606:4 0:1 9606:1 0:2 |:| 0:9 9606:5 0:1 9606:2 0:93 9606:2 0:4
C	A00738:647:H5NVNDSX7:2:1135:30463:11318	9606	150|150	0:1 9606:1 0:39 9606:5 0:58 9606:2 0:10 |:| 0:38 9606:1 0:2 9606:5 0:42 9606:2 0:5 9606:5 0:16
C	A00738:647:H5NVNDSX7:2:1135:18575:12148	9606	150|150	0:17 9606:2 0:63 9606:5 0:5 9606:5 0:19 |:| 9606:1 0:52 9606:2 0:12 9606:2 0:9 9606:5 0:24 9606:1 0:8
C	A00738:647:H5NVNDSX7:2:1135:7039:13056	9606	150|150	0:9 9606:2 0:45 9606:3 0:22 9606:2 0:33 |:| 0:1 9606:2 0:10 9606:1 0:44 9606:2 0:18 9606:1 0:16 9606:2 0:19
C	A00738:647:H5NVNDSX7:2:1135:19596:13228	9606	150|150	0:17 9606:2 0:24 9606:1 0:2 9606:5 0:31 9606:5 0:5 9606:5 0:19 |:| 9606:1 0:52 9606:2 0:12 9606:2 0:9 9606:5 0:24 9606:1 0:8
U	A00738:647:H5NVNDSX7:2:1135:26313:14403	0	150|150	0:116 |:| 0:4 661488:5 0:107
U	A00738:647:H5NVNDSX7:2:1135:25626:14622	0	150|150	0:116 |:| 0:116
U	A00738:647:H5NVNDSX7:2:1135:20943:15186	0	150|150	0:116 |:| 0:116
U	A00738:647:H5NVNDSX7:2:1135:26295:15186	0	150|150	0:116 |:| 0:116
C	A00738:647:H5NVNDSX7:2:1135:5864:15405	9606	150|150	0:30 9606:1 0:7 9606:5 0:48 9606:5 0:20 |:| 9606:6 0:7 9606:2 0:9 9606:2 0:9 9606:5 0:39 9606:2 0:13 9606:1 0:21
U	A00738:647:H5NVNDSX7:2:1135:5710:15546	0	150|150	0:116 |:| 0:116
C	A00738:647:H5NVNDSX7:2:1135:19633:17613	9606	150|150	9606:1 0:10 9606:1 0:63 9606:5 0:5 9606:5 0:11 9606:3 0:12 |:| 0:3 9606:6 0:107
U	A00738:647:H5NVNDSX7:2:1135:7572:19867	0	150|150	0:116 |:| 0:116
C	A00738:647:H5NVNDSX7:2:1135:25455:20337	9606	150|150	0:116 |:| 0:58 9606:2 0:36 9606:5 0:15
U	A00738:647:H5NVNDSX7:2:1135:16993:20494	0	150|150	0:116 |:| 0:116
U	A00738:647:H5NVNDSX7:2:1135:30517:20588	0	150|150	0:116 |:| 0:116
U	A00738:647:H5NVNDSX7:2:1135:18412:22075	0	150|150	0:116 |:| 0:116
U	A00738:647:H5NVNDSX7:2:1135:1172:23469	0	150|150	0:116 |:| 0:116
C	A00738:647:H5NVNDSX7:2:1135:21856:25911	9606	150|150	0:27 9606:6 0:9 9606:1 0:27 9606:1 0:45 |:| 0:1 9606:2 0:68 9606:5 0:4 9606:3 0:33
C	A00738:647:H5NVNDSX7:2:1135:2799:26819	9606	150|150	0:7 9606:9 0:4 9606:2 0:12 9606:2 0:25 9606:5 0:13 9606:6 0:31 |:| 0:21 9606:1 0:73 9606:7 0:1 9606:4 0:9
U	A00738:647:H5NVNDSX7:2:1135:24288:28651	0	150|150	0:116 |:| 0:116
U	A00738:647:H5NVNDSX7:2:1135:3929:32816	0	150|150	0:116 |:| 0:116
C	A00738:647:H5NVNDSX7:2:1135:28357:33098	9606	150|150	0:16 9606:5 0:6 9606:3 0:54 9606:1 0:31 |:| 0:82 9606:5 0:29
C	A00738:647:H5NVNDSX7:2:1135:27335:33833	9606	150|150	0:16 9606:5 0:6 9606:3 0:54 9606:1 0:31 |:| 0:82 9606:5 0:29
U	A00738:647:H5NVNDSX7:2:1135:13747:34287	0	150|150	0:116 |:| 0:116
U	A00738:647:H5NVNDSX7:2:1135:28601:35524	0	150|150	0:116 |:| 0:116
C	A00738:647:H5NVNDSX7:2:1135:6650:36432	9606	150|150	0:9 9606:5 0:52 9606:3 0:11 9606:5 0:27 9606:2 0:2 |:| 0:23 9606:5 0:28 9606:5 0:15 9606:3 0:3 9606:2 0:32
C	A00738:647:H5NVNDSX7:2:1135:10899:36714	9606	150|150	0:8 9606:5 0:23 9606:1 0:29 9606:5 0:13 9606:5 0:27 |:| 0:32 9606:1 0:38 9606:2 0:43
U	A00738:647:H5NVNDSX7:2:1136:29017:2487	0	150|150	0:116 |:| 0:116
U	A00738:647:H5NVNDSX7:2:1136:24939:4163	0	150|150	0:116 |:| 0:116
C	A00738:647:H5NVNDSX7:2:1136:21061:5368	9606	150|150	0:97 9606:5 0:14 |:| 0:3 9606:4 0:41 9606:1 0:26 9606:5 0:12 9606:5 0:19
U	A00738:647:H5NVNDSX7:2:1136:31665:5729	0	150|150	0:116 |:| 0:116
U	A00738:647:H5NVNDSX7:2:1136:26702:6308	0	150|150	0:116 |:| 0:116
C	A00738:647:H5NVNDSX7:2:1136:26259:10645	9606	150|150	0:24 9606:5 0:44 9606:5 0:38 |:| 9606:6 0:19 9606:1 0:23 9606:2 0:18 9606:1 0:32 9606:1 0:13
C	A00738:647:H5NVNDSX7:2:1136:15971:12179	9606	150|150	0:39 9606:5 0:72 |:| 0:4 9606:7 0:42 9606:8 0:27 9606:4 0:11 9606:3 0:10
U	A00738:647:H5NVNDSX7:2:1136:7798:14278	0	150|150	0:116 |:| 0:116
C	A00738:647:H5NVNDSX7:2:1136:24442:15107	9606	150|150	9606:3 0:27 9606:1 0:20 9606:7 0:58 |:| 0:20 9606:2 0:2 9606:6 0:50 9606:1 0:3 9606:1 0:15 9606:5 0:11
U	A00738:647:H5NVNDSX7:2:1136:17689:18192	0	150|150	0:116 |:| 0:116
C	A00738:647:H5NVNDSX7:2:1136:30382:19038	9606	150|150	0:6 9606:3 0:42 9606:1 0:64 |:| 0:1 9606:5 0:39 9606:5 0:44 9606:3 0:19
C	A00738:647:H5NVNDSX7:2:1136:14479:20494	9606	150|150	0:11 9606:5 0:66 9606:1 0:25 9606:2 0:6 |:| 0:14 9606:4 0:23 9606:3 0:22 9606:5 0:29 9606:3 0:8 9606:5
C	A00738:647:H5NVNDSX7:2:1136:12762:21652	9606	150|150	0:11 9606:5 0:66 9606:1 0:25 9606:2 0:6 |:| 0:14 9606:4 0:23 9606:3 0:22 9606:5 0:29 9606:3 0:8 9606:5
C	A00738:647:H5NVNDSX7:2:1136:29785:21668	9606	150|150	0:6 9606:3 0:37 9606:5 0:29 9606:3 0:33 |:| 0:31 9606:10 0:13 9606:5 0:16 9606:6 0:3 9606:5 0:27
C	A00738:647:H5NVNDSX7:2:1136:7184:22795	9606	150|150	0:65 9606:5 0:6 9606:5 0:35 |:| 0:6 9606:4 0:2 9606:5 0:75 9606:4 0:4 9606:2 0:14
U	A00738:647:H5NVNDSX7:2:1136:21775:23234	0	150|150	0:116 |:| 0:116
U	A00738:647:H5NVNDSX7:2:1136:30427:23531	0	150|150	0:116 |:| 0:116
C	A00738:647:H5NVNDSX7:2:1136:9037:24095	9606	150|150	0:8 9606:1 0:27 9606:5 0:30 9606:4 0:15 9606:2 0:5 9606:3 0:16 |:| 0:2 9606:7 0:25 9606:5 0:6 9606:3 0:9 9606:1 0:15 9606:1 0:39 9606:2 0:1
U	A00738:647:H5NVNDSX7:2:1136:12129:24220	0	150|150	0:116 |:| 0:116
C	A00738:647:H5NVNDSX7:2:1136:10068:26443	9606	150|150	0:29 9606:5 0:6 9606:5 0:44 9606:5 0:5 9606:5 0:7 9606:4 0:1 |:| 0:38 9606:1 0:27 9606:4 0:15 9606:4 0:3 9606:1 0:5 9606:1 0:5 9606:4 0:5 9606:3
C	A00738:647:H5NVNDSX7:2:1136:17544:26553	9606	150|150	0:12 9606:5 0:6 9606:5 0:5 9606:2 0:81 |:| 0:7 9606:5 0:69 9606:4 0:31
U	A00738:647:H5NVNDSX7:2:1136:25527:27727	0	150|150	0:116 |:| 0:116
U	A00738:647:H5NVNDSX7:2:1136:11659:27853	0	150|150	0:116 |:| 0:116
U	A00738:647:H5NVNDSX7:2:1136:19759:28322	0	150|150	0:116 |:| 0:116
C	A00738:647:H5NVNDSX7:2:1136:1877:29074	9606	150|150	0:4 9606:5 0:82 9606:6 0:9 9606:5 0:5 |:| 0:22 9606:5 0:33 9606:5 0:44 9606:3 0:4
C	A00738:647:H5NVNDSX7:2:1136:12545:29074	9606	150|150	0:1 9606:3 0:31 9606:3 0:7 9606:3 0:42 9606:3 0:23 |:| 0:49 9606:5 0:3 9606:5 0:54
U	A00738:647:H5NVNDSX7:2:1136:4580:29246	0	150|150	0:116 |:| 0:116
C	A00738:647:H5NVNDSX7:2:1136:16776:29637	9606	150|150	0:13 9606:4 0:5 9606:5 0:10 9606:2 0:5 9606:3 0:9 9606:3 0:4 9606:7 0:33 9606:5 0:8 |:| 0:37 9606:5 0:56 9606:1 0:11 9606:3 0:3
U	A00738:647:H5NVNDSX7:2:1136:9037:31892	0	150|150	0:116 |:| 0:116
C	A00738:647:H5NVNDSX7:2:1136:27199:32033	9606	150|150	0:38 9606:2 0:34 9606:1 0:17 9606:9 0:15 |:| 0:40 9606:1 0:69 9606:5 0:1
U	A00738:647:H5NVNDSX7:2:1136:22046:32972	0	150|150	0:116 |:| 0:116
C	A00738:647:H5NVNDSX7:2:1136:4625:33176	9606	150|150	0:7 9606:3 0:55 9606:3 0:34 9606:2 0:5 9606:1 0:1 9606:5 |:| 0:2 9606:2 0:5 9606:5 0:69 9606:1 0:32
U	A00738:647:H5NVNDSX7:2:1136:12038:35368	0	150|150	0:116 |:| 0:116
C	A00738:647:H5NVNDSX7:2:1137:21242:2519	9606	150|150	9606:1 0:39 9606:3 0:35 9606:5 0:23 9606:1 0:9 |:| 0:4 9606:1 0:17 9606:2 0:17 9606:1 0:56 9606:1 0:17
U	A00738:647:H5NVNDSX7:2:1137:29062:2942	0	150|150	0:116 |:| 0:116
U	A00738:647:H5NVNDSX7:2:1137:23665:4053	0	150|150	0:116 |:| 0:116
C	A00738:647:H5NVNDSX7:2:1137:28691:9032	9606	150|150	0:8 9606:1 0:51 9606:5 0:51 |:| 0:17 9606:5 0:39 9606:2 0:20 9606:2 0:19 9606:4 0:2 9606:5 0:1
U	A00738:647:H5NVNDSX7:2:1137:10321:10473	0	150|150	0:116 |:| 0:116
C	A00738:647:H5NVNDSX7:2:1137:21766:11099	9606	150|150	0:116 |:| 0:20 9606:10 0:1 9606:5 0:5 9606:5 0:49 9606:6 0:15
C	A00738:647:H5NVNDSX7:2:1137:26060:11616	9606	150|150	0:28 9606:1 0:87 |:| 0:17 9606:5 0:34 9606:5 0:5 9606:2 0:25 9606:2 0:21
C	A00738:647:H5NVNDSX7:2:1137:25970:11647	9606	150|150	0:28 9606:1 0:87 |:| 0:17 9606:5 0:34 9606:5 0:5 9606:2 0:25 9606:2 0:21
C	A00738:647:H5NVNDSX7:2:1137:28890:11725	9606	150|150	0:39 9606:1 0:76 |:| 0:43 131567:1 0:26 9606:8 0:5 9606:2 0:14 9606:4 0:13
C	A00738:647:H5NVNDSX7:2:1137:3504:11851	9606	150|150	0:4 9606:4 0:1 9606:2 0:18 9606:5 0:2 9606:3 0:8 9606:2 0:67 |:| 0:5 9606:8 0:52 9606:2 0:49
U	A00738:647:H5NVNDSX7:2:1137:29161:11882	0	150|150	0:116 |:| 0:116
U	A00738:647:H5NVNDSX7:2:1137:2953:12430	0	150|150	0:116 |:| 0:116
U	A00738:647:H5NVNDSX7:2:1137:9525:12884	0	150|150	0:116 |:| 0:116
C	A00738:647:H5NVNDSX7:2:1137:26359:14325	9606	150|150	0:28 9606:1 0:87 |:| 0:17 9606:5 0:34 9606:5 0:5 9606:2 0:25 9606:2 0:21
U	A00738:647:H5NVNDSX7:2:1137:6180:15013	0	150|150	0:116 |:| 0:116
U	A00738:647:H5NVNDSX7:2:1137:4634:15092	0	150|150	0:116 |:| 0:116
U	A00738:647:H5NVNDSX7:2:1137:31530:15828	0	150|150	0:116 |:| 0:116
C	A00738:647:H5NVNDSX7:2:1137:11062:18082	9606	150|150	0:9 9606:1 0:82 9606:9 0:5 9606:5 0:5 |:| 0:90 9606:5 0:21
U	A00738:647:H5NVNDSX7:2:1137:21676:22122	0	150|150	0:116 |:| 0:116
U	A00738:647:H5NVNDSX7:2:1137:6632:22592	0	150|150	0:116 |:| 0:116
C	A00738:647:H5NVNDSX7:2:1137:22607:22983	9606	150|150	9606:1 0:53 9606:5 0:57 |:| 0:5 9606:1 0:19 9606:4 0:79 9606:5 0:3
U	A00738:647:H5NVNDSX7:2:1137:27227:25034	0	150|150	0:116 |:| 0:116
C	A00738:647:H5NVNDSX7:2:1137:9100:25520	9606	150|150	0:16 9606:3 0:27 9606:5 0:1 9606:2 0:62 |:| 0:8 9606:3 0:27 9606:2 0:8 9606:1 0:1 9606:2 0:21 9606:4 0:25 9606:1 0:13
C	A00738:647:H5NVNDSX7:2:1137:23041:26271	9606	150|150	0:1 9606:3 0:17 9606:2 0:9 9606:1 0:5 9606:1 0:15 9606:2 0:4 9606:6 0:23 9606:1 0:17 9606:5 0:4 |:| 0:43 9606:8 0:45 9606:4 0:16
U	A00738:647:H5NVNDSX7:2:1137:18493:26944	0	150|150	0:116 |:| 0:116
U	A00738:647:H5NVNDSX7:2:1137:6063:27305	0	150|150	0:116 |:| 0:116
C	A00738:647:H5NVNDSX7:2:1137:18792:27492	9606	150|150	0:29 9606:2 0:5 9606:2 0:8 9606:4 0:20 9606:1 0:33 9606:5 0:7 |:| 9606:2 0:2 9606:5 0:1 9606:5 0:75 9606:3 0:23
C	A00738:647:H5NVNDSX7:2:1137:22471:28792	9606	150|150	0:24 9606:5 0:87 |:| 0:1 9606:5 0:20 9606:4 0:50 9606:1 0:11 9606:5 0:19
U	A00738:647:H5NVNDSX7:2:1137:6497:30342	0	150|150	0:116 |:| 0:116
C	A00738:647:H5NVNDSX7:2:1137:20365:31062	9606	150|150	0:85 9606:2 0:16 9606:1 0:12 |:| 0:10 9606:5 0:42 9606:3 0:56
U	A00738:647:H5NVNDSX7:2:1137:28411:31970	0	150|150	0:116 |:| 0:116
U	A00738:647:H5NVNDSX7:2:1137:30436:32534	0	150|150	0:116 |:| 0:116
C	A00738:647:H5NVNDSX7:2:1137:21549:34835	9606	150|150	0:1 9606:3 0:17 9606:2 0:9 9606:1 0:5 9606:1 0:15 9606:2 0:4 9606:6 0:23 9606:1 0:17 9606:5 0:4 |:| 0:43 9606:8 0:45 9606:4 0:16
U	A00738:647:H5NVNDSX7:2:1137:18873:35524	0	150|150	0:116 |:| 0:116
C	A00738:647:H5NVNDSX7:2:1138:26467:1172	9606	150|150	9606:1 0:6 9606:1 0:3 9606:5 0:31 9606:4 0:9 9606:1 0:24 9606:2 0:15 9606:3 0:3 9606:4 0:4 |:| 0:27 9606:2 0:1 9606:5 0:29 9606:5 0:47
C	A00738:647:H5NVNDSX7:2:1138:22625:3443	9606	150|150	0:46 9606:5 0:11 9606:4 0:31 9606:4 0:15 |:| 0:15 9606:7 0:6 9606:11 0:57 9606:2 0:5 9606:2 0:11
C	A00738:647:H5NVNDSX7:2:1138:27697:4648	9606	150|150	0:1 9606:1 0:10 9606:5 0:45 9606:3 0:51 |:| 0:91 9606:1 0:15 9606:3 0:6
C	A00738:647:H5NVNDSX7:2:1138:9010:5228	9606	150|150	0:5 9606:1 0:8 9606:1 0:6 9606:5 0:27 9606:5 0:20 9606:2 0:16 9606:1 0:19 |:| 0:12 9606:1 0:18 9606:1 0:3 9606:5 0:53 9606:8 0:15
C	A00738:647:H5NVNDSX7:2:1138:19804:5321	9606	150|150	0:26 9606:3 0:29 9606:2 0:33 9606:1 0:22 |:| 0:14 9606:1 0:7 9606:2 0:23 9606:2 0:2 9606:5 0:60
U	A00738:647:H5NVNDSX7:2:1138:1190:8750	0	150|150	0:116 |:| 0:116
U	A00738:647:H5NVNDSX7:2:1138:12924:9283	0	150|150	0:116 |:| 0:116
U	A00738:647:H5NVNDSX7:2:1138:16830:9846	0	150|150	0:116 |:| 0:116
C	A00738:647:H5NVNDSX7:2:1138:6659:10081	9606	150|150	0:7 9606:5 0:46 9606:2 0:10 131567:2 0:24 9606:5 0:15 |:| 9606:6 0:27 9606:2 0:5 9606:9 0:5 131567:4 0:6 9606:5 0:10 9606:5 0:32
U	A00738:647:H5NVNDSX7:2:1138:22833:13197	0	150|150	0:116 |:| 0:116
U	A00738:647:H5NVNDSX7:2:1138:20980:13651	0	150|150	0:116 |:| 0:116
U	A00738:647:H5NVNDSX7:2:1138:17101:13698	0	150|150	0:116 |:| 0:116
U	A00738:647:H5NVNDSX7:2:1138:23321:13917	0	150|150	0:116 |:| 0:116
U	A00738:647:H5NVNDSX7:2:1138:12301:16595	0	150|150	0:116 |:| 0:116
U	A00738:647:H5NVNDSX7:2:1138:32497:16689	0	150|150	0:116 |:| 0:116
C	A00738:647:H5NVNDSX7:2:1138:29505:18114	9606	150|150	0:34 9606:3 0:18 9606:1 0:27 9606:10 0:23 |:| 0:7 9606:5 0:18 9606:5 0:32 9606:5 0:2 9606:1 0:37 9606:1 0:3
U	A00738:647:H5NVNDSX7:2:1138:21224:19304	0	150|150	0:63 9606:5 0:48 |:| 0:116
U	A00738:647:H5NVNDSX7:2:1138:8703:22326	0	150|150	0:116 |:| 0:116
U	A00738:647:H5NVNDSX7:2:1138:24849:25269	0	150|150	0:116 |:| 0:116
C	A00738:647:H5NVNDSX7:2:1138:29758:26475	9606	150|150	0:6 9606:5 0:84 9606:2 0:18 9606:1 |:| 0:96 9606:6 0:14
U	A00738:647:H5NVNDSX7:2:1138:5077:27414	0	150|150	0:116 |:| 0:116
C	A00738:647:H5NVNDSX7:2:1138:21658:28354	9606	150|150	9606:2 0:12 9606:4 0:11 9606:10 0:64 9606:5 0:8 |:| 0:11 9606:9 0:24 9606:8 0:2 9606:2 0:15 9606:2 0:7 9606:2 0:13 9606:5 0:16
U	A00738:647:H5NVNDSX7:2:1138:14660:28729	0	150|150	0:116 |:| 0:116
U	A00738:647:H5NVNDSX7:2:1138:17734:30733	0	150|150	0:116 |:| 0:116
U	A00738:647:H5NVNDSX7:2:1138:27362:33912	0	150|150	0:116 |:| 0:116
U	A00738:647:H5NVNDSX7:2:1138:27706:34695	0	150|150	0:116 |:| 0:116
C	A00738:647:H5NVNDSX7:2:1138:24135:35806	9606	150|150	0:1 9606:1 0:5 9606:8 0:10 9606:3 0:53 9606:5 0:30 |:| 0:5 9606:5 0:35 9606:5 0:66
U	A00738:647:H5NVNDSX7:2:1139:12662:1125	0	150|150	0:116 |:| 0:116
U	A00738:647:H5NVNDSX7:2:1139:29017:3552	0	150|150	0:116 |:| 0:116
C	A00738:647:H5NVNDSX7:2:1139:10194:3834	9606	150|150	0:92 9606:1 0:16 9606:5 0:2 |:| 0:9 9606:1 0:29 9606:5 0:6 9606:5 0:11 9606:5 0:25 9606:6 0:14
C	A00738:647:H5NVNDSX7:2:1139:16306:4554	9606	150|150	0:18 9606:4 0:9 9606:3 0:16 9606:1 0:7 9606:9 0:49 |:| 0:33 9606:9 0:4 9606:2 0:68
U	A00738:647:H5NVNDSX7:2:1139:23791:12853	0	150|150	0:116 |:| 0:116
C	A00738:647:H5NVNDSX7:2:1139:13223:13432	9606	150|150	0:46 9606:1 0:4 9606:5 0:12 9606:5 0:20 9606:3 0:20 |:| 0:24 9606:5 0:36 9606:5 0:46
C	A00738:647:H5NVNDSX7:2:1139:1714:16517	9606	150|150	0:28 9606:3 0:7 9606:5 0:39 9606:1 0:2 9606:2 0:15 9606:4 0:10 |:| 0:43 9606:4 0:5 9606:4 0:3 9606:8 0:12 9606:2 0:22 9606:3 0:10
C	A00738:647:H5NVNDSX7:2:1139:5222:17394	9606	150|150	0:13 9606:2 0:41 9606:9 0:18 9606:2 0:25 9606:2 0:4 |:| 0:14 9606:5 0:20 9606:3 0:21 9606:1 0:17 9606:5 0:30
U	A00738:647:H5NVNDSX7:2:1139:3586:18067	0	150|150	0:116 |:| 0:116
C	A00738:647:H5NVNDSX7:2:1139:17219:19820	9606	150|150	0:13 9606:1 0:22 9606:5 0:56 9606:5 0:14 |:| 0:4 9606:3 0:1 9606:1 0:28 9606:1 0:34 9606:5 0:35 9606:2 0:2
U	A00738:647:H5NVNDSX7:2:1139:1642:20118	0	150|150	0:116 |:| 0:116
U	A00738:647:H5NVNDSX7:2:1139:14498:20525	0	150|150	0:116 |:| 0:116
C	A00738:647:H5NVNDSX7:2:1139:24939:22420	9606	150|150	0:10 9606:1 0:8 9606:1 0:18 9606:5 0:33 9606:1 0:25 9606:5 0:9 |:| 0:37 9606:1 0:5 9606:2 0:31 9606:5 0:35
U	A00738:647:H5NVNDSX7:2:1139:13349:24643	0	150|150	0:116 |:| 0:116
C	A00738:647:H5NVNDSX7:2:1139:2772:24956	9606	150|150	0:8 9606:3 0:42 9606:1 0:25 9606:1 0:4 9606:5 0:27 |:| 0:43 9606:5 0:39 9606:5 0:19 9606:2 0:1 9606:2
C	A00738:647:H5NVNDSX7:2:1139:3360:25504	9606	150|150	0:21 9606:2 131567:5 0:1 9606:5 0:50 9606:4 0:28 |:| 0:41 9606:5 0:70
U	A00738:647:H5NVNDSX7:2:1139:17616:25520	0	150|150	0:116 |:| 0:116
U	A00738:647:H5NVNDSX7:2:1139:30987:26130	0	150|150	0:116 |:| 0:116
U	A00738:647:H5NVNDSX7:2:1139:8368:28072	0	150|150	0:116 |:| 0:116
U	A00738:647:H5NVNDSX7:2:1139:32796:31641	0	150|150	0:116 |:| 0:116
U	A00738:647:H5NVNDSX7:2:1139:7925:32565	0	150|150	0:116 |:| 0:116
C	A00738:647:H5NVNDSX7:2:1139:32099:34757	9606	150|150	0:9 9606:5 0:7 9606:4 0:28 9606:6 0:2 9606:5 0:10 9606:4 0:35 9606:1 |:| 0:2 9606:5 0:63 9606:7 0:11 9606:2 0:13 9606:5 0:4 9606:4
U	A00738:647:H5NVNDSX7:2:1139:5059:34961	0	150|150	0:116 |:| 0:116
U	A00738:647:H5NVNDSX7:2:1139:25491:35837	0	150|150	0:116 |:| 0:116
C	A00738:647:H5NVNDSX7:2:1139:21350:35994	9606	150|150	9606:3 0:16 9606:4 0:12 9606:1 0:5 9606:1 0:14 9606:1 0:26 9606:5 0:20 9606:1 0:7 |:| 0:12 9606:3 0:43 9606:1 0:6 9606:1 0:10 9606:1 0:32 9606:3 0:4
U	A00738:647:H5NVNDSX7:2:1139:30689:36667	0	150|150	0:116 |:| 0:116
U	A00738:647:H5NVNDSX7:2:1140:2329:1548	0	150|150	0:116 |:| 0:116
U	A00738:647:H5NVNDSX7:2:1140:10050:1799	0	150|150	0:116 |:| 0:116
U	A00738:647:H5NVNDSX7:2:1140:23421:5071	0	150|150	0:116 |:| 0:116
C	A00738:647:H5NVNDSX7:2:1140:2790:8609	9606	150|150	0:12 9606:2 0:5 9606:1 0:96 |:| 0:25 9606:2 0:26 9606:5 0:50 9606:1 0:7
C	A00738:647:H5NVNDSX7:2:1140:16441:8609	9606	150|150	0:10 9606:8 0:24 9606:8 0:29 9606:5 0:28 9606:4 |:| 0:5 9606:5 0:69 9606:1 0:36
C	A00738:647:H5NVNDSX7:2:1140:14561:10332	9606	150|150	0:46 9606:1 0:2 9606:1 0:59 9606:5 0:2 |:| 0:2 9606:1 0:59 9606:5 0:33 9606:7 0:4 9606:3 0:2
C	A00738:647:H5NVNDSX7:2:1140:17255:10394	9606	150|150	0:89 9606:2 0:15 9606:3 0:7 |:| 0:24 9606:3 0:8 9606:5 0:13 9606:8 0:55
C	A00738:647:H5NVNDSX7:2:1140:29234:15295	9606	150|150	0:8 9606:5 0:51 9606:5 0:47 |:| 0:27 9606:3 0:34 9606:5 0:39 9606:3 0:5
U	A00738:647:H5NVNDSX7:2:1140:27850:15718	0	150|150	0:116 |:| 0:98 9606:5 0:13
C	A00738:647:H5NVNDSX7:2:1140:20437:21825	9606	150|150	0:13 9606:1 0:2 9606:3 0:29 9606:3 0:16 9606:5 0:44 |:| 0:20 9606:3 0:10 9606:4 0:27 9606:2 0:24 9606:5 0:21
U	A00738:647:H5NVNDSX7:2:1140:10022:23171	0	150|150	0:116 |:| 0:116
U	A00738:647:H5NVNDSX7:2:1140:11840:23657	0	150|150	0:116 |:| 0:116
U	A00738:647:H5NVNDSX7:2:1140:23466:23782	0	150|150	0:116 |:| 0:116
U	A00738:647:H5NVNDSX7:2:1140:31503:26052	0	150|150	0:116 |:| 0:36 338:1 0:79
U	A00738:647:H5NVNDSX7:2:1140:16541:26631	0	150|150	0:116 |:| 0:116
C	A00738:647:H5NVNDSX7:2:1140:21893:27164	9606	150|150	9606:5 0:5 9606:1 0:12 9606:5 0:11 9606:3 0:65 9606:2 0:7 |:| 0:59 9606:5 0:46 9606:1 0:4 9606:1
U	A00738:647:H5NVNDSX7:2:1140:13196:28166	0	150|150	0:116 |:| 0:116
U	A00738:647:H5NVNDSX7:2:1140:5963:30608	0	150|150	0:116 |:| 0:116
C	A00738:647:H5NVNDSX7:2:1140:10881:31328	9606	150|150	0:4 9606:6 0:8 9606:1 0:40 9606:2 0:17 9606:3 0:1 9606:2 0:26 9606:2 0:4 |:| 0:112 9606:2 0:2
U	A00738:647:H5NVNDSX7:2:1140:11885:32158	0	150|150	0:116 |:| 0:116
U	A00738:647:H5NVNDSX7:2:1140:15013:33411	0	150|150	0:116 |:| 0:116
C	A00738:647:H5NVNDSX7:2:1140:3432:33677	9606	150|150	0:58 9606:5 0:8 9606:1 0:20 9606:2 0:13 9606:9 |:| 0:8 9606:1 0:2 9606:1 0:38 9606:1 0:1 9606:2 0:62
U	A00738:647:H5NVNDSX7:2:1140:26621:36260	0	150|150	0:116 |:| 0:116
C	A00738:647:H5NVNDSX7:2:1140:15781:36338	9606	150|150	0:51 9606:5 0:60 |:| 0:1 9606:3 0:27 9606:1 0:81 9606:2 0:1
C	A00738:647:H5NVNDSX7:2:1141:7934:2425	9606	150|150	0:28 9606:3 0:47 9606:4 0:34 |:| 9606:1 0:6 9606:8 0:21 9606:1 0:5 9606:5 0:16 9606:1 0:52
C	A00738:647:H5NVNDSX7:2:1141:26106:4366	9606	150|150	0:13 9606:2 0:9 9606:2 0:20 9606:5 0:11 9606:2 0:5 9606:1 0:46 |:| 0:16 9606:3 0:19 9606:5 0:69 9606:2 0:2
U	A00738:647:H5NVNDSX7:2:1141:11749:5619	0	150|150	0:116 |:| 0:116
C	A00738:647:H5NVNDSX7:2:1141:26268:7842	9606	150|150	0:13 9606:2 0:9 9606:2 0:20 9606:5 0:11 9606:2 0:5 9606:1 0:46 |:| 0:16 9606:3 0:19 9606:5 0:69 9606:2 0:2
C	A00738:647:H5NVNDSX7:2:1141:13349:8140	9606	150|150	0:13 9606:1 0:93 9606:5 0:4 |:| 0:18 9606:1 0:23 9606:5 0:55 9606:2 0:12
C	A00738:647:H5NVNDSX7:2:1141:28782:8312	9606	150|150	0:54 9606:5 0:12 9606:1 0:28 9606:1 0:8 9606:3 0:4 |:| 0:7 9606:1 0:35 9606:2 0:61 9606:3 0:5 9606:1 0:1
U	A00738:647:H5NVNDSX7:2:1141:19524:8813	0	150|150	0:116 |:| 0:116
U	A00738:647:H5NVNDSX7:2:1141:8730:8938	0	150|150	0:116 |:| 0:116
U	A00738:647:H5NVNDSX7:2:1141:23285:9032	0	150|150	0:116 |:| 0:116
C	A00738:647:H5NVNDSX7:2:1141:24089:9643	9606	150|150	0:12 9606:5 0:16 9606:1 0:34 9606:5 0:3 9606:1 0:39 |:| 0:67 9606:1 0:15 9606:5 0:28
U	A00738:647:H5NVNDSX7:2:1141:24171:13667	0	150|150	0:116 |:| 0:116
U	A00738:647:H5NVNDSX7:2:1141:18484:14935	0	150|150	0:116 |:| 0:116
C	A00738:647:H5NVNDSX7:2:1141:9362:15013	9606	150|150	0:17 9606:5 0:5 9606:5 0:1 9606:3 0:80 |:| 0:70 9606:5 0:10 9606:5 0:26
C	A00738:647:H5NVNDSX7:2:1141:23176:15734	9606	150|150	0:34 9606:5 0:77 |:| 0:22 9606:1 0:11 9606:4 0:37 9606:5 0:29 9606:2 0:5
C	A00738:647:H5NVNDSX7:2:1141:7717:15828	9606	150|150	0:24 9606:1 0:39 9606:2 0:12 9606:1 0:23 9606:3 0:11 |:| 0:2 9606:1 0:9 9606:1 0:28 9606:1 0:15 9606:1 0:2 9606:10 0:31 9606:5 0:10
C	A00738:647:H5NVNDSX7:2:1141:19759:15922	9606	150|150	0:11 9606:2 0:80 9606:1 0:1 9606:2 0:19 |:| 0:38 9606:9 0:7 9606:2 0:30 9606:5 0:16 9606:2 0:2 9606:2 0:3
C	A00738:647:H5NVNDSX7:2:1141:6578:16203	9606	150|150	0:5 9606:4 0:26 9606:3 0:14 9606:5 0:13 9606:2 0:32 9606:1 0:11 |:| 0:8 9606:8 0:40 9606:3 0:9 9606:5 0:6 9606:1 0:3 9606:3 0:25 9606:4 0:1
U	A00738:647:H5NVNDSX7:2:1141:32768:17159	0	150|150	0:116 |:| 0:116
U	A00738:647:H5NVNDSX7:2:1141:11858:17237	0	150|150	0:116 |:| 0:116
C	A00738:647:H5NVNDSX7:2:1141:22444:17722	9606	150|150	0:31 9606:5 0:66 9606:1 0:13 |:| 0:23 9606:4 0:23 9606:3 0:22 9606:5 0:29 9606:3 0:4
C	A00738:647:H5NVNDSX7:2:1141:23258:19413	9606	150|150	0:16 9606:5 0:35 9606:5 0:55 |:| 9606:4 0:9 9606:5 0:50 9606:1 0:25 9606:2 0:20
U	A00738:647:H5NVNDSX7:2:1141:29270:21840	0	150|150	0:116 |:| 0:116
C	A00738:647:H5NVNDSX7:2:1141:26395:23625	9606	150|150	0:31 9606:5 0:66 9606:1 0:13 |:| 0:23 9606:4 0:23 9606:3 0:22 9606:5 0:29 9606:3 0:4
C	A00738:647:H5NVNDSX7:2:1141:25455:23844	9606	150|150	0:102 9606:1 0:13 |:| 0:23 9606:4 0:23 9606:3 0:22 9606:5 0:29 9606:3 0:4
U	A00738:647:H5NVNDSX7:2:1141:4119:25441	0	150|150	0:116 |:| 0:116
U	A00738:647:H5NVNDSX7:2:1141:22869:26475	0	150|150	0:116 |:| 0:116
U	A00738:647:H5NVNDSX7:2:1141:30915:27539	0	150|150	0:116 |:| 0:116
C	A00738:647:H5NVNDSX7:2:1141:3730:27618	9606	150|150	0:35 9606:5 0:3 9606:1 0:32 9606:2 0:13 9606:8 0:17 |:| 0:5 9606:2 0:10 9606:5 0:16 9606:3 0:2 9606:3 0:16 9606:5 0:4 9606:6 0:5 9606:5 0:16 9606:1 0:12
C	A00738:647:H5NVNDSX7:2:1141:2483:29434	9606	150|150	0:35 9606:5 0:3 9606:1 0:32 9606:2 0:13 9606:8 0:17 |:| 0:5 9606:2 0:10 9606:5 0:16 9606:3 0:2 9606:3 0:16 9606:5 0:4 9606:6 0:5 9606:5 0:16 9606:1 0:12
U	A00738:647:H5NVNDSX7:2:1141:14308:31156	0	150|150	0:116 |:| 0:116
C	A00738:647:H5NVNDSX7:2:1141:2003:32894	9606	150|150	9606:1 0:50 9606:2 0:8 9606:5 0:8 9606:2 0:40 |:| 0:3 9606:1 0:7 9606:2 0:6 9606:2 0:8 9606:4 0:33 9606:1 0:24 9606:4 0:8 9606:2 0:11
C	A00738:647:H5NVNDSX7:2:1141:27760:34068	9606	150|150	0:65 9606:2 0:3 9606:10 0:19 9606:1 0:6 9606:1 0:9 |:| 0:36 9606:5 0:2 9606:5 0:13 9606:5 0:4 9606:1 0:11 9606:5 0:20 9606:2 0:5 9606:1 0:1
U	A00738:647:H5NVNDSX7:2:1141:2627:35070	0	150|150	0:116 |:| 0:116
U	A00738:647:H5NVNDSX7:2:1142:18909:6433	0	150|150	0:116 |:| 0:116
U	A00738:647:H5NVNDSX7:2:1142:1615:7576	0	150|150	0:116 |:| 0:116
U	A00738:647:H5NVNDSX7:2:1142:23023:8797	0	150|150	0:116 |:| 0:116
U	A00738:647:H5NVNDSX7:2:1142:25834:11537	0	150|150	0:116 |:| 0:116
U	A00738:647:H5NVNDSX7:2:1142:27335:11757	0	150|150	0:116 |:| 0:116
C	A00738:647:H5NVNDSX7:2:1142:29903:12477	9606	150|150	0:4 9606:2 0:61 9606:3 0:5 9606:1 0:40 |:| 0:26 9606:1 0:31 9606:5 0:17 9606:5 0:31
U	A00738:647:H5NVNDSX7:2:1142:4833:13808	0	150|150	0:116 |:| 0:116
C	A00738:647:H5NVNDSX7:2:1142:30074:16000	9606	150|150	0:61 9606:5 0:28 9606:5 0:17 |:| 0:35 9606:5 0:35 9606:7 0:1 9606:5 0:28
C	A00738:647:H5NVNDSX7:2:1142:24469:21230	9606	150|150	0:22 9606:1 0:29 9606:3 0:19 9606:1 0:27 9606:5 0:9 |:| 0:84 9606:1 0:31
U	A00738:647:H5NVNDSX7:2:1142:2157:21668	0	150|150	0:116 |:| 0:116
C	A00738:647:H5NVNDSX7:2:1142:12219:21715	9606	150|150	0:64 9606:1 0:13 9606:1 0:5 9606:5 0:6 9606:1 0:1 9606:2 0:17 |:| 0:76 9606:4 0:36
U	A00738:647:H5NVNDSX7:2:1142:10628:23156	0	150|150	0:116 |:| 0:116
U	A00738:647:H5NVNDSX7:2:1142:10158:25034	0	150|150	0:116 |:| 0:116
U	A00738:647:H5NVNDSX7:2:1142:23023:26991	0	150|150	0:116 |:| 0:116
U	A00738:647:H5NVNDSX7:2:1142:7437:27336	0	150|150	0:116 |:| 0:116
C	A00738:647:H5NVNDSX7:2:1142:31467:27336	9606	150|150	0:61 9606:2 0:14 9606:2 0:23 9606:4 0:10 |:| 0:36 9606:5 0:15 9606:2 0:6 9606:3 0:49
C	A00738:647:H5NVNDSX7:2:1142:16857:28714	9606	150|150	0:1 9606:7 0:70 9606:1 0:1 9606:9 0:21 9606:4 0:2 |:| 9606:4 0:20 9606:8 0:6 9606:3 0:19 9606:5 0:51
U	A00738:647:H5NVNDSX7:2:1142:14543:29058	0	150|150	0:116 |:| 0:116
U	A00738:647:H5NVNDSX7:2:1142:24876:29606	0	150|150	0:116 |:| 0:116
U	A00738:647:H5NVNDSX7:2:1142:15926:30545	0	150|150	0:116 |:| 0:116
C	A00738:647:H5NVNDSX7:2:1142:20663:30921	9606	150|150	9606:1 0:70 9606:5 0:16 9606:5 0:1 9606:5 0:8 9606:2 0:3 |:| 0:13 9606:1 0:4 9606:5 0:32 9606:4 0:4 9606:5 0:10 9606:5 0:33
C	A00738:647:H5NVNDSX7:2:1142:32533:31313	9606	150|150	9606:5 0:23 9606:1 0:68 9606:1 0:18 |:| 0:30 9606:5 0:32 9606:1 0:48
C	A00738:647:H5NVNDSX7:2:1142:11858:33583	9606	150|150	0:80 9606:5 0:28 9606:3 |:| 0:10 9606:2 0:6 9606:5 0:1 9606:5 0:38 9606:6 0:5 9606:2 0:4 9606:5 0:27
C	A00738:647:H5NVNDSX7:2:1142:26892:33880	9606	150|150	0:8 9606:8 0:31 9606:4 0:11 9606:9 0:1 9606:7 0:20 9606:5 0:12 |:| 0:45 9606:1 0:46 9606:5 0:19
U	A00738:647:H5NVNDSX7:2:1142:15573:34037	0	150|150	0:116 |:| 0:116
U	A00738:647:H5NVNDSX7:2:1142:22896:34162	0	150|150	0:116 |:| 0:116
C	A00738:647:H5NVNDSX7:2:1142:12671:36495	9606	150|150	0:62 9606:1 0:53 |:| 0:2 9606:5 0:3 9606:5 0:14 9606:5 0:82
U	A00738:647:H5NVNDSX7:2:1143:30445:1204	0	150|150	0:116 |:| 0:116
C	A00738:647:H5NVNDSX7:2:1143:29568:1219	9606	150|150	0:38 9606:5 0:17 9606:2 0:51 9606:3 |:| 0:28 9606:7 0:1 9606:4 0:25 9606:1 0:10 9606:1 0:5 9606:1 0:28 9606:5
C	A00738:647:H5NVNDSX7:2:1143:18900:1251	9606	150|150	0:38 9606:5 0:14 9606:10 0:4 9606:11 0:34 |:| 9606:2 0:6 9606:3 0:94 9606:5 0:6
C	A00738:647:H5NVNDSX7:2:1143:30065:1297	9606	150|150	0:38 9606:5 0:17 9606:2 0:51 9606:3 |:| 0:28 9606:7 0:1 9606:4 0:25 9606:1 0:10 9606:1 0:5 9606:1 0:28 9606:5
C	A00738:647:H5NVNDSX7:2:1143:32271:3521	9606	150|150	0:17 9606:3 0:74 9606:2 0:20 |:| 0:21 9606:3 0:20 9606:5 0:13 9606:1 0:30 9606:2 0:13 9606:2 0:1 9606:5
U	A00738:647:H5NVNDSX7:2:1143:6424:3537	0	150|150	0:116 |:| 0:116
U	A00738:647:H5NVNDSX7:2:1143:30626:4147	0	150|150	0:116 |:| 0:116
C	A00738:647:H5NVNDSX7:2:1143:4851:4351	9606	150|150	0:28 9606:5 0:32 9606:1 0:27 9606:5 0:7 9606:5 0:6 |:| 0:55 9606:2 0:4 9606:4 0:15 9606:3 0:31 9606:2
U	A00738:647:H5NVNDSX7:2:1143:12500:4789	0	150|150	0:116 |:| 0:116
C	A00738:647:H5NVNDSX7:2:1143:24912:4899	9606	150|150	0:13 9606:3 0:36 9606:1 0:18 9606:5 0:16 9606:5 0:19 |:| 0:2 9606:4 0:88 9606:5 0:17
C	A00738:647:H5NVNDSX7:2:1143:25825:7138	9606	150|150	0:1 9606:3 0:5 9606:5 0:102 |:| 0:38 9606:1 0:77
C	A00738:647:H5NVNDSX7:2:1143:32425:7420	9606	150|150	9606:8 0:96 9606:6 0:6 |:| 0:14 9606:3 0:7 9606:3 0:16 9606:1 0:35 9606:2 0:7 9606:1 0:18 9606:6 0:3
C	A00738:647:H5NVNDSX7:2:1143:7111:8829	9606	150|150	0:30 9606:1 0:15 9606:1 0:2 9606:5 0:42 9606:2 0:18 |:| 0:6 9606:2 0:45 9606:5 0:13 9606:2 0:10 9606:1 0:2 9606:1 0:29
C	A00738:647:H5NVNDSX7:2:1143:13259:8954	9606	150|150	0:6 9606:5 0:4 9606:10 0:91 |:| 0:107 9606:2 0:7
U	A00738:647:H5NVNDSX7:2:1143:30418:9643	0	150|150	0:116 |:| 0:116
U	A00738:647:H5NVNDSX7:2:1143:15646:10520	0	150|150	0:116 |:| 0:116
U	A00738:647:H5NVNDSX7:2:1143:11369:13197	0	150|150	0:116 |:| 0:116
U	A00738:647:H5NVNDSX7:2:1143:28447:13369	0	150|150	0:116 |:| 0:116
U	A00738:647:H5NVNDSX7:2:1143:24153:14262	0	150|150	0:116 |:| 0:116
U	A00738:647:H5NVNDSX7:2:1143:13865:16642	0	150|150	0:116 |:| 0:116
C	A00738:647:H5NVNDSX7:2:1143:4833:17754	9606	150|150	0:41 9606:3 0:21 9606:1 0:6 9606:1 0:43 |:| 0:20 9606:2 0:41 9606:2 0:24 9606:5 0:22
U	A00738:647:H5NVNDSX7:2:1143:10990:20306	0	150|150	0:116 |:| 0:116
C	A00738:647:H5NVNDSX7:2:1143:27896:20337	9606	150|150	9606:1 0:5 9606:10 0:43 9606:1 0:27 9606:2 0:27 |:| 0:93 9606:1 0:10 9606:1 0:11
C	A00738:647:H5NVNDSX7:2:1143:11424:24752	9606	150|150	0:8 9606:3 0:47 9606:5 0:46 9606:5 0:2 |:| 0:5 9606:5 0:2 9606:2 0:1 9606:3 0:96 9606:2
U	A00738:647:H5NVNDSX7:2:1143:13593:24784	0	150|150	0:116 |:| 0:116
U	A00738:647:H5NVNDSX7:2:1143:14190:25066	0	150|150	0:116 |:| 0:116
U	A00738:647:H5NVNDSX7:2:1143:24966:26475	0	150|150	0:116 |:| 0:116
C	A00738:647:H5NVNDSX7:2:1143:8938:26616	9606	150|150	0:46 9606:5 0:65 |:| 0:62 9606:4 0:18 9606:5 0:27
U	A00738:647:H5NVNDSX7:2:1143:14027:27790	0	150|150	0:116 |:| 0:116
C	A00738:647:H5NVNDSX7:2:1143:8024:27884	9606	150|150	0:13 9606:2 0:20 9606:5 0:11 9606:5 0:11 9606:1 0:48 |:| 9606:8 0:31 9606:5 0:11 9606:3 0:58
C	A00738:647:H5NVNDSX7:2:1143:15049:29434	9606	150|150	0:49 9606:2 0:12 9606:5 0:15 9606:1 0:27 9606:5 |:| 9606:6 0:8 9606:1 0:17 9606:2 0:45 9606:5 0:10 9606:5 0:3 9606:1 0:13
U	A00738:647:H5NVNDSX7:2:1143:28863:32377	0	150|150	0:116 |:| 0:116
U	A00738:647:H5NVNDSX7:2:1143:31403:33990	0	150|150	0:116 |:| 0:116
U	A00738:647:H5NVNDSX7:2:1143:7681:34804	0	150|150	0:116 |:| 0:116
C	A00738:647:H5NVNDSX7:2:1143:19307:36589	9606	150|150	0:73 9606:5 0:38 |:| 0:23 9606:1 0:32 9606:5 0:32 9606:2 0:11 9606:5 0:5
C	A00738:647:H5NVNDSX7:2:1144:10366:2315	9606	150|150	0:2 9606:2 0:12 9606:2 0:1 9606:5 0:6 9606:5 0:15 9606:2 0:54 9606:3 0:3 9606:4 |:| 0:6 9606:1 0:89 9606:1 0:19
C	A00738:647:H5NVNDSX7:2:1144:5791:3255	9606	150|150	0:14 9606:5 0:58 9606:3 0:36 |:| 0:9 9606:5 0:12 9606:2 0:17 9606:5 0:10 9606:1 0:23 9606:6 0:23 9606:2 0:1
U	A00738:647:H5NVNDSX7:2:1144:5701:5134	0	150|150	0:116 |:| 0:116
U	A00738:647:H5NVNDSX7:2:1144:13557:7874	0	150|150	0:116 |:| 0:116
U	A00738:647:H5NVNDSX7:2:1144:24415:7983	0	150|150	0:107 9606:5 0:4 |:| 0:116
C	A00738:647:H5NVNDSX7:2:1144:4616:8202	9606	150|150	0:2 9606:1 0:66 9606:5 0:6 9606:1 0:7 9606:3 0:16 9606:5 0:4 |:| 0:36 9606:2 0:10 9606:5 0:24 9606:4 0:31 9606:3 0:1
U	A00738:647:H5NVNDSX7:2:1144:11116:8312	0	150|150	0:116 |:| 0:116
C	A00738:647:H5NVNDSX7:2:1144:17779:8547	9606	150|150	0:17 9606:5 0:46 9606:10 0:38 |:| 9606:6 0:5 9606:4 0:39 9606:1 0:10 9606:5 0:8 9606:5 0:29 9606:2 0:2
U	A00738:647:H5NVNDSX7:2:1144:22752:8578	0	150|150	0:116 |:| 0:116
C	A00738:647:H5NVNDSX7:2:1144:7473:9079	9606	150|150	0:20 9606:4 0:10 9606:2 0:26 9606:2 0:51 9606:1 |:| 0:3 9606:5 0:12 9606:3 0:6 9606:3 0:14 9606:4 0:7 9606:5 0:54
C	A00738:647:H5NVNDSX7:2:1144:11722:10551	9606	150|150	0:4 9606:1 0:11 9606:1 0:23 9606:5 0:70 9606:1 |:| 0:66 9606:1 0:43 9606:2 0:4
C	A00738:647:H5NVNDSX7:2:1144:17888:11146	9606	150|150	0:34 9606:3 0:18 9606:1 0:27 9606:10 0:23 |:| 0:7 9606:5 0:55 9606:5 0:2 9606:1 0:37 9606:1 0:3
U	A00738:647:H5NVNDSX7:2:1144:28917:12680	0	150|150	0:116 |:| 0:116
C	A00738:647:H5NVNDSX7:2:1144:13295:14152	9606	150|150	0:12 9606:4 0:7 9606:1 0:10 9606:1 0:39 9606:2 0:25 9606:2 0:13 |:| 0:26 9606:5 0:3 9606:5 0:10 9606:3 0:11 9606:5 0:5 9606:2 0:41
U	A00738:647:H5NVNDSX7:2:1144:7166:14653	0	150|150	0:116 |:| 0:116
C	A00738:647:H5NVNDSX7:2:1144:30617:18255	9606	150|150	0:3 9606:2 0:5 9606:4 0:6 9606:1 0:7 9606:2 0:7 9606:2 0:21 9606:3 0:53 |:| 9606:5 0:25 9606:5 0:25 9606:7 0:16 9606:1 0:2 9606:5 0:1 9606:1 0:14 9606:3 0:6
U	A00738:647:H5NVNDSX7:2:1144:18376:18944	0	150|150	0:116 |:| 0:116
U	A00738:647:H5NVNDSX7:2:1144:7853:20259	0	150|150	0:116 |:| 0:116
U	A00738:647:H5NVNDSX7:2:1144:12671:26443	0	150|150	0:116 |:| 0:116
C	A00738:647:H5NVNDSX7:2:1144:6325:29450	9606	150|150	0:25 9606:2 0:27 9606:5 0:3 9606:3 0:12 9606:4 0:35 |:| 0:8 9606:5 0:29 9606:3 0:6 9606:5 0:32 9606:1 0:27
C	A00738:647:H5NVNDSX7:2:1144:6623:29747	9606	150|150	0:25 9606:2 0:27 9606:5 0:3 9606:3 0:12 9606:4 0:35 |:| 0:8 9606:5 0:29 9606:3 0:6 9606:5 0:32 9606:1 0:27
C	A00738:647:H5NVNDSX7:2:1144:4806:33552	9606	150|150	0:2 9606:3 0:7 9606:5 0:33 9606:4 0:27 9606:5 0:30 |:| 0:18 9606:1 0:49 9606:5 0:27 9606:2 0:5 9606:9
C	A00738:647:H5NVNDSX7:2:1144:12735:35947	9606	150|150	0:20 9606:3 0:57 9606:2 0:3 9606:5 0:8 9606:5 0:13 |:| 0:13 9606:1 0:21 9606:5 0:21 9606:2 0:33 9606:5 0:15
U	A00738:647:H5NVNDSX7:2:1145:22073:3082	0	150|150	0:116 |:| 0:116
U	A00738:647:H5NVNDSX7:2:1145:13566:3098	0	150|150	0:116 |:| 0:116
C	A00738:647:H5NVNDSX7:2:1145:23339:3490	9606	150|150	0:116 |:| 0:4 9606:5 0:23 9606:4 0:9 9606:1 0:43 9606:5 0:22
C	A00738:647:H5NVNDSX7:2:1145:16703:4586	9606	150|150	0:26 9606:5 0:28 9606:2 0:55 |:| 0:24 9606:3 0:82 9606:4 0:3
U	A00738:647:H5NVNDSX7:2:1145:13404:7889	0	150|150	0:116 |:| 0:116
U	A00738:647:H5NVNDSX7:2:1145:26042:8923	0	150|150	0:116 |:| 0:116
U	A00738:647:H5NVNDSX7:2:1145:24930:9157	0	150|150	0:116 |:| 0:116
C	A00738:647:H5NVNDSX7:2:1145:10800:10614	9606	150|150	0:4 9606:4 0:11 9606:2 0:18 9606:3 0:13 9606:5 0:7 9606:1 0:31 9606:3 0:3 9606:5 0:6 |:| 0:7 9606:5 0:83 9606:2 0:7 9606:5 0:7
C	A00738:647:H5NVNDSX7:2:1145:16984:12618	9606	150|150	0:42 9606:4 0:21 9606:2 0:4 9606:1 0:5 9606:1 0:5 9606:3 0:1 9606:3 0:10 9606:2 0:12 |:| 0:57 9606:5 0:54
U	A00738:647:H5NVNDSX7:2:1145:21685:14215	0	150|150	0:116 |:| 0:116
U	A00738:647:H5NVNDSX7:2:1145:22073:15358	0	150|150	0:116 |:| 0:116
U	A00738:647:H5NVNDSX7:2:1145:13196:15452	0	150|150	0:116 |:| 0:116
C	A00738:647:H5NVNDSX7:2:1145:28827:15812	9606	150|150	0:32 9606:1 0:6 9606:4 0:60 9606:4 0:5 9606:4 |:| 0:42 9606:3 0:24 9606:5 0:5 9606:1 0:27 9606:2 0:7
U	A00738:647:H5NVNDSX7:2:1145:7844:16955	0	150|150	0:116 |:| 0:116
U	A00738:647:H5NVNDSX7:2:1145:4869:22044	0	150|150	0:116 |:| 0:116
U	A00738:647:H5NVNDSX7:2:1145:5584:22811	0	150|150	0:116 |:| 0:116
C	A00738:647:H5NVNDSX7:2:1145:25907:22905	9606	150|150	0:56 9606:5 0:45 9606:1 0:8 9606:1 |:| 9606:3 0:24 9606:3 0:5 9606:4 0:15 9606:1 0:32 9606:5 0:24
C	A00738:647:H5NVNDSX7:2:1145:2908:23030	9606	150|150	0:13 9606:1 0:12 9606:5 0:38 9606:5 0:38 9606:4 |:| 0:7 9606:2 0:2 9606:5 0:5 9606:2 0:55 9606:1 0:37
U	A00738:647:H5NVNDSX7:2:1145:2230:23422	0	150|150	0:116 |:| 0:116
U	A00738:647:H5NVNDSX7:2:1145:14100:23437	0	150|150	0:116 |:| 0:116
U	A00738:647:H5NVNDSX7:2:1145:31991:23985	0	150|150	0:116 |:| 0:116
U	A00738:647:H5NVNDSX7:2:1145:23674:28839	0	150|150	0:116 |:| 0:116
C	A00738:647:H5NVNDSX7:2:1145:22073:29324	9606	150|150	0:16 9606:2 0:48 9606:1 0:20 9606:2 0:27 |:| 0:58 9606:1 0:21 9606:1 0:9 9606:3 0:9 9606:3 0:9 9606:2
U	A00738:647:H5NVNDSX7:2:1145:20980:29590	0	150|150	0:116 |:| 0:116
U	A00738:647:H5NVNDSX7:2:1145:8341:29778	0	150|150	0:116 |:| 0:116
C	A00738:647:H5NVNDSX7:2:1145:3369:30749	9606	150|150	0:7 9606:1 0:27 9606:5 0:9 9606:7 0:6 9606:1 0:53 |:| 0:8 9606:1 0:44 9606:2 0:21 9606:3 0:11 9606:4 0:22
C	A00738:647:H5NVNDSX7:2:1145:17192:30796	9606	150|150	0:53 9606:5 0:8 9606:3 0:39 9606:5 0:3 |:| 0:85 9606:1 0:30
U	A00738:647:H5NVNDSX7:2:1145:15917:31250	0	150|150	0:116 |:| 0:116
U	A00738:647:H5NVNDSX7:2:1145:10429:33583	0	150|150	0:116 |:| 0:116
U	A00738:647:H5NVNDSX7:2:1145:15609:33912	0	150|150	0:116 |:| 0:116
C	A00738:647:H5NVNDSX7:2:1145:22191:34162	9606	150|150	0:116 |:| 0:27 9606:4 0:18 9606:1 0:16 9606:5 0:45
U	A00738:647:H5NVNDSX7:2:1145:8883:34976	0	150|150	0:116 |:| 0:116
U	A00738:647:H5NVNDSX7:2:1145:7048:36777	0	150|150	0:116 |:| 0:116
U	A00738:647:H5NVNDSX7:2:1145:23384:36793	0	150|150	0:116 |:| 0:116
U	A00738:647:H5NVNDSX7:2:1146:16957:3490	0	150|150	0:116 |:| 0:116
U	A00738:647:H5NVNDSX7:2:1146:24641:3521	0	150|150	0:116 |:| 0:116
C	A00738:647:H5NVNDSX7:2:1146:13331:4382	9606	150|150	0:116 |:| 0:7 9606:4 0:6 9606:4 0:48 9606:5 0:5 9606:4 0:33
U	A00738:647:H5NVNDSX7:2:1146:25843:6981	0	150|150	0:116 |:| 0:114 1685010:1 0:1
U	A00738:647:H5NVNDSX7:2:1146:17815:7513	0	150|150	0:116 |:| 0:116
U	A00738:647:H5NVNDSX7:2:1146:23402:9893	0	150|150	0:80 9606:5 0:31 |:| 0:116
C	A00738:647:H5NVNDSX7:2:1146:13657:14058	9606	150|150	0:20 9606:4 0:65 9606:4 0:23 |:| 0:90 9606:5 0:21
C	A00738:647:H5NVNDSX7:2:1146:25500:16376	9606	150|150	0:8 9606:5 0:19 9606:6 0:15 9606:5 0:39 9606:3 0:16 |:| 0:4 9606:5 0:7 9606:2 0:5 9606:2 0:46 9606:3 0:17 9606:1 0:24
U	A00738:647:H5NVNDSX7:2:1146:23909:16564	0	150|150	0:116 |:| 0:116
U	A00738:647:H5NVNDSX7:2:1146:19379:16767	0	150|150	0:116 |:| 0:116
C	A00738:647:H5NVNDSX7:2:1146:9805:18756	9606	150|150	0:19 9606:5 0:8 9606:2 0:82 |:| 9606:5 0:46 9606:2 0:3 9606:5 0:55
C	A00738:647:H5NVNDSX7:2:1146:32389:18850	9606	150|150	0:12 9606:3 0:32 9606:5 0:29 9606:5 0:30 |:| 0:39 9606:3 0:30 9606:5 0:39
U	A00738:647:H5NVNDSX7:2:1146:21468:19100	0	150|150	0:116 |:| 0:116
C	A00738:647:H5NVNDSX7:2:1146:5999:19961	9606	150|150	0:39 9606:2 0:23 9606:5 0:47 |:| 0:116
U	A00738:647:H5NVNDSX7:2:1146:13160:20400	0	150|150	0:116 |:| 0:116
U	A00738:647:H5NVNDSX7:2:1146:4508:21637	0	150|150	0:116 |:| 0:116
U	A00738:647:H5NVNDSX7:2:1146:14651:21981	0	150|150	0:116 |:| 0:116
U	A00738:647:H5NVNDSX7:2:1146:16387:22482	0	150|150	0:116 |:| 0:116
C	A00738:647:H5NVNDSX7:2:1146:24957:25488	9606	150|150	0:72 9606:5 0:34 9606:2 0:3 |:| 0:19 9606:5 0:73 9606:5 0:4 9606:1 0:9
C	A00738:647:H5NVNDSX7:2:1146:24876:25786	9606	150|150	0:72 9606:5 0:34 9606:2 0:3 |:| 0:19 9606:5 0:73 9606:5 0:4 9606:1 0:9
U	A00738:647:H5NVNDSX7:2:1146:10547:29089	0	150|150	0:116 |:| 0:3 169679:1 0:112
U	A00738:647:H5NVNDSX7:2:1146:21603:29700	0	150|150	0:116 |:| 0:116
U	A00738:647:H5NVNDSX7:2:1146:19877:30029	0	150|150	0:116 |:| 0:116
U	A00738:647:H5NVNDSX7:2:1146:6325:32737	0	150|150	0:116 |:| 0:116
C	A00738:647:H5NVNDSX7:2:1146:8106:33348	9606	150|150	0:5 9606:1 0:5 9606:4 0:101 |:| 0:2 9606:1 0:14 9606:3 0:52 9606:3 0:14 9606:5 0:22
U	A00738:647:H5NVNDSX7:2:1146:31720:35039	0	150|150	0:116 |:| 0:116
C	A00738:647:H5NVNDSX7:2:1147:14326:1939	9606	150|150	0:13 9606:1 0:86 9606:1 0:15 |:| 0:19 9606:3 0:38 9606:3 0:13 9606:1 0:3 9606:5 0:2 9606:5 0:24
U	A00738:647:H5NVNDSX7:2:1147:27615:2347	0	150|150	0:116 |:| 0:116
U	A00738:647:H5NVNDSX7:2:1147:6153:5228	0	150|150	0:116 |:| 0:116
C	A00738:647:H5NVNDSX7:2:1147:27082:5838	9606	150|150	0:2 9606:2 0:32 9606:2 0:47 9606:2 0:5 9606:1 0:9 9606:5 0:9 |:| 9606:1 0:24 9606:5 0:15 9606:1 0:70
C	A00738:647:H5NVNDSX7:2:1147:11794:6010	9606	150|150	0:10 9606:4 0:3 9606:3 0:15 9606:2 0:16 9606:2 0:12 9606:2 0:47 |:| 0:36 9606:3 0:20 9606:5 0:1 9606:3 0:26 9606:1 0:21
U	A00738:647:H5NVNDSX7:2:1147:4716:8218	0	150|150	0:116 |:| 0:116
C	A00738:647:H5NVNDSX7:2:1147:19108:8813	9606	150|150	0:19 9606:5 0:6 9606:1 0:8 9606:4 0:5 9606:5 0:57 9606:4 0:1 9606:1 |:| 0:21 9606:5 0:14 9606:2 0:56 9606:4 0:7 9606:4 0:3
U	A00738:647:H5NVNDSX7:2:1147:12906:9439	0	150|150	0:116 |:| 0:116
C	A00738:647:H5NVNDSX7:2:1147:25907:10191	9606	150|150	0:19 9606:4 0:14 9606:2 0:9 9606:1 0:1 9606:5 0:13 9606:4 0:44 |:| 0:28 9606:1 0:18 9606:2 0:16 9606:4 0:47
U	A00738:647:H5NVNDSX7:2:1147:22498:11490	0	150|150	0:116 |:| 0:116
U	A00738:647:H5NVNDSX7:2:1147:13584:12054	0	150|150	0:116 |:| 0:116
U	A00738:647:H5NVNDSX7:2:1147:14262:12633	0	150|150	0:116 |:| 0:116
U	A00738:647:H5NVNDSX7:2:1147:6280:13338	0	150|150	0:116 |:| 0:116
U	A00738:647:H5NVNDSX7:2:1147:9588:13557	0	150|150	0:116 |:| 0:116
U	A00738:647:H5NVNDSX7:2:1147:6885:13636	0	150|150	0:116 |:| 0:116
C	A00738:647:H5NVNDSX7:2:1147:16514:14873	9606	150|150	0:58 9606:4 0:15 9606:1 0:1 9606:8 0:1 9606:1 0:8 9606:2 0:17 |:| 0:5 9606:5 0:28 9606:1 0:1 9606:5 0:9 9606:1 0:36 9606:1 0:5 9606:5 0:14
U	A00738:647:H5NVNDSX7:2:1147:11234:17785	0	150|150	0:116 |:| 0:116
U	A00738:647:H5NVNDSX7:2:1147:11614:17973	0	150|150	0:116 |:| 0:84 469617:5 0:27
C	A00738:647:H5NVNDSX7:2:1147:16830:20181	9606	150|150	9606:4 0:39 9606:4 0:20 9606:1 0:1 9606:2 0:16 9606:1 0:16 9606:5 0:7 |:| 0:16 9606:5 0:1 9606:5 0:9 9606:2 0:9 9606:2 0:5 9606:1 0:40 9606:4 0:11 9606:1 0:5
C	A00738:647:H5NVNDSX7:2:1147:15926:22874	9606	150|150	0:34 9606:5 0:9 9606:5 0:27 9606:5 0:31 |:| 0:4 9606:2 0:34 9606:3 0:44 9606:1 0:28
U	A00738:647:H5NVNDSX7:2:1147:24858:24721	0	150|150	0:116 |:| 0:116
C	A00738:647:H5NVNDSX7:2:1147:13422:25833	9606	150|150	9606:4 0:43 9606:5 0:29 9606:1 0:12 9606:6 0:16 |:| 0:116
C	A00738:647:H5NVNDSX7:2:1147:18295:26068	9606	150|150	0:22 9606:1 0:8 9606:1 0:82 9606:2 |:| 0:41 9606:5 0:18 9606:1 0:1 9606:2 0:7 9606:1 0:40
U	A00738:647:H5NVNDSX7:2:1147:23285:26068	0	150|150	0:116 |:| 0:116
U	A00738:647:H5NVNDSX7:2:1147:9498:26271	0	150|150	0:116 |:| 0:116
U	A00738:647:H5NVNDSX7:2:1147:12671:27070	0	150|150	0:116 |:| 0:116
C	A00738:647:H5NVNDSX7:2:1147:30002:28588	9606	150|150	0:9 9606:4 0:19 9606:1 0:29 9606:3 0:10 9606:5 0:8 9606:2 0:26 |:| 0:29 9606:1 0:43 9606:2 0:8 9606:4 0:29
U	A00738:647:H5NVNDSX7:2:1147:4707:33317	0	150|150	0:116 |:| 0:116
C	A00738:647:H5NVNDSX7:2:1147:31720:33505	9606	150|150	0:3 9606:5 0:22 9606:5 0:50 9606:2 0:4 9606:1 0:24 |:| 0:12 9606:5 0:40 9606:10 0:21 9606:5 0:1 9606:7 0:15
U	A00738:647:H5NVNDSX7:2:1147:3097:34757	0	150|150	0:84 2912824:4 0:28 |:| 0:116
U	A00738:647:H5NVNDSX7:2:1147:29948:35258	0	150|150	0:116 |:| 0:116
U	A00738:647:H5NVNDSX7:2:1148:11614:1282	0	150|150	0:19 9606:1 0:96 |:| 0:116
U	A00738:647:H5NVNDSX7:2:1148:6325:3020	0	150|150	0:116 |:| 0:116
C	A00738:647:H5NVNDSX7:2:1148:22354:3129	9606	150|150	0:51 9606:1 0:1 9606:6 0:27 9606:2 0:28 |:| 0:31 9606:5 0:8 9606:3 0:22 9606:5 0:15 9606:1 0:26
U	A00738:647:H5NVNDSX7:2:1148:1606:4805	0	150|150	0:116 |:| 0:33 2478662:1 0:82
U	A00738:647:H5NVNDSX7:2:1148:1090:5102	0	150|150	0:116 |:| 0:33 2478662:1 0:82
U	A00738:647:H5NVNDSX7:2:1148:26775:6339	0	150|150	0:116 |:| 0:116
U	A00738:647:H5NVNDSX7:2:1148:26386:8234	0	150|150	0:116 |:| 0:116
U	A00738:647:H5NVNDSX7:2:1148:4472:8797	0	150|150	0:116 |:| 0:116
U	A00738:647:H5NVNDSX7:2:1148:9724:9377	0	150|150	0:116 |:| 0:116
U	A00738:647:H5NVNDSX7:2:1148:18602:9846	0	150|150	0:51 9606:2 0:63 |:| 0:116
U	A00738:647:H5NVNDSX7:2:1148:3387:9925	0	150|150	0:116 |:| 0:116
U	A00738:647:H5NVNDSX7:2:1148:11758:11146	0	150|150	0:116 |:| 0:116
C	A00738:647:H5NVNDSX7:2:1148:14516:14262	9606	150|150	9606:4 0:84 9606:1 0:6 9606:5 0:16 |:| 0:1 9606:1 0:2 9606:1 0:36 9606:2 0:10 9606:1 0:9 9606:5 0:37 9606:5 0:6
C	A00738:647:H5NVNDSX7:2:1148:11803:15671	9606	150|150	0:15 9606:2 0:3 9606:5 0:4 9606:4 0:21 9606:5 0:57 |:| 0:2 9606:4 0:23 9606:5 0:16 9606:3 0:14 9606:5 0:12 9606:1 0:21 9606:2 0:8
U	A00738:647:H5NVNDSX7:2:1148:4734:17049	0	150|150	0:116 |:| 0:116
C	A00738:647:H5NVNDSX7:2:1148:10682:18270	9606	150|150	0:36 9606:5 0:45 9606:5 0:3 9606:5 0:17 |:| 9606:2 0:8 9606:2 0:1 9606:5 0:6 9606:4 0:40 9606:3 0:8 9606:5 0:32
U	A00738:647:H5NVNDSX7:2:1148:10285:20243	0	150|150	0:116 |:| 0:116
C	A00738:647:H5NVNDSX7:2:1148:27208:20932	9606	150|150	0:11 9606:2 0:11 9606:2 0:6 9606:2 0:20 9606:1 0:14 9606:2 0:9 9606:1 0:35 |:| 9606:5 0:8 9606:3 0:53 9606:4 0:7 9606:4 0:21 9606:3 0:8
C	A00738:647:H5NVNDSX7:2:1148:16703:21026	9606	150|150	0:41 9606:10 0:24 9606:7 0:9 9606:5 0:8 9606:3 0:9 |:| 0:7 9606:1 0:40 9606:5 0:4 9606:5 0:44 9606:2 0:8
C	A00738:647:H5NVNDSX7:2:1148:23891:21825	9606	150|150	0:66 9606:2 0:48 |:| 0:31 9606:1 0:84
U	A00738:647:H5NVNDSX7:2:1148:28411:24862	0	150|150	0:2 9606:5 0:109 |:| 0:116
U	A00738:647:H5NVNDSX7:2:1148:26051:25848	0	150|150	0:116 |:| 0:116
U	A00738:647:H5NVNDSX7:2:1148:5005:29794	0	150|150	0:116 |:| 0:116
C	A00738:647:H5NVNDSX7:2:1148:23285:30921	9606	150|150	0:2 9606:2 0:19 9606:1 0:17 9606:1 0:19 9606:5 0:9 9606:5 0:24 9606:3 0:9 |:| 0:10 9606:5 0:9 9606:1 0:18 9606:1 0:63 9606:1 0:8
C	A00738:647:H5NVNDSX7:2:1148:20735:32049	9606	150|150	0:16 9606:6 0:18 9606:5 0:30 9606:5 0:16 9606:1 0:12 9606:5 0:2 |:| 0:36 9606:5 0:30 9606:5 0:40
U	A00738:647:H5NVNDSX7:2:1148:22444:32064	0	150|150	0:116 |:| 0:116
C	A00738:647:H5NVNDSX7:2:1148:24180:33004	9606	150|150	0:2 9606:3 0:8 9606:5 0:45 9606:5 0:45 9606:1 0:2 |:| 0:59 9606:3 0:6 9606:2 0:15 9606:5 0:26
C	A00738:647:H5NVNDSX7:2:1148:24198:33755	9606	150|150	0:6 9606:5 0:105 |:| 0:11 9606:1 0:42 9606:5 0:32 9606:1 0:16 9606:1 0:1 9606:5 0:1
U	A00738:647:H5NVNDSX7:2:1148:31376:34945	0	150|150	0:116 |:| 0:116
U	A00738:647:H5NVNDSX7:2:1149:12861:1971	0	150|150	0:116 |:| 0:116
U	A00738:647:H5NVNDSX7:2:1149:14868:4852	0	150|150	0:116 |:| 0:116
C	A00738:647:H5NVNDSX7:2:1149:5547:5368	9606	150|150	0:4 9606:4 0:37 9606:2 0:19 9606:3 0:38 9606:2 0:7 |:| 0:23 9606:5 0:16 9606:5 0:52 9606:1 0:14
U	A00738:647:H5NVNDSX7:2:1149:3314:7044	0	150|150	0:116 |:| 0:116
C	A00738:647:H5NVNDSX7:2:1149:26115:7607	9606	150|150	0:14 9606:5 0:6 9606:1 0:33 9606:6 0:39 9606:5 0:7 |:| 9606:4 0:51 9606:5 0:35 9606:1 0:13 9606:5 0:2
C	A00738:647:H5NVNDSX7:2:1149:19289:7717	9606	150|150	0:14 9606:3 0:15 9606:5 0:2 9606:1 0:37 9606:1 0:38 |:| 0:46 9606:5 0:17 9606:4 0:26 9606:1 0:17
U	A00738:647:H5NVNDSX7:2:1149:12527:8813	0	150|150	0:116 |:| 0:116
U	A00738:647:H5NVNDSX7:2:1149:24198:12649	0	150|150	0:116 |:| 0:116
U	A00738:647:H5NVNDSX7:2:1149:24053:17253	0	150|150	0:116 |:| 0:116
U	A00738:647:H5NVNDSX7:2:1149:22950:20447	0	150|150	0:116 |:| 0:116
C	A00738:647:H5NVNDSX7:2:1149:1289:20603	9606	150|150	0:32 9606:1 0:11 9606:3 0:20 9606:9 0:40 |:| 0:4 9606:5 0:70 9606:1 0:8 9606:2 0:1 9606:5 0:14 9606:4 0:2
C	A00738:647:H5NVNDSX7:2:1149:25961:20964	9606	150|150	0:17 9606:5 0:7 9606:1 0:11 9606:1 0:11 9606:5 0:46 9606:4 0:8 |:| 0:48 9606:5 0:9 9606:1 0:22 9606:2 0:19 9606:1 0:9
U	A00738:647:H5NVNDSX7:2:1149:6650:22373	0	150|150	0:116 |:| 0:116
U	A00738:647:H5NVNDSX7:2:1149:13630:23907	0	150|150	0:116 |:| 0:116
U	A00738:647:H5NVNDSX7:2:1149:20555:24596	0	150|150	0:116 |:| 0:116
U	A00738:647:H5NVNDSX7:2:1149:15167:24784	0	150|150	0:116 |:| 0:116
U	A00738:647:H5NVNDSX7:2:1149:10086:26725	0	150|150	0:116 |:| 0:116
U	A00738:647:H5NVNDSX7:2:1149:8892:27132	0	150|150	0:116 |:| 0:116
C	A00738:647:H5NVNDSX7:2:1149:22733:27430	9606	150|150	0:21 9606:5 0:16 9606:1 0:34 9606:5 0:3 9606:1 0:30 |:| 0:9 9606:1 0:15 9606:5 0:75 9606:1 0:3 9606:5 0:2
U	A00738:647:H5NVNDSX7:2:1149:16848:27539	0	150|150	0:116 |:| 0:116
U	A00738:647:H5NVNDSX7:2:1149:14742:27618	0	150|150	0:116 |:| 0:116
C	A00738:647:H5NVNDSX7:2:1149:8332:28667	9606	150|150	0:2 9606:5 0:16 9606:5 0:22 9606:6 0:9 9606:2 0:38 9606:11 |:| 0:73 9606:2 0:13 9606:5 0:9 9606:2 0:9 9606:1 0:2
U	A00738:647:H5NVNDSX7:2:1149:29035:28948	0	150|150	0:116 |:| 0:116
U	A00738:647:H5NVNDSX7:2:1149:8838:29293	0	150|150	0:116 |:| 0:116
C	A00738:647:H5NVNDSX7:2:1149:22815:29794	9606	150|150	0:17 9606:5 0:64 9606:4 0:26 |:| 0:6 9606:2 0:47 9606:7 0:2 9606:4 0:19 9606:3 0:8 9606:1 0:17
C	A00738:647:H5NVNDSX7:2:1149:23104:30358	9606	150|150	0:17 9606:5 0:64 9606:4 0:26 |:| 0:6 9606:2 0:47 9606:7 0:2 9606:4 0:19 9606:3 0:8 9606:1 0:17
C	A00738:647:H5NVNDSX7:2:1149:10267:30733	9606	150|150	0:2 9606:5 0:16 9606:5 0:22 9606:6 0:9 9606:2 0:38 9606:11 |:| 0:73 9606:2 0:13 9606:5 0:9 9606:2 0:9 9606:1 0:2
U	A00738:647:H5NVNDSX7:2:1149:3613:33646	0	150|150	0:116 |:| 0:116
U	A00738:647:H5NVNDSX7:2:1149:14868:33912	0	150|150	0:116 |:| 0:62 9606:2 0:52
U	A00738:647:H5NVNDSX7:2:1149:13322:34334	0	150|150	0:116 |:| 0:116
U	A00738:647:H5NVNDSX7:2:1149:11822:36526	0	150|150	0:116 |:| 0:116
U	A00738:647:H5NVNDSX7:2:1150:10872:1125	0	150|150	0:116 |:| 0:116
U	A00738:647:H5NVNDSX7:2:1150:6008:4194	0	150|150	0:116 |:| 0:116
U	A00738:647:H5NVNDSX7:2:1150:32081:6292	0	150|150	0:113 9606:2 0:1 |:| 0:116
U	A00738:647:H5NVNDSX7:2:1150:23059:7200	0	150|150	0:116 |:| 0:116
C	A00738:647:H5NVNDSX7:2:1150:6931:7357	9606	150|150	0:31 9606:4 0:15 9606:5 0:26 9606:2 0:5 9606:1 0:23 9606:4 |:| 0:62 9606:4 0:50
U	A00738:647:H5NVNDSX7:2:1150:28384:8249	0	150|150	0:116 |:| 0:116
U	A00738:647:H5NVNDSX7:2:1150:21947:9846	0	150|150	0:116 |:| 0:116
U	A00738:647:H5NVNDSX7:2:1150:9164:10034	0	150|150	0:116 |:| 0:116
U	A00738:647:H5NVNDSX7:2:1150:20012:10692	0	150|150	0:116 |:| 0:116
C	A00738:647:H5NVNDSX7:2:1150:14479:11005	9606	150|150	0:49 9606:5 0:41 9606:5 0:14 9606:2 |:| 0:9 9606:3 0:26 9606:5 0:6 9606:2 0:11 9606:2 0:52
C	A00738:647:H5NVNDSX7:2:1150:7473:11490	9606	150|150	0:116 |:| 9606:2 0:55 9606:3 0:15 9606:2 0:39
C	A00738:647:H5NVNDSX7:2:1150:23131:11772	9606	150|150	0:6 9606:5 0:64 9606:5 0:36 |:| 0:2 9606:1 0:54 9606:5 0:28 9606:8 0:18
C	A00738:647:H5NVNDSX7:2:1150:23863:16830	9606	150|150	0:6 9606:5 0:54 9606:2 0:8 9606:5 0:36 |:| 0:2 9606:1 0:54 9606:5 0:28 9606:8 0:18
U	A00738:647:H5NVNDSX7:2:1150:7518:19836	0	150|150	0:116 |:| 0:116
U	A00738:647:H5NVNDSX7:2:1150:19361:23343	0	150|150	0:116 |:| 0:116
U	A00738:647:H5NVNDSX7:2:1150:3269:24064	0	150|150	0:116 |:| 0:116
U	A00738:647:H5NVNDSX7:2:1150:2935:24956	0	150|150	0:116 |:| 0:116
C	A00738:647:H5NVNDSX7:2:1150:8314:25128	9606	150|150	0:20 9606:1 0:63 9606:2 0:30 |:| 0:62 9606:6 0:1 9606:2 0:5 9606:2 0:38
C	A00738:647:H5NVNDSX7:2:1150:1244:25347	9606	150|150	0:10 9606:1 0:53 9606:1 0:45 9606:2 0:4 |:| 0:16 9606:2 0:17 9606:3 0:34 9606:4 0:40
C	A00738:647:H5NVNDSX7:2:1150:19289:25473	9606	150|150	0:5 9606:5 0:4 9606:3 0:99 |:| 0:33 9606:5 0:33 9606:5 0:20 9606:3 0:17
C	A00738:647:H5NVNDSX7:2:1150:24415:26459	9606	150|150	0:20 9606:2 0:94 |:| 0:2 9606:5 0:23 9606:2 0:18 9606:1 0:48 9606:1 0:16
C	A00738:647:H5NVNDSX7:2:1150:13865:26819	9606	150|150	0:17 9606:7 0:6 9606:4 0:13 9606:1 0:14 9606:3 0:38 9606:5 0:8 |:| 0:6 9606:3 0:45 9606:5 0:12 9606:1 0:33 9606:2 0:9
C	A00738:647:H5NVNDSX7:2:1150:20645:27320	9606	150|150	0:14 9606:1 0:18 9606:4 0:30 9606:4 0:25 9606:2 0:18 |:| 9606:5 0:8 9606:5 0:16 9606:8 0:12 131567:5 0:57
C	A00738:647:H5NVNDSX7:2:1150:21992:27618	9606	150|150	0:23 9606:1 0:63 9606:5 0:11 9606:1 0:12 |:| 0:13 9606:5 0:4 9606:5 0:21 9606:5 0:27 9606:1 0:12 9606:2 0:8 9606:5 0:8
C	A00738:647:H5NVNDSX7:2:1150:31919:28275	9606	150|150	0:11 9606:5 0:23 9606:1 0:12 9606:2 0:62 |:| 0:74 9606:1 0:1 9606:5 0:11 9606:1 0:23
U	A00738:647:H5NVNDSX7:2:1150:4607:29982	0	150|150	0:116 |:| 0:116
C	A00738:647:H5NVNDSX7:2:1150:7889:30749	9606	150|150	0:8 9606:5 0:9 9606:7 0:6 9606:1 0:56 9606:4 0:20 |:| 0:97 9606:1 0:18
C	A00738:647:H5NVNDSX7:2:1150:23863:31203	9606	150|150	0:53 9606:2 0:7 9606:5 0:15 9606:5 0:29 |:| 0:5 9606:3 0:39 9606:3 0:16 9606:6 0:27 9606:2 0:14 9606:1
C	A00738:647:H5NVNDSX7:2:1150:15501:31688	9606	150|150	9606:3 0:26 9606:5 0:79 9606:3 |:| 9606:1 0:34 9606:6 0:1 9606:1 0:6 9606:5 0:31 9606:1 0:11 9606:5 0:14
U	A00738:647:H5NVNDSX7:2:1150:13973:33614	0	150|150	0:116 |:| 0:116
C	A00738:647:H5NVNDSX7:2:1150:4734:35117	9606	150|150	0:6 9606:5 0:18 9606:2 0:35 9606:5 0:14 9606:5 0:8 9606:4 0:14 |:| 0:14 9606:5 0:25 9606:2 0:17 9606:1 0:44 9606:3 0:5
C	A00738:647:H5NVNDSX7:2:1150:11831:36417	9606	150|150	0:46 9606:5 0:65 |:| 0:37 9606:4 0:16 9606:4 0:50 9606:1 0:4
U	A00738:647:H5NVNDSX7:2:1150:13150:36605	0	150|150	0:116 |:| 0:116
U	A00738:647:H5NVNDSX7:2:1150:14434:37012	0	150|150	0:116 |:| 0:116
U	A00738:647:H5NVNDSX7:2:1151:28971:1689	0	150|150	0:116 |:| 0:116
U	A00738:647:H5NVNDSX7:2:1151:17011:1705	0	150|150	0:116 |:| 0:116
U	A00738:647:H5NVNDSX7:2:1151:15582:3646	0	150|150	0:116 |:| 0:61 9606:5 0:50
U	A00738:647:H5NVNDSX7:2:1151:5963:5368	0	150|150	0:116 |:| 0:116
U	A00738:647:H5NVNDSX7:2:1151:4164:5729	0	150|150	0:116 |:| 0:116
C	A00738:647:H5NVNDSX7:2:1151:11568:7185	9606	150|150	0:46 9606:5 0:65 |:| 0:37 9606:4 0:16 9606:4 0:50 9606:1 0:4
U	A00738:647:H5NVNDSX7:2:1151:31177:9518	0	150|150	0:116 |:| 0:116
U	A00738:647:H5NVNDSX7:2:1151:25192:11021	0	150|150	0:54 9606:1 0:61 |:| 0:116
C	A00738:647:H5NVNDSX7:2:1151:23945:11584	9606	150|150	0:19 9606:1 0:6 9606:2 0:16 9606:3 0:28 9606:2 0:8 9606:1 0:30 |:| 0:54 9606:5 0:20 9606:5 0:32
U	A00738:647:H5NVNDSX7:2:1151:22535:12837	0	150|150	0:116 |:| 0:116
U	A00738:647:H5NVNDSX7:2:1151:26196:13041	0	150|150	0:116 |:| 0:116
C	A00738:647:H5NVNDSX7:2:1151:2392:16250	9606	150|150	0:21 9606:1 0:8 9606:2 0:2 9606:2 0:10 9606:2 0:24 9606:1 0:42 9606:1 |:| 9606:5 0:2 9606:5 0:2 9606:1 0:6 9606:5 0:31 9606:14 0:44 9606:1
C	A00738:647:H5NVNDSX7:2:1151:31015:17190	9606	150|150	0:8 9606:3 0:24 9606:2 0:18 9606:1 0:25 9606:2 0:32 9606:1 |:| 0:32 9606:5 0:18 9606:4 0:57
C	A00738:647:H5NVNDSX7:2:1151:16694:21010	9606	150|150	0:34 9606:2 0:80 |:| 0:4 9606:1 0:5 9606:4 0:20 9606:6 0:72 9606:1 0:3
U	A00738:647:H5NVNDSX7:2:1151:29604:21355	0	150|150	0:116 |:| 0:116
U	A00738:647:H5NVNDSX7:2:1151:8377:22326	0	150|150	0:116 |:| 0:116
C	A00738:647:H5NVNDSX7:2:1151:10086:22529	9606	150|150	0:12 9606:3 0:6 9606:5 0:34 9606:5 0:24 9606:5 0:10 9606:1 0:11 |:| 0:12 9606:5 0:86 9606:5 0:8
U	A00738:647:H5NVNDSX7:2:1151:6542:24940	0	150|150	0:116 |:| 0:116
U	A00738:647:H5NVNDSX7:2:1151:12518:25207	0	150|150	0:87 394958:4 0:25 |:| 0:116
C	A00738:647:H5NVNDSX7:2:1151:15058:27038	9606	150|150	0:15 9606:1 0:100 |:| 0:48 9606:1 0:9 9606:1 0:28 9606:1 0:15 9606:1 0:2 9606:10
U	A00738:647:H5NVNDSX7:2:1151:22914:27054	0	150|150	0:116 |:| 0:116
U	A00738:647:H5NVNDSX7:2:1151:13738:27602	0	150|150	0:116 |:| 0:116
C	A00738:647:H5NVNDSX7:2:1151:21287:33974	9606	150|150	9606:1 0:10 9606:1 0:3 9606:3 0:14 9606:6 0:78 |:| 0:21 9606:4 0:56 9606:5 0:4 9606:4 0:5 9606:1 0:6 9606:3 0:1 9606:5 0:1
U	A00738:647:H5NVNDSX7:2:1151:22055:35274	0	150|150	0:83 9606:1 0:32 |:| 0:116
C	A00738:647:H5NVNDSX7:2:1151:10954:35869	9606	150|150	0:33 9606:2 0:34 9606:3 0:26 9606:3 0:13 9606:2 |:| 0:7 9606:1 0:27 9606:2 0:18 9606:1 0:58 9606:2
U	A00738:647:H5NVNDSX7:2:1151:14055:36292	0	150|150	0:116 |:| 0:116
U	A00738:647:H5NVNDSX7:2:1151:14027:36526	0	150|150	0:116 |:| 0:116
U	A00738:647:H5NVNDSX7:2:1152:13376:1548	0	150|150	0:116 |:| 0:116
C	A00738:647:H5NVNDSX7:2:1152:4227:2550	9606	150|150	0:12 9606:4 0:2 9606:5 0:5 9606:1 0:13 9606:1 0:25 9606:1 0:2 9606:5 0:40 |:| 0:45 9606:5 0:8 9606:5 0:38 9606:2 0:7 9606:2 0:4
U	A00738:647:H5NVNDSX7:2:1152:25572:4758	0	150|150	0:116 |:| 0:116
U	A00738:647:H5NVNDSX7:2:1152:8142:4977	0	150|150	0:116 |:| 0:116
C	A00738:647:H5NVNDSX7:2:1152:23213:5525	9606	150|150	0:2 9606:5 0:5 9606:1 0:9 9606:4 0:23 9606:2 0:34 9606:2 0:18 9606:2 0:3 9606:5 0:1 |:| 0:27 9606:5 0:3 9606:1 0:5 9606:9 0:1 9606:4 0:36 9606:3 0:22
C	A00738:647:H5NVNDSX7:2:1152:14733:7404	9606	150|150	0:27 9606:5 0:11 9606:2 0:71 |:| 0:14 9606:1 0:12 9606:10 0:9 9606:5 0:65
U	A00738:647:H5NVNDSX7:2:1152:31078:8061	0	150|150	0:116 |:| 0:116
C	A00738:647:H5NVNDSX7:2:1152:23647:9940	9606	150|150	0:4 9606:2 0:66 9606:5 0:18 9606:2 0:19 |:| 0:12 9606:1 0:28 9606:7 0:21 9606:3 0:5 9606:2 0:18 9606:7 0:9 9606:3
C	A00738:647:H5NVNDSX7:2:1152:24704:10175	9606	150|150	0:4 9606:2 0:110 |:| 0:12 9606:1 0:28 9606:7 0:21 9606:3 0:5 9606:2 0:18 9606:7 0:9 9606:3
U	A00738:647:H5NVNDSX7:2:1152:23185:11240	0	150|150	0:97 9606:4 0:15 |:| 0:116
U	A00738:647:H5NVNDSX7:2:1152:1145:13651	0	150|150	0:116 |:| 0:116
U	A00738:647:H5NVNDSX7:2:1152:28782:15201	0	150|150	0:116 |:| 0:116
C	A00738:647:H5NVNDSX7:2:1152:26937:15327	9606	150|150	0:93 9606:4 0:13 9606:6 |:| 0:8 9606:5 0:43 9606:2 0:9 9606:1 0:26 9606:5 0:17
C	A00738:647:H5NVNDSX7:2:1152:19795:16266	9606	150|150	0:2 9606:3 0:90 9606:3 0:7 9606:5 0:6 |:| 9606:5 0:45 9606:5 0:4 9606:4 0:53
C	A00738:647:H5NVNDSX7:2:1152:19515:16564	9606	150|150	0:18 9606:1 0:16 9606:3 0:50 9606:5 0:10 9606:2 0:11 |:| 0:61 9606:3 0:24 9606:5 0:9 9606:5 0:9
C	A00738:647:H5NVNDSX7:2:1152:32127:17080	9606	150|150	0:6 9606:5 0:21 9606:2 0:16 9606:1 0:4 9606:3 0:25 9606:2 0:16 9606:5 0:10 |:| 0:6 9606:1 0:9 9606:5 0:54 9606:5 0:36
C	A00738:647:H5NVNDSX7:2:1152:6289:17487	9606	150|150	9606:5 0:54 9606:4 0:32 9606:7 0:14 |:| 0:5 9606:2 0:89 9606:1 0:19
C	A00738:647:H5NVNDSX7:2:1152:20582:20259	9606	150|150	0:42 9606:1 0:38 9606:5 0:30 |:| 9606:5 0:30 9606:4 0:8 9606:2 0:35 9606:5 0:9 9606:1 0:17
C	A00738:647:H5NVNDSX7:2:1152:8793:22013	9606	150|150	0:37 9606:5 0:8 9606:5 0:45 9606:1 0:11 9606:1 0:3 |:| 0:13 9606:2 0:26 9606:3 0:21 9606:4 0:2 9606:1 0:17 9606:5 0:21 9606:1
C	A00738:647:H5NVNDSX7:2:1152:8648:22608	9606	150|150	0:27 9606:3 0:51 9606:5 0:2 9606:5 0:13 9606:5 0:4 9606:1 |:| 0:103 9606:5 0:8
U	A00738:647:H5NVNDSX7:2:1152:31304:23797	0	150|150	0:116 |:| 0:116
U	A00738:647:H5NVNDSX7:2:1152:26087:23876	0	150|150	0:116 |:| 0:116
C	A00738:647:H5NVNDSX7:2:1152:28357:24706	1125	150|150	0:3 1125:2 0:41 9606:1 0:69 |:| 0:116
C	A00738:647:H5NVNDSX7:2:1152:11749:24878	9606	150|150	0:9 9606:5 0:30 9606:3 0:22 9606:6 0:38 9606:3 |:| 0:35 9606:3 0:34 9606:1 0:33 9606:5 0:5
U	A00738:647:H5NVNDSX7:2:1152:10239:24893	0	150|150	0:116 |:| 0:116
U	A00738:647:H5NVNDSX7:2:1152:8477:27383	0	150|150	0:116 |:| 0:116
C	A00738:647:H5NVNDSX7:2:1152:4435:29528	9606	150|150	0:9 9606:8 0:16 9606:1 0:5 9606:7 0:11 9606:4 0:19 9606:1 0:5 9606:5 0:25 |:| 0:1 9606:1 0:18 9606:5 0:26 9606:1 0:8 9606:1 0:6 9606:5 0:27 9606:5 0:12
U	A00738:647:H5NVNDSX7:2:1152:31530:31360	0	150|150	0:116 |:| 0:116
U	A00738:647:H5NVNDSX7:2:1152:13838:33505	0	150|150	0:116 |:| 0:116
C	A00738:647:H5NVNDSX7:2:1152:25726:34053	9606	150|150	0:54 9606:2 0:7 9606:5 0:22 9606:2 0:20 9606:4 |:| 0:5 9606:1 0:44 9606:2 0:16 9606:1 0:47
U	A00738:647:H5NVNDSX7:2:1152:13467:34804	0	150|150	0:116 |:| 0:116
C	A00738:647:H5NVNDSX7:2:1152:29912:35196	9606	150|150	0:76 9606:1 0:39 |:| 0:34 9606:5 0:50 9606:3 0:4 9606:5 0:15
U	A00738:647:H5NVNDSX7:2:1152:30553:35368	0	150|150	0:116 |:| 0:116
U	A00738:647:H5NVNDSX7:2:1152:27471:35383	0	150|150	0:116 |:| 0:116
U	A00738:647:H5NVNDSX7:2:1152:23990:36182	0	150|150	0:116 |:| 0:116
C	A00738:647:H5NVNDSX7:2:1152:14353:36276	9606	150|150	9606:3 0:13 9606:5 0:25 9606:1 0:56 9606:1 0:12 |:| 0:25 9606:5 0:11 9606:5 0:36 9606:5 0:15 9606:5 0:9
U	A00738:647:H5NVNDSX7:2:1152:31964:36495	0	150|150	0:32 9606:5 0:79 |:| 0:116
U	A00738:647:H5NVNDSX7:2:1152:1805:36746	0	150|150	0:116 |:| 0:116
U	A00738:647:H5NVNDSX7:2:1153:3784:2503	0	150|150	0:116 |:| 0:116
C	A00738:647:H5NVNDSX7:2:1153:9173:2691	9606	150|150	0:3 9606:2 0:21 9606:6 0:41 9606:3 0:40 |:| 0:7 9606:3 0:61 9606:10 0:2 9606:1 0:32
U	A00738:647:H5NVNDSX7:2:1153:11017:3004	0	150|150	0:116 |:| 0:116
C	A00738:647:H5NVNDSX7:2:1153:30617:4852	9606	150|150	0:64 9606:5 0:12 9606:5 0:12 9606:2 0:9 9606:3 0:4 |:| 0:5 9606:5 0:18 9606:2 0:5 9606:1 0:36 9606:5 0:31 9606:2 0:5 9606:1
C	A00738:647:H5NVNDSX7:2:1153:30490:5040	9606	150|150	0:76 9606:1 0:39 |:| 0:34 9606:5 0:50 9606:3 0:4 9606:5 0:15
U	A00738:647:H5NVNDSX7:2:1153:29857:5541	0	150|150	0:116 |:| 0:116
U	A00738:647:H5NVNDSX7:2:1153:30047:5556	0	150|150	0:116 |:| 0:116
C	A00738:647:H5NVNDSX7:2:1153:19262:8891	9606	150|150	0:28 9606:1 0:87 |:| 0:28 9606:2 0:86
C	A00738:647:H5NVNDSX7:2:1153:14841:8970	9606	150|150	0:50 9606:2 0:62 9606:1 0:1 |:| 0:89 9606:4 0:23
U	A00738:647:H5NVNDSX7:2:1153:17445:9878	0	150|150	0:116 |:| 0:116
C	A00738:647:H5NVNDSX7:2:1153:9914:10676	9606	150|150	0:41 9606:4 0:32 9606:3 0:36 |:| 0:60 9606:2 0:42 9606:3 0:9
U	A00738:647:H5NVNDSX7:2:1153:1090:11647	0	150|150	0:116 |:| 0:116
C	A00738:647:H5NVNDSX7:2:1153:9878:11992	9606	150|150	0:41 9606:4 0:32 9606:3 0:36 |:| 0:60 9606:2 0:54
C	A00738:647:H5NVNDSX7:2:1153:6732:15562	9606	150|150	0:8 9606:3 0:52 9606:2 0:11 9606:2 0:12 9606:1 0:25 |:| 0:20 9606:2 0:53 9606:5 0:36
U	A00738:647:H5NVNDSX7:2:1153:22363:15577	0	150|150	0:116 |:| 0:116
U	A00738:647:H5NVNDSX7:2:1153:8838:16705	0	150|150	0:116 |:| 0:116
C	A00738:647:H5NVNDSX7:2:1153:4499:17018	9606	150|150	0:8 9606:3 0:52 9606:2 0:11 9606:2 0:12 9606:1 0:25 |:| 0:20 9606:2 0:53 9606:5 0:36
U	A00738:647:H5NVNDSX7:2:1153:23909:19288	0	150|150	0:116 |:| 0:116
C	A00738:647:H5NVNDSX7:2:1153:23375:22654	9606	150|150	0:24 9606:1 0:14 9606:3 0:52 9606:3 0:14 9606:5 |:| 0:74 9606:1 0:41
C	A00738:647:H5NVNDSX7:2:1153:11668:23328	9606	150|150	0:5 9606:1 0:18 9606:5 0:24 9606:5 0:3 9606:4 0:51 |:| 0:39 9606:3 0:21 9606:5 0:20 9606:5 0:9 9606:1 0:13
U	A00738:647:H5NVNDSX7:2:1153:9643:23610	0	150|150	0:116 |:| 0:116
C	A00738:647:H5NVNDSX7:2:1153:16884:24220	9606	150|150	0:5 9606:5 0:63 9606:5 0:4 9606:5 0:28 9606:1 |:| 0:21 9606:1 0:69 9606:1 0:24
U	A00738:647:H5NVNDSX7:2:1153:17725:24674	0	150|150	0:116 |:| 0:116
U	A00738:647:H5NVNDSX7:2:1153:3577:24909	0	150|150	0:116 |:| 0:116
U	A00738:647:H5NVNDSX7:2:1153:30924:25332	0	150|150	0:116 |:| 0:116
C	A00738:647:H5NVNDSX7:2:1153:28031:27305	9606	150|150	0:7 9606:5 0:71 9606:2 0:31 |:| 0:9 9606:1 0:9 9606:2 0:47 9606:5 0:43
C	A00738:647:H5NVNDSX7:2:1153:6280:28526	9606	150|150	0:15 9606:5 0:9 9606:2 0:18 9606:2 0:26 9606:5 0:20 9606:4 0:10 |:| 0:52 9606:7 0:2 9606:2 0:6 9606:5 0:1 9606:5 0:36
C	A00738:647:H5NVNDSX7:2:1153:4625:29919	9606	150|150	0:8 9606:7 0:22 9606:3 0:40 9606:7 0:29 |:| 0:27 9606:1 0:13 9606:3 0:9 9606:5 0:58
C	A00738:647:H5NVNDSX7:2:1153:8413:30812	9606	150|150	0:62 9606:8 0:17 9606:3 0:1 9606:3 0:22 |:| 0:5 9606:3 0:50 9606:3 0:25 9606:1 0:11 9606:2 0:5 9606:3 0:8
C	A00738:647:H5NVNDSX7:2:1153:28447:30874	9606	150|150	0:107 9606:5 0:4 |:| 0:48 9606:5 0:5 9606:4 0:52 9606:2
U	A00738:647:H5NVNDSX7:2:1153:19533:35634	0	150|150	0:116 |:| 0:116
U	A00738:647:H5NVNDSX7:2:1153:6515:36479	0	150|150	0:116 |:| 0:116
U	A00738:647:H5NVNDSX7:2:1154:15709:2174	0	150|150	0:116 |:| 0:116
U	A00738:647:H5NVNDSX7:2:1154:30499:3020	0	150|150	0:116 |:| 0:116
U	A00738:647:H5NVNDSX7:2:1154:31566:5212	0	150|150	0:116 |:| 0:116
C	A00738:647:H5NVNDSX7:2:1154:17888:7012	9606	150|150	0:13 9606:1 0:13 9606:2 0:1 9606:1 0:12 9606:5 0:7 9606:2 0:59 |:| 0:25 9606:5 0:46 9606:2 0:38
U	A00738:647:H5NVNDSX7:2:1154:26015:9878	0	150|150	0:116 |:| 0:116
C	A00738:647:H5NVNDSX7:2:1154:3224:10144	9606	150|150	0:31 9606:3 0:40 9606:5 0:10 9606:5 0:11 9606:5 0:6 |:| 0:8 9606:5 0:57 9606:5 0:17 9606:5 0:19
U	A00738:647:H5NVNDSX7:2:1154:5791:10144	0	150|150	0:116 |:| 0:116
C	A00738:647:H5NVNDSX7:2:1154:3360:10942	9606	150|150	0:31 9606:3 0:40 9606:5 0:10 9606:5 0:11 9606:5 0:6 |:| 0:8 9606:5 0:57 9606:5 0:17 9606:5 0:19
C	A00738:647:H5NVNDSX7:2:1154:4842:13135	9606	150|150	9606:2 0:40 9606:5 0:37 9606:5 0:27 |:| 0:5 9606:5 0:1 9606:5 0:2 9606:4 0:59 9606:5 0:30
U	A00738:647:H5NVNDSX7:2:1154:31177:13369	0	150|150	0:116 |:| 0:116
U	A00738:647:H5NVNDSX7:2:1154:17770:13886	0	150|150	0:116 |:| 0:116
U	A00738:647:H5NVNDSX7:2:1154:11180:14935	0	150|150	0:116 |:| 0:116
U	A00738:647:H5NVNDSX7:2:1154:3134:15749	0	150|150	0:116 |:| 0:116
U	A00738:647:H5NVNDSX7:2:1154:22987:15843	0	150|150	0:116 |:| 0:116
U	A00738:647:H5NVNDSX7:2:1154:17897:16203	0	150|150	0:116 |:| 0:116
U	A00738:647:H5NVNDSX7:2:1154:10601:16438	0	150|150	0:116 |:| 0:116
C	A00738:647:H5NVNDSX7:2:1154:10140:16861	9606	150|150	9606:8 0:27 9606:2 0:8 9606:4 0:53 9606:3 0:11 |:| 0:4 9606:5 0:3 9606:5 0:45 9606:1 0:46 9606:2 0:4 9606:1
C	A00738:647:H5NVNDSX7:2:1154:5177:17503	9606	150|150	0:83 9606:1 0:32 |:| 0:22 9606:2 0:2 9606:3 0:5 9606:3 0:33 9606:3 0:26 9606:3 0:14
U	A00738:647:H5NVNDSX7:2:1154:20012:20400	0	150|150	0:116 |:| 0:116
U	A00738:647:H5NVNDSX7:2:1154:25446:20478	0	150|150	0:116 |:| 0:116
C	A00738:647:H5NVNDSX7:2:1154:26910:20917	9606	150|150	0:50 9606:3 0:49 9606:2 0:12 |:| 9606:1 0:4 9606:2 0:18 9606:4 0:33 9606:1 0:11 9606:4 0:37 9606:1
U	A00738:647:H5NVNDSX7:2:1154:20907:21386	0	150|150	0:116 |:| 0:116
U	A00738:647:H5NVNDSX7:2:1154:7419:23015	0	150|150	0:116 |:| 0:116
C	A00738:647:H5NVNDSX7:2:1154:8006:23156	9606	150|150	0:52 9606:4 0:5 9606:4 0:37 9606:5 0:9 |:| 0:18 9606:3 0:32 9606:2 0:1 9606:5 0:45 9606:3 0:7
C	A00738:647:H5NVNDSX7:2:1154:27914:23406	9606	150|150	0:50 9606:3 0:49 9606:2 0:12 |:| 9606:1 0:4 9606:2 0:18 9606:4 0:33 9606:1 0:11 9606:4 0:37 9606:1
C	A00738:647:H5NVNDSX7:2:1154:11469:24048	9606	150|150	0:7 9606:5 0:8 9606:2 0:31 9606:6 0:7 9606:2 0:2 9606:5 0:15 9606:5 0:21 |:| 0:39 9606:5 0:72
U	A00738:647:H5NVNDSX7:2:1154:9661:25050	0	150|150	0:116 |:| 0:116
C	A00738:647:H5NVNDSX7:2:1154:21757:25426	9606	150|150	0:3 9606:2 0:15 9606:1 0:23 9606:5 0:10 9606:1 0:8 9606:4 0:25 9606:5 0:14 |:| 0:14 9606:6 0:96
U	A00738:647:H5NVNDSX7:2:1154:6171:25676	0	150|150	0:116 |:| 0:116
U	A00738:647:H5NVNDSX7:2:1154:29441:25770	0	150|150	0:116 |:| 0:116
U	A00738:647:H5NVNDSX7:2:1154:11261:27352	0	150|150	0:116 |:| 0:116
U	A00738:647:H5NVNDSX7:2:1154:16134:30342	0	150|150	0:116 |:| 0:116
U	A00738:647:H5NVNDSX7:2:1154:18692:30765	0	150|150	0:116 |:| 0:116
U	A00738:647:H5NVNDSX7:2:1154:26395:30921	0	150|150	0:116 |:| 0:116
U	A00738:647:H5NVNDSX7:2:1155:2627:3349	0	150|150	0:116 |:| 0:116
U	A00738:647:H5NVNDSX7:2:1155:30255:3443	0	150|150	0:116 |:| 0:116
U	A00738:647:H5NVNDSX7:2:1155:3821:4038	0	150|150	0:116 |:| 0:116
C	A00738:647:H5NVNDSX7:2:1155:26756:4679	9606	150|150	0:86 9606:3 0:9 9606:2 0:16 |:| 0:48 9606:5 0:12 9606:1 0:9 9606:4 0:37
C	A00738:647:H5NVNDSX7:2:1155:27263:5744	9606	150|150	0:57 9606:3 0:7 9606:2 0:12 9606:2 0:33 |:| 0:92 9606:9 0:15
C	A00738:647:H5NVNDSX7:2:1155:32316:5791	9606	150|150	0:38 9606:5 0:64 9606:5 0:4 |:| 0:14 9606:2 0:15 9606:3 0:3 9606:4 0:17 9606:3 0:11 9606:7 0:19 9606:5 0:13
U	A00738:647:H5NVNDSX7:2:1155:14036:5822	0	150|150	0:116 |:| 0:116
C	A00738:647:H5NVNDSX7:2:1155:27227:6026	9606	150|150	0:57 9606:3 0:7 9606:2 0:12 9606:2 0:33 |:| 0:92 9606:9 0:15
U	A00738:647:H5NVNDSX7:2:1155:9136:6731	0	150|150	0:116 |:| 0:116
C	A00738:647:H5NVNDSX7:2:1155:1081:6809	9606	150|150	0:71 9606:1 0:5 9606:2 0:14 9606:5 0:13 9606:1 0:4 |:| 0:13 9606:2 0:39 9606:7 0:40 9606:5 0:10
U	A00738:647:H5NVNDSX7:2:1155:12427:8359	0	150|150	0:116 |:| 0:116
U	A00738:647:H5NVNDSX7:2:1155:5520:8954	0	150|150	0:116 |:| 0:116
U	A00738:647:H5NVNDSX7:2:1155:27064:10661	0	150|150	0:116 |:| 0:116
C	A00738:647:H5NVNDSX7:2:1155:27407:11318	9606	150|150	0:57 9606:3 0:7 9606:2 0:12 9606:2 0:33 |:| 0:92 9606:9 0:15
C	A00738:647:H5NVNDSX7:2:1155:2871:12038	9606	150|150	0:9 9606:5 0:29 9606:1 0:23 9606:5 0:22 9606:5 0:17 |:| 0:14 9606:4 0:73 9606:1 0:17 9606:1 0:6
U	A00738:647:H5NVNDSX7:2:1155:26404:12273	0	150|150	0:116 |:| 0:116
C	A00738:647:H5NVNDSX7:2:1155:2700:12900	9606	150|150	0:24 9606:1 0:68 9606:5 0:8 9606:5 0:3 9606:1 0:1 |:| 0:8 9606:5 0:6 9606:6 0:25 9606:1 0:4 9606:5 0:40 9606:3 0:13
U	A00738:647:H5NVNDSX7:2:1155:19768:14904	0	150|150	0:116 |:| 0:116
C	A00738:647:H5NVNDSX7:2:1155:25599:14951	9606	150|150	0:10 9606:5 0:8 9606:2 0:35 9606:5 0:2 9606:5 0:44 |:| 0:16 9606:1 0:38 9606:2 0:25 9606:1 0:6 9606:1 0:19 9606:2 0:5
U	A00738:647:H5NVNDSX7:2:1155:30183:15436	0	150|150	0:116 |:| 0:116
C	A00738:647:H5NVNDSX7:2:1155:27109:16094	9606	150|150	0:6 9606:5 0:6 9606:5 0:1 9606:2 0:12 9606:2 0:6 9606:5 0:5 9606:5 0:8 9606:2 0:16 9606:5 0:25 |:| 0:10 9606:2 0:29 9606:3 0:28 9606:2 0:42
U	A00738:647:H5NVNDSX7:2:1155:20518:17456	0	150|150	0:116 |:| 0:116
U	A00738:647:H5NVNDSX7:2:1155:4951:18458	0	150|150	0:116 |:| 0:116
C	A00738:647:H5NVNDSX7:2:1155:29423:19413	9606	150|150	0:58 9606:1 0:17 9606:3 0:16 9606:2 0:13 9606:2 0:4 |:| 0:18 9606:5 0:83 9606:1 0:9
C	A00738:647:H5NVNDSX7:2:1155:1226:19617	9606	150|150	0:54 9606:5 0:57 |:| 0:3 9606:2 0:9 9606:5 0:21 9606:5 0:22 9606:5 0:22 9606:5 0:12 9606:5
C	A00738:647:H5NVNDSX7:2:1155:27570:19899	9606	150|150	0:31 9606:5 0:26 9606:2 0:8 9606:3 0:20 9606:2 0:19 |:| 0:21 9606:2 0:45 9606:2 0:22 9606:5 0:19
U	A00738:647:H5NVNDSX7:2:1155:22842:20259	0	150|150	0:116 |:| 0:116
C	A00738:647:H5NVNDSX7:2:1155:29405:20509	9606	150|150	0:9 9606:1 0:36 9606:1 0:10 9606:3 0:19 9606:2 0:17 9606:4 0:13 9606:1 |:| 0:74 9606:5 0:9 9606:5 0:7 9606:1 0:15
C	A00738:647:H5NVNDSX7:2:1155:22073:21214	9606	150|150	2759:2 0:29 9606:5 0:12 9606:3 0:65 |:| 9606:1 0:42 9606:1 0:67 9606:1 0:4
U	A00738:647:H5NVNDSX7:2:1155:22073:21465	0	150|150	0:116 |:| 0:11 1302:5 0:100
C	A00738:647:H5NVNDSX7:2:1155:30861:21809	9606	150|150	0:9 9606:1 0:36 9606:1 0:10 9606:3 0:19 9606:2 0:17 9606:4 0:13 9606:1 |:| 0:74 9606:5 0:9 9606:5 0:7 9606:1 0:15
U	A00738:647:H5NVNDSX7:2:1155:11071:22545	0	150|150	0:58 9606:1 0:57 |:| 0:116
U	A00738:647:H5NVNDSX7:2:1155:16902:22936	0	150|150	0:116 |:| 0:116
C	A00738:647:H5NVNDSX7:2:1155:16089:23938	9606	150|150	0:61 9606:5 0:36 9606:2 0:12 |:| 0:95 9606:2 0:19
U	A00738:647:H5NVNDSX7:2:1155:16821:24111	0	150|150	0:116 |:| 0:116
U	A00738:647:H5NVNDSX7:2:1155:26603:24862	0	150|150	0:116 |:| 0:116
C	A00738:647:H5NVNDSX7:2:1155:20473:25050	9606	150|150	0:28 9606:4 0:9 9606:5 0:53 9606:1 0:5 9606:3 0:8 |:| 0:68 9606:3 0:30 9606:2 0:13
C	A00738:647:H5NVNDSX7:2:1155:4481:26349	9606	150|150	9606:4 0:21 9606:2 0:33 9606:4 0:21 9606:3 0:28 |:| 0:46 9606:4 0:23 9606:4 0:29 9606:2 0:8
U	A00738:647:H5NVNDSX7:2:1155:14660:26381	0	150|150	0:116 |:| 0:116
C	A00738:647:H5NVNDSX7:2:1155:29984:28557	9606	150|150	9606:3 0:2 9606:1 0:44 9606:7 0:5 9606:1 0:53 |:| 0:42 9606:3 0:53 9606:5 0:13
C	A00738:647:H5NVNDSX7:2:1155:3269:31829	9606	150|150	0:1 9606:1 0:13 9606:5 0:21 9606:5 0:15 9606:1 0:27 9606:12 0:15 |:| 0:44 9606:5 0:13 9606:2 0:45 9606:4 0:3
C	A00738:647:H5NVNDSX7:2:1155:31458:32049	9606	150|150	0:6 9606:7 0:28 9606:5 0:70 |:| 0:70 9606:7 0:2 9606:5 0:2 9606:1 0:12 9606:5 0:2 9606:3 0:7
U	A00738:647:H5NVNDSX7:2:1155:22688:32142	0	150|150	0:9 294699:4 0:103 |:| 0:116
U	A00738:647:H5NVNDSX7:2:1155:14579:32283	0	150|150	0:116 |:| 0:35 9606:1 0:80
U	A00738:647:H5NVNDSX7:2:1155:1181:32315	0	150|150	0:116 |:| 0:116
U	A00738:647:H5NVNDSX7:2:1155:22083:33098	0	150|150	0:116 |:| 0:116
U	A00738:647:H5NVNDSX7:2:1155:31313:33771	0	150|150	0:116 |:| 0:116
C	A00738:647:H5NVNDSX7:2:1155:32678:34037	9606	150|150	0:30 9606:2 0:36 9606:5 0:43 |:| 0:11 9606:10 0:28 9606:5 0:26 9606:1 0:16 9606:3 0:16
C	A00738:647:H5NVNDSX7:2:1155:16514:34914	1224	150|150	0:106 1224:5 0:5 |:| 0:39 2:2 0:75
C	A00738:647:H5NVNDSX7:2:1155:8910:35336	9606	150|150	0:67 9606:5 0:31 9606:2 0:11 |:| 0:5 9606:5 0:4 9606:5 0:13 9606:5 0:1 9606:4 0:7 9606:1 0:40 9606:5 0:21
U	A00738:647:H5NVNDSX7:2:1155:32425:36730	0	150|150	0:116 |:| 0:116
C	A00738:647:H5NVNDSX7:2:1156:13838:1094	9606	150|150	0:2 9606:5 0:101 9606:4 0:3 9606:1 |:| 0:3 9606:5 0:7 9606:5 0:5 9606:7 0:48 9606:4 0:32
C	A00738:647:H5NVNDSX7:2:1156:23104:1924	9606	150|150	0:50 9606:1 0:19 9606:2 0:24 9606:2 0:12 9606:5 0:1 |:| 0:20 9606:4 0:23 9606:5 0:23 9606:3 0:28 9606:5 0:5
U	A00738:647:H5NVNDSX7:2:1156:28999:3709	0	150|150	0:116 |:| 0:116
C	A00738:647:H5NVNDSX7:2:1156:22878:4382	9606	150|150	0:27 9606:1 0:25 9606:5 0:4 9606:1 0:2 9606:5 0:33 9606:3 0:10 |:| 0:11 9606:1 0:44 9606:1 0:13 9606:2 0:2 9606:6 0:19 9606:5 0:12
C	A00738:647:H5NVNDSX7:2:1156:12075:5932	9606	150|150	0:16 9606:4 0:25 9606:5 0:66 |:| 0:23 9606:5 0:28 9606:2 0:58
C	A00738:647:H5NVNDSX7:2:1156:19569:11866	9606	150|150	0:3 9606:2 0:16 9606:2 0:12 9606:2 0:79 |:| 0:19 9606:2 0:67 9606:3 0:20 9606:5
U	A00738:647:H5NVNDSX7:2:1156:30942:12649	0	150|150	0:116 |:| 0:116
U	A00738:647:H5NVNDSX7:2:1156:14814:15875	0	150|150	0:116 |:| 0:116
U	A00738:647:H5NVNDSX7:2:1156:22923:17550	0	150|150	0:116 |:| 0:116
C	A00738:647:H5NVNDSX7:2:1156:19334:20071	9606	150|150	0:116 |:| 0:16 9606:1 0:10 9606:2 0:57 9606:3 0:27
U	A00738:647:H5NVNDSX7:2:1156:11894:20995	0	150|150	0:102 9606:1 0:13 |:| 0:116
C	A00738:647:H5NVNDSX7:2:1156:18276:24565	9606	150|150	9606:5 0:27 9606:6 0:43 9606:2 0:23 9606:1 0:9 |:| 0:92 9606:2 0:12 9606:1 0:9
C	A00738:647:H5NVNDSX7:2:1156:12671:26349	9606	150|150	0:61 9606:2 0:33 9606:1 0:19 |:| 9606:2 0:24 9606:1 0:5 9606:3 0:5 9606:2 0:22 9606:5 0:47
C	A00738:647:H5NVNDSX7:2:1156:5565:26757	9606	150|150	0:4 9606:3 0:13 9606:10 0:11 9606:3 0:71 9606:1 |:| 0:9 9606:2 0:10 9606:5 0:14 9606:5 0:71
U	A00738:647:H5NVNDSX7:2:1156:19370:26772	0	150|150	0:116 |:| 0:116
C	A00738:647:H5NVNDSX7:2:1156:27787:30044	9606	150|150	0:46 9606:5 0:1 9606:4 0:5 9606:1 0:34 9606:3 0:17 |:| 9606:1 0:10 9606:2 0:20 9606:5 0:8 9606:4 0:1 9606:1 0:2 9606:5 0:7 9606:1 0:19 9606:5 0:11 9606:5 0:9
C	A00738:647:H5NVNDSX7:2:1156:12554:30217	9606	150|150	0:19 9606:5 0:24 9606:2 0:25 9606:2 0:11 9606:7 0:5 9606:4 0:5 9606:2 0:5 |:| 0:31 9606:1 0:10 9606:2 0:21 9606:6 0:41 9606:3 0:1
C	A00738:647:H5NVNDSX7:2:1156:3857:30686	9606	150|150	0:32 9606:3 0:81 |:| 0:12 9606:5 0:86 9606:5 0:8
U	A00738:647:H5NVNDSX7:2:1156:17752:31360	0	150|150	0:116 |:| 0:116
C	A00738:647:H5NVNDSX7:2:1156:7826:32236	9606	150|150	0:4 9606:3 0:13 9606:10 0:11 9606:3 0:71 9606:1 |:| 0:9 9606:2 0:10 9606:5 0:14 9606:5 0:71
C	A00738:647:H5NVNDSX7:2:1156:7735:32550	9606	150|150	0:4 9606:3 0:13 9606:10 0:11 9606:3 0:71 9606:1 |:| 0:9 9606:2 0:10 9606:5 0:14 9606:5 0:71
C	A00738:647:H5NVNDSX7:2:1156:14217:32941	9606	150|150	0:6 9606:8 0:10 9606:5 0:17 9606:5 0:13 9606:2 0:22 9606:5 0:23 |:| 0:54 9606:3 0:32 9606:4 0:22 9606:1
U	A00738:647:H5NVNDSX7:2:1156:31033:32941	0	150|150	0:116 |:| 0:99 112234:1 0:16
U	A00738:647:H5NVNDSX7:2:1156:17978:34788	0	150|150	0:116 |:| 0:116
U	A00738:647:H5NVNDSX7:2:1156:18783:36652	0	150|150	0:116 |:| 0:116
C	A00738:647:H5NVNDSX7:2:1157:9688:1579	9606	150|150	0:19 9606:1 0:5 9606:3 0:10 9606:4 0:1 9606:5 0:68 |:| 0:17 9606:5 0:54 9606:2 0:11 9606:2 0:9 9606:2 0:14
U	A00738:647:H5NVNDSX7:2:1157:25717:3098	0	150|150	0:116 |:| 0:116
C	A00738:647:H5NVNDSX7:2:1157:6433:3552	9606	150|150	0:86 9606:2 0:28 |:| 0:48 9606:1 0:47 9606:3 0:17
U	A00738:647:H5NVNDSX7:2:1157:24659:3552	0	150|150	0:116 |:| 0:116
U	A00738:647:H5NVNDSX7:2:1157:24867:4601	0	150|150	0:116 |:| 0:116
U	A00738:647:H5NVNDSX7:2:1157:9733:6731	0	150|150	0:116 |:| 0:116
C	A00738:647:H5NVNDSX7:2:1157:31521:8860	9606	150|150	9606:4 0:15 9606:1 0:3 9606:1 0:50 9606:6 0:2 9606:2 0:31 9606:1 |:| 9606:1 0:15 9606:2 0:5 9606:2 0:57 9606:11 0:6 9606:7 0:10
C	A00738:647:H5NVNDSX7:2:1157:21757:8923	9606	150|150	0:12 9606:2 0:11 9606:2 0:12 9606:1 0:30 9606:4 0:42 |:| 0:28 9606:5 0:74 9606:2 0:7
C	A00738:647:H5NVNDSX7:2:1157:12355:10300	9606	150|150	0:19 9606:5 0:24 9606:1 0:13 9606:1 0:53 |:| 0:1 9606:1 0:21 9606:2 0:64 9606:1 0:26
C	A00738:647:H5NVNDSX7:2:1157:11433:10363	9606	150|150	0:19 9606:5 0:24 9606:1 0:13 9606:1 0:53 |:| 0:1 9606:1 0:21 9606:2 0:64 9606:1 0:26
U	A00738:647:H5NVNDSX7:2:1157:19614:10441	0	150|150	0:116 |:| 0:116
C	A00738:647:H5NVNDSX7:2:1157:30445:10848	9606	150|150	0:30 9606:10 0:51 9606:5 0:20 |:| 0:76 9606:5 0:7 9606:5 0:23
C	A00738:647:H5NVNDSX7:2:1157:32353:11804	9606	150|150	9606:4 0:15 9606:1 0:3 9606:1 0:50 9606:6 0:2 9606:2 0:31 9606:1 |:| 9606:1 0:15 9606:2 0:5 9606:2 0:57 9606:11 0:6 9606:7 0:10
C	A00738:647:H5NVNDSX7:2:1157:13566:12305	9606	150|150	9606:6 0:13 9606:5 0:2 9606:4 0:40 9606:1 0:5 9606:2 0:38 |:| 0:62 9606:3 0:12 9606:5 0:34
C	A00738:647:H5NVNDSX7:2:1157:30933:17769	9606	150|150	9606:3 0:17 9606:5 0:3 9606:1 0:61 9606:2 0:24 |:| 0:100 9606:6 0:10
U	A00738:647:H5NVNDSX7:2:1157:15709:19179	0	150|150	0:116 |:| 0:116
U	A00738:647:H5NVNDSX7:2:1157:27552:20525	0	150|150	0:116 |:| 0:116
U	A00738:647:H5NVNDSX7:2:1157:28980:20807	0	150|150	0:116 |:| 0:116
U	A00738:647:H5NVNDSX7:2:1157:26811:22216	0	150|150	0:116 |:| 0:116
C	A00738:647:H5NVNDSX7:2:1157:20012:22968	9606	150|150	0:27 9606:1 0:88 |:| 0:41 9606:8 0:5 9606:1 0:27 9606:1 0:23 9606:2 0:8
U	A00738:647:H5NVNDSX7:2:1157:23086:23093	0	150|150	0:116 |:| 0:116
C	A00738:647:H5NVNDSX7:2:1157:28763:24878	9606	150|150	0:30 9606:8 0:4 9606:1 0:11 9606:6 0:48 9606:4 0:4 |:| 0:35 9606:5 0:53 9606:3 0:16 9606:2 0:2
U	A00738:647:H5NVNDSX7:2:1157:10248:24909	0	150|150	0:116 |:| 0:116
C	A00738:647:H5NVNDSX7:2:1157:20916:25410	9606	150|150	0:2 9606:2 0:5 9606:1 0:30 9606:1 0:12 9606:2 0:3 9606:2 0:56 |:| 0:25 9606:2 0:43 9606:3 0:5 9606:3 0:35
U	A00738:647:H5NVNDSX7:2:1157:5737:25739	0	150|150	0:116 |:| 0:116
U	A00738:647:H5NVNDSX7:2:1157:3748:25958	0	150|150	0:116 |:| 0:116
U	A00738:647:H5NVNDSX7:2:1157:20500:27508	0	150|150	0:116 |:| 0:116
U	A00738:647:H5NVNDSX7:2:1157:5150:27727	0	150|150	0:116 |:| 0:116
U	A00738:647:H5NVNDSX7:2:1157:9173:29340	0	150|150	0:116 |:| 0:83 471875:1 0:32
U	A00738:647:H5NVNDSX7:2:1157:5728:30796	0	150|150	0:116 |:| 0:116
C	A00738:647:H5NVNDSX7:2:1157:21748:30796	9606	150|150	0:27 9606:4 0:59 9606:3 0:9 9606:5 0:9 |:| 0:41 9606:8 0:5 9606:1 0:27 9606:1 0:23 9606:2 0:8
C	A00738:647:H5NVNDSX7:2:1157:19343:31673	9606	150|150	0:5 9606:1 0:12 9606:2 0:8 9606:6 0:34 9606:1 0:18 9606:5 0:24 |:| 0:5 9606:1 0:101 9606:1 0:2 9606:5 0:1
U	A00738:647:H5NVNDSX7:2:1157:14488:32878	0	150|150	0:116 |:| 0:116
U	A00738:647:H5NVNDSX7:2:1157:23312:34538	0	150|150	0:116 |:| 0:116
U	A00738:647:H5NVNDSX7:2:1158:31991:1438	0	150|150	0:116 |:| 0:116
U	A00738:647:H5NVNDSX7:2:1158:8684:1470	0	150|150	0:116 |:| 0:116
C	A00738:647:H5NVNDSX7:2:1158:7808:2957	9606	150|150	0:11 9606:4 0:76 9606:4 0:21 |:| 0:21 9606:1 0:58 9606:4 0:25 9606:4 0:3
U	A00738:647:H5NVNDSX7:2:1158:6388:3411	0	150|150	0:116 |:| 0:116
U	A00738:647:H5NVNDSX7:2:1158:18855:3803	0	150|150	0:116 |:| 0:116
U	A00738:647:H5NVNDSX7:2:1158:22941:10003	0	150|150	0:116 |:| 0:116
C	A00738:647:H5NVNDSX7:2:1158:16640:16344	9606	150|150	0:34 9606:5 0:68 9606:5 0:4 |:| 9606:3 0:58 9606:4 0:6 9606:5 0:31 9606:6 0:3
C	A00738:647:H5NVNDSX7:2:1158:31602:17456	9606	150|150	0:28 9606:1 0:10 9606:5 0:18 9606:5 0:49 |:| 0:28 9606:5 0:9 9606:5 0:48 9606:5 0:16
C	A00738:647:H5NVNDSX7:2:1158:2166:18803	9606	150|150	0:7 9606:4 0:105 |:| 0:26 9606:4 0:10 9606:3 0:14 9606:3 0:5 9606:1 0:50
C	A00738:647:H5NVNDSX7:2:1158:16966:18881	9606	150|150	0:4 9606:4 0:25 9606:5 0:17 9606:4 0:17 9606:1 0:39 |:| 9606:1 0:74 9606:1 0:1 9606:5 0:34
C	A00738:647:H5NVNDSX7:2:1158:17201:18881	9606	150|150	0:4 9606:4 0:25 9606:5 0:17 9606:4 0:17 9606:1 0:39 |:| 9606:1 0:74 9606:1 0:1 9606:5 0:34
U	A00738:647:H5NVNDSX7:2:1158:8332:19053	0	150|150	0:116 |:| 0:116
U	A00738:647:H5NVNDSX7:2:1158:14217:19476	0	150|150	0:116 |:| 0:116
U	A00738:647:H5NVNDSX7:2:1158:26458:20134	0	150|150	0:116 |:| 0:116
C	A00738:647:H5NVNDSX7:2:1158:13069:20306	9606	150|150	9606:5 0:25 9606:1 0:38 9606:1 0:5 9606:3 0:38 |:| 0:55 9606:2 0:15 9606:3 0:9 9606:3 0:3 9606:9 0:17
U	A00738:647:H5NVNDSX7:2:1158:18439:20744	0	150|150	0:116 |:| 0:116
C	A00738:647:H5NVNDSX7:2:1158:7003:22232	9606	150|150	0:8 9606:6 0:8 9606:1 0:16 9606:9 0:4 9606:5 0:22 9606:2 0:10 9606:5 0:20 |:| 9606:1 0:8 9606:2 0:5 9606:5 0:12 9606:2 0:32 9606:5 0:9 9606:1 0:21 9606:6 0:7
U	A00738:647:H5NVNDSX7:2:1158:15718:22545	0	150|150	0:116 |:| 0:116
U	A00738:647:H5NVNDSX7:2:1158:29414:22623	0	150|150	0:116 |:| 0:116
U	A00738:647:H5NVNDSX7:2:1158:32371:24142	0	150|150	0:116 |:| 0:68 670:2 0:46
U	A00738:647:H5NVNDSX7:2:1158:25491:24283	0	150|150	0:116 |:| 0:116
U	A00738:647:H5NVNDSX7:2:1158:1118:24690	0	150|150	0:116 |:| 0:116
C	A00738:647:H5NVNDSX7:2:1158:15356:26240	9606	150|150	9606:5 0:7 9606:2 0:14 9606:3 0:11 9606:1 0:9 9606:5 0:4 9606:5 0:36 9606:2 0:12 |:| 0:16 9606:3 0:17 9606:1 0:1 9606:5 0:6 9606:4 0:41 9606:3 0:5 9606:2 0:12
U	A00738:647:H5NVNDSX7:2:1158:12165:27853	0	150|150	0:116 |:| 0:116
U	A00738:647:H5NVNDSX7:2:1158:8712:28980	0	150|150	0:116 |:| 0:116
C	A00738:647:H5NVNDSX7:2:1158:25907:29293	9606	150|150	0:3 9606:1 0:7 9606:5 0:1 9606:2 0:19 9606:3 0:17 9606:5 0:13 9606:4 0:26 9606:2 0:8 |:| 0:26 9606:1 0:43 9606:1 0:10 9606:5 0:29 9606:1
C	A00738:647:H5NVNDSX7:2:1158:1606:30326	9606	150|150	0:1 9606:5 0:42 9606:2 0:7 9606:4 0:55 |:| 0:23 9606:1 0:35 9606:2 0:27 9606:1 0:8 9606:1 0:18
C	A00738:647:H5NVNDSX7:2:1158:16441:32659	9606	150|150	0:67 9606:7 0:19 9606:3 0:20 |:| 0:16 9606:3 0:68 9606:5 0:24
U	A00738:647:H5NVNDSX7:2:1158:2591:33348	0	150|150	0:116 |:| 0:116
C	A00738:647:H5NVNDSX7:2:1158:14281:33708	9606	150|150	9606:5 0:40 9606:10 0:26 9606:5 0:26 9606:4 |:| 0:54 9606:5 0:18 9606:5 0:34
U	A00738:647:H5NVNDSX7:2:1158:20582:34131	0	150|150	0:116 |:| 0:116
U	A00738:647:H5NVNDSX7:2:1158:12445:34788	0	150|150	0:116 |:| 0:116
U	A00738:647:H5NVNDSX7:2:1158:7012:35994	0	150|150	0:116 |:| 0:116
U	A00738:647:H5NVNDSX7:2:1159:5837:3521	0	150|150	0:116 |:| 0:116
U	A00738:647:H5NVNDSX7:2:1159:26413:4210	0	150|150	0:116 |:| 0:116
U	A00738:647:H5NVNDSX7:2:1159:1461:6433	0	150|150	0:116 |:| 0:116
U	A00738:647:H5NVNDSX7:2:1159:32217:7247	0	150|150	0:116 |:| 0:116
U	A00738:647:H5NVNDSX7:2:1159:31557:8453	0	150|150	0:116 |:| 0:116
U	A00738:647:H5NVNDSX7:2:1159:28085:9392	0	150|150	0:116 |:| 0:116
U	A00738:647:H5NVNDSX7:2:1159:15221:10034	0	150|150	0:116 |:| 0:116
U	A00738:647:H5NVNDSX7:2:1159:25961:10316	0	150|150	0:116 |:| 0:116
C	A00738:647:H5NVNDSX7:2:1159:26865:12164	9606	150|150	9606:2 0:4 9606:1 0:39 9606:4 0:66 |:| 0:8 9606:3 0:13 9606:5 0:7 9606:4 0:76
U	A00738:647:H5NVNDSX7:2:1159:15311:12414	0	150|150	0:116 |:| 0:116
U	A00738:647:H5NVNDSX7:2:1159:21893:13917	0	150|150	0:116 |:| 0:116
C	A00738:647:H5NVNDSX7:2:1159:27579:14873	9606	150|150	9606:2 0:4 9606:1 0:39 9606:4 0:66 |:| 0:8 9606:3 0:13 9606:5 0:7 9606:4 0:76
C	A00738:647:H5NVNDSX7:2:1159:28040:15734	9606	150|150	9606:2 0:4 9606:1 0:39 9606:4 0:66 |:| 0:8 9606:3 0:13 9606:5 0:7 9606:4 0:76
C	A00738:647:H5NVNDSX7:2:1159:6804:16689	9606	150|150	0:6 9606:1 0:2 9606:2 0:14 9606:2 0:5 9606:2 0:13 9606:5 0:1 9606:5 0:58 |:| 0:39 9606:3 0:25 9606:5 0:44
U	A00738:647:H5NVNDSX7:2:1159:1985:18803	0	150|150	0:116 |:| 0:116
C	A00738:647:H5NVNDSX7:2:1159:12906:18834	9606	150|150	0:11 9606:5 0:16 9606:5 0:8 9606:4 0:67 |:| 0:6 9606:2 0:5 9606:5 0:23 9606:5 0:24 9606:5 0:38 9606:3
U	A00738:647:H5NVNDSX7:2:1159:26802:19194	0	150|150	0:116 |:| 0:116
U	A00738:647:H5NVNDSX7:2:1159:2889:19492	0	150|150	0:116 |:| 0:116
U	A00738:647:H5NVNDSX7:2:1159:15727:19492	0	150|150	0:116 |:| 0:116
C	A00738:647:H5NVNDSX7:2:1159:1506:20541	9606	150|150	0:25 9606:1 0:5 9606:2 0:83 |:| 0:32 9606:5 0:38 9606:3 0:14 9606:1 0:13 9606:4 0:6
U	A00738:647:H5NVNDSX7:2:1159:11568:23531	0	150|150	0:116 |:| 0:116
U	A00738:647:H5NVNDSX7:2:1159:7355:24251	0	150|150	0:116 |:| 0:116
C	A00738:647:H5NVNDSX7:2:1159:23719:28197	9606	150|150	0:7 9606:2 0:33 9606:3 0:71 |:| 0:51 9606:5 0:38 9606:2 0:20
C	A00738:647:H5NVNDSX7:2:1159:24650:28933	9606	150|150	0:9 9606:5 0:11 9606:5 0:36 9606:5 0:15 9606:5 0:25 |:| 0:33 9606:3 0:35 9606:5 0:23 9606:1 0:16
U	A00738:647:H5NVNDSX7:2:1159:3224:29058	0	150|150	0:116 |:| 0:116
U	A00738:647:H5NVNDSX7:2:1159:9362:32080	0	150|150	0:116 |:| 0:116
C	A00738:647:H5NVNDSX7:2:1159:19868:33395	9606	150|150	0:14 9606:3 0:22 9606:2 0:12 9606:5 0:39 9606:1 0:18 |:| 0:10 9606:1 0:23 9606:9 0:4 9606:2 0:12 9606:2 0:25 9606:5 0:13 9606:6 0:4
C	A00738:647:H5NVNDSX7:2:1159:6840:36385	9606	150|150	0:23 9606:2 0:31 9606:1 0:59 |:| 0:8 9606:5 0:33 9606:5 0:13 9606:5 0:1 9606:4 0:11 9606:5 0:14 9606:6 0:6
U	A00738:647:H5NVNDSX7:2:1159:8576:36980	0	150|150	0:116 |:| 0:116
U	A00738:647:H5NVNDSX7:2:1160:19397:1204	0	150|150	0:116 |:| 0:116
U	A00738:647:H5NVNDSX7:2:1160:9236:5055	0	150|150	0:2 9606:2 0:112 |:| 0:116
U	A00738:647:H5NVNDSX7:2:1160:28989:5916	0	150|150	0:116 |:| 0:116
U	A00738:647:H5NVNDSX7:2:1160:2998:7279	0	150|150	0:116 |:| 0:116
U	A00738:647:H5NVNDSX7:2:1160:28022:8030	0	150|150	0:116 |:| 0:116
U	A00738:647:H5NVNDSX7:2:1160:5222:9721	0	150|150	0:116 |:| 0:116
U	A00738:647:H5NVNDSX7:2:1160:28664:16031	0	150|150	0:116 |:| 0:116
C	A00738:647:H5NVNDSX7:2:1160:12554:17754	9606	150|150	0:3 9606:1 0:2 9606:10 0:26 9606:9 0:65 |:| 9606:2 0:33 9606:1 0:1 9606:1 0:16 9606:5 0:4 9606:3 0:50
U	A00738:647:H5NVNDSX7:2:1160:21350:23030	0	150|150	0:116 |:| 0:116
C	A00738:647:H5NVNDSX7:2:1160:4209:26850	9606	150|150	0:61 9606:5 0:4 9606:5 0:1 9606:5 0:10 9606:4 0:6 9606:1 0:14 |:| 0:1 9606:2 0:12 9606:4 0:9 9606:5 0:6 9606:2 0:24 9606:10 0:33 9606:1 0:7
U	A00738:647:H5NVNDSX7:2:1160:20763:28307	0	150|150	0:116 |:| 0:116
U	A00738:647:H5NVNDSX7:2:1160:11306:29872	0	150|150	0:116 |:| 0:116
U	A00738:647:H5NVNDSX7:2:1160:21522:31000	0	150|150	0:116 |:| 0:116
U	A00738:647:H5NVNDSX7:2:1160:14371:31579	0	150|150	0:116 |:| 0:116
C	A00738:647:H5NVNDSX7:2:1160:7835:32221	9606	150|150	0:21 9606:3 0:92 |:| 0:30 9606:6 0:18 9606:5 0:17 9606:1 0:39
C	A00738:647:H5NVNDSX7:2:1160:32452:33896	9606	150|150	0:1 9606:5 0:21 9606:1 0:22 9606:5 0:3 9606:5 0:1 9606:1 0:38 9606:1 0:12 |:| 0:38 9606:2 0:23 9606:5 0:48
U	A00738:647:H5NVNDSX7:2:1160:2844:35289	0	150|150	0:116 |:| 0:116
U	A00738:647:H5NVNDSX7:2:1160:14154:35399	0	150|150	0:116 |:| 0:116
U	A00738:647:H5NVNDSX7:2:1161:9290:3803	0	150|150	0:116 |:| 0:116
U	A00738:647:H5NVNDSX7:2:1161:12382:5306	0	150|150	0:116 |:| 0:116
U	A00738:647:H5NVNDSX7:2:1161:13187:5603	0	150|150	0:116 |:| 0:116
C	A00738:647:H5NVNDSX7:2:1161:1696:5869	9606	150|150	0:4 9606:2 0:5 9606:3 0:40 9606:5 0:57 |:| 0:5 9606:1 0:5 9606:4 0:29 9606:2 0:70
U	A00738:647:H5NVNDSX7:2:1161:8061:8750	0	150|150	0:116 |:| 0:116
C	A00738:647:H5NVNDSX7:2:1161:13340:8813	9606	150|150	0:116 |:| 0:8 9606:10 0:98
C	A00738:647:H5NVNDSX7:2:1161:6180:11569	9606	150|150	0:31 9606:1 0:7 9606:7 0:70 |:| 0:32 9606:2 0:13 9606:1 0:28 9606:8 0:32
C	A00738:647:H5NVNDSX7:2:1161:15845:12211	9606	150|150	0:36 9606:6 0:5 9606:10 0:59 |:| 0:7 9606:4 0:2 9606:5 0:98
U	A00738:647:H5NVNDSX7:2:1161:16884:15045	0	150|150	0:116 |:| 0:116
C	A00738:647:H5NVNDSX7:2:1161:31087:15342	9606	150|150	0:48 9606:5 0:63 |:| 0:38 9606:2 0:64 9606:5 0:2 9606:5
U	A00738:647:H5NVNDSX7:2:1161:10456:15436	0	150|150	0:116 |:| 0:116
U	A00738:647:H5NVNDSX7:2:1161:18792:16470	0	150|150	0:116 |:| 0:116
U	A00738:647:H5NVNDSX7:2:1161:27462:17769	0	150|150	0:116 |:| 0:116
C	A00738:647:H5NVNDSX7:2:1161:5385:17801	9606	150|150	0:28 9606:1 0:25 9606:5 0:10 9606:1 0:46 |:| 0:16 9606:2 0:10 9606:1 0:24 9606:5 0:6 9606:3 0:14 9606:3 0:11 9606:2 0:19
U	A00738:647:H5NVNDSX7:2:1161:21965:21684	0	150|150	0:116 |:| 0:116
U	A00738:647:H5NVNDSX7:2:1161:5502:22983	0	150|150	0:116 |:| 0:116
U	A00738:647:H5NVNDSX7:2:1161:17029:24659	0	150|150	0:116 |:| 0:116
U	A00738:647:H5NVNDSX7:2:1161:3956:25066	0	150|150	0:116 |:| 0:116
U	A00738:647:H5NVNDSX7:2:1161:31213:27461	0	150|150	0:116 |:| 0:116
U	A00738:647:H5NVNDSX7:2:1161:12246:29528	0	150|150	0:116 |:| 0:116
U	A00738:647:H5NVNDSX7:2:1161:31177:30405	0	150|150	0:116 |:| 0:116
U	A00738:647:H5NVNDSX7:2:1161:18683:31626	0	150|150	0:116 |:| 0:116
U	A00738:647:H5NVNDSX7:2:1161:30608:31892	0	150|150	0:116 |:| 0:116
C	A00738:647:H5NVNDSX7:2:1161:26747:32471	9606	150|150	9606:3 0:4 9606:2 0:43 9606:5 0:59 |:| 0:34 9606:5 0:20 9606:5 0:2 9606:2 0:22 9606:5 0:1 9606:1 0:19
C	A00738:647:H5NVNDSX7:2:1161:30409:33207	9606	150|150	0:3 9606:5 0:55 9606:3 0:13 9606:3 0:34 |:| 0:12 9606:1 0:11 9606:2 0:28 9606:5 0:26 9606:9 0:13 9606:4 0:5
C	A00738:647:H5NVNDSX7:2:1161:27127:34194	9606	150|150	0:26 9606:2 0:26 9606:4 0:1 9606:2 0:21 9606:5 0:29 |:| 9606:2 0:9 9606:2 0:5 9606:1 0:58 9606:2 0:28 9606:5 0:4
U	A00738:647:H5NVNDSX7:2:1161:17381:34601	0	150|150	0:116 |:| 0:116
U	A00738:647:H5NVNDSX7:2:1161:18132:35117	0	150|150	0:116 |:| 0:116
C	A00738:647:H5NVNDSX7:2:1161:11767:35900	9606	150|150	0:28 9606:4 0:15 9606:5 0:1 9606:2 0:61 |:| 0:7 9606:2 0:79 9606:5 0:23
C	A00738:647:H5NVNDSX7:2:1161:18222:36307	9606	150|150	0:14 9606:5 0:17 9606:1 0:2 9606:4 0:21 9606:3 0:26 9606:2 0:21 |:| 0:24 9606:5 0:36 9606:2 0:14 9606:5 0:9 9606:1 0:20
U	A00738:647:H5NVNDSX7:2:1162:15881:2816	0	150|150	0:116 |:| 0:116
U	A00738:647:H5NVNDSX7:2:1162:11306:4914	0	150|150	0:116 |:| 0:116
C	A00738:647:H5NVNDSX7:2:1162:14479:5807	9606	150|150	0:116 |:| 0:12 9606:2 0:2 9606:5 0:95
C	A00738:647:H5NVNDSX7:2:1162:13241:6230	9606	150|150	0:116 |:| 0:12 9606:2 0:2 9606:5 0:23 9606:5 0:2 9606:5 0:60
C	A00738:647:H5NVNDSX7:2:1162:16821:6417	9606	150|150	0:63 9606:2 0:51 |:| 0:5 9606:5 0:35 9606:5 0:1 9606:5 0:14 9606:4 0:42
U	A00738:647:H5NVNDSX7:2:1162:21612:6543	0	150|150	0:116 |:| 0:47 9606:3 0:66
U	A00738:647:H5NVNDSX7:2:1162:28302:11334	0	150|150	0:116 |:| 0:116
U	A00738:647:H5NVNDSX7:2:1162:12237:15483	0	150|150	0:116 |:| 0:116
U	A00738:647:H5NVNDSX7:2:1162:17038:19288	0	150|150	0:116 |:| 0:116
U	A00738:647:H5NVNDSX7:2:1162:12599:19492	0	150|150	0:116 |:| 0:116
U	A00738:647:H5NVNDSX7:2:1162:19669:20275	0	150|150	0:116 |:| 0:116
U	A00738:647:H5NVNDSX7:2:1162:18900:20415	0	150|150	0:116 |:| 0:116
U	A00738:647:H5NVNDSX7:2:1162:2591:22889	0	150|150	0:116 |:| 0:116
C	A00738:647:H5NVNDSX7:2:1162:31837:23782	9606	150|150	0:18 9606:1 0:46 9606:5 0:1 9606:3 0:7 9606:1 0:15 9606:1 0:8 9606:5 0:5 |:| 0:3 9606:4 0:19 9606:4 0:56 9606:2 0:13 9606:1 0:14
C	A00738:647:H5NVNDSX7:2:1162:31810:23797	9606	150|150	0:18 9606:1 0:46 9606:5 0:1 9606:3 0:7 9606:1 0:15 9606:1 0:8 9606:5 0:5 |:| 0:3 9606:4 0:19 9606:4 0:56 9606:2 0:13 9606:1 0:14
C	A00738:647:H5NVNDSX7:2:1162:19027:24956	9606	150|150	0:13 9606:5 0:25 9606:3 0:39 9606:2 0:19 9606:3 0:7 |:| 0:65 9606:1 0:23 9606:2 0:25
U	A00738:647:H5NVNDSX7:2:1162:25003:25535	0	150|150	0:116 |:| 0:116
C	A00738:647:H5NVNDSX7:2:1162:18692:26412	9606	150|150	0:13 9606:5 0:25 9606:3 0:39 9606:2 0:19 9606:3 0:7 |:| 0:65 9606:1 0:23 9606:2 0:25
U	A00738:647:H5NVNDSX7:2:1162:21992:27242	0	150|150	0:116 |:| 0:116
U	A00738:647:H5NVNDSX7:2:1162:22046:27305	0	150|150	0:116 |:| 0:116
U	A00738:647:H5NVNDSX7:2:1162:28031:27336	0	150|150	0:116 |:| 0:116
U	A00738:647:H5NVNDSX7:2:1162:4101:27477	0	150|150	0:116 |:| 0:116
U	A00738:647:H5NVNDSX7:2:1162:29577:31391	0	150|150	0:116 |:| 0:116
U	A00738:647:H5NVNDSX7:2:1162:25527:31548	0	150|150	0:116 |:| 0:116
U	A00738:647:H5NVNDSX7:2:1162:25111:31892	0	150|150	0:116 |:| 0:116
U	A00738:647:H5NVNDSX7:2:1162:10104:32362	0	150|150	0:116 |:| 0:116
C	A00738:647:H5NVNDSX7:2:1162:28465:35415	9606	150|150	0:71 9606:2 0:24 9606:5 0:12 9606:2 |:| 9606:1 0:39 9606:5 0:8 9606:5 0:58
U	A00738:647:H5NVNDSX7:2:1162:11125:35603	0	150|150	0:116 |:| 0:116
C	A00738:647:H5NVNDSX7:2:1163:21739:2785	9606	150|150	0:8 9606:4 0:16 9606:5 0:8 9606:3 0:9 9606:4 0:28 9606:5 0:26 |:| 0:19 9606:2 0:6 9606:5 0:27 9606:5 0:44 9606:2 0:6
U	A00738:647:H5NVNDSX7:2:1163:28890:3709	0	150|150	0:116 |:| 0:116
U	A00738:647:H5NVNDSX7:2:1163:27588:3740	0	150|150	0:116 |:| 0:98 9606:5 0:13
C	A00738:647:H5NVNDSX7:2:1163:26802:4257	9606	150|150	0:76 9606:6 0:18 9606:1 0:7 9606:2 0:6 |:| 0:25 9606:1 0:21 9606:5 0:54 9606:1 0:6 9606:3
C	A00738:647:H5NVNDSX7:2:1163:25310:4366	9606	150|150	9606:2 0:25 9606:3 0:7 9606:5 0:52 9606:1 0:21 |:| 0:14 9606:4 0:27 9606:1 0:19 9606:5 0:46
C	A00738:647:H5NVNDSX7:2:1163:10339:4554	9606	150|150	0:1 9606:4 0:29 9606:5 0:77 |:| 0:16 9606:21 0:48 9606:1 0:6 9606:5 0:19
C	A00738:647:H5NVNDSX7:2:1163:24930:4679	9606	150|150	9606:2 0:25 9606:3 0:7 9606:5 0:52 9606:1 0:21 |:| 0:14 9606:4 0:27 9606:1 0:19 9606:5 0:46
U	A00738:647:H5NVNDSX7:2:1163:9173:5854	0	150|150	0:116 |:| 0:116
U	A00738:647:H5NVNDSX7:2:1163:10086:7999	0	150|150	0:116 |:| 0:116
U	A00738:647:H5NVNDSX7:2:1163:24605:11318	0	150|150	0:116 |:| 0:116
C	A00738:647:H5NVNDSX7:2:1163:18069:11365	9606	150|150	0:18 9606:1 0:7 9606:3 0:21 9606:1 0:12 9606:5 0:10 9606:10 0:19 9606:5 0:4 |:| 0:13 9606:1 0:4 9606:3 0:71 9606:2 0:18 9606:1 0:3
U	A00738:647:H5NVNDSX7:2:1163:13196:13667	0	150|150	0:116 |:| 0:116
C	A00738:647:H5NVNDSX7:2:1163:4951:13698	9606	150|150	0:32 9606:4 0:5 9606:2 0:51 9606:5 0:17 |:| 0:3 9606:5 0:16 9606:5 0:19 9606:4 0:45 9606:5 0:14
C	A00738:647:H5NVNDSX7:2:1163:18710:14512	9606	150|150	0:10 9606:5 0:27 9606:5 0:16 9606:1 0:34 9606:5 0:3 9606:1 0:9 |:| 0:7 9606:4 0:5 9606:5 0:7 9606:1 0:52 9606:1 0:33 9606:1
C	A00738:647:H5NVNDSX7:2:1163:8449:19225	9606	150|150	0:26 9606:10 0:80 |:| 0:20 9606:5 0:61 9606:5 0:25
U	A00738:647:H5NVNDSX7:2:1163:31711:19617	0	150|150	0:116 |:| 0:116
U	A00738:647:H5NVNDSX7:2:1163:2320:21324	0	150|150	0:116 |:| 0:116
C	A00738:647:H5NVNDSX7:2:1163:13955:23907	9606	150|150	0:11 9606:2 0:47 9606:5 0:38 9606:5 0:8 |:| 9606:5 0:9 9606:1 0:44 9606:5 0:40 9606:5 0:7
C	A00738:647:H5NVNDSX7:2:1163:26341:23970	9606	150|150	0:34 9606:5 0:44 9606:7 0:26 |:| 0:43 9606:5 0:2 9606:4 0:62
U	A00738:647:H5NVNDSX7:2:1163:24099:28072	0	150|150	0:116 |:| 0:116
C	A00738:647:H5NVNDSX7:2:1163:22462:29841	9606	150|150	0:98 9606:3 0:15 |:| 0:25 9606:2 0:11 9606:1 0:21 9606:2 0:10 9606:5 0:7 9606:5 0:27
C	A00738:647:H5NVNDSX7:2:1163:20952:29951	9606	150|150	0:20 9606:4 0:65 9606:1 0:26 |:| 0:8 9606:1 0:23 9606:5 0:21 9606:1 0:55 9606:2
U	A00738:647:H5NVNDSX7:2:1163:2573:31563	0	150|150	0:116 |:| 0:116
C	A00738:647:H5NVNDSX7:2:1163:4788:34710	9606	150|150	0:20 9606:1 0:36 9606:5 0:20 9606:4 0:30 |:| 9606:3 0:47 9606:5 0:46 9606:1 0:14
C	A00738:647:H5NVNDSX7:2:1163:14624:34773	9606	150|150	0:56 9606:2 0:7 9606:1 0:50 |:| 0:24 9606:4 0:9 9606:2 0:59 9606:5 0:13
U	A00738:647:H5NVNDSX7:2:1164:17942:1532	0	150|150	0:116 |:| 0:116
U	A00738:647:H5NVNDSX7:2:1164:21359:4789	0	150|150	0:116 |:| 0:116
U	A00738:647:H5NVNDSX7:2:1164:23945:5447	0	150|150	0:116 |:| 0:116
[truncated: 29,624 more rows]
