# Supplementary material for: SeqVerify: An accessible analysis tool for cell line genomic integrity, contamination, and gene editing outcomes
Source: Stem Cell Reports. 2024 Sep 12;19(10):1505–15. doi: 10.1016/j.stemcr.2024.08.004 (PMC11561455; doi:10.1016/j.stemcr.2024.08.004)
Supplement: File S3. Example SeqVerify output [file mmc3.zip › Supplemental_File_3_Example_output/kraken/classified_seqs_publish_PGP1_D4TR8G_redo_2.fq]

@A00738:647:H5NVNDSX7:2:1101:19334:6762 kraken:taxid|9606
GATATATAATTCACATAGCATATCTCTTGAACACAGCCTACACTTCTAACTTCTTAAACACAGTTCCATAGCTAATGCATACTGTGTGTCCTTAAACCTCTGTCCTACATCACACTCTTCCAACCCAGCACATAGTGTCTTCCACATATG
+
FFFFFFFFFFFFFFFFFFFFFFFFFFFFFFFFFFFFFFFFFFFFFFFFFFF,FFFFFFFFFFFFFFFFFFFFFFFFFFFFFFFFFFFFFFFFFFFFFFFFFFFFFFFFFFFFFFFFFFFFFFFFFFFFFFFFFFFFFFFFFFFFFF:FFF
@A00738:647:H5NVNDSX7:2:1101:23484:7811 kraken:taxid|9606
GGTGACCATTTTAATGATGTTTTTGTTAACTTAAGTGACAGAGGCCTTGCTGCCAAGACTGGTTCTAATGGCATATTAAGCTTGCTAATGGTCCACCTGGCTCCTCGTCCCTCGCTCTTTTTAAACTTAGCAGATGTGGCCACTAAACTA
+
FFFFFFFFFFFFFFFFFFFFFFFFFFFFFFFFFFFFFFFFFFFFFFFFFFFFFFFFFFFFFFFFFFFFFFFFFFFFFFFFFFFFFFFFFFFFFFFFFFFFFFFFFFFFFFFF:FFFFFFFFFFFFFFFFF:FFFFFFF,:FFFFFFFFFF
@A00738:647:H5NVNDSX7:2:1101:28971:14434 kraken:taxid|9606
CCTGAGATCCCAGAGACAATAAAATAGAAGAACTAGAGTTCAAACCCAGATATTCCTGACTCCAAATGTGAGCTCTAGACAATTACACCACACTACCTCTGTAAGGAGGGTCAGCTAGTCAAAAATCAGGGGAATGTGGAATACTATGTA
+
FFFFFFFFFFFFFFFFFFFFFFFFFFFFF:FFFFFFFFFFFFFFFFFFFFFFFFFFFFFFFFFFFF:FFFFFFFFFFFF:F:FFFFFFFFFFFFFFFFF:FFFFFFFFFFFFFFFFFFFFFFFFFFFFFFFFFF::FFFF,F,FFFFFFF
@A00738:647:H5NVNDSX7:2:1101:26223:14622 kraken:taxid|9606
TTCTTCTCCTCAGAAATGAAGCAAGCACTTAGACCTCTTAACTGCTGATGAGCTGAGCTTGGATCCCTAAAAGCGGAAAAGAGAATTTGAATACCAAGACCCAGCTACCCTTAGGACTGGAGCAAGATTGGACACAGGTATAGGTGCTCT
+
FFFFFFFFFFFFFFFFFFFFFFFFFFFFFFFFFFFFFFF:FFFFFFFFFFFFFFFFFFFF:FFFFFFFFFFFFFFFFFFFFFFFFFFFFFFFFFFFFFFFFFFFFFFFFFFFFFFFFFFFFFFF:FFFFF,FFFFFFF:FFFFFFFFFFF
@A00738:647:H5NVNDSX7:2:1101:29668:17331 kraken:taxid|9606
AGAGGAAAGAGGGAAAACTGGTGATTTATTTTCTTGAGATAATATAAAATAAAAACAGAAAGAAACTTTTTTAACTTGATAAAATATATCTATGAAATCCTTACAAAACTACATTAAAGGATAAGTATTAGAAGGACTATTATTAAAGTC
+
FFFFFFFFFFFFFFFFFFFFFFFFFFFFFFFFFFFFFFFFFFFFFFFFFFFFFFFFFFFFFFFFFFFFFFFFFFFF:FFFFFFFFFFFFFFFFFFFFF:FFFFFFFFFFFFFFFFFFFFFFFFFFFFFFFFFFFFFFFFFFFFFFFFF:F
@A00738:647:H5NVNDSX7:2:1101:4001:19695 kraken:taxid|9606
AATGTATTTCCATTCCCATTTTATATGCAAAGCAATCAGGTTTTTCTCTCTATTGGTTTGGTGCATTCTTCCTGTGAGAGCTCATACAATTTGGTTTTCTATGAGGAGAACTACTGTTAGGGTATTTTAGATGGTATATCTCTTGAATTT
+
FFFFFFFFFFFFFFFFFFFFFFFFFFFFFFFFFFFFFFFFFFFFF:F:FFFFFFFF:FFFFFFFF,FFFFF,FFFFFFFFFFFFFFFFFFFFFFFFFFFFFF,FFFFF:FFFF:FFFFFFFFFFFFFFFF,F:FFFFFFFFFFFFFFFFF
@A00738:647:H5NVNDSX7:2:1101:2817:20400 kraken:taxid|9606
CATTAGGTAATAAAACAATGTTTCCAGAGTAGAACTACTATAGAATATAATATTTAAAGAATGTAGCAGATTTTATAGCACAAATTTAGGAGTAGGACGTGGTGTGGAGAAGTAGAAGCAGTAAAAGTGACCAGAGGTACTCTAAGGGTA
+
FFFFFFFFFFFFFFFFFFFFFFFFFFFF:FFFFFFFFFFFFFFFFFFFFFFFFFFFFFFFFFFFFFFFFFFFFFFFFFFFFFFF:FFFF:FFFFFFFFFFFFFFFFFFFFFFFFFFFFFFFFFFFFFFFF:FFFFFFFFFFFFFFFFFFF
@A00738:647:H5NVNDSX7:2:1101:7554:26663 kraken:taxid|9606
GGACGTGCTTACGATCCCTTTAGGCAAGAACTAAGGCAGTTTGTAAGCGTGTGGCACTATCATCGATTTATTCAACATTTACTAAGTGCCTACTGTATTCCTGTTCCTGAGAAAACCTGCGCAGATGAGACCATGGTCCCTTCCTCATGG
+
FFFFFFFFFFFFFFFFFFFFFFFFFFFFFFFFFFFFFFFFFFFFFFFFFFFFFFFFFFFFFFFFFFFFFFFFFFFF:FFFFFFFFFFFFFFFFFF:FFFFFFFFFFF:FFFFFFFFFFFFFFFFF,FFFFFFFFFFFFFFFFFFFF:FFF
@A00738:647:H5NVNDSX7:2:1101:9796:27539 kraken:taxid|9606
TGCTCTATCTATTGTAAATATCATCTATTCCTTATAGAATTGTGTCACTGTCATAAATCAAGTGAACCTGAATATCACAACTTTTGAGAGCTCCCTGGGTGATTCTAATGCCTTACCATAAAGATTGAAATGTAAAATTTTCATGACTCC
+
FFFFFFFFFFFFFFFFFFFFFFFFFFFFFFFFFFFFFFFFFFFFFFFFFFFFFFFF:FFFFFFFFF:FFFFFFFFFFFFFFFFFFFFF:FFFF:::FFFFFF:FFFFFFFFFFFFFFFFF:FFFFFFFFFFFFFFFFFFFFFFFFFFF,F
@A00738:647:H5NVNDSX7:2:1101:4399:34037 kraken:taxid|9606
ACTGTTGTGAGAGTCCAAATAAAAGATGATTACATCTTGAACAAAGACAGGGACAGTTTTGGAGTTAAAGAGAAATCTTTTTTTTTTTTTTTTGAAACGGGTGGAAAAGATGACGCCCGGGAGGGGTGGCGGGGGGGCAAAAAGGCGGAA
+
FFFFFFFFFFFFFFFFFFFFFFFFFFFFFFFFFFFFFF:FFFFFFFFFFFFFFF:F:F:FFFFFFFFFFFFFFFFFFFF:FFFFFFFFFFFF:,FF,,F,,:,,,,,,,,,,,,,FF,,F,,,F,,,,,,,:,FFF,,::,,,,F,,,:,
@A00738:647:H5NVNDSX7:2:1102:6117:3662 kraken:taxid|9606
CCTCTCCTTGCTCTGCAGCCCTGAGCTTTGGGTTCGAGGAAGACTTCCTGGAGCCGGTGTGGCTCTGCATTGCGGGCTGGCCCTGGAGGTACCACCTGTTCCTGATCCTGCACTCCAGCATTTTATCACGGGCTTTAATGAACACACGAG
+
FFFFFFFFFFFFFFFFFFFFF:FFF:,,FFFF,FFFFFF::FF:FFFFFFFFFFFFF,F:FFFFFFFFF,FFFFFFF,FFFFFFFFFFFFFFFFFFFFFFFFFFFFFFFFFFFFFFFFFF,F,FFFFFFFFFFF:F,F:FFFFFFFFFFF
@A00738:647:H5NVNDSX7:2:1102:8106:17284 kraken:taxid|9606
CCATGGTTCTAACTGCTTTAAAAACACAATGTTTTATGCAATCATGAAAACAAACAAGCTATTTTGTGCAATATTAATTCATTCTACAAATATTTGCTGAACATACACTAAACTGCAGATATCATGCACGTAAGCACTGTGATAGGAATA
+
FFFFFFFFFFFFFFFFFFFFFFFFFFFFFFFFFFFFFFFFFFFFFFFFFFF:FFFFFFFFFFFFFFFFFFFFFFFFFFFFFFFFFFFFFFFFFFFFFFFFFFFFFFFFFFFFFFFFFFFFFFFFFFFFFFFFFFFFFFFFFF:FFFFFFF
@A00738:647:H5NVNDSX7:2:1102:30418:27148 kraken:taxid|9606
CAGATTTATTAGCATTCACTACTCTTTCCTCCTCCTCCAAACCTCGACAGTCAGTAATTTACTTTCAGTCTCTATGAACTTGTCAGTTTTAGTCATTTCATAGAAATGAAATTGTGCAATATGTAGTATTTTGTGACTAGTTGCTTTCAC
+
FF,FFFFFFF:FFFFFF:FFFFFF:FFF,:FFFFFFFFFFFFFFFFFF:F,FFFFFF::FFFFFFFFFFFFFFF:FFF:FFF,FFFF,::FF:FFFFFFFFF:F:FFFFF:FFFFFF:F,F,FFFF:FFF,FFFF,,FFF:FFFFF,FF,
@A00738:647:H5NVNDSX7:2:1102:24352:36495 kraken:taxid|9606
TGAGAAAGAATAAGTAAATGAATTGATTGTCCAAGTTGTTAGTCCTATGGGATAAAATTTTCTGTTCAAAAAATTTCTGTCGAAAACTGCTGAAGAGACACCAGATTGTGTAAACAACTCTCAAGGCAACGTGGTGCCCAGGTTCTCAGA
+
FFFFFFFFFFFFFFFFFFFFFFFFFFFFFFFFFFFFFFFFFFFFFFFFFFFFFFFFFFFFFFFFFFFFFFFFFF:FFFFFFFFFFFFFFFFFFFFF:FFFFFFFFFFFF:FFFFFFFFFFFFFFFF:FFFFFFFFFFFFFFFFFFFFFFF
@A00738:647:H5NVNDSX7:2:1102:9914:36730 kraken:taxid|9606
ACTCAGCACCTGCGGAGGGGGCTTTGGACCTGTGTCTGGCAAACATCCTTGGATTGTGACAGGGTGGGCTGAACTGCTGGGTAAGAGATGGAGACCAGCTGAGCATCGCAGGTTCGGGTATTCTATGTGGTGCCAACACCACGGAGGTCT
+
FFFFFFFFFFFFFFFFFFFFFFFFFFFFFFFFFFFFFFFFFFFFFFFFFFFFFFFFFFFFFFFFFFFFFFFFFFFFFFFFFF:FFFFFFFFFFFFFFFFFFFFFFFFFFFFFFFFFFFFFFFFFFFFFFFFFFFFFFFFFFFFFFFFFFF
@A00738:647:H5NVNDSX7:2:1103:28085:1344 kraken:taxid|9606
CTATATCTTTAAACTGTCACGTGAGCTTGGATAATTTAACTCCTCACTTTAGTTTCCTTACCTATAAAATTAGAAAGTTAGACTAGGTGATCTCTAAGTCTCTAACAAATTATAATATCTTACTATTTATGTGGTTTATTAAATAATTCC
+
FFFFFFFFFFFFFFFFFFFFFFFFFFFFFFFFFFFFFFFFFFFFFFFFFFFFFFFFFFFFFFFFFFFFF:FFFFFFFFFFFFFFFFFFFFFFFFFFFFFFFFFFFFFFFFFFFFFFFFFFFFFF:FFFFFFFFFFFFFFFFFFFFFFF::
@A00738:647:H5NVNDSX7:2:1103:6858:2754 kraken:taxid|9606
TGACCTCCCTTGGGGTCAGGGGCTGCAGCCACTGGGCCTGGGAGGTCACTTCCCAGAGCCGCCCGGGTCCCTGCAGGTGCCGGATAGCACAGGCACCCTCCAGCCGCCACAATGCAAAGCCACGTGCTGCTGGCCAAGGGGCCCGAGGGG
+
FFFFFFFFFF:FFFFFFFFFFFFFFFFFFFFFFFFFFFFFFF:FFFFFFFFFFFFF:FFFFFFFFFFFFFFFFFFFFFFFFFFFFFFFFFFFFFFFFFFFFFFFFFFFFFFFFFFFFFFFFFFFFFFFFFFFFFFFFFFFFFF:F:FFFF
@A00738:647:H5NVNDSX7:2:1103:19551:6511 kraken:taxid|9606
CTCTCACCCATTACAAAACCTTGCACAAGTGTTAATGTTCTTGGAATCGTATTCCTTACCCTCTTCTCGTAGTGCCTGTGGAAACTTCTTATATCAGCTTGCTTTCCTACTTTTAAGTAGCCTTCCCTGACCATTCTGACTAGTTCATCT
+
FFFFFFFFFFFFFFFFFFFFFFFFFFFFFFFFFFFFFFFFFFFFFFFFFFFFFFFFFFFFFFFFFFFFFFFFFFFFFFFFFFFFFFFFFFFFFFFFFFFFFFFFFFFFFFFFFFFFFFFFFFFFFFFFFFFFFFFFFFFFFFFFFFFFFF
@A00738:647:H5NVNDSX7:2:1103:17390:8531 kraken:taxid|9606
CAAAGCAGTCTCCTTTTATATACCTGGAGCATTTATGTATCATTATCCTTTTATGTATCTACTGAGCAGTATGTAGGCTAGGTAGAGGACAAGTAGTGATGTTTTGAAGTAAATAAATAAGATTTGCCCTTGTGTAAACAATTCCAGATG
+
FFFFFFFFFFFFFFFFFFFFFFFFFFFFFFFFFFFFFFFFFFFFFFFF:FFFFFFFFFFF:FFFFFFFFFFFFFFFFFF:FFFFFFFFFFFFFFFFFFFFF,FFFF,FFFFFFFFFFFFFFFFFFFFFFFFFFFFFFFFFFF:FFFFFF,
@A00738:647:H5NVNDSX7:2:1103:11288:10019 kraken:taxid|9606
ATATTAAACTTTCCAAAGAGGACAGCTGTACCAGGGAAAGATGGATAAGATAGCCATAGATTTTTATTTTCACTAATTTAGTTACTGAAACTTTCATATTATTATTTACTTAACTGATATTATTTATTCATTATTTAAATGGATACATTT
+
FFFFFFFFFFFFFF,FFFFFFFFFFFFFFFFFFFFFFFFFFFFFFFFFFFFFFFFFFFFFFFFFFFFFFFFFFFFFFFFFFFFFFFFFFFFFFFFFFFFFFFFFFFFFFFFFFFFFFFFFFFFFFFFFFFFFFF,FFFFFFFFFFFFFFF
@A00738:647:H5NVNDSX7:2:1103:31006:12352 kraken:taxid|9606
GTTTAGCTGAAGATCCTGTTAGCCAGGGGTTTCTCAGCTCCGGCTGCGTATCAGAATCACCAGGAGAATGTTTCAAATATTTATGCGCAAGCTCAGTTTGCAGGGATTTGGTTTCAGTTTGTCTGAGGTGGGACCCAACCATCAGCATTT
+
,FF:FF:F,FF:FFFFFFFFFFFFF:FFFFFFFFFFFFFF,F:FFF:FFFFFFFFFFFFFFFF:FFFFFFFF:FFFFFFF::FFFFFFFFF:FFF:FFFFFFFF,F:FFFF:FFFFFFFFFFF:FFF:FFFFFF,FFFF:FFFF:FFF,:
@A00738:647:H5NVNDSX7:2:1103:6244:13526 kraken:taxid|9606
CATTCTATTCGTAGTTTGTATATTACTTTTTGTAAGCTACAGAACATTTCAACATCCATTATTTGATTTGTTTATATCAACAAATCAGTGAATAAGAAGAGGCTGGGTTATTTGTTCCAATTATAGGTGGGGAGGCAAAGTCTTAGTTTA
+
FFFFFFFFFFFFFFFFFFFFFFFFFFFF:FFFFFFFFFFFFFFFFFFFFFFFFFFFFFFFFFFF:FFFFFFFFFFFFFFFFFFFFFFFFFFFFFFFFFFFFFFFFFFFFFFFFFFFF:FFFFFFFFFFF:FFFFFFFFFFFFFFFFFFFF
@A00738:647:H5NVNDSX7:2:1103:4860:14418 kraken:taxid|9606
ATATATTTTATAGATAATAAATAACTTTGAAAAATATTCTCCTGACAAAATGAGTTAACATTCACCTGAATTTAAGGAATTGAAAAGTTTTAGAAAGATAATAAAGAGATAATTTATATTTACAAAGATTAATTCCCACGACAAAAAGAT
+
FFFFFFF:FFFFF,FFFFFFFFFFFFFFFFFFFFFFF::FFFFFFFFFFFF,:FF:FF::FFF:F:F::,F:FFF:FFFF:FF:FFFF:,:FFF,FFFFFFF,FF:FFFFFF::FFFF,FFFFF:,,FFFFFFFFF,FF:FFFFFFFFFF
@A00738:647:H5NVNDSX7:2:1103:12744:17174 kraken:taxid|9606
TTTCTGAGCCTTGCTTTTCTTGTCTCTGAAATGATGATAATAATAGGATATGTACCTCACAAGGTTGTGAAGATTAAACGAGTTAAAGCCCTCAAAATAGTGTCTCACACATCATAGGTCAGTAAATGGTGTTAATGTTGTTATTGTTGC
+
FFFFFFFFFFFFFFFF:FFFFFFFFFFFFFFFFFFFFFFFF,FFFFFFFFFFFFFFFFFFFFFFFFFFFFFFFFFFF,FFFFFFFFFFFFFFFFFFFFFFFFFFFFFFFFFFFFFFFFFFFFFFFFFFFFFFFFFFFFFFFFFFFFFFFF
@A00738:647:H5NVNDSX7:2:1103:29568:21324 kraken:taxid|9606
AAAGGCCTATATTTATAGATTACTAAAGGTCAGCAAACTCCAAATAGGACACATTTGAAAGAAGCATCTACACAGGTATAGGTACCTCCTAGTAAAACGGCTGAAAGACAAAAGGAACAAGAAAATCTTAAAAACATCCAGAAATTAATA
+
FFFFFFFFFFFFFFFFFFFFFFFFFFFFFFFFFFFFFFFFF:FFFFFFFFFFFFFFFFFFFFFFFFFFFFFFFFF:F,F:FFFFFFFFFFFFFFFFFFFFFFFFFF:FFFFFFF::FFFFFFFFFFFFFFFFFFF:F,FFFFFF:FFFFF
@A00738:647:H5NVNDSX7:2:1103:22761:22122 kraken:taxid|9606
AAACGCTGCAGGGTGAAACCACAGGATCCAAAGAGCCAACAACAATCCAAGACTTTCCAGACACCGTGGGGGCTGATAGTAGACAAACTTGGCCCTAGGCCAAGAGGCCCTCACGTGCCAAGCACTGTAGGCATTTCTTAGAATTCTTTG
+
FFFFFFFFFFFFFFFFFFFFFFFFFFFFFFFFFFFFFFFFFFFFFFFFFFFFFFFFFFFFFFFFFFFFFFFFFFFFFFFFFFFFFFFFFFFFFFFF,FFFFFFFFFFFFFFFFFFFFFFFFFFFFFFFFFFF,FFFFFF:FFFFFFF,FF
@A00738:647:H5NVNDSX7:2:1103:30662:23030 kraken:taxid|9606
GATTTGTGGTCAACCTCCTTGACTCTTCTGTGGAGTAGGGGCACAGTTTTGCATATTCATTTTGAGGGTGGCAAGATGACATAATGGTTAAGAGAACAGGCCCTGGAGGCAGACATAGCTGACTTGAAAAGCCAGCTCTATCATTTACTG
+
FF:FFFFFFFFFFFFFFFFFFFFFFFFFFFFFFFFF:FFFFFFFFFFFFFFFFFFFFFFF:FFFFFFFFFFFFFFFFFFFFFFFFFF:FF,FFFFFFFFFFFFFFFFFFFFFFFFFFFFFFFFFFFFFFFFFF,FFFFFFFFFFFFFFFF
@A00738:647:H5NVNDSX7:2:1103:12789:23860 kraken:taxid|9606
ACTTTTCTCCTTTTCTAACCTCCTCTGCCTTCGATGTAAACAGCATAAACAGCCTACTGAGGATAAACGGCATACACTCATCTTCCCACCTTTCTCTGTGGGCACATTTAAGGTGAACCACCTTTCACCCTCCCATTTCTCAAACTTTTT
+
FFFFFFFFFFFFFFFFFFFFFFFFFFFFFFFFFFFFFFFFFFFFFFFFFFFFFFFFFFFFFFFFFFFFFFFFFFFFFFFFFFFFFFFFFFFFFF:FFFFFFFFFFF:FFFFFFFFFFFFFFFFFFFF,FFFFFFFF,FFFFFFF:FFFFF
@A00738:647:H5NVNDSX7:2:1103:13648:24471 kraken:taxid|9606
ACTTTTCTCCTTTTCTAACCTCCTCTGCCTTCGATGTAAACAGCATAAACAGCCTACTGAGGATAAACGGCATACACTCATCTTCCCACCTTTCTCTGTGGGCACATTTAAGGTGAACCACCTTTCACCCTCCCATTTCTCAAACTTTTT
+
FFFFFFFFFFFFFFFFFFFFFFFFFFFFFFFFFFFFFFFFFFFFFFFFFFFFFFFFFFFFFFFFFFFFFFFFFFFFFFFFFFFFFFFFFFF:FFFFF:FFFFFFFFFFFFFFFFFFFFFFFFFFFFFFFFFFFFF::FFFFF::FFFFFF
@A00738:647:H5NVNDSX7:2:1104:29270:5807 kraken:taxid|9606
ACTGAATTGCAATTATTTTAGTTGTATAGAAAATATTTATGTTTTCTGGAGCAAGTCTTCTTTCATGATTCCTCTTTCATTTTTTTTCTTCCTTTCACTAAGTAATTTTAAAGGTATACTTTATAATTATTTTAAAATTTTCTCATGGGA
+
FFFFFFFFFFFFFFFFFFFF:FFFFFFFFFFFFFFFFFFFFFFFFFFFFFFFF,FFFFFFFFFFFFFFF:FFFFFF:FFFFFFFFFFFFFFFFFFFFFFFFFFFFFFFFFFFFFFFFFFF:FFFFFFFFFFFF,FFFFFFFFFFF:FFFF
@A00738:647:H5NVNDSX7:2:1104:15528:14011 kraken:taxid|9606
GGAACCAATCCCACATGAATTCTGAGAGAGAACTGTGCCTGGGCTGTGTTTCCCATGGCAGGGCATAGTGACATGTCCCAGGAGAGTAGTACTGGTACCTGAAGACTTCACTACTGGCTCACAGCTCCAAAGCACCAGTGACTGTAGTCC
+
F,FF,FFFFFFFFFFF,FFFFFF:F:F,FF:,F:,FFF::,:,FFF,:F,FFFFFF:FFF:FFF,FF,F:FFF::,FF:,F,FFF:FF,F,:FF,FFFF,FFF,,FFFFFFF,F:,FFF:FFF:FFFFFFF:FFF,F:FFFFFF,,,FFF
@A00738:647:H5NVNDSX7:2:1104:5439:14356 kraken:taxid|9606
AATATTCTCTGTTATCATGCTCTTCCACTTCTTCCTGTGCCTTCAATATTGCTATTATTATCTCCTGAACTACAGGTCGAATTCTAATACCAAGAATTCTAATATATTACCCAATATTCTTTTGTGTTTGTGTTTTTAATGCCTAGATTT
+
FFFFFFFFFFFFFFFFFFFFFFFFFFFFFFFFFFFFFFFFFFFFFFFFFFFFFFFFFFFFFFFFFFFFFFFFF:FFFFF:FFFFFFFFFFF:FFFFFF:FFFFF:FFFFF:FFFFFFF:,F,FFFFFFFFFFFFFFFFFFFFFFFFFF::
@A00738:647:H5NVNDSX7:2:1104:14036:14559 kraken:taxid|9606
AAAAGAACAAATAAATATAAAAAAAAAACCTAAAAAAACAAATAAAAAACATACTAAGCAAAAACTAAAAAAAAAAAAAACAAATACCATCACAACGAGAAAAAAAGAATACATAAAAAAAAAAAAATGAGCAAAAAAAGAACACGAAAA
+
:F:,,:F:,,F,F::,F,:,:,F:FF:F,,,,FF:F:F,FF,,,F:FFF,,,,,FF,,:FF,FF,,,FF,FFFF:,FF:,,::F,:,,,,,F,,F,,,,F:,:F,FF:,,FFF:,F:FF,F,F,:FF,::,,:F,F,,:,FF,F,,F,::
@A00738:647:H5NVNDSX7:2:1104:30861:17769 kraken:taxid|9606
ATAAATTTGAGAAAATTTTCCCTGAGGAAAGTGTATGTGAAATGAGACCAGAAGCATATAAGAGTAAAGTAGATGAAGAGCAGAGCAAAGACACCAAACTTGTAAGAGGGAAGAATGGCATGCATGGAAAACGGGGGATGGTAAAGGACT
+
FF,FFFFF:F:FFFFFFFFF::FFF::FFF:,F::,,:FFFF:FFFFFF:FF:F:FF,FFF:F:FFFF,,FFF::FFFFF,FFF:FFFFFFFFFF:FF,,:,FFFF,F:FFFFFFF:FFFFFFFF:FFFFFF::FFFFFFF:FF:FFFF,
@A00738:647:H5NVNDSX7:2:1104:9091:18615 kraken:taxid|9606
AGTAGAATAACACAATGTTACATTCCCCCTGGAGGAGGAATAATACTTATCCAGCTCTCAGGGGAGAGTGGTTGCTGACTATTTTCAGCCTCAGGAAGAATGAACCACTTCCCATTTAATCCTGCAGTGGGACAGGTCAGGGATGGGGAA
+
FFFFFFFFFFFFFFFFFFFFFFFFFFFFFFFFFFFFFFFFFFFFFFFFFFFFFFFFFFFFFFFFFFFFFFFFFFFFFF:FFFFFFFFFFFFFFFFFFFFFFFFFFFFFFFFFFFF:FFFFFFFFFFFFFFFFFFFFFFFFFFF,FFFF:F
@A00738:647:H5NVNDSX7:2:1104:25337:20322 kraken:taxid|9606
ATCCCAGATGGATCCCACAAGGGTCTATGAGGACCTGTGTGGCAGACCTGAAAGTAGTCCAAGTTGCCACTCACCACCCCACAGCCCAGGATTGACAGATCTGGTGCCTGTGTTGCTGGTGAGGCCTGCAGAGGCTCCTGCCTTAAGGCT
+
FFFFFFFFFFFFFFFFFFFFFFFFFFFFFFFFFFFFFFFFFFFFFFFFFFFFFFFFFFFFFFF:FFFFFFFFFFFFFFFFFFFFFFFFFFFFFFFFFFFFFFFFFFFFFFFFFFFFFFFFFFFFFFFFFFFFFFFFFFFFFFFFFFFFFF
@A00738:647:H5NVNDSX7:2:1104:30807:20462 kraken:taxid|9606
ATAAATTTGAGAAAATTTTCCCTGAGGAAAGTGTATGTGAAATGAGACCAGAAGCATATAAGAGTAAAGTAGATGAAGAGCAGAGCAAAGACACCAAACTTGTAAGTGGGAAGAATGGCATGCATGGAAAACGGGGGATGGTAAAGGACT
+
FFFFF:FFFFFFFFFFFFFFFFFFFFFFF:FFFFF:FFFFFFFFFFFFFFFFFFFF:FFFFFFF:FFFFFFFF:FFFFFFFFFFFFFFFFFFFFFFFFFFFFFF:FFFFFFFFFFFF:FFFFFFFFFF:FFFFFFFFFFFFFFFFF:FFF
@A00738:647:H5NVNDSX7:2:1104:10773:29794 kraken:taxid|9606
AAAGGAAGAAAATAAAGCATGGTTGAGAAGGGGGAGGTGAAATTGTGGGGCTGTTGCAGTAGAAGATTTGACCAACCCACAAGAAGTTCTTTAGCTAGGGTGGCCTCTAGAGCTATTAATTGACCTACCTGGCTGGCGTTTTTATTCCTT
+
FFFFFFFFFFFFFFFFFFFFFFFFFFFFFFFFFF,FFFFFFFFFFFFFFFFFFFFFFFFFFFFFFFFFFFFFFFFFFFFFFFFFFFFFFFFFFFF:FFFFFFFFFFFFFFFFFFFF:FFFFFFFFFFFF:FFFFFFFFFFFFFFFF:FFF
@A00738:647:H5NVNDSX7:2:1104:20835:31720 kraken:taxid|9606
GGTATTCTATGTGGTGCCAACACCACGGAGGTCTTCAGTCCTGTGTGAGCAGAGCTTAAAGGGAAATGTCACGTTAGGGAGAGCTGCAAGGTTTCCTGCCACACACTACCAGGAGAAAGAAGCCACTTGTGTATGTGGGTACGACTAGAA
+
:F:,FFFFFFFFF::FFFFFFFF:FFFFFFFFFFFFFFFFFF,FFFFFFFF,FFF:FFFFFFFFFFFFFFFFFFFFFFFFFFFFFFFFF:FFFFFFFFFFFFFFFFFFF:F:FFFFFFFFFFFF:FFFF:FF,FFFFFFF:FFFFFFFF,
@A00738:647:H5NVNDSX7:2:1104:20735:32080 kraken:taxid|9606
GGTATTCTATGTGGTGCCAACACCACGGAGGTCTTCAGTCCTGTGTGAGCAGAGCTTAAAGGGAAATGTCACGTTAGGGAGAGCTGCAAGGTTTCCTGCCACACACTACCAGGAGAAAGAAGCCACTTGTGTATGTGGGTACGACTAGAA
+
FFFFFFFFFFFFFFFFFFFFFFFFFFFFFFFFFFFFFFFFFFFFFFFFFFFFFFFFFFF:FFFFFFFFFFFFFFFFF:FFFFFFFFFF:FFFFFFFFFFFFFFFFFFFFFFFF:FFFFFFFFFFFFFFFFFF,FFFFFFFFFFFF:FFFF
@A00738:647:H5NVNDSX7:2:1104:17436:33223 kraken:taxid|9606
ATAAAGCAGGAGGGGGGATAGTAAGTGCTGGCAGTGATAGAGAGTGCTGGGGAGTGCTGGCAAGCCTGGGGGTTTATATGGGAGTTGGTATGAGATCTGCTATTTTCAGGATGGTAGTCAGGTAAGATTTCTCTTAATAAAGTTAAATTT
+
FF:FFFF::FFF:FFFFFFFF,FF:FF:::FFF:FFFF:FFFFF,FFFFFFFFFFFFFFFFFFFFFFFFFFFF,FFFFFFFFFFFFFFFF:FFFFFFFFFFF:::FFFF:FFFF::FFFFF:F,FFFFFFFFFF:FFFF,F:FF,FFF,F
@A00738:647:H5NVNDSX7:2:1104:20265:35524 kraken:taxid|9606
AGACTCACAGCATTGGTAACCCTAGAACCTTCTTAGGGTAACACTAAGTACCTTCTAGACAACATGTCTACCTAAATGAAATGGGATGTGTTTCGGAACATTTGTCTCCAGTTTTTTTTTAATCTTGCACCCTGCCATTTAAAAAGATGT
+
FFFFFFFFFFFFFFFFFFFFFFFFFFFFFFFFFFFFF:FFFFFFFFFFFFFFFFFFFFFFFFFFFF,FFFFFFFFFFFFFFFFFFFFFFFFFFFFFFFFFFFFFFFFFF:FFFFFFFFFFFFFFFFFFF::FFFFFF:,FFFFFFFFFFF
@A00738:647:H5NVNDSX7:2:1105:6424:1157 kraken:taxid|9606
CACAGGGCCATGAGAGAGAACAGAGATCCCCTTACAGCTCTGGCCAGGAAACAGCCCATTTTCTAGAAGTGGAAACTGAGGCTGAGATATGTGAAGTGACTCATCCAAGGTCACACGTGGCCCTTGCACAGCTCGGTCTGATGCCAGAGT
+
FFFFFFFFFFFFFFFFFFFFFFFFFFFFFFFFFFFFFFFFFFFFFFFFFFFFFFFFFFFFFFFFFFFFFFFFFFFFFFFFFFFFFFFFFFFFFFFFFFFFFFFFFFFFFFFFFFFFFFFFFFFFFFFFFFFFFFFFFFFF:FFFFFFFFF
@A00738:647:H5NVNDSX7:2:1105:30174:1642 kraken:taxid|9606
ACCTTTAATGAGGGTCTAATCCTATATGCCTGCCCCTGAATGCCTATAATCGAAACTTCCTACGTAGGTCAGTTAAACTTGTAACAGAGACTTGGAGGAATTCAGCAAATGTGGCACGAAGCAGCACAGCTGAAAAGGCTTGGTCATCAG
+
FFFFFFFFFFFFFFFFFFFFFFFFFFFFFFFFFFFFFFFFFFFFFFFFFFFFFFFFFFFFFFFFFFFFFFFFFFFFFFFFFFFFFFFFFFF:FFFFFFFFFFFFFFF:FFFFFFFFFFFFFFFFFFFFFFFFFFFFFFFFFFFFFFFFFF
@A00738:647:H5NVNDSX7:2:1105:13069:3333 kraken:taxid|9606
CAGCTGAGCTGCTCCTGAATTTCTGACACACAAAATATGTGAGAGATAATACACAGTTAATGTCCTCTTAGTTTTAAGCCATTAGGTTGTGGGTATTTTTATGCAGCAATAAATAACTTAGATTCTGTTACTTGTGGGTTCCAGCTTATC
+
F:FFFFFFFFFFFFFFFFFFFFFFFFFFFFFFF:FFFFFFFFFFFFFFFFFFFFFFFFFFFFFFFFFF:FFFFFFFFFFF,:FFFF:FFFFFFF,FFFFFFFFFFFFFFFFFFFFFFF:FFFFFF:FF,FFFFFFFFFFFFFFFFFFFFF
@A00738:647:H5NVNDSX7:2:1105:19678:6543 kraken:taxid|9606
AATCTAACAGTTCTTAATTTACTATCTTCTTATGGCACTTATCATCTTCTGACTTCCATTATTGTTATTTGAGGCAATATAAAATAATAATCGTTGACTTTGATATTAGATTGATTTGGTATGAAATTCCAATTCTCTGACCAATATTTA
+
FFFFFFFFFF:FFFFFFFFFFFFFFFFFFFFFFFFFFFFFFFFFFFFFFFFFFFFFFFFFFFFFFFFFFFFFFFFFFFFFFFFFFFFFFFFFFFFFF:FFF:FFFFFFFFFF:FFFFF,FFF:FFFFF,FFFFF,FFFFFFFFFFFFFFF
@A00738:647:H5NVNDSX7:2:1105:13856:10895 kraken:taxid|9606
AGAGAGGGACAGAGAGAGAGAGAGAAGGAAAGTGAGAGACAGAGAGACACACACAGAAAGAGACAGACACGCAGAGAGATAGAAAGAGCCACTAGTAACGCACCAGGAGTGAAGGGGCGGACTAGATCGAGTGAGAGGGCGTGAGAGATA
+
FFFFF,FFFFFF:FFF:FFFFFFFF:,FF,FF,FFFFFF:FFF,FFF:F,FFF,F:F,F,FFFF,:F:F,F,:,FFF,,,:F,,:,FF,:F,,FF,,,,,,F:,:,,,,,,,,,:,,,,,,,FF:F:,,:F:F,F,,,,:F,,,,F,F,F
@A00738:647:H5NVNDSX7:2:1105:3784:11303 kraken:taxid|9606
AAATATCTTACAAAGAATAAAGCTGAAGTGAGAGGGAGTGGGATACCTCACATTAAAAGAGATTTCAAACTAAACCAATGATCCTTAAACTTTATTTAATGTGCATGTGAATCATCTGGGATCTTGTGGAAATGCAGATTCTGCTTTAGT
+
FFFFFFFFFFFFF,FF:FFFFFFFFFFFFFFFFFFFFFFFFFFFFFFFFFFFFFFFFFFFFFFFFFFFFFFFFFFFFFFFFFFFFFFFFFFFFF,FFFFFFFFFFFFFFFFFFFFF,FFFFFFFFFFFFFFFFF:FFF:FFFFFFFFFFF
@A00738:647:H5NVNDSX7:2:1105:2672:14920 kraken:taxid|9606
GTGATACCAAACAGTCAGTGTGGGAGAAGGAGGAGTGTGCTTATTATTTTATCTAGATGTCACTGCTATTTTTTATGAATCAACTTGCTACTTTATTAGAATATGAAATATTTCTTTTGTCTTAAATTTATATATGCTGGTGCAAAACTT
+
FFFFFFFFFFFFFFFFFF:FFFFFFFFFFFFFFFFFFFFFFFFFFFFFFFFFFFFFFFFFFFFFFFFFFFFFFFFFFFFFFFFFFFFFFFFFFFFFFFFFFFFFFFFFFFFFFFFFFFFFFFFFFFFFFFFFFFF:FFFFFFFFFFFFFF
@A00738:647:H5NVNDSX7:2:1105:22010:15186 kraken:taxid|9606
GAGGGGATAATAGGATTTAGGTAATCTTTTTAAAAATATCTCAAATCACCCTTCATTGAGAATCACTATTCTAAGAGTGGCAAAATTCTAATTTATCACTTTTTAACTTATTAGCCAATAAATTTTGCCATTTGGCAATGTCTGCAAACA
+
FFFFFFFFFFFFFFFFFFFFFFFFFFFFFFFFFFFFFFFFFFFFFFFFFFFFFFFFFFFFFFF:FFF:FFFFFFFFF:FFFF:FFFFFFFF:::FFFFFFFFFFFFFFFFFFFFFFFFFFFFFFFFF,FFFFFFFFFFFFFFFFFFFFFF
@A00738:647:H5NVNDSX7:2:1105:8250:18912 kraken:taxid|9606
ATCATAGCACACAACAAAAACTTGTATACAACAAAGTCATGTATAAAAATCCCTTAAACTTCTGTGAAATACACTATAAATGGTTTCATATATAAAACTATATCCTATAACATCTGTATGTAAATGTGCTATGTATTCAAAGTTAAAGAT
+
FF:FFF:,FFFFFFFFF:FFFF,FFFFFFFFF:FFFFFFF::FF:FFFFFF:FFFFFF:F,F:,FFFFF,FFF:FFFFFFFFF:,FFFFFFFFFFFFFFF,F:F:FF:FFFFFFFFFFFFFFFFFFFFFFFFFF,FFF:F,FFFFF,:FF
@A00738:647:H5NVNDSX7:2:1105:2121:27524 kraken:taxid|9606
GTGATACCAAACAGTCAGTGTGGGAGAAGGAGGAGTGTGCTTATTATTTTATCTAGATGTCACTGCTATTTTTTATGAATCAACTTGCTACTTTATTAGAATATGAAATATTTCTTTTGTCTTAAATTTATATATGCTGGTGCAAAACTT
+
FFFFFFFFFFFFFFFFFFFFFFFFFFFFFFFFFFFFFFFF,FFF:F:FFFFFFFF,FFFFFFFFFFFFFFFFFFFFFFFFFFFFFFFFFFFFFFF:FFFFFFFFFFFFFFFFFFFFFFFFFFFFFFFF,FFFFFFFFFFFFFFF:FFFFF
@A00738:647:H5NVNDSX7:2:1105:4670:29559 kraken:taxid|9606
AAAACTAATTAAAACTGACACTCTGAACTTTGTGACTGATCAAATTGGAGAAAGCCCCCCTGAGGATAAAATAGAAATATTCAATTAAAGTTTCCTGATTTTTACAGAAAATGATACTGATTATCATGCTGCTGAATCTCAAATTAATTA
+
FFFFFFFFFFFFFFFFFFFFFFFFFFFFFFFFFFFFFFFFFFFFFFFFFFFFFFFFFFFFFFFFFFFFFFFFFFFFFFFFFFFFFFFFFFFFFFFFFFFFFFFFFFFFFFFFFFFFFFFFFFFFFFFFFFFFFFFFFFFFFFFFFFF,FF
@A00738:647:H5NVNDSX7:2:1105:22507:34209 kraken:taxid|9606
CTCACCCATCTTCAGGCTATAATCTGGTTTGCTGTGGGTTGATGGCATAGGGATAGATACAGCTCCCAAACCTGTGTTCTTTATTAGGGCACCTGGGTAGCCTCAGATCCACATCAAGAATCTTAGAGCTTCTCCAAGCCTGAAGCAATT
+
FFFFFFFFFFFFFFFFFFFFFFFFFFFFFFFFFFFFFFFFFFFFFFFFFFFFFFFFFFFFFFFFFFFFFFFFFFFFFFFFFFFFFFFFFFFFFFFFFFFFFFFFFFFFFFFFFFFFFFFFFFFFF:FFFFFFFFFFFFFFFFFFFFF,FF
@A00738:647:H5NVNDSX7:2:1105:20039:36667 kraken:taxid|9606
GCCACTGGAATGCCATGAGGGTCAGAGAGCAGTCCATGGTGTGGTGTGACTGGAGTATTGTGCAGAGAAGGATAAGGACCAGGAAAGAAAGCCTTCCATCTGTGCATGGGGCCAGACTGGGAGGGCTCCTGAGTCTTCAATGCCGTGCTG
+
FFFFFFFFFFFFFFFFFFFFFFFFFFFFFFFFFF:F:FF:FFFF:FFFFFFFF:FFFFFFFFFFFFFF:FFFFFFFFFFFFFFFFFFFFFFFFFFFFFFFFFFFFFFFFFFFFFFFFFFFFFFFFFFFFFFFFFFFFFFFFFF:FFFFFF
@A00738:647:H5NVNDSX7:2:1106:22480:3004 kraken:taxid|9606
TAGTTTGGTTTTTTGAGCATTCGGTGTCTTCTTCAATAATTTTAAACATACTTAAGTTATTGTCAATATCTGATAATTATACTATGTAAAATGATCAGGGATCAGATATTCCTATTTAGTCTATAGACCCTTAAACATAGTAGATTCTTT
+
FFFFFFFFFFFFFFFFFFFFFFFFFFFFFFFFFFFFFFFFF:FFFFFFFFFFFFFFFFFFFFFFFFFFFFFFFFFFFFFFFFFFFFFFFFF:FFFFFFFFFFFFFFFFFFFFFFFFF:FFFFFFFFFFFFF,FF:FFFFFF:F,FFFF,F
@A00738:647:H5NVNDSX7:2:1106:30020:5979 kraken:taxid|9606
TGACACCAACTCTGAGACTGAACTGTTTGAATGTTGGCTTTATGATAGATTTAAATGAGGTCTTACCTTAGGTAAACAATGGTAGAGAGGGCATAAGTGTCTAGGAGATTCCATGAATTTGAAACTAGATACTTTCATGTGACAAAGGCA
+
FFFFFFFFFFFFFFFFFFFFFFFFFFFFFFFFF:FFFFFFFFFFFFFFFFFFFFFFFFFFFFFFFFFFFFFFFFFFFFFFFFFFFFFFFFFF:FFFFFFFFFFFFFFFFFFFFFFFFFFFFFFFFFFFFFFFFFFFFFFFFFFFFFF,FF
@A00738:647:H5NVNDSX7:2:1106:3206:7952 kraken:taxid|9606
TGGAGAACAAATTTCTGTACACAAAACCCCATCTTCTCCTTCTCTCACAATGTAGAAATACAGCAACAAGGTGGTTGTAGTGCTATTAAAAAGAAAGTTTTGGCTTGTTCTGGAACAAATTTTTGTGTAACGTGTAGTTGTCTTCTGTAA
+
F:FFFF:FFFFFFFFFFFFFFFFFFFFFFFFFFF:FFFFFFFFFFFFFFFFFFFFFF:FFFFFFFFFFFFF:FFFFFFFFFFFFFFFFFFFFFFFFFFFFFFFFFF,,FFFFF,FFF::F:F,FFF:FFFFF,F:FF:FFFFFFFFFFFF
@A00738:647:H5NVNDSX7:2:1106:3522:8218 kraken:taxid|9606
TGGAGAACAAATTTCTGTACACAAAACCCCATCTTCTCCTTCTCTCACAATGTAGAAATACAGCAACAAGGTGGTTGTAGTGCTATTAAAAAGAAAGTTTTGGCTTTTTCTGGAACAAATTTTTGTGTAACGTGTAGTTGTCTTCTGTAA
+
FFFFFFFFFFFFFFF:FFFFFFFFFFFFFFFFFFFFFFF:FFFFFF:F:FFF:FFFFF:FFFFFFFFF,FFFFFFFFFFF:FFFFF,FFFFFFFF:F,,FFFFF::FF,FFFFF,F::F:,FF,FFFFFFFFFF::FF:FFFFFF::FF:
@A00738:647:H5NVNDSX7:2:1106:22182:13510 kraken:taxid|9606
AGGCTCTTCTGCCATGCCTTGGGACTTCCCTTTCTGTGTGAGTGTGAGGTAGGTGGATTGCGCCTACTCAGCATGGATTTTGCACAGAAAGTCTTGCTCGCTTTTCCTTGGTGTGATTTTTATTGAACTCACCTTTCCTTACTAAGGGAG
+
FFFFFFFFFFFFFFFFFFFFFFFFFFFFFFFFFFFFFFFFFFFFFFFFFFFFFFFFFFFFFFFFFFFFFFFFFFFFFFFFFFFFFFFFFFFFFFFFFFFFFFFFFF:FFFFFFFFFFF,FFFFFFFFFFFFF:FFFF:FFFFFFFFFFFF
@A00738:647:H5NVNDSX7:2:1106:2645:13589 kraken:taxid|9606
TGGAGAACAAATTTCTGTACACAAAACCCCATCTTCTCCTTCTCTCACAATGTAGAAATACAGCAACAAGGTGGTTGTAGTGCTATTAAAAAGAAAGTTTTGGCTTTTTCTGGAACAAATTTTTGTGTAACGTGTAGTTGTCTTCTGTAA
+
FF:FFFFFFFFFFFFFFFFFFFFF,FFFFFFFFFFFFFFFFFFFFFFFFFFFFF::FFFFFFFFFFFFFFFFFFFFFFFFFFFFFFFFFFFFF::FFFF,FFFF:,FFFFFFFFF:FFF,F:FF:,FFF,FF,FF:F::FFFFF::F,F,
@A00738:647:H5NVNDSX7:2:1106:17644:14293 kraken:taxid|9606
CTCCTGCATTTTTACAGTGTCCACTTAGTGATTTTGTTTTCTTCCTGATCTAACCTGGAAAGAGCTAGTGTATTTTCCAGGTCTACAGTTTCAAACATGGAGTGACAGAGATGAAAGATAAATATGCCAGTGATTTCACAGAGGCTTCAG
+
FFFFFFFF:FFFFFFFFFFFFFFFFFFFFFF:FFFFFFFFFFFFFFFFFFFFFFFFFFFFFFFFFFFFFFFFFFFFFFFFFFFFFFFFFFFFFFFFFFFFFFFFFFFFFFFFFFFFFFFFFFFFFFFFFFFFFFFFFFFFFFFFFFFFFF
@A00738:647:H5NVNDSX7:2:1106:4390:17519 kraken:taxid|9606
ATATAAAAATAATGATGGGAGAAATCTGTGCATGGCATAAAGATGCAAGTGTCTTCATAAATCTATGCAAAGTATAAGTATGTTTGAACAGTAATGAAAGAAGCAAGGTACTTTCAGAAATAAGGTCTTGTACTCATATTTCTAAATCTA
+
FFFFFFFFFFFFFFFFFFFFFFFFFFFFFFFFFFFFFFFFFFFFFFFFFFFFFFFFFFFFFFFFFFFFF:FFFFFFFFFFFFF:FFFFFFFFFFFFFFFFF:FFFFFFFFFFFFFFFFFFFFFFFFFFFFFFFFFFFFFFFFFFFFFFFF
@A00738:647:H5NVNDSX7:2:1106:4725:18724 kraken:taxid|9606
CCTCTGTCCCATAGGATCTTATTTAGGAGAATGATGCAAGTAAAATTATCAGAAAAAATAGTTAATGACCTAAGGGATTCCAAAGCAGGCTAGAGATAAATTAACATCATTCTCAAGCTTTGAGGAACCAAAGATCTATAGCTCTGACTT
+
FFFFFFFFFFFFFFFFFFF,FFFFFFFFFFFFFFFFFFFFFFFFFFFFFFFFFFFFFFFFFFFFFF,FFFFFFFFFFFFFFFFFFFFFFFFFFFFFFFFFFFFFFFFFFFFFFFFFFFFFFFFFFFFFFFFFF:FFFFFFF:FFFFFFFF
@A00738:647:H5NVNDSX7:2:1106:22354:21543 kraken:taxid|9606
GATAGAGTTTTCAAGAAGAGAAAAAGTCCAGGTTTGTATATTAACCTAGAATTACACATAATGAATTATTCACCCAATCCCCAAATCTGGTACAGATTCATTATTTTATTATCTTCTGATTGAAATGTAAACTATAACATCTGCTCAAAT
+
FFFFFFFFFFFFFFFFFFFFFFFFFFFFFFFFF:FFF:FFFFFFFFFFFFFFFFFFFFFFFFFFFFFFFFFFFFFFFFFFFFFFFFFFFFFFFFFFFFFFFFFFFFFFFFFFFFFFFFFFFFFFFFFFFFFFFFFFFFFFFFFFFFFFFF
@A00738:647:H5NVNDSX7:2:1106:10276:21699 kraken:taxid|9606
TTTTAATTCACACACCAGCCCTGCCCACCAATATCTGGTGCACAGCAGAGGGCATGTGGGTATTTAATAAACACAGGTTGATGCATGGATTGCTGGCCTCTGGACCCACAGGAAGGTGTGGGTATCATTTTCTTCTCACTTTTCATGCAT
+
FFFFFFFFFFFFFFFFFFFFFFFFFFFFFFFFFFFFFFFFFFFFFFFFFFFFFFFFFFFF:FFFFFFFFFFFFFFFFFFFFFF::FFFF:FFFFFFFFFFFFFFFFFFFFFFFFFFFFFFFFFFFFFFFFFFFFFFFFFFFFFFFFFFFF
@A00738:647:H5NVNDSX7:2:1106:3703:24439 kraken:taxid|9606
AGAAATTCTCAAACTTTCAGGGCTGAGAGCTGCAACTCCTCCTGTCCAATATGTAAAAGAAAAAACTGAGAAACTACACAAAGAATCACACTCAGTCTCAAGGCATAAACCAGAATTAAGGATGTGGCTCTGGTTTATTTTGTTAAAATG
+
FFFFFFFFFFFFFFFFFFFFFFFFFFFFFFFFFFFFFFFFFFFFFFFFFFFFFFFFF:FFFF:FFFFFFFFFFFFFFFFFFFFFFFFFFFFFFFFFFFFFFFFFFFFFFFFFFFFFFFFFFFFFFFFFFFFFFFFFFFFFFFFFFFFFFF
@A00738:647:H5NVNDSX7:2:1106:3323:25160 kraken:taxid|9606
AGAAATTCTCAAACTTTCAGGGCTGAGAGCTGCAACTCCTCCTGTCCAATATGTAAAAGAAAAAACTGAGAAACTACACAAAGAATCACACTCAGTCTCAAGGCATAAACCAGAATTAAGGATGTGGCTCTGGTTTATTTTGTTAAAATG
+
FFFFFFFFFFFFFFFFFFFFFFFFFFFFFFFFFFFFFFFFFFFFFFFFFFFFFFFFFFFFFFFF:FFFFFFFFFFFFFFFF:F:FFFFFFFFFFFFFFFFFFFFFFFFFFFFFFFFFFFFFFFFFFFFFFFFFFFFFFFFFFFFFFFFFF
@A00738:647:H5NVNDSX7:2:1106:18114:25535 kraken:taxid|9606
AAATCAGATTTATTTCCTAAAGTATTAATATCTTGGATATTATGGGGAAGCACTTGCTCTGAGATTCTAAAAGAAGCCAGTATCTGTTTTTTCGTGATGTTTTTGGAAAAGTCCACTAAAGGCCTCCTGATGCTACTCTTTCGTTTTGGT
+
FFFFF:FFFFFFFFFFFFFFFFFFFFFFFFFFFFFFFFFFFFFFFFFFFFFFFFFFFFFFF:FFFFFFFFFFFFFF:FFFFFFFFFFFFFFFFFFFFFFFFFFFFFFFFFFFFFFFFFFFF:FFFFFFFFFF:FFFFFFF:FFFFFFFFF
@A00738:647:H5NVNDSX7:2:1106:12798:26600 kraken:taxid|9606
TGGTTCATTGGTACCATCTCCTAAAATCGTGCTTCTCAAAGGATCTACAGTGAAATAATGAATTCCCACAAAACGAAAGGAAAGAAAACAAAAACATATAAAAACCGCATCATCACTTGTGTTTCCACACTGGAAAGCCATGCTATAGAA
+
FFFFFFFFFFFFFFFFFFFFFFFFFFFFFFFFFFFFFFF:FFFFFFFFFFFFFFFFFFFFFFFFFFFFFFFF,FFFFFFFFFFFFFFFFFFFFFFFFFFFFFFFFFFFFFFFFFFFFFFFFFFFFFFFFFFFFFFFFFFFFFFFFFFFFF
@A00738:647:H5NVNDSX7:2:1106:5674:36025 kraken:taxid|9606
AATGAAGAGCATATCAGTAGTTGCAAAAGGAGGAGAAAGTGATAGTAAAAGGGCAAGAAAAAAGGATTCTTGTAGTAATCAAACTGTTTGGTATATTATGTCATTGGATACACAAATAAATTACATGGAATTATATATATAAAACACACA
+
FFFFFFFFFF:FFFFFFFFFFFFFFFF:FFFFFFFFFFFFFFFFFFFFFFFFFFFFFFFFFFFFFFFFFFFFFFFFFFFFFFFFFFFFFFFFFFFFFFFFFFFFFFFFFFFFFFF:FFFFFFFFFFFFF::FFFFFFFFFFFFFFFFFFF
@A00738:647:H5NVNDSX7:2:1106:31132:36088 kraken:taxid|9606
TCCCTTAATTTCCCACCCCCTTTCCCAAACCTAGGTAAATCTGCATTCATTTGAACCTTTTTTCTTCTCATTTCATAAGAAGTGTCCTCCTTTCTGTTTTGATCACTTCCTGATTTTGGCAGGACCTGGCTTCTTCAATGATTCTATTGT
+
FFFFFFFFFFFFFFFFFFFFFFFF:FFFFFFFFF:FFFFFFFFFFFFFFFFFFFF::FFFFFFFFFFFFFFFF:FFFFFF::FF,,:F:FFFF,FFFF:F:FFFFFFFFFFF:FFFFF,FFFFFFFFF::FFFFFFFFF:FFF:,FFFFF
@A00738:647:H5NVNDSX7:2:1107:2971:6950 kraken:taxid|9606
ATTGACATAATACTAGGTTACCACACTGCCCCATCTCTCCGACATTGCCCACCACTCCAATCACACCAACATGTTTCTGTTCTTGGAATTTCCACCTCAGAGCCTGTGTACTTGGTACTACTTCTGCTGGAAGTGAAGAAGTATTTCCCC
+
FFFFFFFFFFFFFFFFFFFF::FFFFFFFFFF:FFFFFFFFFFFFF:FFFFF:FFFFFFFFFFFFF,FFF,F:F,F:FF::FFFF,F,FFFFFFFFFFFFFFFFFFFFF::FFFFF:FFFFFFFFF:FFFF,,F:F,FFFFFFFFFFF::
@A00738:647:H5NVNDSX7:2:1107:4191:10755 kraken:taxid|9606
TAACCATGTAGTAGGAAAAAAAAAAAGCACAATTTGAGGGGAAGAAACCAAGTTGCGGTGGCGCAACCACATGCTAATGAAATTAGCATGACGGAAGGTGCGCCAAGTGCTAATCGGCAAGACAATGGAAAAAAGGCCGTGAAGGCAATT
+
:FFFFFFF:FFFFFFFFFFFFFFFFF,:,FF,:F:,F,,FFFF,:F,FFFFF:,F:,FFFF:FFF,,F:,,,:,,FF,,:FF,FFF:,,F,F,F,F::FF,FFFFF,,F,FFF,F,F,,,::FF:,FFFFFFF::F:F,F,F::::F,F,
@A00738:647:H5NVNDSX7:2:1107:15076:11631 kraken:taxid|9606
GAAGCCTGAACCCCCACATGTGTGTCCAGGCCTTAGAACCCCATGGAACCCCCACTCTGGTGACTGGGCACACTCAGGGCCTCTCAGAAAAGGCCTCTTGGGAAGTGAGCACTGCTTCCCTAAATCCCTTAGGATTGGGAAGGCCACGGA
+
,FFFFFFFFFFFFFFFFF,FFFFFFFFFFFFF:FFFFFF:FFF,FFFFFFFFFFFFFFFFFFFFFFFFFFFFFFFFFFF:FFFFFFFFFFFFFFFFFF::FFF:FFFFFFFFFFFFFFFFFFFFFFF::FFFF:FFFFFFFF,FFFFFFF
@A00738:647:H5NVNDSX7:2:1107:21468:18380 kraken:taxid|9606
CAGGAACCCTATTTACTTAAATAGGAAGGAAGAAAGAAAGCCTCAAAGTGTCTCTTGGCTTCCCCTACTGACCCTCCAATATTCAGGGACACCACAACAGCGCTCTAATTTGAACCTAGAGCCATGTGTTCTCTCTAAAGCATTTAGCCT
+
:FFFFF:FFFFF::FFF,FFFFFFFFFF,FFFFFFF:FFFFFFFFFFFFFF:FFFFFFFFFFFFFFFFFFF:F:F:FFFFFFF:F:FFFFF:FFFFFFFFFFFFFFFFFFFFFFFFF:FFFFFF:F,FFFFFFFFFFFFFFFFFFF,FFF
@A00738:647:H5NVNDSX7:2:1107:22137:24236 kraken:taxid|9606
AGAACTGAAAGTTTAAGGCATTATTGCCTATCTCAGCTAAGCATTGGCCTTTATTTCAAGAGATCGAAGGAAACCCTCACATTTTTGAACTGAAAGTCAACACATACATTTGAATCACACACATTTCCACCTGACCACTGAGGGTACTTG
+
FFFFFFFFFFFFFFFFFFFFFFFFFFFFFFFFFFFFFFFFFFFFFF:FFFFFFFFFFFFFFFFFFFFFFFFFFFFFFFFFFFFFFFFFFFFFFFFFFFFFFFFFFFFFFFFFFFFFFFFFFFFFFFFFFFFFFFF:FF:FFFFFF:F:FF
@A00738:647:H5NVNDSX7:2:1107:22046:25019 kraken:taxid|9606
AGAACTGAAAGTTTAAGGCATTATTGCCTATCTCAGCTAAGCATTGGCCTTTATTTCAAGAGATCGAAGGAAACCCTCACATTTTTGAACTGAAAGTCAACACATACATTTGAATCACACACATTTCCACCTGACCACTGAGGGTACTTG
+
FFFFFFFFFFFFFFFFFFFFFFFFFFFFFFFFFFFFFFFFFFFFFFFFFFFFFFFFFF:F:FFFFFFFFFFFFFFFFFFFFFFFFFFFFFFFFFFFFFFFFFFFFFFFF:FFFFFFFFFFFFFFFFFFFFFFFFFFFFFFFFFFF:FFFF
@A00738:647:H5NVNDSX7:2:1107:13648:25723 kraken:taxid|9606
GAAGCCTGAACCCCCACATGTGTGTCCAGGCCTTAGAACCCCATGGAACCCCCACTCTGGTGACTGGGCACACTCAGGGCCTCTCAGAAAAGGCCTCTTGGGAAGTGAGCACTGCTTCCCTAAATCCCTTAGGATTGGGAAGGCCACGGA
+
:FFFFFFFFFFFFFF:FFFFFFFFFFFFFFFFFFFFFFFFFFFFFFFFFFFFFFFFF:FFFFFFFF:FFFFFFFFFFFFFFFFFF:FFFFFFFFFFFFFFFFFFFFFFFFFFFFFFFFFFFFFFFFFF:FFFFFFFFFFFFFFFFFFFFF
@A00738:647:H5NVNDSX7:2:1107:13657:25801 kraken:taxid|9606
GAAGCCTGAACCCCCACATGTGTGTCCAGGCCTTAGAACCCCATGGAACCCCCACTCTGGTGACTGGGCACACTCAGGGCCTCTCAGAAAAGGCCTCTTGGGACGTGAGCACTGCTTCCCTAAATCCCTTAGGATTGGGAAGGCCACGGA
+
FFFFFFFFFFFFFFFFFFFFFFFFFFFFFFFFFFFFFFFFFFFFFFFFFFFFFFFFFFFFFFFFFFFFF:FFFFFFFFFFFFFFFFFFFFFFFFFFFFFFFFF,FFFFFFFFFFFFFFFFFFFFFFFFFFFFFFFFFFFFFFFFFFFFFF
@A00738:647:H5NVNDSX7:2:1107:3125:26788 kraken:taxid|9606
AATATTCCTAATTCTTTAGAAGTCTACTATATCTAAGAAAATATTTCACTGTTTGATTTTATTTCTTCCGAAATGCTTAAACCAATTAGTAAGTTGCTTGTCAGTGGCAAGGACAGGATTCATGTAGAGTACAATCTAAATCTAAAGCCA
+
F:FFFFFFFFFFFFFFFFFFFFFFFFFFFFFFFFFFFFFFFFFFFFFFFFFFFFFFFFFFFFFFFFFFFFFFFFFFFFFFFFFFFFFFFFFFFFFFFFFFFFFFFFFFF:FFFFFFFFFFFFFFFFFFFFFFFFFFFFFFFFFFFFFFFF
@A00738:647:H5NVNDSX7:2:1107:2718:27586 kraken:taxid|9606
AATATTCCTAATTCTTTAGAAGTCTACTATATCTAAGAAAATATTTCACTGTTTGATTTTATTTCTTCCAAAATGCTTAAACCAATTAGTAAGTTGCTTGTCAGTGGCAAGGACAGGATTCATGTAGAGTACAATCTAAATCTAAAGCCA
+
FFFFFFFFFFFF:FFFFFFFFFFFFFFFFFFFFFFFFFFFFFFF:FFFFFFF:FFFF,F:FFFFF:FFFFFFF:FFFFFFFF:FFF:FFFFF:FF,:FFFF:FFFFFFFFFFFFFFFFFFFFFFFFFFFFFFFFFFFFFFFFFFFF,F,F
@A00738:647:H5NVNDSX7:2:1107:7021:29904 kraken:taxid|9606
ACTTTGCAGATCCCCTGAGAGGGTCTTGGGGATACCCAGCAGTCCTTGAACCACAGTTTTAGAAAGTACTCTGGTTTAGATATGATTTTCTTTTTCTTTCTATTGTAAAAGTTCAAGTAAAGTTTATTTCCCTCTATCTTATTACACAAG
+
FFFFFFFFFFFFFFFFFFFFFFFFFFFFFFFFFFFFFFFFFFFFFFFFFFFFFFFFFFFFFFFFFFFFFFFFFFFFFFFFFFFFFFFFFFFFFFFFFFFFFFFFFFFFFFFFFFFFFFFFFFFFFFFFFFFFFFFFFFFFFFFFFFFFFF
@A00738:647:H5NVNDSX7:2:1107:5855:31986 kraken:taxid|9606
AGACTTTCCTGTGCATAAGAATTGTCAAGGTTCTTATGCATAGTAAAGCGCATAAAACTCAATTTTATGGATTCCACCCACAGAGGTAGCTAGAAGTACCTAGATTCCATAGCTAATTTGCTGTTTGACTATTTGCTAGTAGCTCCAAAG
+
FFFFFFFF::FFFFFF:FFFFFFFFFFFFF:FFFFFFFFFFFFFFFFFFFFFFFF,FFFF:FFF:FFFF,FFFFFFFFFFFFFFFFFFFFFF:FFFF:FFFFFFFFFFFFFFFFFFFFFF:FFFFFFFFFF:FFFFFFFFFFFFFFFFFF
@A00738:647:H5NVNDSX7:2:1107:20302:36558 kraken:taxid|9606
CTTGAGATTACAGGCAAGTTCCTAATTCAGGACTTAACAAAACAAAGGTTGTTTGTGTTTCATACCACTGACAAATACAGGAAGATATGGTATAGTCCCTGGTTCATGCAGTTACTTGAAATCCAAGCTACTTCCAACAAGTAGCTCTGC
+
FFFFFFFFFFFFFFFFFFFFFFFFFFFFFFFFFFFFFFFFFFFFFFFFFFFFFFFFFFFFFFFFFFFFFFFFFFFFFFFFFFFFFFF:FFF:FFFFFFFFFFFFF:FFFFFFFFFFFFFFFFFFFFFFFFFFFFFFFFFFFFFFFFFFFF
@A00738:647:H5NVNDSX7:2:1108:18728:2926 kraken:taxid|9606
AATATGAGTGACTAATTTTTAAAGTTAAAATAAAAACATACTTCACAGAAAAATTCTACTGAAAGTGCATAAATTTTTAATTTGATATTCAGAGGACACTGGCATCTTTTAGTGGCAAGAGTCACAGTTGTGTATAACTATTGTCAAAAA
+
FFFFFFFFFFFFFFFFFFFFFFFFFFFFFFFFFFFFFFFFFFFFFFFFFFFFFFFF:FFFFFFFFFFF:FFFFFFFFFFFFFFFFFFFFFFFFFFFFFFFFFFFFFF:FFFFF:FFFFFFFFFFFFFFFFFFFFFFFFFFF:FFFFFFFF
@A00738:647:H5NVNDSX7:2:1108:1787:5118 kraken:taxid|9606
CTTCTTGAGAATTATAAAATGGCTATGACCAACTGTAGAGTCATTTTCAGAATCTATAGCTTGCGATTCCAGAAATGAAATGCTATTAAACATTAGCAATTAAAGATGCAGTTGTCGTTAATGACCTAAATTCACCAGTTGTAGTGATAC
+
FFFFFFFFFFFFFFFFFFFFFFFFFFFFFFFFFFFFFFFFFFFFFFFFFFFFFFFFFFFFFFFFFFFFFFFFFFFFFFFFFFFFFFFFFFFFFFFFFFFFFFFFFFFFFFFFFFFFFFFFFF,FF:FFFFFF,FF:FFFFFFFFFFFFFF
@A00738:647:H5NVNDSX7:2:1108:18231:5321 kraken:taxid|9606
AAATTCATTAGGAATCCCAAATGTGAACTATACTTCATTGTCCAAAGAATTTAAAAAGATAATACATAATTTGTCTAACAAACTTTCTGTATTTTCCCAAGCCTTCATAAAAGAAAGTGATAGAATTCATGTTCAGTTGTATGCACTGAG
+
FFFFFFFFFFFFFFFFFFFF,FFFF:FFFFFF:FFFFFFFFF:F,F:FFFFFFFF:,F:FFFFFFFFFFFFFFFFFFFFF:F:FFFFFFFFFFFF:FF:FFFFFFFFFFF:FFF:FFFF:FFFFFFFF:FFFF:FFFFFFFFFFFFFFFF
@A00738:647:H5NVNDSX7:2:1108:20600:7200 kraken:taxid|9606
CTCTTTTCTTTATAAATTACCTGGCCTCAAGTATACCTTGAGAGCAATACAAACTTATTCCCCTTGACTCTAAAGATACCTATAGACTGAAATTGATGGGATTTTAAAAAAAGATATTCCACTCAAACAGAGAGGCTTCAAGATGACTGA
+
FFFFFFFFFFFFFFFFFFFFFFFFFFFFFFFFFFFFFFFFFFFFFFFFFFFFFFFFFFFFFFFFFFFFFFFFFFFFFFFFFFFFFFFFFFFFFFF:FFFFFFFFFFFFFFFFFFFFFFFFFFFFFF:FFFFFFFFFFFFFFFFFFFFFFF
@A00738:647:H5NVNDSX7:2:1108:13810:10347 kraken:taxid|9606
CTAGAATATTATACTGAATTACATTTCAGGCCTTTGTGGTCTAGCCTAGAACTTAAATGTGCCTTAAGATCCAAACAAGCAGCTTTTAAACAAACTTTTGGAAAATGCTCTCTATTCATAAATGGAAGCTCTCTGTGCCTACGGAATAGA
+
FFFFFFFFFFF,FFFFFFFFFFFFFFFFF:F:F:FFFF:F::FF:FFFFFFFFFFF:FF:FFFFFF::FFFFF:FFFFFFFFFFFFF,FFFFFFFFFFFFFFFFFFFFFFFFF:FFFF,FFF:F:FFFFFFFFFFFFFF:FFFFF,FFFF
@A00738:647:H5NVNDSX7:2:1108:2392:11960 kraken:taxid|9606
CTGCAATAGCTAGATTATTCAGTTCAATAGATGTTGTATATTTCCTATTTTCCACATTACTGTGGACATTGTGAAGTTTTCTATAAAGGGTTCATTTCCTCTTACTTCCCTTGATATTTTTTCCACTTCCCTTTAGGCCCTTAAAAATAA
+
FFFFFFFFFFFFFFFFFFFFF:FFFFFFFFFF:FFFFFFFFFFFFFFFFFFFFFFFFFFFFFF:FFFFFFFFFFFFFFFFFFFFFFFFFFFFFFFFFFFFFFFFFFFFF:FFFFFFFFFFFFFFFFFFFFFFFFFFFFFFFFFFF:FFFF
@A00738:647:H5NVNDSX7:2:1108:16577:11976 kraken:taxid|9606
TTAGTGTTTCAACTCCCCTCATCCCTCCTCCAAGGGCTTATTGTTGTTGCTGCTGCTACTGCTTAGTTGGTTTGTGATTTTTATTAAGTAATTTTATAATGTTTGTATTCGCGTGTGGCCACTGAAGTCTCTGATCAGGTAGCTTTGTGG
+
FFFFFFFFFFFFFFFFFFFFFFFFFFFFFFFFFFFFF,:F,:FFFFFFFFFFFFFFFFF:FF,:,FF:F,,:FF:FFFF:FFFFFFFFFFFFFF:FFFFFFF:FFFFFFFFFFFFFFFFFFFFFFFFFFFF:FFFFFFFFFF:FFFFFF,
@A00738:647:H5NVNDSX7:2:1108:24379:18599 kraken:taxid|9606
TGGCTACCACAGAGTTCTCACTGCCTTTGATGTGGTGTCTCTGAGAGAGCATGATAATGCTTTTCATCCTTCTCATGGCTACCTCTTTTGGCATTAAGTCATTCAGTTACTCTTTAGTGACTGTACCAGGAAGAGGATAGAAATAGCAAG
+
FFFFFFFFFFFF:FFFFFFFFFFFFFFFFFFFFFFFFFFFFFF:FFFFFFFFFFFFFFFFFFFFFFFFFFFFFFFFFFFFFFFFFFFFFFFFFFFFFFFFFFFFFFFFFFFFFFFFFFFFFFFFFFF:FFFFFFFFFF:FF:FFFFFF,F
@A00738:647:H5NVNDSX7:2:1108:4679:24001 kraken:taxid|9606
TCTTAACTTTCTGATCTGTCATGAGAGGAGATGGGAAACAATTTTCAATATCCCTTATGCTGAACCTGTGTGCCCCTGAAGTAGCCTGCTTTTATTCATCCATTTCACTTCTAAATTGTGAAGCCCCACCTCTTAACCTCTCAATGGGAA
+
FFFFFFFFFFFFFFFFFFFFFFFFFFFFFFFFFFFFFFFFFFFFFFFFFFFFFFFFFFFFFFF:FFFFFFFFFFFFFFFFFFF:FFFFFFFFFFFFFFFFFFFFFFFFFFFFFFFFFFFFFFFFFFFFFFFFFFFFFFFFFFFFFFFFF,
@A00738:647:H5NVNDSX7:2:1109:30110:2065 kraken:taxid|9606
GAACACATTTACTTATTTTAGTGAAATCTGGTATTGCATCAAAACATGTGGCTCACTTACCCGAGGGTTTGGGGAGTGATTTTTAAACCTGGCCACAGAGAAAATCATGTGGAGAGTAACACAGAAAAGTCTCACCTACATCCCATTCTC
+
FFFFFFF,F:F:FFFFF,F:F:FFFFFFFFF:FFFFFFF:FFFFFFF,,:FFFFF:FFF,FFFFFFFFFFFFFF:,FFFFFFFFFFFFFF:FFFF,F:FFFFFFFFF:FFF:FFFFFFF,FFF,FFFF:FF:FFFFFFFFF::FFFF,FF
@A00738:647:H5NVNDSX7:2:1109:29170:5384 kraken:taxid|9606
CACATCTGTTAATGACATAGCCATTTTATCGAACTCAAAAACTTTGTGTTCCCTTGCATTTAAAAATCCAGTTATCAAGTGTTGCTAATTCCAATTTGGACTCCGTAGCATCCATTCCTACCCAGTTTCGTTTACAGCATACCATCACTT
+
FFF:FFFFFFFFFFFFFFFFFFFFFFFFFFFFFFFFFFFFFFFFFFFFFFFFFFFF:FFFFFFFFFFFFFFFFFFFFFF:FFFFFFFFFFFFFFFFFF:FFFFFFFFFFFFFFFFFFFFFFFFFFFFFFFFFFFFFF:FFF:FFFFF:FF
@A00738:647:H5NVNDSX7:2:1109:29921:6026 kraken:taxid|9606
TCCAAGAGAGCAGAAAAATTTTCTCTTGTGTTTCTGCTGCATTTTCAACTACTTGCAGAGCTCCTGGCATGTGGTAGAAACTCACAACATGCTTCCAAGGGAACTGTTTGTCTTAGAAATCTCTAAAGACAGAAAATGACAATTGTTAGT
+
FFFFFFFFFFFFFFFFFFFFFFFFFFFFFFFFFFFFFFFFFFFFFFFFFFFFFFFFFFFFFFFFFFFFFFFFFFFFFFFFFFFFFFFFFFFFFFFFFFFFFFFFFFFFFFFFFFFFFFFFFFFFFFFFFFFFFFFFFFFFFFFFFFFF::
@A00738:647:H5NVNDSX7:2:1109:17390:6809 kraken:taxid|9606
CTGGACATGCTAGGATTGAATCTTCATGATTTACTTAGCAGCCAGGAGAAGAAGAGGGAGTAGCTCTTCAGGGGGACACCTGTTGCCTTGTTTGATAAAGGACTCTGCCCTATCTTCCCACATGGGGGACATGCTGGCTCCCAAAAGCTG
+
FFFFFFFFFFF:FFFFFFFFFFFFFFFFFFFF:FFFFFFF:FFFFFFFFFFFFFFFFFFFFFFFFF:FFFFFFFFFFFFF,FF,FFFFFFFFFFFFFFFFFFFFF,FFFFFF:F::FFFFFFFFFFFFFFFFFFFFF:FF:FFFFFFFFF
@A00738:647:H5NVNDSX7:2:1109:8675:11005 kraken:taxid|9606
CATTTTTCTTGATTCTGAGCTCTAATCTTAACAGTGCCACTCATTTAACTATGCGATCTTGGGCATATTATTACAAATCTCAGCCATCATTTCTTTTTAAGTTGAGTGATCTGTTTAATTGTGGCCCAAAGAAACCAAGAATTGACCACC
+
FFFFFFFFFFFFFFFFFFFFFFFF:FFFFFFFFFFFFFFFFFFFFFFFFFF:FFFFFFFFFFFFFFFFFFFFFFFFFFFFFFFFFFFFFFFFFF,FFFFFFFFFFFFF:FFFFFFFFFFFFFFFFFFFFFFFFFFFFFFFFFFFFFFFFF
@A00738:647:H5NVNDSX7:2:1109:11478:15452 kraken:taxid|9606
AACAATTATGATATTGATTGACAAATTTGTAGAGACAGCCAAGGGGATCTAATCTACAAGGAAGCTGTGGAGACTAGGTGAACGTGGCATCCCTAGGAGCAAGATAAATGGGAAACCAACAAGAGTGCTGCCTCATAGAATCAAAAGAAA
+
FFFFFFFFFFFFFFFFFFFFFFFFFFFFFFFFFFFFFFFFFFFFFFFFFFFFFFFFFFFFFF,FFFFFFFFFFFFFFFFFFFFFFFFFFFFFFFFFFFFFFFFFFFFFFFFFFFFFFFFFFFFFFFFFFFFFFFFFFFFFFFFFFFFFFF
@A00738:647:H5NVNDSX7:2:1109:9055:16799 kraken:taxid|9606
AGAGTGCTGGTTGCCAATAAACAGGAAGTAAAACAGAAACACATTAAACAAGCTTGTGTATTGATCAGTAGAAGAATACGTTGAGATAAAAGCTCAGAGGAATCTAACCTAGTATTTCCCTCAGGAGCAATGGTTTGGTGTTTGCTAATC
+
FF:FFFFFFFFFFFFFFFFFFFFFFFFFFFFF:FFFFFFFFF:FFFFFFFFFFFFFFFFFF:FFFFFFFFFFFFFFFFFFFFFFFFFF,FFFFFFFFFFFF:FFFFFFFFF:FFFFFFFFFFFFFFFFF:FFFFFFFFFFFFFF:F:FFF
@A00738:647:H5NVNDSX7:2:1109:23647:21652 kraken:taxid|9606
GTAGTAGTGGTTGGGTGAACTCAGCATTTACTGAAAAGTTTTCAAAACGGCAGGATCAGGATGTGATTTTAGGATATCACAGAGAAAGAGAAAAGGGTGCTAAATAAGAATAGCAAGACAAAGACAGAACAGATAATGTGGGTAAATCAG
+
FFFFFFFFFFFFFFFFFFFFFFFFFFFFFFFFFFFFFFFFFFFFFF,FFFFFFFFFFFFFFFFFFFFFFFFFFFFFFFFFFFFFFFFFFFF:FFFFFFFFF:FFFFFFFFFFFFFFFFFFFFF:FFFFFFFFFF,FFFFFF:FFFFFF:F
@A00738:647:H5NVNDSX7:2:1109:32687:22623 kraken:taxid|9606
GAATAAGACAGGAACCCCAATAAATCTAACTCTCAATCATACTTACCTCCAGAAGATTTTCCCTACAAAATCTCATGCCTGCTAGCCTCATGATAGAAGCCACACCTATGGCTGAATCTATGGCAATTTCCCCAAGGACAATTAAGTGAG
+
FFFFFFFFFFFFFFFFFFFFFFFFFFFFFFFFFFFFFFFFFFFFFFFFFFFFFFFFFFFFFFFFFFFFFFFFFFFFFFFFFFFFFFFFFFFFF:FFFF:FFFFFFFFFFFFFFFFFFFFFFFFFFFFFFFFFFFFFFFFF:FFFFFFFFF
@A00738:647:H5NVNDSX7:2:1109:12834:23531 kraken:taxid|9606
AGACTGAAAAATGTGTGCTTTTAGCTGTGAATGAAATCAGACCAGAGTAACATAAGTAAGAATTCTGTACTAAGGAGGAAAATGAAATCGAAATTGGTGGTCAAGATAGTCTCCATGACAGCCCTATTTAACTATTCACATCTCTGCATA
+
FFFFFFFFFFFFFFFFFFFFFFFFFFFFFFFFFFFFFFFFFFFFFFFFFFFFFFFFFFFFFFFFFFFFFFFFFFFFFFFFFFFFFFFFFFFFFFFFFFFFFFFFFFFFFFFFFFFFFFF:FFFFFFFFFFFFFFFFF:FFFFFFFFFFF:
@A00738:647:H5NVNDSX7:2:1109:21829:25363 kraken:taxid|9606
GTTGCCTTTGCCTTTGTCTAACATTACCAAGAGCACCTATACCTGTGTCCAATCTTGCTCCAGTCCTAAGGGTAGCTGGGTCTTGGTATTCAAATTCTCTTTTCCGCTTTTAGGGATCCAAGCTCAGCTCATCAGCAGTTAAGAGGTCTA
+
FFFFFFFFFFFFFFFFFFFFFFFFFFFFFFFFFFFFFFFFFFFFFFFFFFFFFFFFFFFFFFFFFFFFFFFFFFFFF::FFFFFFFF:FFFFFFFFFFFFFFFFFFF,FFFF:FFFFFFFF:FFFFFFFFFFFFFFFFF,FFFFFFFFFF
@A00738:647:H5NVNDSX7:2:1109:1696:27978 kraken:taxid|9606
GGGGAGATTTGTCCTCACAAACACAAGATTCATTTGTTAACTCGTGGTGCTTCTAAAAAGACTGAACATTCCCAGATAAATAATTAGTTATTTCCTTCCGATTTAATTCATGTACTTAACAAATATTTACTAATCAACTACTTCATGTCA
+
:FF:F:F,F:FFF,F:FFFFFFFFFFF:FF,FFFF,FFFFFF,FFF,FF,FFFFF:F:,F:FFFFFFFFF:F:FF,FFF:F:F,FF:FF::,F:FFFF,FFFFFFF,::FFFFF,FFFF,,,FFFFF:FFFF,FF:,FFF:F,FFFFFFF
@A00738:647:H5NVNDSX7:2:1109:1796:28213 kraken:taxid|9606
GGGGAGATTTGTCCTCACAAACACAAGATTCATTTGTTAACTCGTGGTGCTTCTAAAAAGACTGAACATTCCCAGATAAATAATTAGTTATTTCCTTCCGATTTAATTCATGTACTTAACAAATATTTACTAATCACCTACTTCATGTCA
+
FFFFFFFFFFFFFFFFFFFFFFFFFFFFFFFFFFFFFFFFFFFFFFFFFFFFFFFFFFF:FFFFFFFFFFFFFFFFFFFFFFFFFFFFFFFFFFFFFFFFFFFFFFFFFFFFFFFFFFFFFF:FFFFFF,FFFFFFFFFFFFFFFFFFFF
@A00738:647:H5NVNDSX7:2:1109:5511:35587 kraken:taxid|9606
TACTGAGGTATCATCATTTCTAGGCTGCTCAGTGGACAGTTGTGGAAATAAAGGCATGTATATTATTAACCTGTACACATACACACACTTCCGTATTTATTTCTATGTGTATCTATGTCTGTATCTATATCCATGTATCAGAGAGTGAGT
+
FFFFFFFFF:FFFFFFFFFFFFFFFFFFFFFFFFFFFFFFFFFFFFFFFFFFFFFF:FFF:FFFF:FFFFFFFFFFFFFFFFFFFFFFFFFFF::FFFFFFFFFFFFFFFFFFFFFFFFFFFFFFF,FFFFFFFF:FFFFFFFFFFFFFF
@A00738:647:H5NVNDSX7:2:1110:29116:2096 kraken:taxid|9606
TAGGAAAGGGATAGCTTAACATCTGTCTACTCAGCCACGACTTCAGCTTTAACCATCTGGTAGGCCCCCAAAGCCCAAAGAAACTTCCCAGCCAAGTAACTTTGCTAACTCTTTCTCTTTATGCACACCTCTTTATCTCCCAGCCCAGCC
+
FFFFFFFFFFFFFFFFFFFFFFFFFFFFFFFFFFFFFFFFFFFFFFFFFFFFFFF:FFFFFFFFFFFFFFFFFFFFFFFFFFFFFFFFFFFFFFFFFFFFFFFFFFFFFFFFFFFFFFFFFFF,FFFFFFFFFFFFFFFFFFFFFFFFFF
@A00738:647:H5NVNDSX7:2:1110:24650:3004 kraken:taxid|9606
GTTGCAGAATACAGCCATTTCTTATCTATTACCTCTTCAATTATGCATATAAGTTAATACCAATATCCACAATAATTCTATCTATAGAAAAATAAAATTATAAAAACATGACTGTACCCTCAGAAGATAAGTCCTTTTTCTGAACTATAT
+
FFFFFFFFFFFFFFFFFFFFFF:FFFFFFFFFFFFFFFF,FFFFFFFFFFFFFFFFFF:FFFFFFFFFFFFFFFFFFFFFFFFFFFFFFFFFFFFFFFFFFFFFF:FFFFFFFFFFFFFFFFFFFFFFFFFFF:FFFFFFFFFFFFFFFF
@A00738:647:H5NVNDSX7:2:1110:12726:7592 kraken:taxid|9606
GCCAGTTGCCTGTCTTTCAACAACTGTTTGCTCTTGCATTAACTCCTTTTTAAAGTGGAAATGAGAATAATAGTAGTTACTGCCCAGGCTTATTGTAAGGTTTAAATGAGTTCTGATGGTAAAGCATTTACCCGCCACTGTGGCAGAAAC
+
FFFFFFFFFFFFFFFFFFFFFFFFFFFFFFFFFFFFFFFFFFFFFFFFFFFFFFFFFFFFFFFFFFFFFFFFFFFFFFFF:FFFFFFFFFFFFFF:FFFFFFFFFFFFFFF:FFFFFFFFFFFFFF,FFFF:FFFFFFFFFFFFFFF,FF
@A00738:647:H5NVNDSX7:2:1110:18973:11021 kraken:taxid|9606
CTGAAGGAAGTTTTTCAAATTATATGTGATTGTTAATCAGAATATTGTGTTAATTATATAGCTTTAATGTATAACATTAAATAGGACAGATTTTTTATCAAATAGAAGAGTTATTTCTTCTGTATTATTGAACTATAATTCACATACAAT
+
FFFFFFFFFFFFFFFFFFFFFF::F:FFF:FFFFFFFFFFF:FFFFFFFFFFFF,FFFFFFFFFFFFFF:FFFFFFFFFFFFFF:FFFFFFFFF:FFFFFFFFFFFFFFFFFFFFFFFFFFFFFFFFFFFFFFFFFFFFFFFFFFF:FFF
@A00738:647:H5NVNDSX7:2:1110:5674:11819 kraken:taxid|9606
CTGAATACTGCCATTGCTATGGCTATATCAATAGACCCCTCTGTCATATTAAATATTTCCTGGGTCACCCTTATAAAGTGAGATTCGATAACATAAGGGAAAGTTTCTTAGATGCATTCCATGTATTGTATTTGAAGATCTGGAGGACAA
+
FFFFFFFFFFFFFFFFFFFFFFFFFFFFFFFFFFFFFFFFFF:FFF:F,FFFFFFFFFFFFFFFFFFFFFFFF,FF,F,F,FFFFFFFFFFFFFFFF:FFFFFF,FFFFFFFFFFFFFFFF:FFFFFFFFFFFFFFFFFFFFFFFFFF:F
@A00738:647:H5NVNDSX7:2:1110:5782:15358 kraken:taxid|9606
GTGTGGCCATTAGACTTCAGAAATTAAATTATCACTCTTTGTCATTTTTAGGGGGAAAAAAAAAAAGAACTGCAAATGGCCTCACATGACTCAACAACTCAGGAGAGAACACATTTTCCAAACCAAGCCCATACAGTTGTCATCACTAAT
+
FFFFFFFF:FFFFFFFFFFFFFFFFFFFFFFFFFFFFFFFFFFFFFFFFFFFFFF:FFFFFFFFFF,:FFFFFFFFFFFFFFFFFFF:FF:FFFFFFFFFFFFFFFFFFFFFFFFFF:FFFFFFFFFFFF:FFFFF:FFFFFFFFF::FF
@A00738:647:H5NVNDSX7:2:1110:11767:16705 kraken:taxid|9606
AAATGCCCATCTAAGTGATTGTCTATCTACTCTGCCACACAGAGGCTACCATTGTTCCATTATTGCTTTCATTCTCATTTTTGCCTAAACTTCACATTCTCCAAATGTACTGAATATTAATTTCAGGTTGCAATCATTTGATCATTTTAA
+
FFFFFFFFFFFFFFFFFFFFFFFFFFFFFFFFFFFFFFFFFFFFFFFFFFFFFFFFFFFFFFFFFFFFFFFFFFFFFFFFFFFFFFFFFFFFFFFFFFFFFFFFFFFFFFFFFFFFFFFFFFFFFFFFFFFFFFFFFFFFFFFFFFFFFF
@A00738:647:H5NVNDSX7:2:1110:21269:19601 kraken:taxid|9606
TTTTACTTTTTTGAGTACTATTTTCCCTTTACAAAGTCCTGAGTCATTCTTAATCCTTTCTATTCTCTTTCAACGAGAGAATTCTATATATGCTTTCTTCATTATGTATCTAAGACTCATTTGTTTAGATCCTGTCTTCATCACTGTAGT
+
FFFFFFFFFFFFFFFFFFFFFFFFFFFFFFFFFFFFFFFFFFFFFFFFFFFFFFFFFFFFFFFFFFFFFFFFFFFFFFF:FFFFF,FFFFFFFFFFFFFFFFFFFFFFFFFFFFFFFFFFFF:FFFFF:FFFFFFFFFFFFFFFFFFF:F
@A00738:647:H5NVNDSX7:2:1110:21983:19961 kraken:taxid|9606
TTTTACTTTTTTGAGTACTATTTTCCCTTTACAAAGTCCTGAGTCATTCTTAATCCTTTCTATTCTCTTTCAACGAGAGAATTCTATATATGCTTTCTTCATTATGTATCTAAGACTCATTTGTTTAGATCCTGTCTTCATCACTGTAGT
+
FFFFF:FFFFFFFFFFFFFFFFFFFFFFFFFF:FFFFFFF:FFFFFFFFFFFFF:FFFFFFFFF,FFFFF:FFFFFFFFFFFFFFFFFFFF:FFFFFFFFFFFFFFFFFFFFFFFFFFFFFF::FFFFFFF:FFFFFF:FFFFFFFFFFF
@A00738:647:H5NVNDSX7:2:1110:30870:22106 kraken:taxid|9606
ATAAGAATTTTGATAAAACTCAGTATACTACTAAAGTGCCCAGTGCACATGAATGCCCACCCATGTTCACACATAAAATACTTTTAACTCCATTATCCAGAAAACACTACTGTTCATAGTTTGGTAGATTTGCTAGATATCCTTTTAGAC
+
FFFFFFFFFFFF:FFFFFFFFFFFFF::F:F:FFF:FFFFF,FFFFFFFFFFFFFFFFFFFFFFFFFFFFFFFFFFFFFFF,F,FFFFFFFFFFFFFFFFFFFFFFFFF,FFF:F,,FF,FFFF,FFF,:FFF:,FFF:FFFF,FFFFFF
@A00738:647:H5NVNDSX7:2:1110:13783:22388 kraken:taxid|9606
TACACCACCAAGATCCCCTTTACGGATTTGAGTGACTTGTCTCCACATGTGGGCATGTAATCAGCCATTTGGAAGGGCCTCAGCTAGAGAACCACCTCAGTTCTAGGTCATGCTTTTCCAGCAGAAGCCCACATCCAACGACTGATGGAG
+
FFFFFFFFFFFFFFFFFFFFFFFFFFFFFFFFFFFFFFFFFFFFFFFFFFFFFFFFFFFFFFFFFFFFFFFFFFFFFFFFFFFFFFFFFFFFFFFFFFFFFFFFFFFFFFFFFFFFFFFFFFFFFFFFFFFFFFFFFFFFFFFFFFFFFF
@A00738:647:H5NVNDSX7:2:1110:8440:25848 kraken:taxid|9606
AAATAAGCGATGGTTTTAAGTTTTCAAAGGCCATTCTAGCTCTGATTCCTTAAGTCAAATCACCTACAAGTTTTCTCAAGATTATTTAGGTTGTTTACAGAATTCATTTCCTTGGAATTATAGGATTGAAGTTCTCATTTTCCTGTCAAT
+
FFFFFFFFFFFFFFFFFFFFFFFFFFFFFFFFFFFFFFFFFFFFFFFFFF:FFFFFFFFFFFFFFFFFFFFFFFFFFFFFFFFFFFF:FFFFFFFFFF:FFFFFFFFFF:,FFFFFF:FFFFFFFFFF:FFFF:FFFFFFF,FFFFFFFF
@A00738:647:H5NVNDSX7:2:1110:25735:32283 kraken:taxid|9606
CTTTGGCCAAAGTCACCCAGCCATAATGGTGAAATCAAGATATTAATCTAAGTAAGTCCTCCTGCTCCAGAGTTGCTGGTTTCTCCATGAGGCTACACTTCCTCTCCGTAAAGCTACCTACGATGCCATGGGAGATCCAGGCGTCACTGG
+
,F:FFFFFFFFFFFFFFFFFFF:FFFFFFFFFFFFFFFFFFFF,FFFFFFFFFFFF:FFFFFFFFFFFFFFFFFFFFFFFF:FFFF::FFFFFFFFF:FFFFFF,FFFFFFFFFFFFF,FFFFFFFF,FFF,F,F:FFFFFFFFFFFFFF
@A00738:647:H5NVNDSX7:2:1110:29487:33332 kraken:taxid|9606
ATAAGAATTTTGATAAAACTCAGTATACTACTAAAGTGCCCAGTGCACATGAATGCCCACCCATGTTCACACATAAAATACTTTTAACTCCATTATCCAGAAAACACTACTGTTCATAGTTTGGTAGATTTGCTAGATATCCTTTTAGAC
+
FFFFFFFFFFFFFFFFFFFFFFFFFFFFFFFFFFFFFFFFFFFFFFFFFFFFFFFFFFF:FFFFFFFFFFFFFFFFFFFFFFFFFFFFFFFFFFFF::FFFFFFFFFFFFFFFF:F:FFF:FFFFFFFFFFFFFFFFFFFFF:FFFFFFF
@A00738:647:H5NVNDSX7:2:1110:3893:34663 kraken:taxid|9606
CCAGTGCTTGGCCAAGTGCCCTGTGTATAATAATGTGTTTTTCATTAAAGTAAAAAAGGATACTAATCCATAAAATAAAAGCAAATAGCATCTTTGAAAACAGCTGCTTTGATGACAAGTAACATGGAAGATTTGCACTGCATTGCACTA
+
FF:F:FFFFFFFFFFFFFFFFFFFFFFFFFFFFFFFFFFFFFF:FFFFFFFFFFFFFFFFFFFFFFFFFFFFFFFFFFFFFFFFFFFFFFFFFFFFFFFFFFFFFFFFFFFFFFFFFFFFFFFFFFFFFFFFFFFFFFFFFFFFFFFFFF
@A00738:647:H5NVNDSX7:2:1110:3613:35931 kraken:taxid|9606
CACAGTTTTGAACCTAACTGTGTAACAATCACATGGAAGAGAGAAGAGAATTAATCCAAGTAGCTTTTGAACCCAAGAACCTTGAGTATACACCATCAATCTGAAAACACAAAGAGCTAAAAAAAATTAAATTAAATTAAATTCTACTTA
+
FFFFF,FFFFFFF,:FFFF::FF:FFFFFFFFFFFFFFFFFFFFFFFF:FFFFFFFF:FF,FFFF:F,:FFFFFFFFFFF:F,FFFFFFFFFF:F,FF:FFFFFFFF,FFFFFFF,,F,FFFFFFFF:FFF,,FFFFFFFFFF:FFF,:F
@A00738:647:H5NVNDSX7:2:1111:19705:3677 kraken:taxid|9606
ATTACCATCAGCCACTAGTCTGTATTTATGTACATTCTGCAATGCTTCAATAAAAACTGACAAATCAGGTTTGAAGTGAGTCTTAGGACTTTGCAAAGGCATGTGGAGTATGAAATCTTAGATGTCTCAAATGCATCTAAGATTTTGTAC
+
FFFFFFFFFFFFFFFFFFFFFFFFFFFFFFFFFFFFFFFFFFFFFFFFFFFFFFFFFFFFFFFFFFFFFFFFFFFFFFFFFF,FFFF:FFFFFFFFFFFFF:FFFFFFFF:FFFFFFFFFFFFFFFFFFFFFFFFFFFFFFFFFFFFFFF
@A00738:647:H5NVNDSX7:2:1111:10474:4257 kraken:taxid|9606
CCAGAATAACCACGTATCTCTAAAACCATATGAAAATAAGTGATGTGCTAACGACATTAACAAGTAAGAGAGTGCCAGGAATCCAAAGCACAATGGGGGAGATCCCCATCTTGATACCTAACCAATCATGTGCAGTTTAGTTTTAAAGAT
+
FFFFFFFFFFFFFFFFFFFFFFFFFFFFFFFFFFF:FFFFFFFFFFFFFFFF,FFFF,FFFFFFFF,:FFFFFFFFFFFF:FFFFFFFFFFFFFF,FFFFFFFFFFFFF,FFFFFFFFFFFFFFFFFFFFFFFFFFFFFFFF:FFFFFF:
@A00738:647:H5NVNDSX7:2:1111:2636:4272 kraken:taxid|9606
GAAATGCTGCCAGACACTCAGATTCCTCACTTACCTTCTACCCAGTGGTGGAAAGAATCGTGATCCAGGCAGATGTGGGTTCCTTCTCCACAGCTCACTGGCCGTGATCTTGGCTGAATGGTTGAACACTGTGGAGACCAATGTCCCTCA
+
FFFFFFFFFFFFFFFFFFFFFFFFFFFFFFFFFFFFFFFFFFFFFFFFFFFFFFFF,FFFFFFFFFFFFFFFFFF:FFFFFFFFFFFFFFFFFFFFFFFFFFFFFFFFFFFFFFFFFFFFFFFFFFFFFFFFFFFFFFFFFFFFFFFFFF
@A00738:647:H5NVNDSX7:2:1111:26720:9064 kraken:taxid|9606
AAAATATCTGTCTCCCAATTGAAGAAACTTTACTTGATCTAAGGTAGAATAAATAAAAATAAATTCCCAACAATATGATTATAGGGAAACCATAGGAGATCTAAAAGCAGCTAATGAGAAAAGATAATTCACTTAAAAAGAGATAACAAT
+
FFFFFFFFFFFFFF:FFFFFFFFFFFFFFFFFFFFFFFFFFFFFFFFFFFFFFFFFFFFFFFFFFFFFFFFFFFFFFFFFFFFFFFFFFF:FFFFFFFFFFFFF:FFFFFFFFFFFFFFFFFFFFFFFFFFFFFFFFFFFFFFFFFFFFF
@A00738:647:H5NVNDSX7:2:1111:30065:13761 kraken:taxid|9606
AATGCAGGATTATGTGAAATGAAACTAGAAAAATAGAAATGAGAAATATTATACAGCTCTTTAAATGACAAGCAAATGACTATCTTATAGGTATTGGGGGGATCCAGAAGCTTATGCGTAGGTAGTAGACATGTTTGGAGGCACAGGCTA
+
F:FFFFFFFFFFFFFFFFFFFFFFFFF:FFFFFFFFFF:FFFFFFFFFFFFFFFFFFFFFFFFFFFFFFF,FFFFFF,FFFFFFFF:FFFFFFFFFF,FFFFFFFFFFFFFFFFFFFF:FFFFFFFFFFFFFFFFFFFFFFFFFFFFFFF
@A00738:647:H5NVNDSX7:2:1111:28501:13996 kraken:taxid|9606
TAGTTCTCCTCCTCACATCCCCAAAAATGCCTAATCAATATTCTTATTTCTCTTCTTCCACAGTCCTTCAAACATGGTAGGCTCTCAATGTTAGTCTCTGTATCTTCTGTCTTTACTTGTATTCTGCTTGAGTGGTTTCTTCCACACCTG
+
FFFFFFFFFFFFFFFF::FFFFFFFFF:FFFF:FFFFFFFFFFFFFFFFFFFFFFFFFFFF:FFFFFFFFFFFFFFFFFFFFFFFF:F:FFFFFFFFFFFF,F:FFFF:FFFFFFFF,FFFFFFFFFFFFFFFFFFFFFFFF:FFFFFFF
@A00738:647:H5NVNDSX7:2:1111:1696:15702 kraken:taxid|9606
GAGATGTCATATAGCTCTCATCGAAATCAGAGTGCAAATGAGAGCAATTGAGCCTCTGTTAAGTGGATATGAAAGTGTGTTGCTCTCTCTCCGCAAGGGAATTTAAATGACTCATTGTCTTTGCCTAATAGTCTAGCACTATATATTTCC
+
F::FFFFFFFFFFFFFFF,FF,FFFFFFFFFFFF:FFF,FFF:FFFFFFFFFFFF:FFFFFFFFFFFFFFFFFF,FFFFFFFFFFFFFFFFFFFFFFFFFFFFFFF:FFFFFFFFFFFFFFFFFFFFFFFFFF:F,FFFFFFFFFFFF,:
@A00738:647:H5NVNDSX7:2:1111:4490:20008 kraken:taxid|9606
AGAGCATTTAACATTGCACAGATTAAAAGTACAGTTCTTTAAAACACTGAATGTCTTCACAGACAATGTTGTGAGATTTAGCCAAGATGGAGAAAAGGGCAGTTTTTCCATGCTGCTTATATTGAGTATTAAATGGAGATATGGCTATGA
+
FFFFFFFFFFFFFFFFFFFFFFFFFFFFFFFFFFFFFFFFFFFFFFFFFFFFFFFFFFFFFFFFFFFFFF,FFFFFFFFFF:FFFFFFFFFFFFFFFF:FFFFFFFFFFFFFFFFFF:F,FFFFFFFFFFFFFFFFFFFFFFF:FFFFFF
@A00738:647:H5NVNDSX7:2:1111:10248:21433 kraken:taxid|9606
GTATATAATTTTCTGCTTAAACATTGGTAAATTTCAACATTTGGTAGATTTTTCTGCTTAAATGTTTGGTAGATTTGTTCTTATATATTCCTGGATTTTTTTCTTTGTGAAAAGACTGTTGAATAAAAATTCAATATCTTGTATAGATAT
+
FFFFFFFFFFFFFFFFFFFFFFF:FFFFFFFFFFFFFFFFFFFFFFFFFFFFFFFFFFFFF:FFFFFFFFFFFFFFFFF:FF:FFFFFFF:FFFFFFFFFFFFFFFFFFFFF:FF:FFFFFFFFFF,FFFFFFFFFFF:FFFFFFFFFFF
@A00738:647:H5NVNDSX7:2:1111:6822:28432 kraken:taxid|9606
TAATATGAAATAAAGGACAAAAGAGACATTACAGAAAGAAATATTTTATGGCCAATATAATAGTGTATCAAACCACTTTTAGAATAACTAAGCATTTCTGTTAAAAACATGAAAGGTCAAACAGCATATCTTATAATGCAGAAAGAAATC
+
FFFFFFFFFFF:FFFFFFFFFFFFFFFFFFFFFFFFFFFFFFFFFFFF:FFFFFFFFFFFFFFFFFFFFFFFFFFFF,FFFFFFFFFF:FFFFFFFFFFFFFFFFFFFFFFFF:FFFFFFFFFFFFFFFF:FFFFFFFFFFFFFFFFFFF
@A00738:647:H5NVNDSX7:2:1111:7283:29888 kraken:taxid|9606
TAATATGAAATAAAGGACAAAAGAGACATTACAGAAAGAAATATTTTATGGCCAATATAATAGTGTATCAAACCACTTTTAGAATAACTAAGCATTTCTGTTAAAAACATGAAAGGTCAAACAGCATATCTTATAATGCAGAAAGAAATC
+
FFFFFFFFFFFFFFFFFF,FFFFFFFFFFFFFFFFFFF:FFFF:FFFFFFFFFFFFFFFFFFFFFFFFFFFFFFFFFFFFFFFFFFFFFFFFFFFFFFFFFFFFF:FFFFFFFFFFFFFFFFFFFFFFFF:FFFFFFFFFFF:FFFFFFF
@A00738:647:H5NVNDSX7:2:1111:7148:33442 kraken:taxid|9606
AATTTAAAAATGTTAAAAGTGTTTATCAAATGACTGCTAAGTTACCTGTTTTGCTATCTGCCAGGAGGTCTAGATGAAAGATTTGATTTCTTGTCAAGGAAAAGTGCTATGCTTCCACTGATTATAAAGTCTTTTGTAGATAATAGACAT
+
FFF:FFFFFFFFFF:FFFFFFFFFFFFFFFF:FFFFFFFFFFFFFF:FFFFF,FFFFFFF:FFFFFFF:FFFFF::FFFFFFFFFFFFFFFFFFFFFFFFFFFFFFFFFFFFFFFFFFFFFFFFFFFFFFFFFFFFFFFFFFFFFFFFFF
@A00738:647:H5NVNDSX7:2:1111:31756:33536 kraken:taxid|9606
ATGGATATTTTACAAGGAGCATCTTTTAGCAGGCTTTGTAAGCAGTTTGGTGCCTGCATTCTTGTTCTGACTTTGTTCATCCATCTCTCTTGGCAGCACAAATCAGGGACAAGGAATCCCTCGTCTCCTCCTGCAGAAATGTCAGGTTTG
+
FFFFFFFFFFFFFFFFFFFFFFFFFFFFFFFFFFFFFFFFFFFFFFFF:FFFFFFFFFFFFFF:FFFFFFFFFFFFFFFFFFFFFFFFFFFFFFFFFFFFFFFFFFFFFFFFFFFFFFFFFFFFFFFFFFFFFFFFFFFFFFFFFFFF:F
@A00738:647:H5NVNDSX7:2:1111:26087:36276 kraken:taxid|9606
ATATGGCCAAAGCCAGAATGTGGGTGGTAGAATATTTCCTACTATAAACCCAATGAAACCTGGAGATTAATTGTAAGTAGGTGACATAATATTCAGAAAACCTCAGCCCCTGATGTGTGATAACACTGTATTCATTGTACAGCAAAGACA
+
FFFFFFFFFFFFFFFF:FFFFFFFFFFFFFFFFFFF:FFFFFFFFFF:FFFFFFFFFFF:FFFFFFFFFFFF:FFFFFFF:FFFFFFFFFFFFFFFFFFFF,FFFFF:FFFFFFFFFFFFFFFFFFFFFFFFFFFFFFFFFFFFFF:FFF
@A00738:647:H5NVNDSX7:2:1111:18150:36683 kraken:taxid|9606
AGAATATTTCTGGGAATATTAAGAAGGGGTCACAAGGCAGACTCAGGGGTTGGGTTTTGTGTGTAACCATGGTATGGAATCCACACGCAGTCCATGTTGCTAGCTCCGGTTTTGGAGGCTGAGAGGTGACTAAGTCAGGCGTTCAACCTA
+
:FFFFFFFFFFFFFFF:FFFFFFFFFFFFFFFFFFFFFFF:FF:FF:FFFFFFFFFFFFFFFFFFFFFFFFFFFFFFFFFFFFFFFFFFFFFFFFFFFFFFFFFFF:FFFFFFFFFFFFFFFFFFFFFF:FF:FFFFFFFFFFFFFFFFF
@A00738:647:H5NVNDSX7:2:1112:5041:6809 kraken:taxid|9606
GCCATGGAGAGTTTCCTGGAGCACAGTTTGGAGATATACCTAACTATAAAGAAGGAAGAGATGAAGGAAGCAAGGGGAGGAGGAAGAAAAGAGGAAGAAGAAAAAGCAAACATGCAGACGCTGAGTTAAATCCAACATGGGCAAGTAAAA
+
FFFFFFFFFFFFFFFFFFFFFFFFFFFFFFFFFFFFFFFFFFFFFFFFFFFFFFFFFFFFFFFFFFFFFFFFFFFFFFFFFFFFFFFFFFFFFFFFFFFFFFFFFFFFFFFFFFFFFFFFFFFFFFFFFFFFFFFFFFFFFFFFFFFFFF
@A00738:647:H5NVNDSX7:2:1112:17065:9909 kraken:taxid|9606
ATAGGGCATCATTGCTCCCTTCCGTTATAGAATGAGGCTACCTTTGCTCTATTGCTGTACGTTTCCAACTACATTTTCAGGGCTTATTCATTCATGCCATAAGTAAATATAGTGAAACTTAAAGCATTGATTATGTACCATGGAGAAAAG
+
FFFFFFFFFFFFFFFFFFFFFFFFFFFFFFFFFFFFFFFFFFFFFFFFFFFFFFFFFFFFFFFFFFFFFFFFFFFFFFFFFFFFFFFFFFFFFFFFFFFFFFFFFFFFFFFFFFFFFFFFFFFFFFFFFFFFFFFFFFFFFFFFF:FFFF
@A00738:647:H5NVNDSX7:2:1112:31340:10520 kraken:taxid|9606
TGTCTTGCAGAACACTTGCAGCATCAAAGTTGGAGGCTTAGAGATGGTAAAGACTGATGTGGGTTCCTCTCTGTCCTCAGGGGTTCCACCTTGTGTTTGTGGGTTCCAGTTTGTCTTAGCTTTTACCAACTTCATACCCATCTTCCCTTT
+
FFFFFFFFFFFFFFFFFFFFFFFFFFFFFFFFFFFFFFFFFFFFFFFF:FFFFFFFFFFFFFFFFFFFFFFFFFFFFFFFFFFFFFFFFFFFFFF:FFFFFFFFFFFFFFFFFF:FFFFFFFFFFFFF:FFFFFFFFFFFFFFFFFF:FF
@A00738:647:H5NVNDSX7:2:1112:5086:11397 kraken:taxid|9606
AGCATCTTCATGTTTTTCTCGCATGTGAGAGAAGAAAGAATGTTTATTACTATGTGATAGGATCTATTATTATTTAAAATCAAAGTTCCTTAAGGTTGTAGTGTTAAATATTGCAACAGGAACTGCTTAAAGTCATTTTGTTAAAATCAG
+
FFFFFFFFFFFFFFFFFFFFFFF,FFFFFFFFFFFFFFFFFFFFFFFFFFFFFFFFFFFFFFFFFFFFFFFFFFFFFFFFFFFFFFFFFFFFF:FFFFF,FFFFFFFFFFFFFFFFFFFFFFFFFFF:FFFFFFFFFFFFFFFFFFFFFF
@A00738:647:H5NVNDSX7:2:1112:15772:18630 kraken:taxid|9606
TATAGAATGCGGTTATTTTGATGTACTAAATATGGAATAAAAAGTTATGATTCTAAATTCCTGACACTATGAAGGACAAAAAAAGTTAGAACACATCCTCTTTGCCAGATGTCTAGCACAGTAAGCCAAGGTGTTGCTTGATAAAATATT
+
FFFFFFFFFFFFFFFFFFFFFFFFFFFFFFFFFFFFFFFFFFFFFFFFFFFFFFFFFFFFFFFFFFFFFFFFFFFFFFFFFFFFFFFFFFFFFFFFFFFFFFFFFFFFFFFFFFFF:FFFFFFFFFFFFFFFFFFFFFFFFFFFFFFFFF
@A00738:647:H5NVNDSX7:2:1112:6858:18756 kraken:taxid|9606
AATAACAAAAATAAAAAGAGGTCATACACATTTCAGTACGTGTCAACTATATATGCATGCCTTTTGTTTCTTTACTATAGATCTCATTTCCATGTAAATGCACAGGAACTGTTCAAACATAAAATAATTTAAATATTTTATTCCTAGACC
+
FFFFFFFFFFFFFFFFFFFFFFFFF:FFFFFFFFFFFFFFFFFFFFFFFFF:,FFFFFFFFFFFFFFFFFFFF:FFFFFFFFFFFFFFFFFFFFFF:FFFFFF:FFFFFFFFFFFF:FFFFFFFFFFFFFFFFFFFFFFFFFF:FFFFFF
@A00738:647:H5NVNDSX7:2:1112:22941:19930 kraken:taxid|9606
CTTTTATTTTATTTTTTGTCTTAAGGTGCGTTGAATAGAGCATTTTTACTTGAAACTAAGAAAGCTAAGTGATATAGCTGTTTACCAGGTATATCCTCCTGAATCTGAATTTTGAAGATGTCTCTATAATGTTATCTTCTTCCCAGTCTT
+
FFFFFF:FF:FFFFFFFFF:FFFF:FFFFFFFFFFFFFFFFFFFFFFFFFFF:FFFFFF:FFFFFFFFF:FFFFFFFFFFFFFFFFFFFFFFFFFFFFFFFFFFFFFFFFFF:F:FFFFFFFFFFFFFFFF:FFFFFFFFFFFFFFFFFF
@A00738:647:H5NVNDSX7:2:1112:21802:23312 kraken:taxid|9606
CTTTTAGTTTATTTATTTTCTTAAGGAGCGTTGAATAGAGCAATTTTAATTGAAACTAAGAAAGCTAAGTGAAATAGCTGTTTACCAGGTATATACTCCTGAATCTGAATTTTGAAGATGTCTCTAAAATGTTATCTTCTTCCCAGTCTA
+
FFF:FF,,F,,,F,,,:,F,F,FFFF,,F::F,FFFF:F,F:,FF:,F,F,F:FFFFF:,FFF::F:F,FFF,FFFF:FFFFFF:F::FFF,FFFFFFFF,FFFF,,:FF,,:,:FFFFF,F:FFF,:F:,FFFFF,F,,,:FFFFFF:,
@A00738:647:H5NVNDSX7:2:1112:4508:24298 kraken:taxid|9606
GTAACAATTTATCAGAATTGATGTGGTTGTTATAGTAGCTGATGAGAAACAGTGATGATGAGACTCCAGAAAACCTCAGTACCTTTACATTTGGTTGACCTTTGTGGCCTGTTTTCAATTCACAGAGTATGAAAAAGTTAGCTCTAAATA
+
FFFFFFFFFFFFFFFF:FFFFFFFFFFFFF,FFFFFFFFFFFFFFFFFFFFFFFFFFFFFFFFFFFFFFFFFFFFFFFFFFFFFFFFFF:FFF,FFFFFFF:FFFFFF:FFFFFFFFFFFFF,FFFFFFFFFFFFFFFFF,FF,FFFFFF
@A00738:647:H5NVNDSX7:2:1112:9028:30311 kraken:taxid|9606
AATTGCAAATTTATATGCCCCTTAAACAGTTTCAAAATATATAAGGTAGAAACCTATCAAACATATCAAACTAAAAGGAGAAACAGACAAATTCACAATAACATTTAGAAACACTACAACCCTCTCTAAGCAATTGAAAACAACTAGATT
+
FFFFFFFFFFFFFFFFFFFFFFFFFFFFFFFFFFFFFFFFFFFFFFFFF:FFFFFFFFFF:FFFFFFFFFFFFFFFFFF:FFF:FFFFFFFFFFFFFFFF:FFFFFFFFFFFFFFFFFFFFFFFFFFFFFFF:FFF:,FFF:FFF:FFFF
@A00738:647:H5NVNDSX7:2:1112:28556:34538 kraken:taxid|9606
AGCCTTTTGTTTTCTTATTTTCTCTAGTAGTGTACTGTATAAATCTGATAATCATTGAGAATATAAATACGATTATTGCAACAACCCAAACTGTAACATACATAGAGTTACTTAACCATAATGCATTACTCTGAACAAGTTCCATGTGAA
+
FFFFFFFFFFFF:FFFFFFFFFFFFFFFFFF:FFF:FFFFFFFFFFFFFFFFFFFFFFFFFFFFFFFFFFFFFFFFF:FFF:FFF:FFFFFFFFFFFFFFFFFFFFFFFFFFFF:FFFFFFFFFFFFFFFFFFFFFFFFFFFFFFFFFFF
@A00738:647:H5NVNDSX7:2:1113:23791:3176 kraken:taxid|9606
CATTGAAAATGAAAGCAGTTTAGACACTGTCAAAAAGAGAATTACCAAATTAAAAGCTAGATTTGAGTAAATAACTCTTAAAACAACATAAAGACATAAGATTGAAAATAAAGAGATTAAAAGACTTGAAGAACAGAATGAGATCTACCA
+
FF:FFFFFFFFFFFFFFFFFFFFFFFFFFFFFFFF:FFFF::FFFFFFFFFFF:F:F,FFFFFFFFFFFFFFFFFFFFFFFFF:FFFFFFFFFFFFFFFFFFFFFFFFFFFFFFFF:FFFFFFFFFFFFFFF,FF,FFF:FFFFFFFFFF
@A00738:647:H5NVNDSX7:2:1113:1479:4648 kraken:taxid|9606
GGGGCTCCCTTCCCACTGTAGCCCCACACAGGCCTGCCTGGCTCCCCATGGTCCTCTAAAACAAAACAAATGTGGTGCTCATGGGGACCAGGCCTCTTGCTGCAGGTATTTTGGCCCCACCTCCTAAGACTTCCCCTTGAGGAAGGCCCA
+
FFFFFFFFFFFFFFFFFFFFFFFFFFFFFFFFFFFFFFFFFFFFFFFFFFFFFFFFFFFFFFFFFFFFFFFFFFFFFFFFFFFFFFFFFFFFFFFF,:FF:FFFFFF,FFFFFFFFF:FFFFFFFFFFFFFFFFFF:FFFFFFFFFF:FF
@A00738:647:H5NVNDSX7:2:1113:3875:11083 kraken:taxid|9606
GTTCTGCAGGCAGGAAAAGAGAGGAGTTGGAGAGCGAGCCCACAGCCCCTACTCCTGGGGCCCGGTGCGGTCACGACTTGTCGTCTTATCAATCCCTGCGGGGTTCAAAGCTGACACGTGCCACTGAAGGCGCCGCGCCACTCCATGCTG
+
F::F:FFFFF:,FFFFFF,FFFFFF:,FFFFFFF:FFFF:,FFF:FFFF,FFFFFFF,F,FF,FFFFF::FFFFFFFFF,:FFFFF:FFFFF,F::F,F,:F,FFFFF,FFF,FFFF:,FFFFFF:F:::FFFFFFFFFFFFFFFFFF,:
@A00738:647:H5NVNDSX7:2:1113:7527:13964 kraken:taxid|9606
AATTAATATCTGATATTTAAATAAAGGACGAAATGTTCACTTATTTACTACAAACTTTAAGGATTTAAATTATTGAAATAAAAATTATCTTCCTATTAATGAACATGTGTTTATGTTAAAATTGTTTATGTTGCTGAACTTATTTGTCTG
+
FFFFFFFFF:FFFFFFFFFFFFFFFFFF,FFFFFFFFFFFFF,FFFFFFFFFFFFFFFFFFFFFFFFFFFFFFFFFFFFFFFF:FFFFFFFFF:FF,FFFFFFFFFFF:FFFFF,FFFFFFFFFFFF:F,F,,:F::FFFFFFFF,FFFF
@A00738:647:H5NVNDSX7:2:1113:7518:13980 kraken:taxid|9606
AATTAATATCTGATATTTAAATAAAGGAAGAAATGTTCACTTATTTACTACAAACTTTAAGGATTTAAATTATTGAAATAAAAATTATCTTCCTATTAATGAACATGTGTTTATTTTAAAATTGTTTATGTTGCTGAACTTATTTGTCTG
+
FFFFFFFFFF,F,FFFFFFFFFFFFFFFFFFFFFFFFFFF:FFFFFF:FFFFFFFFFFFFFFFFFFFFFF:FF:::FFFFFFFFFFFFFFFFFFF,FFFFFFFFFFFFFF,FFFFFFFF,FFF:FFF:FFFFFFFFFF,FF,F:FFFFFF
@A00738:647:H5NVNDSX7:2:1113:17644:14199 kraken:taxid|9606
AGAAATTACAAAGCAAACGAGTTGTAAAAAGATGTTTTATATTATCTTTCCTTTAGTACTTTGCTTTCGTATTGTTATGGATCTTTTACAAGCATAATTTTCTGTAATCTCTTGTGTTATTGTTGAAGTGATATTTAAAGCATCCACACA
+
FFFFFFFFFFFFFFFFFFFFFFFFFFFFFFFFFFFFF,FFFFF:FFFFFFFFFFFFFFFFFFFFFFFFF:F,FFFF:FFFFFFFFFFFFFFFFFFFFFF:FFFFFFFFFFFFFFFFFFFFFFFFFFFFFFFFFFFFFFFFFFFFFFFFFF
@A00738:647:H5NVNDSX7:2:1113:27462:17049 kraken:taxid|9606
CTTTCCTTGCCAGTTCAAAGGATGGAGACCAACTCAAAGCCAATTTCTATGGAGCCTTGTGCCGATCTAGGCCATTGAAGAAAAGCTGATCATTTAAAAAGCACTCAGCTGCAAGTGGATTTCAACTCAGATTCTAGCTTCTAGCATGAA
+
FFFFFFFFFFFFFFFFFFFFFFFFFFFFFFFFFFFFFFFFFFFFFFFFFFFFFFFFFFFFFFFFFFFFFFFFFFFFFFFF:FFFFFFFFFFFFFFFFFF:FFFFFFFFFFFFFFFFFFFFFFFFFFFFFFFFFFFFFFFFFFFFFFFFFF
@A00738:647:H5NVNDSX7:2:1113:26467:20243 kraken:taxid|9606
AAATGTGGAAATGCTTGTCTTCTTCCTTATCTAAGTAGATAGGTTTCAATCTTTCACCTTTAAATATGATGGTAGCTGTGGGTTTTCCACAAATGCCCTTTATTATGTTGAGGAAGCTTCTTTTAATTTTCAGACTTCCCATTGTTTTTA
+
FFFFFF:FFFFFFFFFFFFFFFFFFFFFFFFFFF:FFFFFFFFFFFFFFFFFFFFFFFFFFFFFFFFFFFFFFFFFF:FFFFFFFFFFFFFFFFFF::F:FFFF:F:FFFF,FFFF:FFFFF::FFFFFFFFFFFFFFF:F,FFF:,FFF
@A00738:647:H5NVNDSX7:2:1113:12635:26976 kraken:taxid|9606
CATAGGAGTACTGTCCAGCAATAAAAAGGAATGAATTGATAAACACAACATGGGTGAAACACAAAAACATGCTGAATGAAAGAAGGCTTATACAAAAGAGTACATACTATTTGATTTCATTTATAGCAAGCTCTACAACAGATGATTCTC
+
FFFFFFFFFFFFFFFFFFFF,FFFFFFFFF:FFFFFFFFFFFFFFFFFFFFFFFFFF,FFFFFFFFFFFFFFFFFFFFFFFFFFFFFFFFFFFFFFFFFFFFFFFFFF:FFFFFFFFFFFFFFFF,FFF,FFFFFFFFFF:FFFFFF:FF
@A00738:647:H5NVNDSX7:2:1113:19470:27853 kraken:taxid|9606
CACATATTTTGGGTCCTGTCTCTTTGTAATATGCAACATTGGTTTGGGTTAATAACTCAAGAAAGCCTCTAAATATTTCACAGCTGACAGTCCTGATGAAAACTTAACTCATAGCAAAGTTGTTTTTTATTTATGGGCTTCTAGGGGCAT
+
FFFFFFF:FFFFFFFFFFFFFFFFFFFFFFFFFFFFFFFFFF,FFFFFFFFFFFFFFFFFFFFFFFFFFFFFFFFFFFFFFFFFFFFFFFFFFFFFFFFFFFFFFFFFFFFFFFFFFFFFFFFFFFFFFFFFFFFFFFFFFFFF:FFFFF
@A00738:647:H5NVNDSX7:2:1113:11903:28181 kraken:taxid|9606
CATAGGAGTACTGTCCAGCAATAAAAAGGAATGAATTGATAAACACAACATGGGTGAAACACAAAAACATGCTGAATGAAAGAAGGCTTATACAAAAGAGTACATACTATTTGATTTCATTTATAGCAAGCTCTACAACAGATGATTCTC
+
FF,FFFFFF,FFFFFFFFFFFFFFFFFFFFFFFFFFFFFFFFFFFFF,FFFFFFFFFFFFFFFFFFFFFFFFFFFFFFFFFFF:FFFFFFFFFFF:FFFFFFFFFFFF,FFFFFFFFFFFFFFFFFFFFFFFFFFFFFFFFFFFFFFFFF
@A00738:647:H5NVNDSX7:2:1113:5990:30467 kraken:taxid|9606
TTAGATTTACTGCTGAGTGGGCTTGGGAACTGCATGGGAAAGGAAGAAAATAAAGCATGGTTGAGAAGGGGGAGGTGAAATTGTGGGGCTGTTGCAGTAGAAGATTTGACCAACCCACAAGAAGTTCTTTAGCTAGGGTGGCCTCTAGAG
+
FFFFFFFFFFFFFFFFFFFFFFFFFFFFFFFFFF,FFFFFFFFFFFFFFFFFFFFFFFFFFFFFFFFFFFFFFFF:FFFFFFFFF:FFFFF:FFFFFFFFFFFFFFFFFFFFFFFFFFF:FFFFFFFFFFFFFFFFFFFFFFFFFF,FFF
@A00738:647:H5NVNDSX7:2:1113:27706:33285 kraken:taxid|9606
TTGCATATCTGAGAAGCAGCCCCTCAGTGACTTCATTGGCTTTAACATTGCTAAATGTAACATCTTCCTCACCATTCATTCTCCCCTTCCACTGTACTGACAGAACTTTGATGTTTCTCGGGGCAGCTAAAAACACGTATCTCTCGAGAC
+
FFFFFFFFFFFFFFFFFFFFFFFFFFFFFFFFFFFFFFFFFFFFFFFFFFFFFFFFFFFFFFFFFFFFFFFFFFFFFFFFFFFFFFFFFFFFFFFFFFFFFFFFFFFFFFFFFFFFFFFFFFFFFFFFFFFF:FFFFFFFFFFFFFFFFF
@A00738:647:H5NVNDSX7:2:1113:21432:35070 kraken:taxid|9606
CTGGATGGTGCCCACCTATGTTAGTGAGGGCAGATCTTTACTCATTCTACAATTTGAACGTTCATCTTTTCCAAAAACACCTTTACAAACACACCCAGAAATGATGTTTTGCCAGCTCTCCACACATCTTTTAACCCAGTCAAATTGACA
+
FFFFFFFFFFFFFF:,,FFF,FFFFFFFFFFFF::F:FFFFFF:FFFFF:FFFFFFFFFFFFFFFFFFFFFFFFFFFFFFFFFFFFFFFFFFFF:FFFFFFF:FFF:FFFFFFFFFFFFFFFFFFFFFF,:FFFFFFFFFFFFFFFFF:F
@A00738:647:H5NVNDSX7:2:1113:27968:35869 kraken:taxid|9606
TTGCATATCTGAGAAGCAGCCCCTCAGTGACTTCATTGGCTTTAACATTGCTAAATGTAACATCTTCCTCACCATTCATTCTCCCCTTCCACTGTACTGACAGAACTTTGATGTTTCTCGGGGCAGCTAAAAACACGTATCTCTCGAGAC
+
FFFFFFFFFFFFFFFFFFFFFFFFFFFFFFFFFFFFFFFFFFFFFFFFFFFFFFFFFFFFFFFFFFFFFFFFFFFFFFFFFFFFFF:FFFFFFFFFFFFFFFFFFFFFFFFFFFFFFFFFFFFFFFFFFFFFFFFFFF:FFFFFFFFFFF
@A00738:647:H5NVNDSX7:2:1114:29658:4852 kraken:taxid|9606
CGAAGAGTGCCCCAGTGGACATGTGTCTGGTCTGAGGATCCGTTCATGACTACCTTGGCCCAGTGGGATGGTCTTTCCTCAACCTGTTTTGCTGAGACCCCTTTTCTGGAGGTCACCTATTCGCTAATGTGCCAGTCGTTTGTCTGTTTG
+
FFFFFFFFFFFFFFFFFFFFFFFFFFFFFFFFFFFFFFFFFFFFFFFFFFFFFFFFFFFFFFFFFFFFFFFFFFFFFFFFFFFFFFFFFFFFFFFFFFFFFFFFFFFFFFFFFFFFFFFFFFFFFFFFFFFFF,FFFFFFFFFFFFFFFF
@A00738:647:H5NVNDSX7:2:1114:8865:6887 kraken:taxid|9606
CATCTATTTCTTTCTAAGCAATTCAAATGACAACCTCTTCCTACAATGGCAGCCTGTCTGGTAGATACTGTTGTAAAACAATACAGATCTTTTTCTTCTTTACTCAGAAAAACTAATGTCTTTTGTGGTCAAAAGAAAATGAGTAGCAGC
+
FFFFFFFFFFFFFFFFFFFFFFFFFFFFFFFFFFFFFFFFFFFFFFFFFFFFFFFFFFFFFFFFFFFFFFFFF:FFFFFFFFF:FFFFF:F:FFFFFFFFFFFFFFFFF:FFFFFFFFFFFFFF:FFFFFFFFF:FFFFFFFFFF:FFF,
@A00738:647:H5NVNDSX7:2:1114:31873:7404 kraken:taxid|9606
TTTGAATTTTACATTTATGTCTATTACTCTTTTGAGATAATTTTTGTGAATAGTGTAATGCATATGTCTAGGTACATTATTGATCATATGGAGTTCTATGTTGATCATATGGAGTTGAGAAAGAAACATTTGTTGAAAATACTATCCATT
+
FFFFFFFFFFFFFFFFFFFFFFFFFFFFFFFFFFF:FFFFFFFFFFFFFFFF,FFFFFFFFFFFF:FFFFFFFFFFFFFFFFFFFFFFFF:FFFFFFFFFFFFF:FFFF:FFFF:FFFF::FF:FFFFF:FFFF::FFF,F:FFFFF:,F
@A00738:647:H5NVNDSX7:2:1114:11930:7623 kraken:taxid|9606
GAACCAATACTTATTAACAAATTCTTTATCAGTCAGAGTACAATTAAAGAGGCAGAACCCTTAACACAATTTGACCATAAGCAATTGTGGGAGCTGGTTGATCAGTTTGTGTAACACTTTTGTCTTCTAGCTGAAGCCCATGAGGAAGAG
+
:FFFFFFFFFFFFFF:FFFFFFF,FFFFFFFFFFFFFFFFFFFFFF,FFFFFFFFFFFFFFFFFFFFF:FFFFF:FFFFFFFFFFFFFFFFFFFFFFFFF:FFFFFFFFFFFFFFFFFFFF,FFFFFFFFFFFFFF:FFFFFFF:FFFFF
@A00738:647:H5NVNDSX7:2:1114:30734:8061 kraken:taxid|9606
TTTGAATTTTACATTTATGTCTATTACTCTTTTGAGATAATTTTTGTGAATAGTGTAATGCATATGTCTAGGTACATTATTGATCATATGGAGTTCTATGTTGATCATATGGAGTTGAGAAAGAAACATTTGTTGAAAATACTATCCATT
+
FFFFFFFFFFFFFFFFFF:FFFFFFF:FFFFFFFFFFFFFFFFFFFFFFFFFFFFFFFFFFFFFFFFFFFFFFFFFF:FFFFFFFFFFFFFFFFFFFFFFFFFFFFFFFFFFFFFFFFFFFFFFFFFFFFFFFFFFFFFFFFFFFFFF,F
@A00738:647:H5NVNDSX7:2:1114:21558:10269 kraken:taxid|9606
GAGGCCCTGTAGGTGGGGACGCAGCGGTTCCTTGGGAGGGTGGGCCGGGTCACTGCCCCTGCCAGTCCGGAGTGGTGCACATGTGGACTCTGAGTCTCAGGCATATCGCTTTCTGTTGCAATCCTCATCTGAATCACACTTACGCTAGGG
+
FFFFFFFFFFFFFFFFFFFF:FFFFFFFFFFFFFFFFFFFFFFFFFFFFFFFFFFFFFFFFFFFFFFFFFFFFFFFFFFFFFFFFFFFFFFFFFFFFFFFFFFFFFFFFFFFFFFFF:FFFFFFFFFFFFFFFFFFFFFFFFFFFFFF:F
@A00738:647:H5NVNDSX7:2:1114:23791:10755 kraken:taxid|9606
TGATGAATCTCTCAAAATTAAGCATAGGCTCAAAAAAAGCCCAATGAAACTCCCAATAAGCTATCTGGTAGATGTTGACAAACAGATTTTCAAGTTTATGTGGAAAAAAAAAGATGTGGAAGAATCAACACAATACTGACGAAAAGGAAC
+
FFFFFFFFFFFFFFFFFFFFFFFFFFFFFFFFF:FFFFFFFFFFFFFFFFFFFFFFFFF:FFFFFFFFFFFFFFFFFFFF:FFFFFFFFFFFFFFFFFFFFFFFFFF:FFFFFFF:FFFFFFFFF,FFFFFFFFFFF,FFFFFF:,FFFF
@A00738:647:H5NVNDSX7:2:1114:14660:13166 kraken:taxid|9606
TTAAAGCAGATAAAGCAGTATGTGCTGAGGTGCTAGCAGGAATTTGCACAATCTGGAGCTAGTCTCCAGAATTACTGGTTTGAGAAAACTGCCCCACATCCTTAGAACTCCCCTGTAGTTGCAAACTGCCAAATCATCCCAAGAATTACA
+
FFFFFFFFFFFFFFFFFFFFFFFFFFFFFFFFFFFFFFFFFFFFFFFFFFFFFFFFFFFFFFFFFFFFFFFFFFFFFFFFFFFFFFFFFFFFFFFFFFFFFFFFFFFFFFFFFFFFFFFFFFFFFFFFFFFFFFFFFFFFFFFFFFFFFF
@A00738:647:H5NVNDSX7:2:1114:14606:13980 kraken:taxid|9606
TTAAAGCAGATAAAGCAGTATGTGCTGAGGTGCTAGCAGGAATTTGCACAATCTGGAGCTAGTCTCCAGAATTACTGGTTTGAGAAAACTGCCCCACATCCTTAGAACTCCCCTGTAGTTGCAAACTGCCAAATCATCCCAAGAATTACA
+
FFFFFFFFFFFFFFFFFFFFFFFFFFFFFFFFFFFFFFFFF:FFFFFFFFFFFFFFFFFFFFFFFFFFFFFFFFFFFFFFFFFFFFFFFFFFFFFFFFFFFFFFFFFFFFFFFFFFFFFFFFFFFFFFFFFFFFFFFFFFFFFFFFFFFF
@A00738:647:H5NVNDSX7:2:1114:5954:15248 kraken:taxid|9606
GATAAGGGATGTAGACTGGGAAATAGACCCTGCTGTCGATCTTTGAGGAGTTGTGATAGTGCACGGTGAGCCCTGTGACATGAAGCTGTTCTTGCCATGGTGGGCTAGTGTCAGAGGACCAGGGGATACTTCTGGGCTTATCACACTCGC
+
FFFFFFFFFFFFFFFFFFFFFFFFFFFFFFFFFFFFFFFFFFFFFFFFFFFFFFFF:FFFFFFFFFFFFFFFFFFFFFFFFFFFFFFFFFFFFFFFFFFFFFFFFFFFFFFFFFFFFFFFFFFFFFFFFFFFFFFFFFFFFFFFFFFFFF
@A00738:647:H5NVNDSX7:2:1114:18032:15875 kraken:taxid|9606
AAAATAGACTACTTTCTACTTGTCTCATGCCACTTTAAATAGGATCATTAAGGGACACTCTCTCTGTTGAGATATTTGGGCAGAACCCTTAATGAAGAAAGGCAGCAATTCAGACCAAGGTGTGGGCAAAGGATACTCCAGGATGAGGAA
+
FFFFFFFFFFFFFFFFFFFFFFFFFFFFFFFFFFFFFFFFFFFFFFFFFFFFFFFFFFFFFFFFFFF:F:FFFFFFFFFFFFF:FFFFFFF,FFFFFFFFFFFFFFFFFFFF:FFFFFFFFFFFFFFFF:FFFFFFFFFFF:FFF:FFFF
@A00738:647:H5NVNDSX7:2:1114:18882:16939 kraken:taxid|9606
AAAATAGACTACTTTCTACTTGTCTCATGCCACTTTAAATAGGATCATTAAGGGACACTCTCTCTGTTGAGATATTTGGGCAGAACCCTTAATGAAGAAAGGCAGCAATTCAGACCAAGGTGTGGGCAAAGGATACTCCAGGATGAGGAA
+
FFFFFFFFFFFFFFFFFFFFFFFFFFFFFFFFFFFFFFFFFFFFFFFFFFFFFFFFFFFFFFFFFFFFFFFFFFFFFFFFFFFFFFFFFFFFFFFFFFFFFFFFFFF:FFFFFFFFFFFF:FFFFFFFFFFFFFFFFFFFFFFFFFFFFF
@A00738:647:H5NVNDSX7:2:1114:21866:17942 kraken:taxid|9606
TGATGAATCTCTCAAAATTAAGCATAGGCTCAAAAAAAGCCCAATGAAACTCCCAATAAGCTATCTGGTAGATGTTGACAAACAGATTTTCAAGTTTATGTGGAAAAAAAAAGATGTGGAAGAATCAACACAATACTGACGAAAAGGAAC
+
FFFFFF,FFFFFFFFFFFFFF:FFFF:FFFFFFFFFFFFFFFFFFFFFFFFF:FFFFFFFFFFF:FFFFFFFFFFFFFFFFFFFFF:FFFFFFFFFFFFFF:FFFFFFFFFF,FF,FFFFFFFFF:FF,FFFFFFF:FFFFFFFF:FFFF
@A00738:647:H5NVNDSX7:2:1114:11324:18004 kraken:taxid|9606
CCTTCAGTGTGATAATTCTGTAGTATAGGTTCACTCAGTACAAGAGGAGGATAATGAAGGTAACATTGCTTCTATTCTGACTCAAAGCCACCAGCAGCTCACACCTGAACTATTACACTTCCCTTCTTCTGTCTCTTCTTTGGTCTTGCT
+
FFFFFFFFFFFFFFFFFFFFFFFFFFFFFFFFFFFFFFFFFFFFFFFFFFFFFFFFFFFFFFFFFFFFFFFFFFFFFFFFFFFFFFFFFFFFFFFFFFFFFFFFFFFFFF:FFFF:FFFF,FFFFFFF:FFFFFFFFFFFFF:FFFF::F
@A00738:647:H5NVNDSX7:2:1114:11803:19366 kraken:taxid|9606
AATTTTTCACTGTAGTCACTACCTAGGGTTTCCTGTAGGTCACTTAGGAAACACTGTGAAAGAATCGGAAGGATGGGGTGGTGGGAAGAGGGTGAGAGATGAGAAGGTACTTAATGAAGTACAGTGTACAGTATTCAGGTGGTGATTACG
+
FFFFFFFFFFFFF,FFF,F,FFFF::FFFFFF:F:FFFFF,FFFFFF,FFFFFFFFFFFFF:F:FFFFF:F,FFF:FF:FFFFFF,,FFFFFFFFF:FFFFFFF:F:FFFFFFFFFFFFFF:F,FF:FFF,FFFFFFF,FFFFFFFFFF,
@A00738:647:H5NVNDSX7:2:1114:10140:21621 kraken:taxid|9606
CCTTCAGTGTGATAATTCTGTAGTATAGGTTCACTCAGTACAAGAGGAGGATAATGAAGGTAACATTGCTTCTATTCTGACTCAAAGCCACCAGCAGCTCACACCTGAACTATTACACTTCCCTTCTTCTGTCTCTTCTTTGGTCTTGCT
+
FFFFFFFFFFFFFFFFFF:FFFFFFFFFFFF:FFFFFFFFFFFFFFFFFFFFFFFFFFFFFFFFFFF,FFFFFFFFFFFF:FFFFFFFFFFFFFFFFFFFFFFFFFFFFFFFFFFFFFFFFFFFFFFFFF,FFFFFFFFFFFFFFFFFFF
@A00738:647:H5NVNDSX7:2:1114:27082:22404 kraken:taxid|9606
AGTGTTGCTAAACTGAGAGGAAATAATACTGGAATGGCCAGGGGCCGTATCTTATTTAAAATATGAAGAATGAAACTAAGCACAGATAAGAAAAGAGAGATAATATTTTAGCAATTCTGAGTGCATAATTCCTGCCCTAGGTGCTTCATT
+
FFFFFF:::FFFFFFFFFFFF:FFFFFFFFFFF:FFFFFFF:FFF:F:FFFFFFFF:FFFFFF,,FFFFF,FFFFFF,FFFFFF,FFFFFFFFFFF:FFFFFFFFFFFFFF:,FF::FFFFFFFFF,F:FFF::FFFFFF:FFFF,FFFF
@A00738:647:H5NVNDSX7:2:1114:6922:31234 kraken:taxid|9606
AATAAGAGTAACTACCTTACACAAGTCTGTCATGAGGATTCAATAAGTTAAAATAAGTAAAGCAATTAAAATAATGCTGGCATAAAGTGAGCACTTTATAAATGGTAATAATTATTTTTAAAGCACATTTTCAATAACAATGCTGTTTGT
+
FFFFFFFFFFFFFFFFFFFFFFFFFFFFFFFFFFFFFFFFFFFFFFFFFFFFFFFFFFFFFFFFFFFFFFFFFFFFFFFFFFFFFFFFFFFFFFFFFFFFFF:FFFFFFFFFFFF:FFFFFFFF:FFFFFFFFFFFFFFFFFFFFF::FF
@A00738:647:H5NVNDSX7:2:1115:8205:1047 kraken:taxid|9606
TACCTCATCTGGCCCCAATCACCTCTTGAGGAATTATCACAGCATCCTCCTTTTCTTACCTTTTAAATTCCCTACAACATCACTAAACATTATTACTCTATATTGTGTGCACTGGTTTTTTTCTTTTGCTCTATGGGGTGTAACAATACA
+
FFFFFFFFFFFFFFFFFFFFFFFFF,FFFFFF:FFFFFFFFFFFFFFFFFFFFFFFFFFFFFFFFFFFFFFFFFFFFF,FFFFFFFFFFFFFFFFFFFFFF,FFFFFFFF,,:FFFFFFFFFFFFFF::FF,FFFFFFFFF::FF:FFFF
@A00738:647:H5NVNDSX7:2:1115:8079:1266 kraken:taxid|9606
TACCTCATCTGGCCCCAATCACCTCTTGAGGAATTATCACAGCATCCTCCTTTTCTTACCTTTTAAATTCCCTACAACATCACTAAACATTATTACTCTATATTGTGTGCACTGGTTTTTTTCTTTTGCTCTATGGGGTGTAACAATACA
+
FFFFFFFFFFFFFFFFFFFFFFFFF:FFFFFF:FFFFFFFFFFFFFFFFFFFFFFFFFFFFFFFFFFFFFFFFFFFFFFFFFFFFFFFFFFFFF:FFFFFFFFFF:FFFFFFFFF,FFFFFFF:FFFF:F:FFFFFFFFFFFF:FFF:F:
@A00738:647:H5NVNDSX7:2:1115:1262:7435 kraken:taxid|9606
AGACTACCTACCATCATCTGCACTCTGGATGGAATATTTTGTGGAGCTCCTTGGAGAAAGAGACACCTAGTTGGTACTTGTATGCCTTCTGAAAGAAAAGGGGTATGGCAGAGAGTGAGTTTCACAGTAGACTGGAAAAGCATCCGGGCT
+
FFFFFFFFFFFF,FFFFFFFFFFFF:FFF,FFFF:FF::FFFFFFFFFFF,:FFFFFFFFFFFFFFFFFFFFFFF,FFFFFFFFFFFFFFFFFFFFF:FFFFF,::FFFFFFFFFFFFFFFFFFFFFF,FFFFFFFFFFFFFFFFFFFFF
@A00738:647:H5NVNDSX7:2:1115:26793:8656 kraken:taxid|9606
CATTCCTGTTCTACTTTTGGAAAAGGGACTGGTTTCTCTGTGATATAGTGAGTCACTACAGTAGCTGCATTACTGGAAATTAAAAATGGTTTATCTGGCCATGTGTTGTGTCATAAGGCCATCAAACACGTGGCTCAGTATTGCTAGGGA
+
FFFFFFFFFFFFFFFFFFFFFFFFFFFFFFFFFFFFFFFFFFFFFFFFFFFFFFFFFFFFFFFFFFFFFFFFFFFFF:FFFFFFFFFFFFFFFFFFFFFFFFFFFFFFFFFFFFFFF:F,FFFFFFFFF:FFFFFFFFFFFFFFFFFFFF
@A00738:647:H5NVNDSX7:2:1115:17562:25019 kraken:taxid|9606
TGCAGGGTCTGGGGATATCCTAAGAGAACTTTCTGCGGCTGTAGGCTTTGGGAAAAGGGCCCTGAGGGCTGAGGGACAGGGCTGGGTCTGTCATCTAGTGACATCCGCACCCACCGAAGCTCCGCTGGGCTGCACCGCCAACTCTGGTCC
+
FFFFFFFFF,FFFFFFFFFFFFFFFFF:FFFFFFFFFFFFFF:FFFFFFFFFF:FFFFFFFFFFFFFFFFFFFFFFFFFFFFFFFFFFFFFFFFFFFFFFFFFFFFFFFFFFFFFFFFFFFFFFFFFFFFFFFFFFFFFFFFFFFFFFFF
@A00738:647:H5NVNDSX7:2:1115:21649:26804 kraken:taxid|9606
TAACAGCAGTTATAGATTTTTATTTTCTTTTTTGTGCTTCCTCATAATTTTCAAATTTCTACAAGTGGGTATATCATTTTTTAAATAAAAAAAAAAAAGTTTTGGTTTTTGATTTCTGGGAGTTTTTGAGGGCAGTTCTGTTGATTAAAT
+
FFFFFFFFFFFFFFFFFFFFFFFFFFFFFFFFFFFFFFFFFFFFFFFFFFFFFFFFFFFFFFFFF:FFFF:FFFFFFFFFFFFFFFFFFFFFFFFFFFFFFFFFFFFFFF:FFFFFFF::FFFFF,F:F,FF:FFFFFFFFFF::FFFFF
@A00738:647:H5NVNDSX7:2:1115:10700:28197 kraken:taxid|9606
CTGAGAGCAGGGCAGTCTTTGACAAGCCAGCAGTGCTCGTGCCAGAGGAAAACAGGGTGGGTCGTGCACCTGTGCTGGAGCAGTTACAGGCCCCACTTAGCTTATCGGCCGGCCGCTCTGCTCGGGTCTTGAGGCTCAGACCTTGTGAGC
+
FFFFFFFFFFFFFFFFFFFFFFFFFFFFFFFFFFFFFFFFFFFFFFFFFFFFFFFFFFFFFFFFFFFFFFFFFFFFFFFFFFFFF:FFFFFFFFFFFFFFF:FF:FFFFFFFFFFFFFFFFFFFFFFFFFFFFFFFFFFFFFFFFFFFFF
@A00738:647:H5NVNDSX7:2:1116:1280:3239 kraken:taxid|9606
AGATTAAAGGATTTTAAGTAACTAGTCTCAGGTCACACAGGTAGTATGGGAGAAGCTATGGCAGATGCTTAGGGTATTTAAATCCAGAGCCAACACTTATCCAAATATGAAATAAAATTTTTAAATGACAGGAAATACTGACATATTTTT
+
FFFFFFFFFF:FFFFFFFFFFFFFFFFFFFFFFFFFFFFFFFFFFFFFFFFFFFFFFFF:FFFFFFFF,FFFFFFFFFFFFFFFFFFFFFFFFFFFFFFFFFFFFFFFFFFFFFFFFFFFFFFFFFF:FFFFFFFFFFFFFFFFFFFFFF
@A00738:647:H5NVNDSX7:2:1116:23692:5760 kraken:taxid|9606
GATTCAATTTTGTCTTTGTTTATAAATGTGTCTAATTCATATATTTGAACATATTTTACTCAATTGTATCAAACATAAAAGGAAAAAGCTGGATATAATGCCTTGCTATACATCTTCATATGAATGACTTCCCAATCTAAAAATTTATTA
+
FFFFFFFFFFFFFFFFFFFFFFFFFFFFFFFFFFFFFFFFFFFFFFFFFFFFFFFFFFFFFFFFFFF:FFFF:FFFFFFFFFFFFFF:FFFFFFFFFFFFFFFFF,FFFFFFFFFFFFFFFFFF:FFF:FFFFFFFFFFFFFFFFFFFFF
@A00738:647:H5NVNDSX7:2:1116:7916:9721 kraken:taxid|9606
TCTTATAAACCTAAACATACACATATCAAAGGACTTTGCACATTCATGCCTAGGTGTTCACCCAATAGAAATGAAAACTTATATCCAAAATTTATTTCCAAAAAGTAGAAAGAGCCCAAGTATCCATCATTAGTGGAATACACAAACAAA
+
FFFFFFFFFFFFFFFFFFFFFFFFFFFFF:FFFFFFFFFFFFFFFFFFFFFFFFFFFFFFFFFFFFFFFFFFFFFFFFFFFFFFFFFFFFFFFFFFFFF:FFFFFFFFFFFFFFFFFFFFFFFFFF,FFFFFFFFFFF:FFFFF:FFFFF
@A00738:647:H5NVNDSX7:2:1116:14172:10974 kraken:taxid|9606
AGGAAAAGGCAGGCGGGCGCTGTGCTGACCTAAACACACCAAGAGACTCCGTCGCAACATGCCCAGAACCTCGGCCGGATTCTGGATTAAAAAATCCTGTCAAGCACATCTGGGGGCTGTTGGAGAATGTTGGCGTGGACTGCCTTGACC
+
FFFFFFFFFFF,FFFFFFFFFFFFFFFFFF:FF::FFFFFFFFFFFFFFFFFFFFFFFFFFFFFFFFFFFFFFFFFFFF,FFFFFFF,,FFFFFFFFFFFFFFFFF:FFFFFFFFFFFFF:FFFFFFFFFFFFFFFFF:FFFFFFFF:FF
@A00738:647:H5NVNDSX7:2:1116:5303:14779 kraken:taxid|9606
GAGGTGAGGAGTGACTTCGGAGCCCAGACTTGAAGATGGGCTCCTCCCCAGGTGGAGGAGCTGGAGGGGAGTGGTGCGGGAACAAAGCCTGGGCGAGGGCTGGGAGAGGCGGGACAGCCGCGTAGGCTTACCACTGGGTGGGGCCATGTG
+
FFFFFFFFFFFFFFFFFFFFFFFFFFFFFFFFFFFFFFFFFFFFFFFFFFFFFFFFFFFFFFFFFFFFF,FFFFFFFFFFF,FFFFFFFFFFFFFFF:FFFFFFFFFFFFFFFFFFFFFFFFFFFFFFFFFFFFFFFFFFFFFFFFFFFF
@A00738:647:H5NVNDSX7:2:1116:13367:20791 kraken:taxid|9606
ATTCAGTCCCCAAATTTTTGTTGACATGGAACACTTTGGTCAAAGGATATTTTTTATTATTTTTTTCACGTTCTATTTTGTTTTTAATTGACAAATATTCTATCTATGTATAGGGCACAATCAGATGCTTTGATACACATGTGTATTGTG
+
FFFFFFFFFFFFFFFFFFFFFFFFFFFFFFFFFFFFFFFFFFFFFFFFFFFFFFFFFFFFFFFFFFFFFFFFFFFFFFFFFFFFFFFFFF:FFFFFFFFFFFFFFF:FFFFFFFFFFFFFFFFFFF:FFF,FFFFFFFFFFFFFFFFFFF
@A00738:647:H5NVNDSX7:2:1116:25861:24862 kraken:taxid|9606
GCAAACTTTTAATGGCAACACAGTAGACAGCCATGGCTGCTGAAGCTAATGAGGCTCATAGGAACCACTTTAAAAGTTGTTCTGCTCAAATATACTGGAAGTAAATACCCAGATCTCAACAACAAATTTGTTAAGGGATGTGGGATGAAG
+
FFFFFFFFFFFFFFFFFFFFFFFFFFFFFFFFFFFFFFFFFFFFFFFFFFFFF,FFFFFFFFFFFFFFFFFFFFFFFFFFFFFFFFFFFFFFFFFFFFFFFFFFFFFFFFFFFFFFFFFFFFFFFFFFFFFFF:FFFFFFFFFFF:FFFF
@A00738:647:H5NVNDSX7:2:1116:6931:29371 kraken:taxid|9606
TGGGATGACAGCCATCTGCTACTGCACTTAAACCATATGTACATTTTAAACAATTTTACCAGCTGCTCTTAGAGAACACATTGTAGGCTCGGAAGCGGAAATAGGGAGAGCAGGTAGAGCTTTTTGCAATAGTCTGGGTGGGAGATGATG
+
FF:FFFFFFFFFFFFFFFFFFFFFFFFFFFF:FFFFFFFFFFFFFFFFFFFFFFFFFFFFFFFFFFFFF:FFFFFFFF:,FFFFFFFFFFFFFFFFF::F::FFFFFFFFFFFFFFFFFFFF,FFFFFF:FFFFFFFFFFFFFFFFFFFF
@A00738:647:H5NVNDSX7:2:1116:25093:34147 kraken:taxid|9606
AAACCATTATATGCCAGTTCTTTTTTTATTCCTGGATCTTCCTAGACAGTATTCTCTGTGTCTAAAATGCTCTTCCTACCTTTCTCTGTCTATTTATCAAACCTCTATTAATTCTTTTCAATGATGAATTCATGTTACCTTATCTCTGAA
+
F:FFFFFFFFFFFFFFFFFFFFFFFFFFFFFFFFFFFFFFFFFFFFFFFFFFFFFFFF:FFFFFFFFFFFFFFFFFFFFFFFFFFFFFFFFFFFFFFFFFFFFFFFFFFFFFFFFFFF:FFFFFFFF:FFFFFFFFFF:FFFFFFFFFFF
@A00738:647:H5NVNDSX7:2:1116:32127:34867 kraken:taxid|9606
GTCACTTAGGCCACCCAGTCTAAGTTTTGAGGTTTTTGTTGTTGTTATTTCTTTGTTTTTTACTGTAGCCTGAGTTGAATAGGAGAGCATCTCTGAAAAAGCAAAATAATCCTCTACAGTGCGAAAGGCTTTGTTGGGGGAAGGTGGTAG
+
FFFFFFFFFFFFFFFFFFFFFFFFFFFFFFFFFFFFFFFFFFFFFFFFFFFFFFFFFFFFFFFFFFFFFFFFFFFFFFFFFFFFFFFFFFFFFFFFFFFFFFFFFFFFFFFFFFFFFFF:FFFFFFFFFFFFFFFF:FFFFFFFFFFF,F
@A00738:647:H5NVNDSX7:2:1117:17671:1000 kraken:taxid|9606
GGATGCAGCTGGGAGAAGTAGTGAAAGTGAGGGAGTGAGGTCCCTTTCAGGAGTTACAGTAGATTTGCGAGGCCTGGAATGCAGGAAGAGGGCAGGCTGAGCACTGCACAAGAAGTAGGTCAAAAAAAAGCTGTGACTGCACTCAGCCCT
+
FFFFFFFFFFFFFFFFFFFFFFFFFFFFFFFFFFFFFFFFFFFFFFFFFFFFFFFFFFFFFFFFFFFFFFFFFFFFFF:FFFFFFFFFFFFFFFFFFFFFFFFFFFFFFFFFFFFFFFFFFFFFFFFFFFFFFFFFFFF:FFFFFFFFFF
@A00738:647:H5NVNDSX7:2:1117:21224:1892 kraken:taxid|9606
ATCAGTAAAATATTACCCTCTCCCATTTTCCTGGCCGACTTTAGTTTCCTCTAGAGCATGATATCAGATGAGGGTCTAATGCTAATTTTCTCCAAGTAGTTAACACATTTTCTCATTACTACTTTTTAAAAAACCTTTCCTTTTCTTATT
+
FFFFFFFFFFFFFFFFFFFFFFFFFFFFFFFFFFFFFFFFFFFFFFFFFFFFFFFFFF:FFFFFFFFFFFFFFFFFFFFFFFFFFFFFFFFFFFFFFFFFFFFFFFFFFFFFFFFFFFFFFFFFFFFFFFFFFF:F,FFFFFFFFFFFFF
@A00738:647:H5NVNDSX7:2:1117:27064:2644 kraken:taxid|9606
GTGGCTGAAGATAGATGCCCTGTGGGATCTTGCCATCTATTACACCCACACACACCATTGTCATTACAGCGTCTTAGACAACACCACCACACCCTGCCAGGCACTAGGATTTTCAATTTAAAAATCTCCTGAGGTTTCCATGTAAATGTC
+
FF:FFFFFFFFFFFF:FF:FFFFFFFFFFFFF:FFFF:FFFFFFF,FFFFFFFFFFFFF:FFFFFFF::FFFFFFFFFFF:FFFFFFFFFF:FFFFFFF:FFFFF:FFFFF,FFFFFFFFFFFFFFFFFFFFFFF:F:FFFFFFFFFFFF
@A00738:647:H5NVNDSX7:2:1117:9986:2722 kraken:taxid|9606
AGAAGACACCCCTATTGTTAAATAATGCATGACTGTATGTAATAGGTTACTATGCAGATTACACCTAATACCCTCACATGATTTTGATAATATATTGTCATTGCAAACTTGAAAGGAAACAACTTCCTAAGTCATTGGCAATGATGTAAA
+
FFFFFFFFFFFFFFFFFFFFFFFFFFFFFFFFFFFFFFFFFFFFFFFFFFFFFFFFFFFFFFFFFFFFFFFFFFFFFFFFF:FFFFFFFFFFFFFFFFFFFFFFF:FFFFFFFFFFFFFFFFFFFFFFFFFFFFFFFFFFFFFF:FFFFF
@A00738:647:H5NVNDSX7:2:1117:16975:7059 kraken:taxid|9606
CCAGGTAGTCTTTTGTGATTATCTCAGTCAACATCATATGGTGGAAATGAAGCTGTATGATTTTTGATTAGTAAAGGCTAAAAAATGCCATGCTAACTCTTAAAATCTAACTAATATGTGTTAAGGGAACTCATGAGTCTGCAGAGAGGC
+
F:FFFFFFFFFFF,F:FFFFF,:FFFFFFFFFFFFFFFFFFFFFFFFFFFF,,:,FFF:FFFFFFFFFFF,FFFF::FFFFFFFFFFFFF::FFFFFF:F:FFFFFFFFF,FF,FFFFFF:FFF,,FFFFFFF:FF:,FFFFFFFFF:,F
@A00738:647:H5NVNDSX7:2:1117:28872:7686 kraken:taxid|9606
CAGATAAGTTCAGAGTGGAACTCATGACCCACCAGGCTGGGGGCTGGTGTCTTGTCACCTATCATGTAGGCATCTGCACACATCCATCTTCCATGTGTCTTTGTCAGTCTGTAGGAGAATGGGTTGCAAAATATCTAATATAGGAGGCCT
+
FFFF:FFFFFFFFFFFF:FFFFFFFFFFFFFFFFF:FF:FFFFFFFFF:FFFFFFFFFFFF:FFFFFFFFFFFFFFFFFFFF:FFF:FFFFFFF::FFF,FFFFF:FFFFFFFFFFFFFFFF,:FFFFFFFFFFFFFF,F:F:FFFFF:F
@A00738:647:H5NVNDSX7:2:1117:17354:10974 kraken:taxid|9606
AGTGGTCTCTGGGTAACACTGTTTTTAGCTTTCCAGCCTCTAAATAGAGCCTCTTAAATAGGGTTTACAGTGGTGTTCAGTAAATCAATCTGTCACAAGGAAGCATGAAGGTAAAAATGATGTTTAAGGAATCGTAGTGGATAACAGTAA
+
FF:::FF:FFFFFFF,F:FFFFF:,FFFFFFFFFFFF:FFFFFFFFFFFFFFFF,FF,FFFFFFFFFFFFFFFFFFFFFFFFFFFFFFFFFFFFFFFFF:FFFFFFFFF,:F:FFFF:FFFFFFFFFFFF:FFFFF:FFFFF:FFFFFFF
@A00738:647:H5NVNDSX7:2:1117:11433:12273 kraken:taxid|9606
AGAAGACACCCCTATTGTTAAATAATGCATGACTGTATGTAATAGGTTACTATGCAGATTACACCTAATACCCTCACATGATTTTGATAATATATTGTCATTGCAAACTTGAAAGGAAACAACTTCCTAAGTCATTGGCAATGATGTAAA
+
FF:F:FFFFFFF:FFFFFFFFFFFFFFFFFFFFFFFFFFFFFFFFFFFFFFFFFFFFFFFFFFFFFFFFFFFFFFFFFFFFFFFFFFFFFFF:FFFFFFFFFFFFF,FFFFFFFFFFFFFFFFFFFFFFFFFFFFFFFFFFFFF,FFFFF
@A00738:647:H5NVNDSX7:2:1117:11424:12320 kraken:taxid|9606
AGAAGACACCCCTATTGTTAAATAATGCATGACTGTATGTAATAGGTTACTATGCAGATTACACCTAATACCCTCACATGATTTTGATAATATATTGTCATTGCAAACTTGAAAGGAAACAACTTCCTAAGTCATTGGCAATGATGTAAA
+
FFFFFFFFFFFFFF:FFFFFFFFFFFFFFFFFFFFFFFFFFFFFFFFFFFFFFFFFFFFFFFFFFFFFFFFFFFFFFFFFFFFFFFFFFFFF:F:FFFFFFFFFFFFFFFFFFFFFFFFFFFFFFFFFFFFFFFFFF:FFFFFFFFFFFF
@A00738:647:H5NVNDSX7:2:1117:5565:12853 kraken:taxid|9606
TGACATCTCAATTTAGACTTCCAATGCATCAGTTATTTAACTTTTAAGGTAGGGGAGAGGTATTATGCCCATCACAGATGTGTTCTGAGGATCAGCTCTTATAGTGCAAGGCTCTAAAATATTTTGCATGAAAATACTATTTTTAATATT
+
FFFFFFFFFFFFFFFFFFFFFFFFFFFFFFFF:FFF:FFFFFFFFFFFFFF:FFFFFFFFFFFFFFFFFFFFFFFFFFFFFFFFFFFFFFFFFFFF,FFFFFFFFFFFFFFFFFFFFFFFFFFFFFFFFFFFFFFFFFFFFFFFFFFFFF
@A00738:647:H5NVNDSX7:2:1117:20754:14137 kraken:taxid|9606
ACTCTCACAATTTTCACAAATTAAATAATACTTAAAATTTCTTTTGACAATCTTATGAGAAACAAAATAAGCATAATCATAAAGCTTTAGATTAAGTTCACAAAGAAAAAAACAAAAAATCTAACAAACACAAAAAAGAACACAAAAAAT
+
F:,,F,,,,FF,,F,,F,::FFFFFFF:FF,FF,,:FFFF,F:,FF,,,FF,,FF,,F,::F,,:F,F::,:FF:F,:,F:::F,FFF:F:,F::,FFFFF,F,,,F,,,F:FF:FF,F,F,FF,:,,F,F,,F,,:,,,,:,:FFFFF,
@A00738:647:H5NVNDSX7:2:1117:21549:18677 kraken:taxid|9606
CCCATTCTTTTACATTATTTAGAAAATAAAGTTGTTTTTACTTCAACCCATGTTTTTATATTCATAAAATGTTATCTTCAAAATAAGCTTGCAATGTAAGACATGTAAAGAATGACATCATATGTACAAATAAATGCTAATTATTTGCTA
+
FFFFFFFFFFFFFFFFFFFFFFFFFFFFFFFFFFFFFFFFFFFFFFFFFFFFFFFFFFFFFFFFFFFFFFFFFFFFFFF:FFFFFFFFFFFFFFFFFFFFFFFFFFFFFFFFFFFF,FFFFFF:FFFFFFFFFFFFFF,F,FFFFFFFF:
@A00738:647:H5NVNDSX7:2:1117:21739:19257 kraken:taxid|9606
CCCATTCTTTTACATTATTTAGAAAATAAAGTTGTTTTTACTTCAACCCATGTTTTTATATTCATAAAATGTTATCTTCAAAATAAGCTTGCAATGTAAGACATGTAAAGAATGACATCATATGTACAAATAAATGCTAATTATTTGCTA
+
FFFFF::FFFFFFFFFFFFFFFFFFFFFFFFFFFFFFFFFFFFFFFFFFFF:FFFFFFFFFFFFFFFFFFFFFFFF:FFFFFFF:FFFFFFFFFFFFFFFFFFFFFFFF:FFF:FFF:FF:FFFFFFFFF,FFF,F,FFFFFFFFFFFF:
@A00738:647:H5NVNDSX7:2:1117:22046:20697 kraken:taxid|9606
AAACCATTATATGCCAGTTCTTTTTTTATTCCTGGATCTTCCTAGACAGTATTCTCTGTGTCTAAAATGCTCTTCCTACCTTTCTCTGTCTATTTATCAAACCTCTATTAATTCTTTTCAATGATGAATTCATGTTACCTTATCTCTGAA
+
FFFFFFFFFFFFFFFFFFFFFFFFFFFFFFFFFFFFFFFFFFFFFFFFFFFF:FFFFFFFFFFFF:,FFFFFFF:FFFFFFFFFFFFFFFFFFFFFFFFFFFFFFFFFFFFFF:FFFF,FFFFFF,FFFFFFFFFFF,FFFFF:FFFFFF
@A00738:647:H5NVNDSX7:2:1117:28637:20870 kraken:taxid|9606
TGCACTTCCACTATGTGCAAGGAAATGCTAGAGTTTTGGGTCCCCCAAAGAGGAGAAGAATTAGAGGTGCAATAGTCAGCATAGGCTAAGCTCTGCTTCAGTGACCAAAAAAAAAAACCCGCCTTCAGCGGTGTAAAAGCTTCTTCCTCA
+
FFFFFFFFFFFFFFFFFFFFFFFFFFFF:FFFFFFFFFFFFFFFFF:FFFFFFFFFFFFFFFFFFFFFFFFFFF:FFFFFFFFFFF:FFFFFFFFF:,FFFFFFFFFFFFFFFFF:FFFFFF::F,::FF::,,FFF,FFFFFFF,F,:F
@A00738:647:H5NVNDSX7:2:1117:1136:23531 kraken:taxid|9606
AACAAAATGAAAAAAGTCAAACCTAACTAGATATTGAGTTGGTGGCACATCCTCTTGGGAGAAAGTATTTCAAGTGACATTAAAACCTGGGAATTGACTGTAGACCTCAAGTGGGATATACCCTTAGAACAAAAGGAACTGCAAAAACAC
+
:FFFFFFFFFFFFFFFFFFFFFFF:FFFFFFFFFFFFFFFFFFFFFFF:FFF:FF,FFFFFFFFFF,F::FFFFFFFFFFFFFFFFFFFFFF:FFF:FFFFFFFFFFFFFFFFFFFFFF,:F,,FFFFFF:FFF,FF,FFFFF:FFFFFF
@A00738:647:H5NVNDSX7:2:1117:20139:24533 kraken:taxid|9606
GATGGGACTGGGGAGCTGCTGCCCAGGCCGGGGTGTGGTGGGAGCTAGGCAGTGCAGCAACGGGGCCAGCCAGGCACTGGGGGACTCACATGGGGGCCAGGACTGGTCAGACACTTGCAGTGGCCACTCTAATCCCACCAGGGTAGAGGA
+
,F,,:F:F:,:FFF,:,FFFFFFFFF:,F::F:,:FFFFF:,FFF,F::FFFFFF,FFFFF:F:,FFFFF:FFFFFFFF:FFFFFFFFF,F:FFF:FF,F:FFF,F:FFFFFFFFF,FFFFFF:FFFFFFFF,FFF:FF:,FFFFFFF,F
@A00738:647:H5NVNDSX7:2:1117:20085:24721 kraken:taxid|9606
GATGGGACTGGGGAGCTGCTGCCCAGGCCGGGGTGTGGTGGGAGCTAGGCAGTGCAGCAACGGGGCCAGCCAGGCACTGGGGGACTCACATGGGGGCCAGGACTGGTCAGACACTTGCAGTGGCCACTCTAATCCCACCATGGTAGAGGA
+
FFFFFFFFFFFFFFFFFFFFFFFFFFFFFFFFFFFFFFFFFFFFFFFFFFFFFFFFFFF:FFFFFFFFFFFFFFFFFFFFFFFFFFFFFF,FFFFFFFFFFFFFFF:FFFFFFFFFFFFFFFFFFFFFFFFFFFFFFFF:FFFF,FFFFF
@A00738:647:H5NVNDSX7:2:1117:31304:32409 kraken:taxid|9606
GGGCTTGGGCATGACAAGTAGGCTGAGGACAGTTCAAAAGAGCATCTCTACAGTTTGAAAGAGGGAATAATTAAGCATGTGAGTGGAGAATATATCTAGGTACCAGTAAATACTATAGTTCATAATTATGTCCCCTTTTTGGTATTGAGC
+
FFFFFFFFFFFFFFFFFFFFFFFFFFFFFFFFFFFFFFFFFFFFFFFFFFFFFFFFFFFFFFFFFF,FFFFFFFFFFFFFFFFFFFFFFFFFFFFFFFFFFFFFFFFFFFFFFFFFFFFFFFFFFFFFFFFFFFFFFFFFFFFFFFFFFF
@A00738:647:H5NVNDSX7:2:1117:3034:32487 kraken:taxid|9606
AAAGATTAATGTCAGATAGTTATATTTTTAGGACTTTGTAAATGCTATTTATAGGTGATTTATATAGATTATTTTCACTGGAAGTAAACCTACTTATTTTTTCTCACTTTTCTGTAAAATCATTACTACTCTGATTGAAAACTTGGCATG
+
FFFFFFFFFFFFFFFFF:FFFFFFFFFFFFFFFFFFFFFFFFFF:,FFFFFFFFFFFFFFFFFFFFFFFFFFFFFFFF::FFF,FFFFFFFFFFFFFFFFFFFF:FFFFFF,FFFFFFFFFFF:F:FF,FFFFFFF:FFFFFFFFFFFFF
@A00738:647:H5NVNDSX7:2:1117:20989:35744 kraken:taxid|9606
ATCCCAGCCCGCAGCATCCCAGAGCTCAGGTGTAGGGAATTTCCCGACTGCACGGACGCTCTGCCGGCCCCATGTGGTCAGGGCAATCCTCTCTTTGAATGTCCTTTCCACAAGATGTCTGTGAGGCCACCTGTCACCTGGGAGGGCTTC
+
FFFFFFFFFFFFFFFFFFFFFFFFFFFFFFFFFFFFFF:FFFFFFFFFFFFFFFFFFFFFFFFFFFFFFFFFFFFFFFFFFFFFF:FFFFFFFFFFFFFFFFFFF:FFFFFFFFFFFFFFFFFFFFFFFFFFFFFFFFFFFFFFFFFFFF
@A00738:647:H5NVNDSX7:2:1117:21287:36354 kraken:taxid|9606
ATCCCAGCCCGCAGCATCCCAGAGCTCAGGTGTAGGGAATTTCCCGACTGCACGGACGCTCTGCCGGCCCCATGTGGTCAGGGCAATCCTCTCTTTGAATGTCCTTTCCACAAGATGTCTGTGAGGCCACCTGTCACCTGGGAGGGCTTC
+
FFFFFFFFFFFFFFFFFFFFFFFFFFFFFFFFFFFFFFFFFFFFFFFFFFFFFFFFFFFFFFFFFFFFFFFFFFFFFFFFFFFFFFFFFFFFFFF:FFFFFFFFFFFFFFFFFFFFFFFFFFFFFFFF:FFFFFFFFFFFFFFFFFFFFF
@A00738:647:H5NVNDSX7:2:1118:12192:1094 kraken:taxid|9606
ATAAATGATTGTATTTTTTAAACTGGCATCTTTTTTATCTTTATTATTATTTTTCCCATTGTGCTACGCTTGCTATGAAATAAAAATATGGGTTTTAGCAATTGTAAAAACTATTCTCAAGGATTTTTACATTGTAATCTAGTATTAATT
+
FFFF,FFFF:FFFF,FFFFFFF:FFFFFFFF:F:FFFFFFFFFF:FFFFFFFFFFFF:FFFFF,FF,FFFFFFFFFF:FFFFFFF:FFFFFFFFFFFFFFFFFFF:FF,FFFFFFFFFFFFFFFFFFFFFFFF:FFFFFFFFFFFFFFFF
@A00738:647:H5NVNDSX7:2:1118:15112:8719 kraken:taxid|9606
TAATTGTCCTTTCAGCAGTGAAAACAACTTTCTTACATAGGCATTGCACTGCTCCTGAGCTTCCCTTGGGAATATGCTCTTGAAAATACTACCTCTGCTTAGTGAGTAAACTTTACAGGACTGATGTCTCTCTCTAATCAAATATCTCTT
+
FFFFFFFFFFFFFFFFFFFFFFFFFFFFFFFFFFFFFFFFFFFFFFFFFFFFFFFFFFFFFFFFFFFFFFFFFFFFFFFFFFFFFFFFFFFFFFFFFFFFFFFFFFFFFFFFFFFFFFFFFFF:FFFFF:FFFFFFFFFFFFFFFFFFFF
@A00738:647:H5NVNDSX7:2:1118:5258:14575 kraken:taxid|9606
ATAGAACCATCAACCGAAATAGGAACTTAGAGCCAGTGTGCAAAGCTCCTCCCAGGACGGCCAAGGACCACCCCCACTTTGGCCCAGCATCGCTTTAAGACTCAGAAATGCGGAAGAGGAGAGGAAACAGGTGTGGACTTGGGTCAGATG
+
FFFFFFFFFFFFFFFF:FFFFFFFFFFFFFFFFFFFFFFFFFFFFFFFFFFFFFFFFFFFFFFFFFFFFFFFFFFFFFFFFFFFFFFFFFFFFFFFFFFFFFFFFFF:FFFFFFFFFFFF:F,FFFFFFFFFFFFFFFFFFFFFFFFFFF
@A00738:647:H5NVNDSX7:2:1118:32633:19586 kraken:taxid|9606
AAGAAAATGATTCTGTAGAAGAACTAAGACAAAAAAAGTAAATTCAGAAATGTTCAAGAATCAAAAAACAGAATTTAGGAATTGAAATGCCAATACTATTAGTGAAGAATAGTAGTCATTTTATAACAACTTATTCTCAAACCTATGGCA
+
FFFFFFFFFFFFFFFFFFFFFFFFFFFFFFFFFFFFFFFFFFFFFFFFFFFFFFFFFFFF:FFFFFFFFFFFFFFFFFFFFFFFFFFFFFFF:FFFFFFFFFF:F:FFF:,FFFFFFFFFFFFFFFFFFFF:FFFFFFFFFFFFFFFFFF
@A00738:647:H5NVNDSX7:2:1118:32796:20838 kraken:taxid|9606
AAGAAAATGATTCTGTAGAAGAACTAAGACAAAAAAAGTAAATTCAGAAATGTTCAAGAATCAAAAAACAGAATTTAGGAATTGAAATGCCAATACTATTAGTGAAGAATAGTAGTCATTTTATAACAACTTATTCTCAAACCTATGGCA
+
FFFFFFFFFFFF:FFFFFFFFFFFFFFFFFFFFFFFFFFFFFFFFFFFFFFFFFFFFFFFFFFFFFFFF:FFFFFFFFFFF,F,:FFFFFFFFFFFFF,FFFFFFF:,FFFFFF,FFFFFFFFFFF:FFFFFFFF,FFFF:F:,FF,:FF
@A00738:647:H5NVNDSX7:2:1118:24551:22060 kraken:taxid|9606
TTTGACTTCTGACTCATAATGAGCTAGAATGAGTGGGCAGGGGCAGACTTTGCTTATGATAATTCCTGCTAAAGAGGCTAGGCACATGGGAATCACACCTGGCGTCTGCCCATGGGTGACTGCGTTCTTTCTTAGATGGTTTCCTGTAGA
+
FFFFFFFFFFFFFFFFFFFFFFFFFFFFFFFFFFFFFFFFFFFFFFFFFFFFFFFFFFFFFFFFFFFFFFFFFFFFFFFFFFFF,FFFFFFFFFFFFFFFFFFFFFFFFFF:FFFFFFFFFFFFFFFFFFFFFFFF:FFFFFFFFFFF:F
@A00738:647:H5NVNDSX7:2:1118:7437:22764 kraken:taxid|9606
ACTCAATATTATTGAAATTTAAAATTACTAATTCCATCCAACCAGCAACTGGTGAAAAATTTTTGCTATTGTGGATTTGGCTAATTTGTTCTGTTCAGTGACCATTTTAACAGCTTTTCAGGTGCAGCTTGCCTTCACCTCCGAAGGGAC
+
FFFFFFFFFFFFFFFFFFFFFFFFFFFFFFFFFFFFFFFFFFFFFFFFFFFFFFFFFFFFFFFFFFFFFFF:FFFFFFFFFFFFFFFFFFFFFFFFFFFFFFFFFFFFFFFFFFFFFFFFFFFFFFFFFFFFFFFFFFFFFFFFFFFFFF
@A00738:647:H5NVNDSX7:2:1118:12002:30170 kraken:taxid|9606
ATTACCCTCTATCAAGGCTAGTCTCTCTGTCTGAGTGAATATCGATTATGGAGAAGTTCTCGACCTTTCCTGTTGGTTCATTGGTTTGTTTGCTTCTTGCGTTTTGCTCTGGTACATCTGATAGATGAGGTTGTGCAACACCTAAGAGTT
+
FFFFFFFFFFFFFFFFFFFFFFFFFFFFFFFFFF:FFFFFFFFFFFFFFFFFFFFFFFFFFFFFFFFFF:FFFFFFFFF:FFFF:FFFFFFFFFFFFFFFF:FFFFFFFFF,FFFFFFFFFFFFFFFFFFFFFFFFFFF:FFFFF:FFFF
@A00738:647:H5NVNDSX7:2:1118:18394:30405 kraken:taxid|9606
AGAAAAGAATGACCTTTGTTTATGATTGTCCGTAACACCGCTGCTCTGAATCCAGTGCTTCCTACTGGGCCTAGGGTTATTGATTACATAGGGTTTGTGAATGGGGGTGTGTTTCAGAGGCTATCTGCAAAATTGCATGTAATTTTTCTG
+
FFFFFFFFFFFFFFFFFFFFFFF:FFFFFFFFFFF:FFF,FFFFFFFFFFFFFFFFFFFFF:FFFFFFFFFFFFFFF:FFFFFFFFFFFFFFFFFFFFFFFF,FFFFFFFFFFFFFF:FFFFFFFFFFFF:FFFFFFFFFFFFFFFFFFF
@A00738:647:H5NVNDSX7:2:1118:5891:30608 kraken:taxid|9606
AGAGTTTTACTGCCAATGAGTGGTGTTTTATTTCCTTTACTATCTTACTATTTTTTTTCCAGCATAAGAAAGTATTAAATTAAAACATGTTCTTTGCAAACAAAGATTTTTATAGAAGTGGTAGGATAGTAACCACTTAATTTATGTGGA
+
FFFFF:FFFFFFFFFFFFFFFFFFFF:FFFF:,FFFFFFFFF,F,FFFFF:FFFFFFFFFFFF:FFFFFFFFFFFFFFFFFFFFFFFFFFFFFFFFFFFF:FFFFFFFFFFFFFFFFF:FFFFFFFFFFFF,FFFFFFFFFFFFF,F:FF
@A00738:647:H5NVNDSX7:2:1118:30147:30843 kraken:taxid|9606
TAAAGGGCTCACATTTCCTAGATACATGTGTGTTTTTTTGTTTTTTTCCCCCTTTCTCTTAGGCATGCCTAAAATCTCCTTTTTCTTCTTCTTAGGTAAAACATGACTATTTGCAGATTTCTGAAAATCAGTGCTCGAAACATTTCTTTT
+
FFFFFFFFFFFFFFFFFFFFFFFFFFFF:FFFFFFFFFFFFFFFFFFFFFFFFFFFFFFFFFF:FFFFFFFFFFFFFFFFFFFFFFFFFFFFFFF:F:FFFFFFFFFFFF:F:FFFFFFFFFFFFFFFFFFFFFFFFFFFFFFFFFFFFF
@A00738:647:H5NVNDSX7:2:1118:29713:31093 kraken:taxid|9606
TAAAGGGCTCACATTTCCTAGATACATGTGTGTTTTTTTGTTTTTTTCCCCCTTTCTCTTAGGCATGCCTAAAATCTCCTTTTTCTTCTTCTTAGGTAAAACATGACTATTTGCAGATTTCTGAAAATCAGTGATCGAAACATTTCTTTT
+
FFFFFFFFFFFFFFFFFFFFFFFFFFFFFFFFFFFFFFFFFFFFFFFFFFFFFFFFF:FFFFFFFFFFFFFFFFFFFFFFFFFFFFFFFFFFFFFFFFFFFFFF:FFFFFFFFFF,FF:FFFFFFFFF:FF:F,FFFFFFFFF:FFFFFF
@A00738:647:H5NVNDSX7:2:1119:17797:17660 kraken:taxid|9606
TATTCTGTCCTCTACTTCAAAGGCACCAATTACTAATGTTCTGGGTCTCCATTCTCTGTTATCCTGTTATCCACTTCGATCATTTTCTTGCTCATATTTTTCATCCTTTTCTCCTTCTGCATCCTTATAGAGACTTTGAAACATTTGTCT
+
FFFFFFFFFFFFFFFFFFFFFFFFFFFFFFFF:FFFFFFFFFFFFFFFFFFFF:FFFFFFFFF:FFFFFFFFFF,FFFFFF,F,FF::FFFFFFFFFFFFFFFFF:FFFFFFFFF:FFFFFFF:FFFFFFF:FFF,FFFFF,FFFFFFFF
@A00738:647:H5NVNDSX7:2:1119:23023:17691 kraken:taxid|9606
GTACCTTAGTACATTTTGGACCAGAAATATTCTAGCATTATGGGCCATTCACTTAGAATGCTCTGGGTTCATAGTTTCTCTCTTCTCTTCCTCTCTTTTCCCCTTATCTCTCTCCCTCTTATTTGACTATTTTTGCCTTTAGATAACAAT
+
FFFFFFFFFFFFF:FFFFFFFFFFFFFFFFFFFFFFFFFFFFFFFFFFFFFFFFFF:FFFFFFFFFFFFFFFFFFFF:FF:FFFFFFFFFFFFFFFFFF::F:FFFFFF:F:FF:FFFF:FFFFFFFFFFF:FFFFFFFFFFFFFF:FFF
@A00738:647:H5NVNDSX7:2:1119:2302:20603 kraken:taxid|9606
AAACACTTTTATGATTTTTCATGCCCGTAAAGTACATTAAAGTGCTGGGAGAAATGCATTTCTCTGACCATGGGATTATATGTCACACTCATTTGATGCTAATATAAATTCAGAACCCCTACATACCTCCCCAGCTTGAAAGTTTAGGCT
+
FFFFFFFFFFFFFFFFFFFFFFFFFFFFFFFFFFFFFFFFFFFFFFFFFFFFFFFFFFFFFFFFFFFFFF:FFFFFFFFFFFFFFFFFFFFFFFF:FFFFFFFFFFFFFFFFF:FFFFFFFFFFF:FFFF:FFFFFFFFFFFFFFFFFFF
@A00738:647:H5NVNDSX7:2:1119:2220:27414 kraken:taxid|9606
ATAAAATAAAAAAAAAGAAAAACGTGAGTCATTTTGAACATGTGATTTTTTAATACCAAGCATCTTCATGTTTTTCTCGCATGTGAGAGAAGAAAGAATGTTTATTACTATGTGATAGGATCTATTATTATTTAAAATCAAAGTTCCTTA
+
FF:FFFFFFFFFFFFFFFFFFFFFFFFFFFFFFFFFFFFFFFFFFFFFFFFFFFFFFFFFFFFFFF:FFFFFFFF:FFFFFFFFFFFFFFFFFFFFFFFF:FFFFFFFFFFFFFFFFF:F,FFFFFFFFFFFFFFFFFF:F:FFFFFFFF
@A00738:647:H5NVNDSX7:2:1120:5529:2112 kraken:taxid|9606
AAACTGGCAGTACTGATCCTTCCATGTATTTGTTCCTGATTATTTATTAACTTAGAATATGCATCCATTCTTTATTCCTTCATATGTTTAGGTATTAAGCACCTATTATGGGTCAAGGTTTGAATCAGGATTGGGAAGAAGGTAATGATT
+
FFFF:FFFFFFFFFFFFFFFFFFFFFFFF::FFFFFFF:FFF:FFFF:FFFFFFFFFFFFFFFFFFFFFFFFFFFFFFFFFFFF:FFFFFFFFF,FFFFFFFFFFFFFFFFFFF:FFF,:FFFFFFFFFFFFFFFFFFFFFFF:FFFFFF
@A00738:647:H5NVNDSX7:2:1120:28456:4460 kraken:taxid|9606
ACCACGCCTGGCTTAGAGGTTAAGTCTAAAACAAGCAAAAATCCTTTCAAAATCGATTTGTACAAGTCTAAATAATTGTTTTAATACCAATTCTTGGTATCAATAAGCATCTCCACTCTCACAGAAGTTTTAGGCCCCTAAACCATCTGC
+
FFFFFFFFFFFFFFFFFFFFFFFFFF:FFFFFFFFFFFFFFFFFFFFFFFFFFFFFFFFFFFFFFFFFFFFFFFFFFFFFFFFFFFFFFFFF:FF:FFFFFFFFFFFFFFFFFFFFFFFFFFFFFFFFFFFFFFFFFFFFFF::FF:F:F
@A00738:647:H5NVNDSX7:2:1120:24316:4492 kraken:taxid|9606
CTCCTGACACCTTGTTCCTTTACACTTTTGCATTCATGTTATTCTGTCTTCCTAAAATGCCCGTCCCTTTCCATTTTCTACTGTGTGAAATCCTCTCTGTCCTTCAAGGTCCAGTTCAAACTCATGTCCCCTGTATAGCCTTCTTCAGAT
+
FFFFFFFFFFFFFFFFFFFFFFFFFFFFFFFF:FFFFF::FFFFFFFFFFFFFFFFFFFFFFFFFFFFFFFFFFFFFFFFFFFFFFFFFFFFFFFFFFFFFFFFFFFFFFFFFFFFFFF:FFFFF:FFFFFFFFFFFF:FF:FFFFFFFF
@A00738:647:H5NVNDSX7:2:1120:13141:9940 kraken:taxid|9606
TATAAGGAGTAAAAACATAAATGTGTGAATTAGTGAATACTTAAAATGTGAACTCTCATGCAATTCCTTCCATTTTCTTCAGCAGTTAAGAACTAGAATACGACTAGCACCCCAGAAGCCATAGGATCATTGATCATAATAACCTGCCTC
+
FFFFFFFFFFFF:FFFFFFFFFFFFFFFFFFFFFFFFFFFFFFFFFFFFFFFFFFFFFFFFFFFFFFFFFFFFFFFFFFFFFFFFFFFFFFFFFFFFFFFFFFFFFFFFFFFFFFFFFFFFFFFFF:FFFFFFFFFFFFFFFFFFFFFFF
@A00738:647:H5NVNDSX7:2:1120:9417:14857 kraken:taxid|9606
ATGAAATGCAGACACATTACATGCTGACAGTTGCTAAAGACCCTGAAGCTATTAGCAGAAATTAGTTTTAAGTAAGCAAGATTAACAAAGTGTCAACAGCAATGAAAACAAAATGCTTATGTAAAGGAGAGAGATCTCAGGGTTTATAGT
+
FFFFF:FFFFFFFFFFF:FFFFFFFFFFFFFFFFFFFFFFFFFFFFFFFFFFFFFFFFF,FFFFFFFFF:FFFFFFFFFFFFFFFFFFFFFFFFFFFFFFFFFFFFFFFFFFFFFFFFFFFFFF,FFFFFFFF:FFFFFFFFFFFFFFFF
@A00738:647:H5NVNDSX7:2:1120:18575:16188 kraken:taxid|9606
CGTCAAGGTGATTCATAGTTAGATGTGAAGTAAACAGTAGAAAGGATTATCCACCCAAATTCCATTAAGGAAAATGATCCCTCAAGAATTACTGAAAGAGTATCTAATTTTAAAGTCTGTAAAAGGATTTACGAGATGAAGAGTTTGCTA
+
FFFFFFFFFFFFFFFFFFFFFFFFFFFFFFFFFFFFFFFFFFFFFFFFFFFFFFFFFFFFFFFFFFFFFFFFFFFFFFFFFFFFFFFFFFFFFFFFFFF:FFFFFFFFFFFFFFFFFF,F:F,,FFFFFF:F,FFFFFFFF:FFFFFFFF
@A00738:647:H5NVNDSX7:2:1120:7310:18537 kraken:taxid|9606
ATGGAGAGAGAGAGCATAGAACACGAGAAATATACCAAAACAACAGAGGTAATGACCTCAGCTTTAGAGATTTCCCATTTTATTATAGTTTTATTTCCATTTAGATATGTCATTTAGATATTAAGGTGTCACTGTCCAATAAGGCAGTAT
+
FFFFFFFFFFFFFFFFFFFFFFFFFFFFFFFFFFFFFF:FFFFFFFFFFFFFFFFFFFFFFFFFFFFFFFFFFFFFF:FFFFFFFFFFFFFFFFFFF:FFFFFFFFFF:FFFFFFFFFFFFFFFFFFFFFFFFFFFFFFFFFF:FFFFFF
@A00738:647:H5NVNDSX7:2:1120:4128:19977 kraken:taxid|9606
TCAAGTGTGCTACAAAGAGTGTATTTATTAAGTGTGCTACAAAGATTTATTAAGATACAAAAAGGTTTTTTTAATAGGATTTATTTCTATAAATAGCAAACTCTTCATCTCGTAAATCCTTTTACAGACTTTAAAATTAGATACTCTTTC
+
FFFFFFFFFFFFFF:FFFFFFFFFFFFFFFFFFFFFFFFFFFFFFFFF::FFFFFFFFFFF,FFF:FFFFFFFFFFFFFFFF:FFFFFF:F::FFFFFFFFFFFFFFFFFF:FF:FFFFF,FFFF,FFFF:FFFFFFFFFF:FFFFFFFF
@A00738:647:H5NVNDSX7:2:1120:2645:21104 kraken:taxid|9606
TAGAAATTCATCTGACATTGTTTAGTATTTCCGCCTGAAGAGTAATGGTCACCAGTAAAGTTCTGCATAGGGGAAGGGGGAGAAAAATAAAAGCTGAATGTCCTAGCTACCTTTGTAAAGCCTTACCATCCACTAACTTTGGTGCAGACA
+
FFFFFFFFFFFFFFFFFFFFFFFF:FFFFFFFFFFFFFFFFFFFFFFFFFFFFFFFFFFFFFFFFFFFFFFFFF:FFFFFFFFF,FFFFFFFFFFFF:FFFFFFFFFFFFFFFFFFFFFFFFFFFFFFFFFFFF:FFFFFFFFFFFFFF:
@A00738:647:H5NVNDSX7:2:1120:17264:27790 kraken:taxid|9606
TGTGTTATTTAAAAAATACTACGATTTAGCAAGAAAGCAAAAAAAAAAATGGGATTTTAATGGGTTTAGTAGATCTGTGTAGTCAACACAGAGAAACACTGTGCTTTATGCATCCTTTTAGAAACTGTTCAAGTCACTACAACATTTGAC
+
FFFFFFFFFFFFFF,FFFFFFFFFFFFFFFFFFFFFFFFF:FFFFFFF:FF:FFFFFFFFF,FFFFFF,FF,:FFFFF:FFF:,FFFFFFF:,FFFFFFFFFF:F:FFFFFFF::FFFFFFFFFFFFFF,FFFFFF,:F,FFFF,:FFFF
@A00738:647:H5NVNDSX7:2:1120:26657:31626 kraken:taxid|9606
AAGGGAAGATGGGTATGAAGTTGGTAAAAGCTAAGACAAACTGGAACCCACAAACACAAGGTGGAACCCCTGAGGACAGAGAGGAACCCACATCAGTCTTTACCATCTCTAAGCCTCCAACTTTGATGCTGCAAGTGTTCTGCAAGACAT
+
FFFFFFFFFFFFFFFFFFFFFFFFFFFFFFFFFFFFFFFF,FFFFFF:FFFFFFFFFFFFFFFFFFFFFFFFFFFFFFFFFFFFFFFFFFFFF:FFFFFFFFFFFFFFFFFFFFFFFFFFFFFFFFFFFFFFFFFFFFFFFFFF:FFFFF
@A00738:647:H5NVNDSX7:2:1120:18358:33661 kraken:taxid|9606
CTAACATATTTGATTTGATGGGTTTTTTCCCCAAGAATTACTTGATTAATCTCTGTTTGACTTTGCAAAATTATATTTGTATGTTAAATTTTTATCTATTAATGTCATTGGTGCAAGTAATTGTTTTATATTAAAAGAGAGAGAGAATTT
+
,FFFFFFFFFFF:FFFFFF:FFF,FFF,FFFF:F,,FFFFFFFFFFFFFFFFFFFFFF:FFFFF::FFFFFFF:FFFFFFFFFFFFFFFFFFFF,:FFFFF:FFFFFFFF:FFFFFFFFFFF,FFFFFFFFFFFFFFFF:F:F:FFFFFF
@A00738:647:H5NVNDSX7:2:1121:2600:2362 kraken:taxid|9606
CATTCATCTTGTCTTACATATACAGGGTATAACTCAAAGGAATCAAGTTACTCATATGGAAAAGATGCACTTTTTAGACATCTTCAGGCAGTAAATGAGGAAAGCATCAAGCCATTTACAATACATAATGAAATAATCTACAGAATGACC
+
FFFFF:FFFFFFFFFFFFFFFFFFFFFFFFFFFFFFFFFFF:FFFFFFFFFFFFFFFFFFFFFFFFFFFFFFFFFFFFFFFFFFFFFFFFFFFFF:FFFFFFFFFFFFFFFFF,FFFFFFFFFFFFFFFFFFFFFFFFF:FFFFFFFFFF
@A00738:647:H5NVNDSX7:2:1121:9453:3552 kraken:taxid|9606
CATTATACAATTTTAATGTTATTGTCTACAGGGTTTCTACATATGTGCTTCATATACAGCCAAAACCTACTCAAAGAAGGTAGGGGTAGATTTCTTTTCAAATCCCATTGATCTTAATGAGATGTTTTCCTTGCCTTACATCTTTGGTTC
+
FFFFFFFFFFFFFFF,FFFFFFFFFFFFFFFFFFFFFFFFFFFFFFFF:FFFFFFFFFFFFFF,,FFFFFFFFF:FFFFFFFFFFFFFFFFFFFFFFFFFF:FFFFFF:FFFFFFFF:FFFFFFF:FFFFFFF:FFFFFFFFFF:FFFFF
@A00738:647:H5NVNDSX7:2:1121:28709:5869 kraken:taxid|9606
ACCCGTCATGAAGTTAAAATAGTCAAGTCAGTGAGGACTGATGCCGGGGACAGAGAGCCCCGCCATGTATGCAGGTGTTTGCAGCCCCCATGTGGTTAAATAAATGACTTACTCCTAGGTGTGTAGTCCAGAGACAGGAAACACAGGTTC
+
FFFFFFFFFFFFFFFFFFFFFFFFFFFFFFFFFFFFFFFFFFFFFF:FFFFFFFFFFFFFFFFFFFFFFFFFF:FFFFFFFFFFFFFFFFFF:FFFFFFFFFFFFFFFFFFFFFFFFFFFFFFFFFFFFFFFFFFFFFFFFFFFFFFFFF
@A00738:647:H5NVNDSX7:2:1121:18656:8688 kraken:taxid|9606
CTTTCTTAGTTTATTTAGTTTTTTTGTGTGTTTGTTTTTGATTTTTAGGATATATCTTTAAAACTAAACTGCACATGATTGGTTAGGTATCAATATGGGGATCTCCCCCATTGTGCTTTGGATTCCTGGCACTCTCTTACTTGTTAATGT
+
FFFFFFFFFFFFFFFFFFFFFFFFFFFFFFFFFFFFFFFFFFFFFFFFFFFFFFFFFFFF:FFFFFFFFFFFFFFFFFFFFFFFFFFFFFFFFFFFF,,FFFFFFFFFFFFFFF:FFFFFFFFFFFFFFFFFFFFFF:FFFFFFFFFFFF
@A00738:647:H5NVNDSX7:2:1121:7771:11976 kraken:taxid|9606
TTACTTTTGGATAGAATGCCTAAGCCCAACAGTGACAATGACATCATAATTCAATTTAATGAGAATGGCTATTTCTGAGTGAAACGGAGAAAAGTGAGAACAAGAACAACATGACCAGTTCCTAAGAATGCATATAACTTCCAATTATGC
+
FFFFFF:FFFFFFFFFFFFFFFFFFFFFFFF:FFFFFFFFFFFFFFFFFFFFFFFFFFFFFFFFFFFFFFFFFFFFFFFFFFFFFFFFFFFFFFFFFFFFFFFFFF:FFFFFFFF:FFFFFFFFFFFFFFFFFFFFFFFFFFFFFFFFFF
@A00738:647:H5NVNDSX7:2:1121:9372:19946 kraken:taxid|9606
GAAACATTAAGGACATCTTTTTCAAGATCCAGAATTTTCTAAGTTTTTGCCAACCTATCTTTCGTGTGTTGTTTCCATTTTCAAAGTCACAAGAGAGCTGTAGTACTCAACCCATGGTGTTTGTGTTCCAGATTGGAAAGAAAAGGGCAA
+
FFFFFFFFFFFFFFFFFFFFFFFFFFFFFFFFFFFFFFFFFFFFFFFFFFFFFFFFFFFFFFFF,F:FFFFFFFFFFFFFFFFFFFFFFFFFFFFFFFFFFFFFFFFFFFFFFFFFFFFFFFFFFFFFFFFF,FFFFFFFFFFFFFFF:,
@A00738:647:H5NVNDSX7:2:1121:9408:20008 kraken:taxid|9606
AAAAGTAAAGACATCTCCAGTCCAATCCTAGCTCTGCTACTCGTGTAGCAGAGTGGGCCTGTGCCCACGTGTTATAACCGTGGGCAAGTTTACTTCACGTCTGTATCAGTTTTCTTTTCGATAGAATGGAATAATAATACCTATGCCTTA
+
FFFFFFFFFFFFFFFFFFFFFFFFFFFFFFFFFFFFFFFFFFFFFFFFFFFFFFFFFFF:FFFFFFFF,FFFFFFFFFFF,FFFFFFFFFFFFFFFFF:FFFFFFFFFFFFFFFFFFFF:FFFFFFFFFFFFFFFFFF:FF:FFFFF:FF
@A00738:647:H5NVNDSX7:2:1121:15483:20885 kraken:taxid|9606
GGTCTGATCTATGAACATAGACAAGAGTTTTTAATTGTTTAACCAGTTTGCGGCTCCTGGGCTTATGAACAGATGAAGCAGGATTATTCTCATCCATAATGATGGAAGTGAGGAGAGACCTAAGACCTACAGGCATCATTGGTTTTGCAG
+
FFFFFFFFFFFFFFFFFFFFFFFFFFFF:::FFFFFF:FFFFFFFFFFFFFFF:FFFFFFFFFFFFFFFFFFFFFF:FFFFFFFFFF:FFFF:FFFFFFFFFFFFF:FFFFFFFF:FFFFF:FFFFFFFFFFFFFFFFFFFFFF:,FFFF
@A00738:647:H5NVNDSX7:2:1121:16107:22122 kraken:taxid|9606
GGTCTGATCTATGAACATAGACAAGAGTTTTTAATTGTTTAACCAGTTTGCGGCTCCTGGGCTTATGAACAGATGAAGCAGGATTATTCTCATCCATAATGATGGAAGTGAGGAGAGACCTAAGACCTACAGGCATCATTGGTTTTGCAG
+
FFFFFFFFFF:FFFFFFFFFFFFFFFFFFFFFFFFFFFFFFFFF:FFFFFFFFFF:FFFFFFFFFFFFFFFFFFFFFFFFFFFFFFFFFFFFFFFFFFFFFFF:FFFFFFFFFFFFFFF:FFFFFFFFFFFF:FFFFFFFF,FFFFFFFF
@A00738:647:H5NVNDSX7:2:1121:8341:25645 kraken:taxid|9606
ATAATTCAAATAACTAAAATAAAAACAAAAACATACAGAAATTCAGGCAAAAAAAAAAGAATAAAAAAAAAAAAACACAAAAAAAAAACAATAAAAAAAAATAAAGATAAGTCTAACACTATCTATTTAGTAATTTTATTATATAAATAA
+
FF,:F:,,FFF,F,:,F,:F,,:,F,:,F,:::,:FFF:,F,F:FFFF:FF,FFF,,,:,FF,,,FF::,,,FF,::F,,,F,::F,FF::FFF,,,F,,FF:,:,,:,,,FF,:,::,F:,:F:F,,,,F,,:FF,FFFFFF::,,FFF
@A00738:647:H5NVNDSX7:2:1121:26295:26459 kraken:taxid|9606
CAGAGGCTAGGAAGGTAATATAAACAGTTGAACAATATAGTCTAAAAAGAGGTATAAATGAAGCCAAATGCAAAAGTCATCGATTAGTAATTATTTCTAGACTCAACCAATATTAGGTGCAGCAGTAATCAGATTAATAATTGTTTTGTT
+
FFFFFFFFFFFFFFFFFFFFFFFFFFFFFFFFFFFFFFFFFFFFFFFFFFFFFFFFFFFFFFFFFFF:FFFFFFFFFFFFFFFFFFFFFFFFFFFFFFFFFFFFFFFFFFFFFFF:FFFFFFFFFFFFFFFFFFFF,FFFFFFFFFFFFF
@A00738:647:H5NVNDSX7:2:1121:24388:30639 kraken:taxid|9606
AGAAGGAGATTTCTCCAGGTCATAGATCCTGGAACTGTATGTTTAAGAGTTTTTTAATCTATTAGAATTCTAGGTATGAGAGGCATTGTGTGGCTACTCAAACCTTATTTTACAATTACAGAGGGAGCACCACCCTTTAATTATGATGGC
+
FFFFFFFFFFFFFFFFFFFFFFFFFFFFFFFFFFFFFFFFF:FFFFFFFFFFFFFFFFFF:FFFFFFFFFFFFFF:FFFF:FFFFFFFFFFFFFFFFFFFFFFFFFFFFFFFFFFFFFFFFFFFFFFFFFFFFFFFFFFFFFFFFFFFFF
@A00738:647:H5NVNDSX7:2:1121:30418:36949 kraken:taxid|9606
CAGAGGCTAGGAAGGTAATATAAACAGTTGAACAATATAGTCTAAAAAGAGGTATAAATGAAGCCAAATGCAAAAGTCATCGATTAGTAATTATTTCTAGACTCAACCAATATTAGGTGCAGCAGTAATCAAATTAATAATTGTTTTGTT
+
FFFFFFFFFFFFFFFFFFFFFFFFFFFFFFFFFFFFFFFFFFFFFFFFFFFFFFFFFFFFFFFFFFFFFF:FFFFFFFFFFFFFFFFFFFFFFFFFFFFFFFFFFFFFFFFFFFFFFFFFFFFFFFFFFFF,FFFFFFFFFFFFFFFFFF
@A00738:647:H5NVNDSX7:2:1122:16260:7200 kraken:taxid|9606
ATTTAGCGTATTTTGCAGATTAATATACAAATTATTCCTTTCTAATGTCAGAATTTATTCAACATGTCCCTCATTGTCAGAAATTTGACTTATTTCCAGACATTTTCTATTGCAAACAGTATTGCTGTGAACATTATTTGAGTACATACT
+
FFFFFFFFFFFFFFFFFFFFFFFFFFFFFFFFFFFFFFFFFFFFFFFFFFFFFFFFFFFFFFFFFFFFFFFFFFF:FFFFFFFFFFFFFFFFFFFFFFFFFFFFFFFFFFFFFFFFFF:FFFF:FF:FFFFFFFFFFFFFFFFFFFFFFF
@A00738:647:H5NVNDSX7:2:1122:21341:8641 kraken:taxid|9606
TGTTCTACATTTCTGTTTTGTTTTTTCAAATGATGTATCTTGTTTGCTTCACAATTATGTTAAAGAAAAAGTTTTTTTTCAGAAATAAGAAATAGATTATAAATTTTTAAAAAGGAAAGAAAATTGAGGAAAAAGGGAATTAAAGGATAT
+
FFFFFFFFFFFFFFFFFFFF:FFFFFFFF:FF:FFFFFFFFFF:FFFFFFFFFFFFFFFFFFF:FFFFFFFFFFFFFFFFFFFFFFFFFF,FFFFFFFFFFFFFFFFFFFFFFFFFF:FFFFFFFFFFFF:FFFFFFF:,FFF:FFFFFF
@A00738:647:H5NVNDSX7:2:1122:31873:9283 kraken:taxid|9606
TATAAAGTTAAACCTGGAGTTCTCACACGACCCATCAATCCTAGTCCTTGGTCATTACCCAAAAGAAATGAAAATGTCTGATCACACAAAAACTTTACATAAATGTTCATAGGAGCTTTAGTTATAACCATCAAGACCTGGAAACAACCC
+
FFFFFFFFFFFFFFFFFFFFFFFFFFFFFFFFFFFFFFFFFFFFFFFFFFFFFFFFFFFFFFFFFFFFFFFFFFFFFFFFFFFFFFFFFFFFFFFFFFFFFFFFFFFFFFF:FFFFFFFFFFFFFFFF:FFFFFFFFFFFFFFFFF,FFF
@A00738:647:H5NVNDSX7:2:1122:12319:10645 kraken:taxid|9606
CATATTTATTTTGTTACATATTTATTTAAAAAATTAAGAATTCACTGAAAATGGGGACAATAAAAAGAAAAATATATATCTATATATATATATGAAGAAGTATTCAAAAATCAATAGAAGAGAATCTTCCAGAGATAAGGAAAGTTAGAC
+
FFFFFFFFFFFFFFFFFFFFFFFFFFFFFFFFF:FFFFF:FFFFFFFFFFFFFFFFFFFFFFFFFFFFFFFFFFFFFFFFFFFFFFFFFFF:FFFFFFFFFFF:FFFFFFFFFFFFFFFFFFF:FFFFFFFFFFFFFFFFF,FFFFFFFF
@A00738:647:H5NVNDSX7:2:1122:17779:12305 kraken:taxid|9606
ATAGATGGGCTCACTTTGAGGCCAAGGATTGTGTTCTACCATAATCTCATTCCTTCAGCACAGCTCAGCACCTGGCAAATTGGAGGCAACAAATGTCTATGGATCCCTCTGTAACCATGAACAAGTCAGTCAGGGTACCTGCACTGTCAA
+
FFFFFFFFFFFFFFFFFFFFFFFFFFFFFFFFFFFFFFFFFFFFFFFFFFFFFFFFFFFFFFFFFFFFFFFFFFFFFFFFFFFFFFFFFFFFFFFFFFFFFFFFFFFFFFFFFFFFFFFFFFFFFFFFFFFFFFFFFFFFFFFFFFFFFF
@A00738:647:H5NVNDSX7:2:1122:17228:12633 kraken:taxid|9606
ATAGATGGGCTCACTTTGAGGCCAAGGATTGTGTTCTACCATAATCTCATTCCTTCAGCACAGCTCAGCACCTGGCAAATTGGAGGCAACAAATGTCTATGGATCCCTCTGTAACCATGAACAAGTCAGTCAGGGTACCTGCACTGTCAA
+
FFFFFFFFFFFFFFFFFFFF:FFFFFFFFFFFFFFFFFFFF:FFFFFFFFFFFFFFFFFFFFFFFFFFFFFFFFFF:FFFF:FFFFFFFFFFFFFFFFFFFFFFFFFFFFFFFFFFFFFFFFFFFFFFFFFFFFFFFFFFFFFFFFFFFF
@A00738:647:H5NVNDSX7:2:1122:27507:20666 kraken:taxid|9606
CTATAATTATCTTTCTCCTTAATTTATTTTCCCTAGTTATGCCAGCTGCTGTTTCACCTTATCTTTTCATCTCATTTTACATTTCTTATTTCACAGGCTCCCGGTTTGCTTTAATTTCCTTGAGAGCGAGAAAAGTATTTGTAGTTTCCC
+
FFFFFFFFFFFFFFFFFFFFFFFFFFFFFFFFFFFFFFFFFFFFFFFFFFFFFFFFFFFFFFF:FFFFFFFFFFFFFFFFFFFFFFFFFFFFFFFFFFFFFFFFFFFFFFFFFFFFFF:FFFFFF:FFFFFFFFFFFFFFFFFFFFFF:F
@A00738:647:H5NVNDSX7:2:1122:3613:29731 kraken:taxid|9606
AGGAGCTGGCAGGTGGCAGAGCTGAACCCAGCAGTGGCACTCCTGATTCTGAGTCGGTCATGCCGCCCTTGAGGGCAGAAGGCAGCAGCCCTAGGAGTCAGGTGCCTGGGCAGGCGTCTCAGGTGACAGGCTCCAGGCCAGCTGCACGGG
+
FFFFFFFFFFFFFFFFFFFFFFFFFFFFFFFFFFFFFFFFFFFFFFFFFFFFFFFFFFFFFFFFFFFFFFFFFFFFFFFFFFFFFFFFFFFFFFFFFFFFFFFFFFFFFFF:FFFFFFFFFFFFFFFFFFFFFFFFFFFFFFFFFFFFFF
@A00738:647:H5NVNDSX7:2:1122:21929:30514 kraken:taxid|9606
TAATTTTAGCTGAGTGTAACTGAATCATTTGCTTGCTCTTGTGCAACTGGTTTATCTACCGATCATTAGGAATTCACATAAGACCTGTGCAGTATTCTCCATTCTCCTTTCAGGAACACTGAAACCAGCAAAAGCATTCATTTTCTCAAA
+
FFFFFFFFFFFFFFFFFFFFFFFFFFFFFFFFFFFFFFFFFFFFFFFFFFF:FFFFFFFFFFFFFFFFFFFFFFFFFFFFFFFFFFFFFFFFFFFFFFFFFFFFFF:FFFFFFFFFFFFFFFFFFFFFFFF:FFFFFFFFFFFFFFFFFF
@A00738:647:H5NVNDSX7:2:1122:19153:33317 kraken:taxid|9606
GTAGGGCAGGCTGCATCTGTGGTCAATCCCACTCTTATTCTGGGCTCCACTTCATCTTGGCAACTTATATGTAACCTGGCAAGTGGGTCTGTTCAGTACACAAATAGGGTCTCTGTTGCCTCCAAAGTCGAAAATATGCACTAAGTATTG
+
FFFFFFFFFFFFFFF,FFFFFFFFFFFFFFFFFFFFFFFFFFFFFFFFFFFFFFFFFFFFFFFFFFFFFFFFFFFFFFFFFFFFFFFFFFFFFFFFFFFFFF:FFFFFFFFFFFFFFFFFFFFFFFFFFFFFFFFFFFFFFFFFFFFFFF
@A00738:647:H5NVNDSX7:2:1122:18123:33536 kraken:taxid|9606
GTAGGGCAGGCTGCATCTGTGGTCAATCCCACTCTTATTCTGGGCTCCACTTCATCTTGGCAACTTATATGTAACCTGGCAAGTGGGTCTGTTCAGTACACAAATAGGGTCTCTGTTGCCTCCAAAGTCGAAAATATGCACTAAGTATTG
+
FFFFFFFFFFFFFFFFFFFFFFFFFFFFFFFFFFFFFFFFFFFFFFFFFFFFFFFFFFFFFFFFFFF:FFFFFFFFFFFFFFFFFFFFFFFFFFFFFFFFFFFFFFFFFFFFFFFFFFFFFFFFFFFFFFFFFFFF:FFFFFFFFFFFFF
@A00738:647:H5NVNDSX7:2:1123:29197:2300 kraken:taxid|9606
AACAAGGCCTGGTAAACAAGGAGTCAATTCCTGAACTACACAATGAAATAACCATGGTATGTGTTTTAGTCATGAAACTTCAATGGAGCTGACATTGTCATCTTAGTCAAGGGGTATTTCAAAGGGACCTCAGGAGGAAGTCTTTCAGAT
+
F:FFFFFFFFFFFFFFFFFFFFFFFFFFFFFFFFFFFFFFFFFFFFFFFFFFFFFFFFFFFFFFFFFFFFFFFFFFF:FFFFFFFFFFFFFFFFFFFFFFFFFFFFFFFFFFFFFFFFFFFFFF:FFFFFFFFFFFFFFFFFFFFFFFFF
@A00738:647:H5NVNDSX7:2:1123:8739:9017 kraken:taxid|9606
CTCTGGCACGAGCACTGCTGGCTTGTCAAAGACTGCCCTGCTCTCAGGCCTGCTGCCCTGGGCAGGTGGTGGGAGTGAGATGGCAAGCTTGTACCCTCACACTAGAGCTGTCGCCCTTTAGGTGGACATCCTTTAGCATCGTGGTTCTTT
+
FFFFFFFFF:FFFFF:FFFFFFFFFFFFFFFFFF::FFF:FFFFFFF:FFFFFFFFFFFFFF:F,:FFFFFFFF:,FFFFFFFFFF:FFFFFFFFFFFFFFFFF:FFFFFFFFF:FF,FFFFFF:FF:FFFF::FFFFFFF:FFFFFFFF
@A00738:647:H5NVNDSX7:2:1123:11894:9815 kraken:taxid|9606
AAAGGGTTATTTTCTAATCATGAAATTTCCATCAGTTTACTTCACAGAGAAATACTTTTAAGGACTTTCTTCAGCCACTGAAATGTGGTTAAAATTATGTCCTAGTTATCTTTCTGGCATTTTGGAGCAGGCTGGGAAAGTTTCCAGAGT
+
FFFFFFFFFFFFFFFFFFFFFFFFFFFFFFFFFFFFFFFFFFFFFFFFFFFFFFFFFFFFFFFFFFFFFFFFFFFFFFFFFFFFFFFFFFFFFFFFFFFFFFFFFFFFFFFFFFFFFFFF::FFFFFFFFFFFFFFF,FFFFFFFFFFFF
@A00738:647:H5NVNDSX7:2:1123:9200:20870 kraken:taxid|9606
AAGATGGCTCCTCGCTCACATGGCAGGCAGCCACACTGGTTTGGCTGGGCCTGCTGATGGGGCGTCCACCATGGCTTCTCCATGGCGCCTGGTCTTGTCACAATATGGTGGCTAAGTCCCAAGAGGAAGTGTCCCAAGCACAAGCATTCC
+
F:FFFFFFFFFFFFFFFFFFFFFFFFFFFFFFFFFFFFFFFFFFFFFFFFFFFFFFFFFFFFFFFFFFFFFFFFFFFFFFFFFFFFFFFFFFFFFFFFF:FFFFFFFFFFFFF:FFFFFFFFFF:FFFFFFFFFFFFFFFFFFFFFFFF:
@A00738:647:H5NVNDSX7:2:1123:23430:21120 kraken:taxid|9606
CAGAGAAAAGCATCATTGCTAATGCCTGTCAAAACAGGAAGAATTATGTAAGTGGAAGGGGTTTGAGCCAAAAACAAATCAAATGTATAAAGCATCTACTATGTGCTAGACAAAGATGACTTGTCTTTGGATGCTGTCTGTCTAGTTGGT
+
FFFFFFFFFFFFFFFFFFFFFF,FFFFFFFFFFFFFFFFFFFFFFFFFFFFFFFFFFFFFFFFFFFFFFFFFF:FFFFFFFFFFFFFFFFFFFFFFFFFFFFFFFFFFF:FFFFFFFFFFFFFFFFFFFFFFFFFFFFFFFFFFFFFFFF
@A00738:647:H5NVNDSX7:2:1123:17002:23140 kraken:taxid|9606
ATAATTTTCTGTATAGGAACTGCTTTAGCTGTATCTCATCTGTATGATTTGCCCCCCTTCACTATTATTTCAGTATATGGGGCCAAGAGAAACCTCAACTGATTTGCAACATTTTGTTTTTTACAAGAACAATACTTCACGTCTCTAGAA
+
FFFFFFFFFFFFFFFFFFFFFFFFFFFFFFFFFFFFFFFFFFFFFF:FFFFFFFFFFFFFFFFFFFFFFFFFFFFFFFF,FFFFFFFFFFFFFFFFFFFFFF:FFFFFFFFFFFFFFFFFFFF:F:FFFFFFFFFFFFFF,FFFFFF:FF
@A00738:647:H5NVNDSX7:2:1123:19777:23844 kraken:taxid|9606
CTCTCCAGGGCTCCCAGCCCCAACGTCTCTCTGATTACAGCCCCAGTGAGACCCACCTTCGCTTCCTCTAGAGATTGAATGGCCCCTACATCCTCCAGGCCTTCCTGAAGCTCAAAAATGTCCAAGGTCCCATCCTTGTTATAGTCCAGG
+
FFFFFFFFFFFFFFFFFFFFFFFFFFFFFFFFFFFFFFFFFFFFFFFFFFFFFFFFF:FFFF::FFFF:FFFFF:FFF:FFFFFFF:FFFFF:FFFFFFFFFFFFFFFFFF,FFFFFFFFF:FFFFFFFFFFFFFF:FFFFFFFFFFFFF
@A00738:647:H5NVNDSX7:2:1123:8775:30530 kraken:taxid|9606
CCTCCTAATACTCTCATAATGGTGGACAGGATTTCAATATATGAAGTTTTAAGGAACTAAAACTTTCAGTCTATAGCAGAGCAAGACCTTATAATGCTTTTGAATTACCAGTATGCTTTGAAGATTTCAAAGTGAAGGGTACAATATGCA
+
FFFFFFFFFFFFFFFFF:FFFFFFFFFFFFFFFFFFFFF:FFFFFFFFFFFFFFFFFFFFF:FFFFFFFFFFFFFFFFFFFFFFFFFFFFFFFFFFFFFFFFFFFFFFF:FFFFFFFFFFF:FFFFF:FF:FFFFFF:FFFF:FFFFFFF
@A00738:647:H5NVNDSX7:2:1123:21377:33724 kraken:taxid|9606
GCTCAGCCTGCATGTCATGCACCACTGTTGCGCCAACACCTCTTCCTCATCTCACTCCTATGGCCCAGCAGGGGAATCCCTGAGGACTAGCTGACAGATGATCAAAGTGCCCAAGACTGGTTTACAGACAGGTCAGCTCAGTATGTGGAT
+
FFFFFFFFFFFFFFFFFFFFFFFFFFFFFFFFFFFFFFFFFFFFFFFFFFFFFFFFFFFFFFFFFFFFFFFFFFFFFFFFFFFFFFFFFFFFFFFFFFFFFFFFFFFFFFFFFFFFFFFFF:FFFFFFFFFFFFFFF:FFF:FFFFFFFF
@A00738:647:H5NVNDSX7:2:1123:13205:36824 kraken:taxid|9606
TGTTGTGCCACAGGTGGCTGATGAATATTGTAGCATCCTTTCCTGTAATCTTTGTCCTTCCTTGTGTGCTGAAAGCTGGGGTCCTGACCTTTACTTCTCTGCCCTTCCAGGGGTTTTTGTAAGCCTCTAATGGACTGTATCAGATATCTT
+
,F:,:::FFFFF:,F:F,FFFF:,,FFF:F,FFFFFF,F,:FF:,,F,FFFFFFF:,FFF,F:FFFFFFFFFF,FFFFFFFFF:FFFFFF:F,FFFFFFFFF:F:,F:F,FFF,,FFFFFFFFF:FF:F:FF,FFFF:FFFFFFFF,F,F
@A00738:647:H5NVNDSX7:2:1124:21260:2675 kraken:taxid|9606
GCTCAGCCTGCATGTCATGCACCACTGTTGCGCCAACACCTCTTCCTCATCTCACTCCTATGGCCCAGCAGGGGAATCCCTGAGGACTAGCTGACAGATGATCAAAGTGCCCAAGACTGGTTTACAGACAGGTCAGCTCAGTATGTGGAT
+
FFFFFFFFFFFFFFFFFFFFFFFFF:FFFFFFFFFFFFFFFFFFFFFFFFFFFFFFFF,FFFFFFFFFFFFFFFF:FFFFFFFFFFFFFFFFFFFFFF,FFFFFFFFFFFFFFFFFFFFFFFFFFFFFFFFFFFFFF:FFFFFFFFFFFF
@A00738:647:H5NVNDSX7:2:1124:20952:4178 kraken:taxid|9606
AGATTTCCCTCCATGTAAAATTTTATTGGGGTGCTGGCAAATACAGGTAGTAGTCTTGCTATTATACTCATTCATTTGAAGTCTATGGTAACCAAATCAATAGCAGGCCTTTGAAATTCCAAAATGCAAACACAATACATGAAACTTTTT
+
FFF:FFFF:F:F:FFFFFFFFFFFFFFF:FFFFFF,FFFF::F:FF:FFFFFF:FFF:FFFFFFFFFFFFFFFFFFFFFFFFFFFFFFFFF,FFFF:,::,FF,F:F,FFFFF:FFFFFFFFFFFFFFF:FFFFFFFFFFFFFFFFFFF,
@A00738:647:H5NVNDSX7:2:1124:14416:5447 kraken:taxid|9606
TGTCTGTCCAGGGCTGTGAGTGGCTGTCTGGGGCTAGGGGTGGCCATCTGGGCTATGAGTGGCCGTCTGGGGCTAGGAGTGGCTGTCTGGTCTGTGAGAGGCTGTCCAGGGCTGTGAGTAGAAGACTTTGTGTCCCCCTGTCTGCTCCGT
+
FFFFFFFFFFFFFF,FFFFFFF:FFF:FFFFFFFFFFFFFFFFFFF:FFFFFFFFFFFFFFFFF:FFFFFFFFFFFFFFFFFFFFFFFFFFF:FFFFFFFFFFFFFF:FFFFFFFFFF:FFFFFFFFFFFFFFFFFFFF:FFFFFFFFFF
@A00738:647:H5NVNDSX7:2:1124:28655:7874 kraken:taxid|9606
TTCATTTGTTCACACAACAAAACTAGGTGACTAAGTGAAGGCAAAAACAAGAAATGGGCAGACGTCATCCTTTGGCTCAAAGCCAGATGTCCGTGTGGAGGGGACATAGACACTGCATGGCCCTATGTGGCTCTGCATTCTAGTCAGACA
+
FF:FF:FF:FFFFFFFFFFFFFFFFFFFFFFFFFFFFFF:FFFFFFFFFF,FFF:FFFFFFFFF:FFFFFF,:FFFFFFFF:FFFFFFF:FFFFFFFFFF:FFFFFFFFFFFF,FFFFFFFFFFFFFFFFFFFFFFFF,FF:F:FFFFFF
@A00738:647:H5NVNDSX7:2:1124:10357:7968 kraken:taxid|9606
CTGAGAGTCAACAAAAGACAGATCTTGACCTGAGTCCCATGGCTCCAAAGTGACATTGCTGGGGCTCTAGTCTATGTGGTTGAGTGGAAGAAGCACTGGCCTTGGAATCACGCAGATCTGAGTTTGAATCTGACATAGCTACTTTTGAAC
+
FFFFFFFFFFFFFFFFFFFFFFFFFFFFFFFFFFFFFFFFFFFFFFFFFFFFFFFFFFFFFFFFFFFFFFFFF::FFFFFFFFFFFFFFFFFFFFFFFFFF:FFFFFFFFFFFFFFFFFFFFFFFFFFFFFFFFFFFFFFFFFFFFFFFF
@A00738:647:H5NVNDSX7:2:1124:3360:8719 kraken:taxid|9606
CAATGGCAGAAGAAACATTATAAATGGCAATCTATTTACTATATACCACACTGCCTTTAATAAAAGTAACATATATTCTGCCTACTCTTTGGATAGTCTCATGCCCCTTATTGGTGAGTAAGCCTATATAATTGTTGCCTGTATCACAAT
+
F:F:FF:F,F:F:FFFFFFFFFFFFFF:FFFFFFFFFF:FFFF:FFFFFFF:FFFF,FFFFFFFFFFFF:F:::FFF:FFFFFF:FFFFFFFFFFF:FF:F:F:FFF:FFF,FFFFF:,:,:,F:FFFFFFFFFFFF:FF,FFF,FFFFF
@A00738:647:H5NVNDSX7:2:1124:31069:15186 kraken:taxid|9606
CATGAAATGTTTAGTCACAGGTTGAGTCTCCCCGGAGTCTCCTTCAGTTCCTGAGTGGTAATGGAAGACATCTAGAAAATTTAGTGTACTCCTGACTGGCCAGGGGGTGACATGGTGCTGGCAAAATGACCCTTTAGCGGAGAGGTGTAG
+
FFFFFFFFFFFFFFFFFFFFFFFFFFFFFFFFFFFFFFFFFFFFFFFFFFFFFFFFFFFFFFFFFFFFFFFFFFFFFFFFFFFFFFFFFFFFFFFFFFFFFFFFFFFFFFFFFFFFFFFFFFFFFFFFFFFFFFFFFFFFFFFFFFFFFF
@A00738:647:H5NVNDSX7:2:1124:32334:15781 kraken:taxid|9606
CCTGCCTCACACTGGGTCCTTCCCAGAGCTGAAATCAAAGTGGGTCCAATCCCATTTACACACGAGCTGCAGGTGCTTACCCCTGTGCAGGGATATCAAATCTGTGAAGGGAAGGAGACAAATGCCCTCAACTGGGAATGGCAGGCCATG
+
FFFFFFFFFFFFFFFFFFFFFFFFFFFFFFFFFFFFFFFFFFFFFFFFFFFFFFFFFFFFFFFFFFFFFFFFFFFFFFFFFFFFFFFF,FFFFFFFFFFFFFFFFFFFFFFF,FFFFFFFF:FFFF:FF:FFFFFFF,FFFFFFFFFFFF
@A00738:647:H5NVNDSX7:2:1124:29848:19867 kraken:taxid|9606
ACTAAAAATACACACACACAAATTGTATTAGTGTACTTAGCTCAAAAATCTTGTACCAGCTTTACATTTGCTCAGGTAAGAGACAAGTACTCTATGGTAGCACGCAAGGCCCACGTGACCTCCTACATCTGCAATCTCATGGCCCATGAC
+
,FFFFFFFFFFFFFFFFFFFFFFFFFFFFFFFFFFFFFFFFFFFFFFFFFFFFFFFFFFFF:FFFFFFFFFFFFFFFFFFFFFFFFFFF:FF:FFFFFFFFFFFFFFFFFFFFFFFFFFFFFFFFFFFFFFFFFFFFFFFFFFFFFFFFF
@A00738:647:H5NVNDSX7:2:1124:3956:21621 kraken:taxid|9606
AGAAACAAATAAATAAACAAACAAATAAGCAAAAGAAAGACATACAGAGAAATAAAAAAAAGAAAGACAAAGACAAATTTATGTAATAACAACAGACATACAAACACACCAACAATAATGACGGTAAAGGCACATTCTTAAATCTAATTA
+
:FFF:,F:F,F:F,FFF:F::,:FFFF:,:FF:F,FF,:F,,,:,FFFF:FF:,F::,,:FF:FF,F:F,,,,FF:F,,,,F:FF,F,:,,,,:,F,::F,,F:F,FFF,FFF:,FFFF,F,FFFF:,FF,F,FFF,F:,F:F:,,,FF,
@A00738:647:H5NVNDSX7:2:1124:16884:27383 kraken:taxid|9606
CACTGCCCCCATCCCACCCCACAGCAGTACCATGAAGACCTCACTCAGCACAACACTGAAGCCACGTACACCTACTGATAGGGTAGGGCAGACAGGAAACCTTATCCACAGACAGAAGCTAAGGCAGCTGCCCACTCTCTACCCTGGGAA
+
FFFFFFFFFFFFFFFFFFFFFFFFFFFFFFFFFF:FFFFFFFFFFFFFFFFFFFFFFFFFFFFFFFF:FFFFFFF:FFFFFFFFFFFFFFFFFFFFFF:FFFFFFFFFFFFFFFFFFFF:FFFFFFFFFFFFFFFFFFFFFFFFFFFFF:
@A00738:647:H5NVNDSX7:2:1125:19623:1031 kraken:taxid|9606
AAATGAGGATAGTAATAGTACCTACCTCCAAGCCTATTTTTTTTAAAAAAAGAGTTAACATAGAACATTTAGAACAGTTTCTGTCACATGGTAAGAGCACAGTAAATTTTAGTATTGTTATGATCATCATTAGTAGCACAGCTTGAAAGC
+
FFFFFFFFFFFFFFFFFFFFFFFFFFFFFFFFFFFFFFFFFFFFFFFFF:FFFFFFFFFFFFFFFFFFFFFFFFFFFFFFFFFFFF:FFFFFFFFFFFFFFFFFF:FFFFFFFFFFFFFFFFFFFFFFFFFFFFF:FFFFFFFFFFFFFF
@A00738:647:H5NVNDSX7:2:1125:13187:2002 kraken:taxid|9606
CATTACAGGCCATATAAGTAATATCAAATGAATAAATCTCCGTCATAGGGTAGTTGTTAAGATTAAATTAGATAAAATTTATAATGGAATTAGATTAATGACTCTAACAAATTAGGAATATATAAATCAAAAGGTATTTATAAAAACAAA
+
:,F,,::F,::,,FF,,,,FF,,F,F,F,F:F,,,,,F:,F,,,,FF,,F:,,,,F,,:FF,,F,,:,,,,,,F,,,F,,FFFF,,,F,::F,,,F,,FF,:FFF,,F,,:,,F,,,,F::,,F,,,:,,,:,,,,F:,,:::F,:,,,:
@A00738:647:H5NVNDSX7:2:1125:19036:3208 kraken:taxid|9606
ATTATAATTATCTGATAGACTTCCAGAGAGATTAGAATATTACAAATAGTGGTAGTGCAGAAATGAGTATACAAAGCACTTAATAAAAACAATTATTATGAAAACTGAACATTGGAAAACTACTATTTAGTTTACCTATATAGCACAAGT
+
FFFFFFFFFFFF:FFFFFFFFFFFFFFFFFFFFFFFFFFFFFFFFFFFFFFFFFFFFFFFFFF:FFFFFFFFFFFFFFFFFFFFFFFFFFFFFFFFFFFFFFFFFFFFFFFFFFFFFFFFFFFFFFFFFFFFFFFFFFFFFF:FFFFFFF
@A00738:647:H5NVNDSX7:2:1125:6171:4946 kraken:taxid|9606
TGGAAGAATAGCAATACCGTTTTTAAAAAACGAGGTGCCTTAAAGTAAATGTCATATTTGAATGCATTGATCCATAAATGTGGACAATTGAACAGCACACACATTTACTAACCGTGCCGTGTGCTGATGCTAATCTTCTTCGGGTGGCTC
+
FFFFFFFFFFFFFFFFFFFFFFFFFFFFFFFFFFFFFFFFF:FFFFFFFFFF:,F,FFFF:FFFFFF:FFFFFFF,FFFFFFFFFFF:FFFF:F:FFFFFFFFFFFFFFFF::FFFF:FFFFFFFF:FFFFFFFFF:FFFF:FF:FFFFF
@A00738:647:H5NVNDSX7:2:1125:25599:5963 kraken:taxid|9606
AGGGTTTGTATCAAATGTCTTATTGGCCTTCTCATTTACGTATTTTTAGCTGATGGTGTAAACTCAATTGTGATTTTCACTTCCTATTTGAAATCTATAAAAGACATATTTGGGGAATCTTGTCCATCTTCATCCTTAGATAGCAGAAAA
+
FFFFFFFFFFFFFFFFFF:FFFFFFFFFFFFFFFFFFFFFFFFFFFFFFFFFFFFFFFFFFFFFFFFFFFFFFFFFFFFFFFFFFFFFFFFFFF:FFFFFFFFFFFFFF:FFFFFFFFFFFFFFFFFFFFFFFFFFFFFFFFF:F:FFFF
@A00738:647:H5NVNDSX7:2:1125:15483:6136 kraken:taxid|9606
CTCCATTTTATCTTTAACTGTGTCTAATTTGTTTTTCTACTGATAATTGAAAGTTTACTTTTAATAAATTATGTATCTTTTCCCTAGGAGTTTATTTTGGCTGTTTCAGAGTTGCCAGTCATTCTGACATCTTTAAAAAGCTTTTTGTCT
+
FFFFFF:FFFFFFFF:FFFFFFFF:FFFFFFFFFFFFFFFFFFFFFFFFFFFFFFFFFFFFFFFFFFFFFFFFFFFFFFFF,FFFFFFFFFFFFFFFFFFFFFFFFFFFFFFF:FFFFFFFFFFFFFFFFFFFFFFFF:FFFFFFFFFFF
@A00738:647:H5NVNDSX7:2:1125:18177:10332 kraken:taxid|9606
TTCTATTATAAATTTGATAAGCATAAAATATTTATATTTAATACTAAAATTGGTGACCTTTTCTAGAAAATAGGTAATTTTATAAATTATTGTTGAATAAACTATGCTAATTTTTCTGAATACTTTATAAATGTTTTATCTTTAACCCAT
+
FF:FFFFFFFFFFFFFFFFFFFFFFFFFFFFFFFFFFFFFFFFF:FFFFFFFFFF:F:FFFF:FFF,FF:FFF:FFFFFFFFF:FFFFFFF::F:F:F:F,,F:F:,FF:FFFFF,FF:FF:,FFFF,,,,F,,FFF:F,FFF:,,,,:F
@A00738:647:H5NVNDSX7:2:1125:30129:14152 kraken:taxid|9606
ATAGTACTACCTGTATTATCATCATTTGTATATGAGAAACTGAGGCCCAAAATAGTGAAATGGCTTGTATTCACAGCCTACAAGTGTTAGATTTTGTACCTTATGCCAACTTTTATAACTACAAATTTAGTATTTTTTCATAACACTATA
+
FFFFFFFFFF:FFFFFFFFFFFFFFFFFFFFFFFFFFFFFFFFFFFFFFFFFFFFFFFFFFFFFFFFFFFFFFFFFFFFFFFFFFFFFFFFFFFFFFFFFFFFFFFFFF:FFFFFFFFFFFFFFFFFFF:FFFFFFFFFFFFFFFFFFFF
@A00738:647:H5NVNDSX7:2:1125:10854:14622 kraken:taxid|9606
AAATTAGTGCTTCTGTCTACCTTTCACTCCAGAAATATTGGACCATCAAATGTACTCGATGTTCTTCCTGCTGGGAAAATTTTCCTTCATCTCTGGCCTTCATGTTCACCCCGAAGTACTTCTACAGTGCTGCAGCTACTCCTGTTAGAG
+
FFFFFFFFFFFFFFFFFFFFFFFF:FFFFFFFFFFFFFFFFFFFFFFFFFF:FFFFFFFFFFFFFFFFFFFFFFFF:FFFFFFFFFFFFFFFFFFFFFFFFF:FFFFFFFFFFFFFFFFFFFF:FFFFFFFFFFFFFFFFFFFFFFFFFF
@A00738:647:H5NVNDSX7:2:1125:13340:17769 kraken:taxid|9606
GTATCACTAATCATCAGGAATGCAAGTCAAACCTACAAGACATCACTTCACATCCTTTACAATGGCTAGTATATATTTTTTTAAGAAACAATAACAAGTGTTACTGGTAAACATACGGACAAATTGGAACTCTCAAGTATGACTGAGAGG
+
FFFFFFFFFFFFFFFFFFFFFFFFFFFFFFFFFFFFFFFFFFFFFFFFFFFFFFFFFFFFFFFFFFFFFFFFFFFFFFFFFFFFFFFFFFFFFFFFFFFFFFFFFFFFFF:FFFFFFFFFFFFFFFFFFFFFFFFFFFFFFFFFFFFFFF
@A00738:647:H5NVNDSX7:2:1125:30201:18380 kraken:taxid|9606
CTTTTTAATTATTTAGTTTTATTACAATGTGACAATAGGAATTATTTTTTATGTATCCTACTATGATTCATTTGGTTTCCTGAGTCAAATGATTGTGTTTTGTAAAAATTTATGGCAAATTTTTTAGGCATCATTTGTTCAAATATAGCT
+
FFFFFFFFFFFFFFFFFFFFFFFFFFFFFFFFFFFFFFFF,FFFFF:FFFFFFFFFFFFFFFFFFFFFFFFF::FFFFFFFFF:FFFFFF,F:FFFFFFFF,:FFFFFF:FFFF:FFFFFFFFFFFF,FFFFF:F:FFFFF:FFFFFFFF
@A00738:647:H5NVNDSX7:2:1125:29008:18599 kraken:taxid|9606
GAGTTACTCACTCTTAAAGTATTTTAATGCTTAGGTATCTCAAAATTCAGCCATTATAGAAGCAAAGATAAATGTCAGTTTTAATCTCCCAATCCGTGATTTCTCAAAATGAATCTGGCAAACTGTTCAACATCTATCTTCCAGCGTGCC
+
FFFFFFFFFFFFFFFFFFFFFFFFFFFFFFFFFFFFFFFFFFFFFFFFFFFF:FFFFFFFFFFFFFFFFFFFFFFFFFFFFFFFFFFFFFFF:FFFFFFFFFFFFFFFF:FFFF,FFFFFFFFFFFFFFFFFFFFFFFFFFFFFFFFFFF
@A00738:647:H5NVNDSX7:2:1125:30029:20776 kraken:taxid|9606
CTTTTTAATTATTTAGTTTTATTACAATGTGACAATAGGAATTATTTTTTATGTATCCTACTATGATTCATTTGGTTTCCTGAGTCAAATGATTGTGTTTTGTAAAAATTTATGGCAAATTTTTTAGGCATCATTTGTTCAAATATAGCT
+
FFFFFFFFFFFFFFFFFFFFFFFFFFFF:FFFFFFFFFFFFFFFFF,FFFFFFFFFFFFF:FFFFFFFFFF:F,FFFFFFFFFFFFFFFFFFFFF,FFFFFFFFFFFFFFFFFF:FFFFFFFFFFF:FFFF:FFFF,FFFFFFFFFFFFF
@A00738:647:H5NVNDSX7:2:1125:8133:25347 kraken:taxid|9606
GTGGTGTCCCTGAATATTGGAGGGTCAGTAGGGGAAGCCAAGAGACACTTTGAGGCTTTCTTTCTTCCTTCCTATTTAAGTAAATAGGGTTCCTGAGGGTTGTCAGGAGGAGGACTTTTGAGTGTTTTATGCAATGGTTGATGCTGCTAC
+
FFFFFFFFFFFFFFFFFFFFFFFFFFFFFFFFFFFFFFFFFFFFFFFFFFFFFFFFFFFFFFFFFFFFFFFFFFFFFFFFFFFFFF:FFFFFFFFFFFFFFFFFFFFFFFFF:FFFFFFFFFFFFFFFFFFFFFFFFFFFFFFFFFFFFF
@A00738:647:H5NVNDSX7:2:1125:14724:25801 kraken:taxid|9606
AAGAAAGTCAAGCCAAAAACTAGGACATCATTAACTAGAAATTACAAAGCAAACGAGTTGTAAAAAGATGTTTTATATTATCTTTCCTTTAGTACTTTGCTTTCGTATTGTTATGGATCTTTTACAAGCATAATTTTCTGTAATCTCTTG
+
FFFFFFFFFFFFFFFFFFFFFFFFFFFFFFFFFFFFF,FFFFFFFFFF:FFFFFFFF:FFFFFFFFFFFFFFFFFFFFFFFFFFFFFFFFFFFFFFF:F:F:FFFFFFFFFFFFFFFFFFFFFFFFF::FFF:FFFFFFFFFFFFFFFFF
@A00738:647:H5NVNDSX7:2:1125:4029:27383 kraken:taxid|9606
ATGAGTGACCTATCTCAAAATGCAAATAAGACCACATCAACCCTTTCTGCAAGATTTAATTAGCTTCTCAAAACCCTTGGATTGTGACTTCATGATCTCAGCATGATCTGCAAATCCATGCATGGTTTGGCCCCTACCTGTCTTTCTGGC
+
FFFFFFFFFFFF:FFFFFFFFFFFFFFFFFFFFFFFFFFFFFFFFFFFFFFFFFFFFFFFFFFFFFFFFFFFFFFFFFFFFFFFFFFFFFFFFFFFFFFFFFFFFFFFFFFF:FFFF:FFFFFFFFFFFFFFFFFFFFFFFFFFFFFFFF
@A00738:647:H5NVNDSX7:2:1125:10511:29309 kraken:taxid|9606
ATTCAGTGTATAATTTTTCTATCCAATTTCATTTAGATGTCATTTAATGAGCAGAAAGTTTTTAACTCTAATAAAAATCTAATCAATTTTTTAGTGCTTTTTATGTTTTATCTAAGAAATGTTTGCCTAGCCAAAGGCTTCAAATATATT
+
FFFFFFFFFFFFFFFFFFFFFFFFFFFFFFFFFFFFFFFFFFFFFFFFFFFFFFFFFFFFFFFFFFFFFFFFFFFFFFFFFFFFFFFFFFFFFFFFFFF,FFFFFFFFFFFFFFFFFFFFFFFFFFFFFFFFFF,F:FFFFFFFFFFFFF
@A00738:647:H5NVNDSX7:2:1125:13286:33332 kraken:taxid|9606
TGTGTGTGATATATTGGATTATATTCATTAATTTTAGAATGTTGAGCTAGCCTTGCATACTTAGAATAAATATCACTTGGACATTGAGTATAATTGATTATTTGTATACATTCATAGATTTGTTTGCTAATAATTTTTTAAATTTTTTTC
+
FFFFFFFFFFFFFFFFFFFFFFFFFFFFFFFFFFFFFFFFFFFFFFFFFFFFFFFFFFFFFFFFFFFFFFFFF:FFFFFFFFFFFFFFFFFFFFFFFFFFFF:FFFFFFFFFFFFFFFFFFFFFFFFFFFFFFFFFFFFFFFFFFFFFF:
@A00738:647:H5NVNDSX7:2:1126:19461:5321 kraken:taxid|9606
CTTAAGGCTCCATAGAGTTTCAAACATCTAAGATTTTATGCCTGCTCAAGGTTACTTGGCTTGTTTGTGGCAGAACCATGGCAAGAATTGAGGTTTTATTCCATCACTCGGCAAATAATCTGTGAGTTCCTCCATGAGAACTCTTTTCAG
+
FFFFFFFFFFFFFFFFFFFFFFF:FFFFFFFFFFFFFFFFFFFFFFFFFFFFFFFFFFFFFFFFFFFFFFFFFFFFFFFFFFF:FFFFFFFFFFFFFFFFF:FFFFFFFFFFFFF:FFFFFFFFFFFFFFFFFFFFFF:FFFFF:FFFFF
@A00738:647:H5NVNDSX7:2:1126:30490:12242 kraken:taxid|9606
AGCTAATTAACTCTACAAAGAAAGCAGAGCTGCTGTCATCTCAAATGTTTCCACTTCTGCTTCCTGAGACAGCCAGGAGAGCAAAGCAAGAGATCACCCCTGTGGGCTGTGGGGACCTTGGGTTGGAGTTCCTGCAGCCGTTTTTCTAGT
+
FFFFFFF:FFFFFFFFFFFFFFFFFF:FFFFFFFFFFFF,FFFFFF,FFFFFFFFFFFFFFFFFFFFFFFFFFF:FFF:FFFFFFFFFFFFFFFFFFFFFFFFFFF:FFFF:FFFFFFFFFFFFFFFFFFFFFFFFFF,F,F:FFFF:FF
@A00738:647:H5NVNDSX7:2:1126:19045:19507 kraken:taxid|9606
AGCTAGTTCTTTTTTAGTCACCTAGAGGTTCTACCCATGAACCTCCATGAAAAATTTACATTAAGATGAGTCTAAATATATTATCCATAGAAAGAATCTAAGGTTATATCTGTTGGGATAAAATGACTAATGCTGAACCTTGAGATGAAT
+
FFFFFFFFFFFFFFFFFFFFFFFFFFFFFFFFFFFFFFFFFFFFFF:FFFFFF:FFFFFF:FFFFFFFFFFFFFFFFFF:FFFFFFFFFFFFFFFFFFFFFFF:FFFFFF:FFFFFFFF:FFFFFFFFFFFFFFFFFFFFFFFFFFFF:F
@A00738:647:H5NVNDSX7:2:1126:19063:19601 kraken:taxid|9606
AGCTAGTTCTTTTTTAGTCACCTAGAGGTTCTACCCATGAACCTCCATGAAAAATTTACATTAAGATGAGTCTAAATATATTATCCATAGAAAGAATCTAAGGTTATATCTGTTGGGATAAAATGACTAATGCTGAACCTTGAGATGAAT
+
FFFFFFFFFFF:FFFFFFFFFFFF:FFFFFF:FFFFF::FFFFFFFFFFFFFFFFF,FFFFFFFFFFFFFFFFFFFFFFFF:FFFFFFFFFFFFFFFFFFF:,FFFFFFF::FFF:FF:FFFF::FFFFF,,FFFFFFFFF:FFF::FFF
@A00738:647:H5NVNDSX7:2:1126:3748:20290 kraken:taxid|9606
CTTGAGGTTAACATTGACCCTATGTAATTTTACTTTCCAGTTTGACATTAGAATTATACTCTGTGGAATATTGAACCCACCTTGTATATAATTCCAACATGAAATATCATTTTATACATATTTATTACTTCCTATATGAAAGATAGTATG
+
FFFFFFFFFFFFFFFFFFFFFFFFFFFFFFFFFFFFFFFFFFFFFFFFFF:FFFFFFFFFFFFFFFFFFFFFFFFFFFFFFFFFFFFFFFFFFFFF:FFFFF:FFFFFFFFFFFFFFFFFFFFFFFFFFFF:FF,FFFFFFF,FFFFFF:
@A00738:647:H5NVNDSX7:2:1126:3794:20901 kraken:taxid|9606
CTTGAGGTTAACATTGACCCTATGTAATTTTACTTTCCAGTTTGACATTAGAATTATACTCTGTGGAATATTGAACCCACCTTGTATATAATTCCAACATGAAATATCATTTTATACATATTTATTACTTCCTATATGAAAGATAGTATG
+
FFFFFFF:FFFFFFFFFFFFFFFFFFFFFFFFFFFFFFFF:F:FFFFFFFFFFFFFFFFFFFFFFFFFFFF:FFFFFFFFF:FFFFFFFFFFFFFFFFFFFFFFFFFFFFFFFFFFFFFFFFFFFFFFFFFFFFFFFF:FFFFFFFFFFF
@A00738:647:H5NVNDSX7:2:1126:7889:21042 kraken:taxid|9606
ACCCATTTTTAAGGGGAAAAATGACCAAATGTTGAAATTATCAGACACTAACTTTAAACAGAGTTATAACTATGCTCAATCAGGTAAAGAAAGATACACGTGGAAGGAATTAAAAAATTAGAAAATACCAGCATACTTGTAGAAAACATA
+
FFFFFFFFFFFFFFFFF:FFFFFFFFFFFFFFFFF:FFFFFFFFFFFFFFFFFFFFFFFFFFFFFFFFFFFFFFFFFFFFFFFF,FFFFFFFFFFFFFFFFFFFFFFFFFFFFFFFFFFFFFFFFFFF,FFFFFFFFFFFFFFFFFFFFF
@A00738:647:H5NVNDSX7:2:1126:31602:21778 kraken:taxid|9606
GAAAAGGGTGAGGTGGAAAAAATAGTGGGGGGCCTGCAACCTGCAGAGTCCTGCAGTTGATCTGCAAAGTGAAAGAAGCAGGGGCTGACTCCCCTCTTCTGCCCCGCTCCTCCCGTCTCACTTCCAAGGCTCACCAGCCCTTTCTTCCTC
+
FFFFFFFFFFFFFFFFFFFFFFFFFFFF:FFFFFFFFFFFF:FFFFFFFFFFFFFFF:FFFFFFFFFFFFFFFFFFFFFF:FFFFFFFFFF,FFFFFFFFFFFFFFFFFFFFFFFFFFFFFFFF:FFFFFFFFFFFFFFF::FFFFFFFF
@A00738:647:H5NVNDSX7:2:1126:21540:22889 kraken:taxid|9606
TTGAATTCCTCTTTAACATGATCCCCGGCCTTTCGATAAAGGAATTTTCATACACAACCTGCAGCTGTGACCTAGGGAAGACTGCAGGGGCAAAAGTGAAGAGGAAAGTGAGCAGCCCCCCCCCAATCCCCCTGGGGTCCTCGGGGATGT
+
FFFFFFFFFFFF:FFFFFFFFFFFFFFFFFFFFFFFFFFFFFF:FFFFFFFFFFFFFFFFFFFFFFFFFFFFFF:FF:FFFFFFFFFFFFFFFFFFFFF,FFFFF,FFFFFFFFF:FFFFFFFFFFFFFFFFFFFFFFFFFFFFFFF:FF
@A00738:647:H5NVNDSX7:2:1126:4716:23625 kraken:taxid|9606
AACTGCCCTTTCTGTCACATAATTTCCAACGCCTGGAAAAAAGGATCTCAATACTGAAAATAACTTAGAATTGTAACATACAAGTGGGTTTTCCCTGATGTCATATCTAGTATGTTCATGTAGTATTACTTTGTGTATAAAAGAGCCCAA
+
FFFFFFFFFFFFFFFFFFFFFFFFFFFFFFFFFFFFFFFFFFF:FFFFFFFFFFFFFFFFFFFFFFFFFFFFFFFFFF,FFFFFFFFFFFFFFFFFFFF:FFFFFFFFFFF,FFFFFFFFFFFFFFFFFFFFFFFFFFFFF:F:FFF:FF
@A00738:647:H5NVNDSX7:2:1126:32741:25097 kraken:taxid|9606
AGCTAGACTATCACTTTTGCAAGAGGACCTTTTCTTACCTCCCAGTCCAGATACAGAGTTTTAATTCCTTTCATTTTTGCTCTTAATTCCATGTACCTTCCTTCCATTGCTTTTATGTCAGTTGTAATTCCATTTATTTTTGTGATTATC
+
FFFFFFFFFFFFFFFFFFFFFFFFFFFFFFFFFFFFFFFFFFFFFFFFFFFFFFFFFFFFFFFFFFF:FFFFFFFFFFFFFFFFFFFFFFFFFFFFFFF:FFF:FFFFFF:FFFFFFFFFFFFFFFFFFF:FFFFFFFFFFFF,FFFFFF
@A00738:647:H5NVNDSX7:2:1126:9281:25300 kraken:taxid|9606
CTTTCCTAGCCTGAGGTTGCAGTCCTGTTTGGAGTGAGTAACAAACAAGCCAAAAACTTCAACAGGGAGATTCTGGAAATGACAGAGCTATAGAAGGGCTGAGATAAGCTCTCTGCTAGCTGGATATCATGGAAATTACACACATGCACA
+
FFFFFFFFFFFFFFFFFFFFFFFFFFF:FFFFFFFFFFFFFFFFFFFFFFFFFFFFFFFFFFFFFFFFFFFFFFFFFFFFFFFFFFFF:FFFFFFFFFFFFFFFFFFFFFFFFFFFFFFFFFFFFFFFFFFFFFFFFFFFFFFFFFFFFF
@A00738:647:H5NVNDSX7:2:1126:9381:27602 kraken:taxid|9606
ATTGTCAAGGATTTCTCCTCATTTAAGCCAGAGTTCTTCAGTCTCCAGCTGGAAGGGAGAATTTCTGCTGAGTCTCTTTAGGAGGCCCATTAGCCCATCAGTGTGTGCTGGAATAAATAAAAATCTGTGGATGACAACCAAACCAAACCT
+
FFFFFFFFFFFFFFFFFFFFFFFFFFFFFFFFFFFFFFFFFFFFFFFFF:FFFFFFFFFFFFFFFFFFFFFFFFFFFFFFFFFFFFFFFFFFFFFFFFFFFFFFFFFFFFFFFFFFFFFFFFFFFFFFFFFFFFFFFFFFFFFFFFFFFF
@A00738:647:H5NVNDSX7:2:1126:17553:31704 kraken:taxid|9606
CCACCTCCACCAGCATTTCACATCCCATTCCCTCTGCTCAGAACAACAACCCTTCCCCACCTCTTTCCCCCAGCACACACTACATGCACTAAAACATACAGACAGGGTTGGCTCCTTCCCAAACTTCAGGTTTATCCACAGAGAAAACTC
+
FF:FFFFFFFFFFFFFFFFFFFFFFFF:FFFFFFFFFFFFFFFFFFFFFFFFFFFFFFFFFFF,FFFFFFFFFFFFFFFFFFF:FFFFFFFFFFFFFFFFFFFFFFFFFFFF:F:FFFFFFFFFFFFFFFFFFFFFFFFFF:FFF:FFFF
@A00738:647:H5NVNDSX7:2:1126:29803:35196 kraken:taxid|9606
AAATAATAACAACGAATGATATTTCAAGCAACTTCCTTAAAGTGATTTTATCACAGGTTTCAATGGACTAAAATGGCAATAAATTTAAGCATATTAAAGCTACGTAAACATCTTTAAACCTGAAAGCTGAGGATCTGAAGAATTTGAAAG
+
FFFFFF:FFFFFFFFFFFFFFFFFFFFFFFFF:FFFFFFFFFFFFFFFFFFF:FFFFFFFFFFFFFFFFFFFFFFFFF:FFFFFFF,FFFFFFFFFFFFF:FFFFFFFFFFFFFFFFFF:FFFFF:FFFFFFFFFFF,FFFFF:FFFFFF
@A00738:647:H5NVNDSX7:2:1126:18774:36229 kraken:taxid|9606
TCCTGGAGAGCCTACTGGGGTGACGGTCTAAGGGCCTGATAGACCCCCGACAGCAACAGGTCACATCTGGACACGTGGTCGTCTCAGGTCTAGAGAAGGCATCTCCCCAAGGTCAGGACCGGCTATGCCTGAAGCCCCAAGTCTAACACT
+
FFFFFF:FFFFFFFFFFFFFFFFFFFFFFFFFFFFFFFFFFFFFFFFFFFFFFFFFFFFFFFFFFFFFFFFFFFFFFFFFFFFFFFFFFFFFFFFFFFFFFFFFFFFFFFFFFFFFFFFFFFFFFFFFFFFFFFFFFFFFFFFFFFFFFF
@A00738:647:H5NVNDSX7:2:1127:18096:5243 kraken:taxid|9606
TTGCATATTTGAATGTGAAACAAACACATTCTCCATGTAAAATGCAAACAACTATTTCATTTTCAAGGAGAGAATGGCTCTCCCTAGTATCAGTGTTGTTGAAGAGTACATCTTTTTAATTTCATACAACACAATTTGCATATTGATGTA
+
F:FFFFFFFFFFFFFFF:FFFFF,F:FFFFFFFFFFFFFFFFFFFFFF:FF:FFFFFFFFFFFFFFFFFFFFFFFFFFFFFFFFF:FFFFFFFFFFFFFFFFFFFFFFFFFFFFFFFF:FFFFFFFFFF,FFFFFFFF:F,FFFFFFFFF
@A00738:647:H5NVNDSX7:2:1127:27136:16172 kraken:taxid|9606
ATTTATTAAAAAGCATTAACGATTATCTTAAGATATTCCACATCCACGGGTAGTACTCAATATTAAAGTGCTTTCAAGTGTACCCCCAATAATCTATAGATTAATTTTAATTCCAAAATCCAAGCAGTGTTTTTCATATAGATGTTGCAC
+
FFFFFF:FFFFF:FFFFFFF:FFFFFFFFFFFFFFFF:FFFFFFFFFF::FFFFFFFFFFFFF:FFFFFF,FFFFFFFF,FFF:,FFFFFFFFFFFFFFFFFF:FFFFFFFFFFFFFFF:FFFFFFFFFFFFFF,FFFFFFFF,FF:FFF
@A00738:647:H5NVNDSX7:2:1127:28040:17362 kraken:taxid|9606
ATGCACTGATAAATATCTGAGGTTAAACATTCCAGAATGTACAGGGTTTCTGAGCAGTGCACATAGAACTAGGTAGGAACACCAGAACTCCAAGAGGCCTTTGAGCCCATCTAGTTAAAAGTGCTTTGTTTTACAGATATGGAAACCAAA
+
FF:FFFFFFFFF:FFFFFFFFFFFFFFFFFFFFFFFF:FFFFFFFFFFFFFFFFFFFFFFFFFFFFF:FFFFFFFF,FF,FFFFFFFFFFFFF:F,FFF:FFFFFFFFFFFFFFFFFFFF,F::FFFFFFFFFFFFFFFFFFFFFFFFFF
@A00738:647:H5NVNDSX7:2:1127:7645:20118 kraken:taxid|9606
CAATGGTTTTGGAACCAGTTAGTGAGCAGAAGCTGGAGGGGCCTTAAGAAGACTGCTAGTGAAAGCTTGAAAGGCCTCAACTTCAGGGATGTTATTTTTAAGGGCCTAAAGGGAAGTGGAAAAAATATCAAGGGAAGTAAGAGGAAATGA
+
FFFFFF:FFFFFFFFFFFF:FFFFFFFFFFFFFFFFFFFFFFFFFFFFFFFFFFFFFFFFFFFFFFFFFFFFFFFFFFFFFFFFFFFFFFFFFFFFFFFFFFFFFFFFFFFFFF,FFFFFFFFF:FFFFFFFFFF,FFFFFFFFF:FFFF
@A00738:647:H5NVNDSX7:2:1127:14109:26804 kraken:taxid|9606
TTGACCAAAGGAAGAAAGGTCAAAACTTATTGCCACGTTTAACTGGAAATTTCAAGCAATGCATTAGATTCAGGTATGGCTGAATCCACGTGTTCATGATGTTACAGGAAACTGTTTCTATAACATCTCAGCTTTGCTTTTGTCTGTTGG
+
:FFFFFFFFFFFFFFFFFFFFFFFFFFFFFFFFFFFFFFFFFFF:FFFFFFFFFFFFFFFFFFFFFFFFFFFFFFFFFFFFFFFFFFFFFFFFFFFFFFFFFFFFFFFFFFFFFFFFFFFFFFFFFFFFFF:FFFFFF:FFFFFFFFFFF
@A00738:647:H5NVNDSX7:2:1127:11532:28667 kraken:taxid|9606
ATCATAAGACATTATAAAGAATTCATCAAATATTTAATTGACTGCCATAGAGAAAACATGCCTAATGAAGAGCTGGAGGAACCACGAATATAGTCTACAGAGAGCATTATCCTCAACACAAAATGCCTACACTGTGGTTATCAATAATTG
+
FFFFFF:FFFFFFFFFFFFFFFFFFFFFFFFFFFFFFFFFFFFFFFFFFFFFFFFFFFFFFFFFFFFFFFFFFFFFFFFF:FFFFFFFFFFFFFFFFFFFFFFFFFFFFFFFFFFFFFFFFFFFFFFFFFFFFFFFFFFFFFFFFFFFF:
@A00738:647:H5NVNDSX7:2:1127:3911:29089 kraken:taxid|9606
TGTTTGCTGTTTGGCCCACTGAGAACATTAAATCTTGGGTAGCTTAAAAGGCTCTTAGAGTCCTCCTTTTGATAGCATCTTTTCAATTCCTTACTCATTTGGCTTTTTCTAAATTCCTTGTATCTAAGAAATGATGCATCCTTGGCTTCT
+
FFFFFFFFFFFFFFFFFFFFFFFF:FFFFFFFFFFFFFFFFFFFFFFFFFFFFFFFFFFFFFFFFFFFFFFFFFFFFFFFFFFFFF:FFFFFFFFFFFFFFFFFFFFFF:FFFFFFFFFFFFFFFFFFFFFFFFF:FFFFFFFFFFFFFF
@A00738:647:H5NVNDSX7:2:1127:10031:29387 kraken:taxid|9606
TCCATTGCTTTTATGTCAGTTGTAATTCCATTTATTTTTGTGATTATCAGTTTTTTTTTTCTCTCTCTCCAATTACACTCTATACTCCAAATGGGAGAAACTGTGTCAGTGTTGCTTATTAACCAGCAATATCAGAGTACTTGGCATGCA
+
F:FFFFFFFF:FF,F:FF:F,:FFF,FFFFFFFFFFFFFFF:FFFF,FFFFF:FF,FFF,,,F,,F:F,:FF:FFFF:FFFF,,FFFFF,F:,:FFFFFF:FFFFF,F,:,FF:,:FFF:F,,FF,FF,FF,,F,:,,F,:F,,:FF,:F
@A00738:647:H5NVNDSX7:2:1127:1226:31015 kraken:taxid|9606
AGAAAAAACTGAGAAACTACACAAAGAATCACACTCAGTCTCAAGGCATAAACCAGAATTAAGGATGTGGCTCTGGTTTATTTTGTTAAAATGTCTGCATGAATTAACATTGACCCCAGTGAATCTTTTTAGTTGGACCCAAAGGCTCAA
+
FFFFFFFFFFFFFF:FFFFFFFFF:FFFFFFF:FFFFFFFFFFFFFFFFFFFFFFFFFFFFFFFF:FFFFFFFFFFFFFFFFF,FFFF:FFFFFFFFFFFFFFFFFFFFFFFFFFFFFFFFFFF:FF,FFFFFFF:FFFFFF,FFFFFFF
@A00738:647:H5NVNDSX7:2:1127:19994:32581 kraken:taxid|9606
CTCCCTGCCATGTGGAAAAATGCCCAGGCATCTCCAGGAAAGGTGGCTCCAGCCAGCCAAGGACAGCTTCTAGAAAAGAGTGCAAGTGGGAGCTCCTCAACGCCAATATCTGCAGCAAGCATGAAGTGGAGCCCTGCGTATCAAAGGTGT
+
FFFFFFFFF,FFFFFFFFFFFFFFFFFFFFFFFFFFFFFFFFFFFFFFFFFFFFFFFFFFFFFFFFFFFFF,FFFFFFFFFFFFFFFFFFFFFFFFFFFFFFFF,FFFFF,FFFFFF,FFFFFFFFFFFF:FFFFFFFFFFFFFFFFFFF
@A00738:647:H5NVNDSX7:2:1127:19985:32722 kraken:taxid|9606
CTCCCTGCCATGTGGAAAAATGCCCAGGCATCTCCAGGAAAGGTGGCTCCAGCCAGCCAAGGACAGCTTCTAGAAAAGAGTGCAAGTGGGAGCTCCTCAACGCCAATATCTGCAGCAAGCATGAAGTGGAGCCCTGCGTATCAAAGGTGT
+
FFFFFFFFF,FFFFFFFFFFFFFFFFFFFFFFFFFFFFFFFFFFFFFFFF,FFFFFFFFFFFFFFFFFF:F:FFF:FF:FFFFFFFFFFFFFFFFFFF:FFFFF,FFFFFFFF:FFF,FFFFFFFFFFFFFFFFFFFFF:FFFFFFFFFF
@A00738:647:H5NVNDSX7:2:1127:31340:32753 kraken:taxid|9606
ACCTATTCCAGAATGAAGGTAATAGATCCAATGTGAAGTTGACTGGCATCAACCAAAAACTGACATATTTCCCAAATTTCTTGCCCTTGAACCCAGCTGTGGTATCTATAGAGGTATAGGACCGCTAGAGCAGAAAGGATAATCTAAGAC
+
FFFFFFFFFFFFFFFFFFFFF:FFFFFFFFFFFFFFFFFFFFFFFFFFFFFFFFFFFFFFFFFFFFFFFFFFFFFFFFFFFFFFFFFFFFFFFFFFFFFFFFF,FFFFFFFFFFFFFFFFFFFFFFFFFFFFFFFFFFFFFFFFFFFFFF
@A00738:647:H5NVNDSX7:2:1127:17336:32800 kraken:taxid|9606
CTACAGAGAGGCCATAGCTTTCAACTGTTTCAAAAAGAAGCCCTTGGCCACTCCTGCTAACAGGAAGCTCACCCTAGGCAGTCCTTGTCCCTCAAGTAGGTGGAAGCAGAGATAGCTGGACCAAGTTCTCAGGGGATTATGAAGCCTTAG
+
FFFFFFFFFFFFFFFFFFFFFFFFFFFFFFFFFFFFFFFFFFFFFFFFFFFFFFFFFFFFFFFFFFFFFFFFFFFFFFFFFFFFFFFFFFFFFFFF:FFFFFFF:FFFFFFFFFFFFFFFFFFFFFFFFFFFFFF::FFFFFFFFFFFFF
@A00738:647:H5NVNDSX7:2:1128:6741:1611 kraken:taxid|9606
AATATGCAATTCTGATTCTTTGCATAAGTAAGTTTAATATTTTTCCCACTACAAGATAAAGAATATGGAATTATATTTGTTCTTTGTGGCATATTTAACCCAGGAAGGGGGGAATAATGAATATATCACATGTGTACTTTTTTTACTGCT
+
FFFFFFFFFFFFFFF,FFFFFFFFFFFFF:FFFFFFFFFFFFFFFFFFFFFFFFFFFFFFFFFFFFFFFFFFFFFFFFFFF,FFFFFFFFFFFFFFFFFFFFFFFFFFFFFFF,F:FFFFFFFFFFFFFFFFFFFFFFFFFFFFFFFFFF
@A00738:647:H5NVNDSX7:2:1128:28782:1830 kraken:taxid|9606
AACAGAGAACGTCCATCGGGATCTTTTCATGAACAGATAGCTTAGCAAGCTTAGCTGGGCCTGTTGTAGAACTTGTTGATTAAATGACTGGGAATCCTAAAAGGGTTGGGGTAGTGTCTCCGCATGGTCAGAGGTGTCAGTGACATCTAC
+
FFFFFFFFFFFFFFFFFFFFFFFFFFFFFFFFFFFFFFFFFFFFFFFFFFFFFFFFFFFFFFFFFFFFFFF:F:FFFFFFFFFFFFFFFFFFFFFFFFFFF:FFFFFFFFFFFFFFFFFFFFFFFFFFFFFFFFFFFFFFFFFFFFFFFF
@A00738:647:H5NVNDSX7:2:1128:4933:3051 kraken:taxid|9606
TCACCTGTGAACTTTTTGAGAGGCCTGTTTTGGAGCCTCCTGGCAAGTTCCTAGGGTTTTACTCCTATGTTGGGTGATGCCCAGAGCCAATAACTGCCTGATGCTGGAGTACAAAAGCCCAGCTTTGGTTCCTACTGTGGACCAAACTGT
+
FFFFFFFFFFFFFF,:FFFFFFFFFFFFFFFFFFFFFFFFFFFFFFFFFFFFFFFFFFFFFFFFFFFFFFFFFFFFFFFFFFFFFFFFFFFFFFFFFFFFFFFFFFFFFFFFF,F,FFFFFFFFFFFFFFFFFFFFFFFFF,FFFFFFFF
@A00738:647:H5NVNDSX7:2:1128:26404:11647 kraken:taxid|9606
AACTTGTCTTATAAAATGTAACCTTGAGGGAAGAAACAGCACACATCCAAATAATGAATAAGCAGGGTGAAAGACAAAAGAAAAAGCTGTGACTGCAGCTTGAGTTTGCAATCTTACCTGCTCAGTTAAAACCCCCTTACTTTATGAACC
+
FFFFF::,FFFFFFF:F,FFFFFFF,FFF:FFFFFF:F::F,FFFF:FFFF:FFFFFF,FFFFFFF,F:FFFFFFFFFFFFFFFF::FFFFFFFF:FF,FFFF,FFFF,FF,,F:FFFFF:FFF,FFFFFFFFFF:FFFFF::,F,FF:,
@A00738:647:H5NVNDSX7:2:1128:26042:12618 kraken:taxid|9606
AACTTGTCTTATAAAATGTAACCTTGAGGGAAGAAACAGCACACATCCAAATAATGAATAAGCAGGGTGAAAGACAAAAGAAAAAGCTGTGACTGCAGCTTGAGTTTGCAATCTTACCTGCTCAGTTAAAACCCCCTTACTTTCTGAACC
+
FFFFFFFFFFFFFFFFFFFFFFFFFFFFFFF:FFFFFFFFFFFFFFFFFFF:FFFFFFFFFFFFFFFFFFFFFFFFFFFFFFFFFFFFFFFFFFFFFFFFFFFFFFFFFFFFFFFFFFFFFFFFFFFFFFFFFFFFFF:FFFFFFFFFFF
@A00738:647:H5NVNDSX7:2:1128:20943:17910 kraken:taxid|9606
GTAACAATGCCACTTGTGGGCACCACTGATTTTTAAAGCACTCCACATTCATTAGCTCATGGAGCCTTCGCAGCATCCCTGGAAGGCAAGATGTTGGTAGGTATTATTCCCATTTCAGAGAGGAGAAACAGGGTCAGAGAGCCACCTCAT
+
FFFFFFFFFFFFFFFFFFFFFFFFFFFFFFFFFFFFFFFFFFFFFFFFFFFF:FFFFFF:FFFFFFFFFFFFFFFFFFFFFFF:FFFFFFFFFFFFFFFFFF,FFFFFFFFFFFFFFFFFFFFFFFFFFFFFFFFFFFFFFFF:FFFFFF
@A00738:647:H5NVNDSX7:2:1128:17246:21778 kraken:taxid|9606
ATCTCTCCAGATTTTGCTATATGCAACAGTTTGTGAAAACCACTAGCCTATATCAACAGAATCCCTATCACAGGCATACTGCAGAGGAAAGTGTCTGAACACAGCTGAGAGAGACGGACAAGTGGGACTGTATCCATTATGTGCAACCTA
+
FFF:FFFFFFFFFFFFFFFFFFFFFFFFFFFFFFFFFFFFFFFFFFFFFFFFFFFFFFFFFFFFFFFFFFFFFFF,FFFFFFFFFFFFFFFFFFFFFFFFFFFFFFFFFFFFFFFFFF,FFFFFFFF,FFFFFFFFFFFFFFFFFFFFFF
@A00738:647:H5NVNDSX7:2:1128:25482:25645 kraken:taxid|9606
TGAAGAAGAAGAGGAACGGTGAGAGGCTATGCAAATGTTTGGAATTAACAGTGTCCTTTGTACATTGAAGTGTAAAAACCAATATACAAGACAATATGCCTAGTGATTTTGACACTGAAGCTTAAATTAACCCAAAATACGTCTGATTTC
+
FFFFFFFFFFFFFFFFFFFFFFFFFFFFFFFFFFF:FFFFFFFFFFFFF:FFFFFFFFFFFFFFFFFFFFFFFFFFFFFFFFFFFFFFFFFF,FFFFFFFFFFFFFFFFFFFFFFFFFFFFFFFFFFFFFFFFF::FFFFFFFFFF:FFF
@A00738:647:H5NVNDSX7:2:1128:8793:30405 kraken:taxid|9606
GAAATATGGGGAGCAAAAGCAGCTCAGTGTTTCCTATAAGTCAGATTGTCCTATGATACGTTTATGCGAAGTTATGGCAACCAGACATGTAGAGAGGATCAGTTGTCCTGCAAAACTGCACTCATTCCACGGCTACATGACTTGTTCATT
+
FFFFFFFFFFFFFFFFFFFFFFFFFFFFFFFFFFFFFFFFFF:FFFFFFFFFFFFFFFFFFFFFFFFFFFFFFFFFFFFFFFFFFF:FFFFFFFFFFFFFFFFFFFFFFFFFFFFFFFF:FFFFFFFFFFFFFFFFFFFFFFFFFFFFFF
@A00738:647:H5NVNDSX7:2:1128:16197:32675 kraken:taxid|9606
AGCAGTGAGTCAGTTTCCAGTGGGGATTGTCAGCAAAGTAAATAACCTCTCATTTGAATATTTTCTATTTTCCAAACTCCAACATCAGCATTAGCACATTTGATCTCATCTATAATTCTTACTGTGTCCATTTTGTGGATGAAATGGAGA
+
FFFFFFFFFFFFFFFFFFFFFFFFFFFFFFFFFFFFFFFFFFFFF:FFFFFFFFFFFFFFFFFFFFFFFFFFFFFFFFFFFFFFFFFFFFFFFFFFFFFFFFFFFFFFFFF:FFFFFF:FFFFFFFFFFFFFFFFFFFFFFFFFFFFFFF
@A00738:647:H5NVNDSX7:2:1128:14687:33692 kraken:taxid|9606
CACGGGTGCTGCGGGTTAGGGCTTGGACCTATGTGGGGGATCGAGTCGACCCTCCACACCTGGCTGTTTCCTTATGTGCTGTTAGAATCCCTTCTCTCCACTCTTCCTTTGGCCCGTGGCTCGGCCACGCGTGCCTCTGAGCTGTCACCT
+
FFFFFFFFFFFFFFFFFFFFFFFFFFFFFFFFFFFFFFFFFFFFFFFFFFFFFFFFFFFFFFFFFFF:FFF:FF:FFFFFFFFFFFFFFFFFFFFFFFFFF:FFF:FFFFFFFFFFFFFFFFFFFFFFFFFFFFFFFFFFFFFFFFFFFF
@A00738:647:H5NVNDSX7:2:1128:4164:35477 kraken:taxid|9606
GCAAAACCCAGAATTCTGGGCCACGTCAGGTGGCGTCTCCAGCTGAATTCCTGCCGAGCCTCACATTTCGTTCATCGATTAATTCTACAAATGTTTATTGGACACTGGTCTGGGCCACGGGGATTGAGCAGTACGTAGGAAAGACAGCTT
+
FFFFFFFFFFFFFFFFFFFFFFFFFFFFFFFFFFFFFFFF:FFFFFF:FFFFFFFFFFFFFFFF::FFFFF:FFFFFFFFFFFFFFFFFFFFF,:FFFFFFFFFFFFFFFFFFFFF:FFFFFFFFFFFFFFFF,FFFFFFFFFFFFFFFF
@A00738:647:H5NVNDSX7:2:1129:29044:3944 kraken:taxid|9606
ATAATGGCTCAAAAATATTTCCCATCTTCATCAGGGTAATACATCCTATTGATTTCTTGTTTCCAACAAATGGTGATGAGCTGTAAATTCTGAAGCACTCTATACCCTATCTCCTCATCACTCCTTTTATAACTACCAGGAGCAGAGTAT
+
FFFFFFFFFFFFFFFFFFFFFFF:FFFFFFFFFFFFFFFFFFFFFFFF,FFFFFFFFFFFFFFFFFFFFFFFFFFFFFFFFFFFFFFFFFFFFFFFFFFFFFFFFFFFFFFFFFFFFFFFFFFFFFFFFFFFFFFFFFFFFFFFFFFF,F
@A00738:647:H5NVNDSX7:2:1129:6153:9424 kraken:taxid|9606
CTGCAATAAAGCTACATCACTTCACAATGCAAAACAATTTCGACTGAATGGGAGCAAAATCTGAATGAGGGTGCAGTACCTGTCTAGTGATGCTTTGCTTTCTGCACCTTTTTCCTGTCCTGGGCTCCTGTGCTATCCCCTGCTACTTAC
+
FFFFFFFF:FFFF:FFFFFFFFFFFFFFFFFFFFFFFFFFFFFFFFFFFFFFFFFFFFFFFFFFFFFFFFFFFFFFFFFF:FFFFFFFFFFFF:FFFFFF:FFFFFFFFFFFFFFFFFFFFFFFFFFFFFFFFFFFFFFFFFFFFFFFFF
@A00738:647:H5NVNDSX7:2:1129:23665:15546 kraken:taxid|9606
CCAATGGTGACCAATAAATATTGTCATCAGATTCTATCTATATTCCAAAACCAATAATCACATCTTAAAGTAAAATAATCTGAGGTATTTTTTAACCAATAGAATTGCCAAACAGAAGAAAAGTATGTTATTTTCAAGTCCCAGTGATCA
+
FFFFFFFFFFFFFFFFFFFFFFFFFFFFFFFFFFFFFFFFFFFFFFFFFFFFFFFFFFFFFFFFFFFFFFFFF,FFFFFFFFFFFFFFFFFFFFFFFFFFFFF,FF:FFFFFFFFFFFF:FFFFFFFFFFFFFFFFFFFFFFFFFFFFFF
@A00738:647:H5NVNDSX7:2:1129:25753:16814 kraken:taxid|9606
TTCTCTTCTTTATACCTTTTTAAAAAGCGAAATGTTTATTTCTCATTCCACTGACAGGTTTCATCTGTGCTTTACTCTAGTCTGTGGATGTGTTTTATCTCTGACCTTAGAGTTTTTGTATTCTGCGATCTATACAAAAAGTGCATCTCC
+
FFFFFFFFFFFFFFFFFFFFFFFFFFFFFFFFFFFFFFFFFFFFFFFFFFF:FFFFF:FFFFFFFFFFFFFFFFFFFFFFFFFFFFFFFFFFFFFFFFFFFFFFFFFFFFFFFFFFFFFFFFFFFFF:FFFFFFFFFFFFF:FFFFFFFF
@A00738:647:H5NVNDSX7:2:1129:14091:32565 kraken:taxid|9606
CAGCTCCCACAATTGCTTATGGTCAAATTGTGTTAAGGGTTCTGCCTCTTTAATTGTACTCTGACTGATAAAGAATTTGTTAATAAGTATTGGTTCAGGGGGCAGAATCTGAAGCATAATTCTATGAGCTATTTCTAGATTACTTGAAAT
+
FFFFFFFFFFFFFFFFFFFFFFFFFFF:FFFFF:FFFFFFFFFFFFFFFFFFFFFFFFFFF:F:FFFFFF,FFFFF,FFFFFFFFFFFFFFFFFFFFFFFFFFFFFFFFFFFFFFFFFFFFFFFFFFFFFFF:FFFFFFFFFFFFFFFFF
@A00738:647:H5NVNDSX7:2:1130:6795:1172 kraken:taxid|9606
ATAAAGTAAGATAAGCATTACTTCATCTCATTATTGTAGAATAAATTTCTTTTGTACATTGATAATTATAATAAAATTTAGATTACATGAATGAAAACAAATATGTTACTTTCTAACCCATCTTGTGAAATTACAGAAATTTTATATATT
+
FFFFFFFFFFFFFFFFFFFFFFFFFFFFFFFFFFFFFFFFFFFFFFFFFFFFFFFFFF:FFFFFFFFFFFFFFFFFFFFFFFFFFFFFFFFFFFFF:FFFFFFFFFFFFFFFFFFFFFFFFFFFFFFFFFFFFFFFFFFFFFFFFFFFFF
@A00738:647:H5NVNDSX7:2:1130:20383:1407 kraken:taxid|9606
AAACAAATTACAGCTATTTCATGGCCCTACCATCTTACTTTCTTATTGCCATGAAGCAATTATGTCTCAGATAGAATCTTCTTTTTATCCTTCATTTTGGAAGAACAATCAACATGGAGCGAAGCCACAAACGCTCTCCAATGCATGTGA
+
FFFFFFFFF:FFFFFFFFFFFFFFFFFFFFFFFFFFFFFFFFFFFFFFFFFFFFFFFFFFFFFFFFFFFFFFFFFFFFFFFF:FFFFFFFFFFFF,FFFFFFFFFFFFFFFFFFFFFFFFFFFFFFFFFFF:FFFFFFFFFFFFFFFFFF
@A00738:647:H5NVNDSX7:2:1130:13810:11036 kraken:taxid|9606
AGCTCTGTCACCTGCCAGCCCTGTGACCTGAGAACTTGCTTCTACTCTCTGGGTCCCAGGTTCGCATCTGTAGAACGGAGACACAGTCCCACCCCACAGGGTTGCTGGGAACATGGAAGGAGTCACTGCATGCAAAGTTCTTAGGGCCAT
+
FFFFFFFFFFFFFFFFFFFFFFFFFFFF:FFFFFFFFFFFFFFFFFFFFFFFFFFFFFFFFFFFFFFFFFFFFFFFFFFFFFFFFFFFFFFFFFFFFFFFF,FFFFFFFFFFFFFFFFFFFFFFFFFFFFFFFF:FFFFFFFFFFFFFFF
@A00738:647:H5NVNDSX7:2:1130:23411:12978 kraken:taxid|9606
AAAAGTGTTCAGAATTAGGTTAAGGAAAAGTCAGTAAAATGAAATTAATTCCAATTCTTACAGCTGTACAAATATCTTTTCTGTTTCCCTGGCAAATATGTAAAACATTTTATAGATTCGGATTCTTTTCTAATAAAAAACAGAACAACT
+
FFFFFFFFFFFFFFFFFFFFFFFFFFFFFFFFFFFFFFFFFFFFFFFFFFF:FFFFFFFFFFFFFFFFFFFFFFFFFFFFFFFFFFFF:FFFFFF:FFFFFFF:FFFFFFFFFFFFFFFFFFFFFFFFFFFFFFFF:FFFFFF:FF:FFF
@A00738:647:H5NVNDSX7:2:1130:13322:16141 kraken:taxid|9606
AAGTTCAGATGAGTATGTTCTACTGATTGGGACCATTGGGATAAATTGCTACCATGTGTTCCTAATTGCTACACAGCACAAACATGATTAATTATAGCTAATTACCACTAATTAGCTATCTACTAAGCTAACTGCTGAGCCTGGAATTCA
+
FFFFFFFF:FFFFFFFFFFFFFFFFF,FFFFFFFF,FFFFFFFFFFFFFFFFFFFFFFFFFFFFFFFFFFFFFFFFFFFFFFFFFFFFFFFFFFFFFFFFFFFFFFFFFFFFFFFF:FFFFFFFFFFFFFFFFFFFFFFFFFFFF,FFFF
@A00738:647:H5NVNDSX7:2:1130:11605:18239 kraken:taxid|9606
CTCTGCCTGAAAAAAAAAAAAAAAAATATTTAGTCCAAATATATAATGTATAGAAAAAAGATTTAAACACAGGAAGCGATATATAAAAAACAGATTATGTCTTAAAAAAAAAAAACACAAAGTTAAGGTGGAAAAATGTGTGATTAAAAA
+
FFFFFFFFFFFFFFFFFFFFFFFFFF,:F:,::,,,F,F:F,F:FF,,,,,F,::F,,,,,F,,,,FFF,F,,,,,,:F,F,F,FFFFFF,F,,,:,:,,,F,:,,FFFF,,:F,,,FF,,,,F,:,,F,:,,F,,:,F:F,,F,:FFF,
@A00738:647:H5NVNDSX7:2:1130:10212:18333 kraken:taxid|9606
AGTATAAATGGTATAAATTGGTTTGATTATTAATTGTTACTAAATTTCTCTTTAGAGTTAAAAATGCTCATATTCTATCATCCACTTATTCTGTTCCTTAGGAGAATTAAGAAACAAATTATGATATAGTTACGTAATTGATGACCACAA
+
FFFFFFFFFFFFFFFFFFFFFFFFFFFFFFFFFFFFFFFFFFFFFFFFFFFFFFFFFFFFFFFFFFFFFFFFFFFFFFFFFFFFFFFFFFFFFFFFFFFFFFFFFFFFFFFFFFFFFFFFFF,FFFFFFFFFFFFFFFFF:F:FFFFFFF
@A00738:647:H5NVNDSX7:2:1130:3821:19946 kraken:taxid|9606
CATGTGATTTCTCATCCCTATAAAATTTAGAGCAAGATGGCTAAGAGCAAAGAGGGACAACACCTAACTCCACCTGGTAGCATCTGAGGTCCACATGCAAAGGGCTGTCCTGGGGAGAGATGGAGAGCCTTAGACCCTCACGACCCTCAT
+
FF:FFFFFFFFFFFFFFFFF:,FF:FF:FFFFFF:FFFFFFFFFFFFFFFFFFFFFFFFFFFFFFFFFFFFFFFFFFF:FFFFFFFFFFFFFFFFFFFF,::FFFFFFFFFFFFFFFFFF:FFFFFFFF::FFFFFFFFFFFFFFFFFFF
@A00738:647:H5NVNDSX7:2:1130:14488:25144 kraken:taxid|9606
AGCTCTGTCACCTGCCAGCCCTGTGACCTGAGAACTTGCTTCTACTCTCTGGGTCCCAGGTTCGCATCTGTAGAACGGAGACACAGTCCCACCCCACAGGGTTGCTGGGAACATGGAAGGAGTCACTGCATGCAAAGTTCTTAGGGCCAT
+
FFFFFFFFFFFFFFFFFFFFFFFFFFFFFFFFFFFFFFFFFFFFFFFFFFFFFFFFFFFFFFFFFFFFFFFFFFFFFFFFFFFFFFFFFFFFFFFFFFFFF,FFFFFFFF,FFFFFFFFFFFFF:FFFFFFFFFFFFFFFFFFFFFFFFF
@A00738:647:H5NVNDSX7:2:1130:28149:25410 kraken:taxid|9606
CATATTCTGGGTACCTGAAATGGGTATGTATACCCTGAAATGGGTATACATACATTAGTTCAAATGGTATACATTAAAATAATTTAGTGTTTTATCTCTTTATTCTTTCAGTTTTGTTAAAGTATGGATTTTTTAAAACTTGTTAAGGAA
+
FFFFFFFFFFFFFFFFF,FFFFFFFFFFFF:FFFFFFFFFFFFFFFFFF:FFF:FFFFFFFFF:FFFFFFFFFFFFFFFFFF,F:FFFF,FFFFFFFFFFFFFFFFFFFFFFFFFFFFFFF,FFFFFFFFFFFFFFFFFFFFFFF:FFF,
@A00738:647:H5NVNDSX7:2:1130:15971:29747 kraken:taxid|9606
TCATGCCTCCATTTCTGGCTGGACCCTGACCTGGGGCTTCAGTTCCCTGCCATGTAGAAGATTCCTTAAAGATGTTCACAATATGATGGTTTCTTTTTCCCCAAGTGAGTAATCCAAGAGAGTCAGAGAATCATCAAATCAGAGCCATAG
+
FFFFFFFFFFFFFFFFFFFFFFFFFFFFFFFFFFFFFFFFFFFFFFF,FFFFFFFFFFFFFFFFFFFFF,FFF:FFFFFF:FFFFFFFFFFFFFFFFFFFFFFFFFFFFFFFFFFFFFFFFFFFFFFFFFFFFFFFFFFFFFFFFFFFFF
@A00738:647:H5NVNDSX7:2:1130:16125:29794 kraken:taxid|9606
TCATGCCTCCATTTCTGGCTGGACCCTGACCTGGGGCTTCAGTTCCCTGCCATGTAGAAGATTCCTTAAAGATGTTCACAATATGATGGTTTCTTTTTCCCCAAGTGAGTAATCCAAGAGAGTCAGAGAATCATCAAATCAGAGCCATAG
+
FFFFFFFFFFFFFFFFFFFFFFFFFFFFFFFFFFFFFFFFFFFFFFFFFFFFFFFFFFFFFFFFFFFFFFFFFFFFFFFFFFFFFFFFFFFFFFFFFFFFFFFF:FFFFFFFFFFFFFFFFFFFFFFFFFFFFFFFFFFFFFFFFFFFFF
@A00738:647:H5NVNDSX7:2:1130:29921:35493 kraken:taxid|9606
GGTTGTTGCCTCTACATCTGGTGCCCAGCTAGAGTTAGCAAAACAGGTAATCTGGAAGAAAAGACAACTGGAGGAGAGCAGGAACTAACAGGAACCCCAAAGAACAAGCTGGACCCCAAAGAACAAGCTGAATACCAACAGATTAACTGG
+
FFFFFFFFFFFFFFFFFFFFFFFFFFFFFFFFFFF:,FFFFFFFFFFFFFFFFFFFFFFFFFF,F:FFFFFFFFFFFFFFFFF::FF,FFFFFFFFFFFF:FFFF:FFFFFFFFFFFFF:FFFFFFFFFFFFFF:FFFFFFFFFFFFFFF
@A00738:647:H5NVNDSX7:2:1130:3206:36417 kraken:taxid|9606
TATTCATTGGGAGGAGGGGGAATTAGGGGTGGCCCTGGTGAAAGTACTTCAACCTAGAAATTTGGTAGGCTTTATAGTTACTGCTTTATGAGAAAGAAAAGAGACTCTGAAAAGTTCAGTAATCTTACCTATGGTAACACAGCTAGTGAA
+
FFFFFFFFFFFFFFFFFFFFFFFFFFFFFFFFFFFFFFFFFFFFFFFFFFFFFFFFFFFFFFFFFFFFFFFFFFFFFFFFFFFFFFFFFFFFFFFFFFFFFFFFFFF:FFFFFFFFFFFFFFFFFFFFFFFFFFFFFFFFFFFFFFFFFF
@A00738:647:H5NVNDSX7:2:1131:25880:1251 kraken:taxid|9606
AATAATCTGGACACATCCCAAAATTTTTATTTTATATTTTCCTCTTATGATGGTCTCAGGCTCATATTTAAACTATGACTGCCCAAGAAGAAAATATCAATGCACGAGAAACAACAGCCATATTATTAAATTCACCAGCACATACTACTA
+
F:F:FFFFFFFFFFFFFFFFFFFFFFFFFFFFFFFFFFFFFFFFFFFFFFFFFFFFFFFFFFFFFFFFFFFFFFFFFFFFFFFF:FFF,FFFF:FFFFFFFFFFFF:FFFFFF:FFFFFFF:,FFFFFFFF:FFFF:FFFFFFFFFFFFF
@A00738:647:H5NVNDSX7:2:1131:8513:7122 kraken:taxid|9606
CTGCAAAGTAAGGCTATACCCACACCCCTGAAAAAGGGGGAAAAAAAGAAGGCTGGGAGAATGTTTGGAGGAACACTGGAGTCACTCCAAAGCCAGAGGGGCCCCCGGTCACCAAAGCTGGATCAATTGGAAATCAATAATGATAGTATT
+
FFFFFFFFFFFFFFFFFFFFFFFFFFFFFFFFFFFFFFFFFFFFFF,FFFFFFFFFFFFFFFFFFFFFFFFFFFFFFFFFFFFFFFFFFFFFFFFFFFFFFFFFFFFFFFFFFFFFFFFFFFFFFFFFFFFFFFFFFFFFFFFFFFFFFF
@A00738:647:H5NVNDSX7:2:1131:24948:7153 kraken:taxid|9606
AATGTTCCTAAACTTTATGACATGTATTCATGAGAAGATCTTTAATAAAGTTCCTTGACTGTTTCTGTCATTTTAGGTGTGGGTGACATAAATAGTCTTGTGAGGGCTAATTACTAACCTTATATGGACTAAATGCTTTATCTCAGAGCT
+
FFFFFFFFFFFFFFFFFFFFFFFFFFFFFF:FFFFFFFFFFFFFF:FFFFFFF:FFFFFFFFFFFFFFFF:FFFFFFFFFFFFFFFFFFF:FFFFFFFFFFFFFFFFFFFFFFFFFFFFFFFFFFFFFFFFFFFFFFFFFFFFFFFFFFF
@A00738:647:H5NVNDSX7:2:1131:22706:7748 kraken:taxid|9606
GAATGGCAGAGATAACCAGGGGATTTTCTGGATTAAATTTGGAAGATGAGACAAAGGAGTGATCAAGATAATGTCTAGTTTTTAGTCTGTAGCAAATATGTGATAGTGATGGTACTTCCATATATAAAGATAAAACAACCTGGTAGAAAA
+
FFFFFFFFFFFFFFFFFFFFFFFFFFFFFFFFFFFFFFFFFFFFFFFFFFFFFFFFFFFFFFFFFFFFFFFFFFFFFFFFFFFFFFFFFFFFFFFFFFFFFFF:FFFFFFFFFFFFFFFFFFFFFFFFFFFFF:FFFFFFFFFFFFFFFF
@A00738:647:H5NVNDSX7:2:1131:20302:22498 kraken:taxid|9606
ATGCATCTAAGATTGGCCAGTCAAATTCACTATGATGTTGCTACAAAATTCTTTGATGATGGCTATTTGGAAACATAAGTCCTGTCTTTTATAAATGGGGCCTGGTACTTCTTGGGGATTTAGAATAATCTTTAATGATATATGCTGAAT
+
FFFFFFFFFFFFFFFFFFFFFFFFFFFFFFFFFFFFFFFFFFFFFFFFFFFFFFFFFFFFFFFF:FFFFFF:FFFFFFFFFFFFF:FFFFFFFF:F:FF:FFFFFFFFF,FFFF:FF,FFFFFFFFFFFFFFFFFFFFFFFFFFFFFFFF
@A00738:647:H5NVNDSX7:2:1131:18683:23672 kraken:taxid|9606
AATCAGACCTTTTCATTTCATCGGGATACCTACCACCTCTCTTTTTGACTCAAGCTAATGTTAAATGTTAAAAAGAGTCTCCATTTTTAGAATACACCAACCAATAGAAGGACCCCCCCATGCCCTAGAGCTCCCTGGATAGTAGAAAAT
+
FFFFFFFFFFFFFFFFFFFFFFFFFFFFFFFFFFFFF:FFFFFFFFFFFFFFFFFFFFFFFFFFFFFFFFFFFFFFFFFFFFFFFFFFFFFFFFFFFFFFFFFFFFFFFFFFFFFFFFFF,:FFF:FFF:F:,FF:F,F,:,FF,:FFF,
@A00738:647:H5NVNDSX7:2:1131:6497:30561 kraken:taxid|9606
CAAGACCATATTTACTTCAAGCACAATAAATAGAAAAGCCCACACCTCGTTTAGAGCTTACTCCATCACTTTATGGTAAAGAGCTCACTCTAAGTTTCATTCTGGGTTCAGCATCAATATAAGATGTTAAAAGGCAACAGGCACAGTCGT
+
FFFFFFFFFFFFFFFFFFFFFFFFFFFFFFFFFFFFFFFFFFFFFFFFFFFFFFFFFFFFFFFFFFFF:FFFFFFFFFFFF:FFFFFFFFFFFFFFFFFFFFFFFFFFFFFFFFFFFFFFFFFFFFF,FFFFFFFFFFFFFFFFFF:FFF
@A00738:647:H5NVNDSX7:2:1131:9588:36417 kraken:taxid|9606
CATAGATTTAATGAGATCACTTATGTAGGATCTTATTAATCTCTACAGAGGCTAGGAAGGTAATATAAACAGTTGAACAATATAGTCTAAAAAGAGGTATAAATGAAGCCAAATGCAAAAGTCATCGATTAGTAATTATTTCTAGACTCA
+
FFFFFFFFFFFFFFFFFFFFFFFFFFFFFFFFFFFFFFFFFFFFFFFFFFFFFFFFFFFFFFFFFFFF,FFFFFFFFFFFFFFFFFFFFFFF:FFFFFFFFFFFF:FFFFFFFFFFFFFFFFFFFFFFFFFFFFFFFFFFFFFFFFFFFF
@A00738:647:H5NVNDSX7:2:1132:26648:4147 kraken:taxid|9606
AGCACCTTGTTTTGGCTTCCAAATGCCCATCTAAGTGATTGTCTATCTACTCTGCCACACAGAGGCTACCATTGTTCCATTATTGCTTTCATTCTCATTTTTGCCTAAACTTCACATTCTCCAAATGTACTGAATATTAATTTCAGGTTG
+
FFFFFFFFFFFFFFFFFFFFFFFFFFFFFFFFFFFFFFFFFFFFFFFFFFFFFFFFFFFFF,:FFFFFF,FFFFFFFFFFFFFFFFFFFFFFFFFFFFFF::,FFFFFFFFFF,FFFFFFFFFFFF:FFFFFFFFFFFFFFFFFF:FFFF
@A00738:647:H5NVNDSX7:2:1132:10357:7498 kraken:taxid|9606
GAGAAACCCAGCCTCTAGATTTCTCTATTTATTTTTGCTTTTAATGTCCTCTCCAGCTCACATGGCTCGGGTGGTGGAGGGGTGGCCAGTGAGCCCAGTCCTCCTGCTGTCTGCTCTCTCTGCTCATCTGCTCCCACAATACAGAATCAG
+
FFFFFFFFF:FFFFFFFFFFFFFFF:F,FFFFFFFFFFFFFFFFFFFFFFFFFFFFFFFFFFFFFFF:FFFFFFFFFFFFFFFFFFF:FFFFFFFFFFFFFFFFFFFFFFFFFFFFFFFFFFFFFFFFFFFFFFFFFFFFFFFFFFFFFF
@A00738:647:H5NVNDSX7:2:1132:17553:11381 kraken:taxid|9606
CTATCATTATGAAGAAAAAATATCCCATTCCAAGTTTCTAAAGCGCACCTAGTATATTTTAGTAAAATATAATGTATTATGATATTTACTCTCATCAAATTTAACACATTTGGTGGAATCTTTCAAAAATAAAACAGAACAAAGCAAAAA
+
FFFFFFFFFFFFFFFFFFFFFFFFFFFFFFFFFFFFFFFFFFFFFFFFFFFFFFFFFFFFFFFFFFFFFFFFFFFF:FFFFFFFFFFFFFFFFFFFFFF:FFFFFFFFFFFFFFFFFFFFFFFFF:FFFFFF:FFFFFFFFFFFFF:::F
@A00738:647:H5NVNDSX7:2:1132:11433:13369 kraken:taxid|9606
ATGGCAGCCTTTGAGTGAGGCTTTCCGAATATTGAATAGTCTTGCTAGTGGTTGCTTGCTGCAAAACATGCACAATCATGGAGGATGAGGTTACCTGCTCCCCTTGAGGCCATGGTTTATTCAAAGTTTAACACCTAAGTAACTCAGAAT
+
FFFFFFFF:FFFFFFFFFFFFFFFFFFFFFFFFFFFFFFFFFFFFFFFFFFFFFFFFFFFFFFFFFFFFFFFFFFFFFFFFFFFFFFFFFFFFFFFFFFFFFFFFFFFFFFFFFFFFFFFFFFFFFFFFFFF,FFFFFFFFF:FFFFFFF
@A00738:647:H5NVNDSX7:2:1132:27787:20243 kraken:taxid|9606
ACTAATATAACATCTTCACAATTCAGCAAATACATATATAAATTTATTTTACAGATGAATAGAAAGATTAGTTGCTTTTCTAGAACCACATGACCAGTATAGGATCAAAATCTCATTCTCTTCATGGTGAACTTACTCAATTATTTGTTC
+
FFFFFFFFFFFFFFFFFFFFFFFFFFFFFFFFFFFFFFFFFFFFFFFFFFFFFFFFFFFFFFFFFFFFFFFFFFFFFFFFFFFFFFFFFFFFFFFFFFFFFFFFFFFFFFFFFFFFFFFFFFFFFFFFFFF:FFFFFFFFFFFFFFFFFF
@A00738:647:H5NVNDSX7:2:1132:30219:21104 kraken:taxid|9606
CAAATCTTAGTAAATTAACACCATGAAATACCCAGAATAACCACGTATCTCTAAAACCATATGAAAATAAGTGATGTGCTAACGACATTAACAAGTAAGAGAGTGCCAGGAATCCAAAGCACAATGGGGGAGATCCCCATATTGATACCT
+
FFFFFFFFFFFFFFFFFFFFFFFFFFFFFFFFF:FFFFFFFF:FFFFFFFFFFFFFFFFFFFF:FFFFFFFF:FFFFFFFFFFFFFFFFFFFFFF:F:FFFFFFFF:FFFF:FFFFF:FFFFFFFFFFFFFFFFFFFFFFFF:FFFFFF:
@A00738:647:H5NVNDSX7:2:1132:29640:22514 kraken:taxid|9606
TATTGGTCATCATATCAGAGCTATTGTATTTTGGAAAAAATGTCAATTGCTGATGACAAGAGTCTATGTTGTCATCTGTCTATACTTTCTGTCCCTTTGTGTTTTCAGGTTCATTTAGAGTTCAACTTTGTTAATCTCATTCTTCCAGAT
+
FFFFFFFFFFFFFFFFFFFFFFFFFFFFFFFFFFFFFFFFFFFFFFFFFFFFFFFF:FFFFFFFFFFFFFFFFFFFFFFFFFFFFFFFFFFFF,:::FFFFFFFFFFFFFFFFFFFFFFFFFFFFFFFFFFFFFFFFFFFFFFF:FFFFF
@A00738:647:H5NVNDSX7:2:1132:12237:27352 kraken:taxid|9606
CTTGATAGAGGGTAATTAACAAGTGCTTTATCTATATAACATGTGCTTATAATTCAGGAATCTACTCTCTACAGCAACCATGTTGGTATTATTTCTTAACTTCTCTGACTTTATAGGGCAGAAATAGATTAATATGAAGAAGTTCACTCT
+
FFFFFFFF:FFFFFFFFFFFFFFFFFFFFFFFFFFFFFFFFFFFFFFFFFFFFFFFFFFFFFFFFFFFFFFFFFFFFFFFFFFFFFFFFFFFFFFFFFFFFFFFFFFFFF,FFFFFFFFFF:FFFFFFFFFFFFFFFFFFFFFFFFFFFF
@A00738:647:H5NVNDSX7:2:1132:12210:28025 kraken:taxid|9606
CTTGATAGAGGGTAATTAACAAGTGCTTTATCTATATAACATGTGCTTATAATTCAGGAATCTACTCTCTACAGCAACCATGTTGGTATTATTTCTTAACTTCTCTGACTTTATAGGGCAGAAATAGATTAATATGAAGAAGTTCACTCT
+
FFFFFFFFFFFFFFFFFFFFFFFFFFFFFFFFFFFFFFFFFFFFFFFFFFFFFFFFFFFFFFFFFFFFFFFFFFFFFFFFFFFFFFFFFFFFFFFFFFFFFFFFFFFF:FFF:FFFFFFFFFFFFFF:FFFFFFFFFF:FFFFFFFFFFF
@A00738:647:H5NVNDSX7:2:1132:15881:30530 kraken:taxid|9606
AAAATAAGAATAATCTTAACAAAGCAATGTGAATGTTTTATGAAAAGAAACAAGGAAGCCTTACTAATAGGCACAAATGAAATATTGAATCAATGGAAGGAGGCATGGAAGAAAAGAAAAGAATGGATATTTTGAAAATGGAAAAACTGT
+
FFFFFF:FF:FFFFFFFFFFFFFFFFFFFFFF:FFF:FFFFFFFFFFFFFFFFFFFFFFFFFFFFFFFFFF:FFFFFFFFFFFFFFFFFFFFFFFFFFFFFFF:F,FFF,FFFF:FF:F:FFFFFFFFFFF:FFFFFFFFFFFFFFFFFF
@A00738:647:H5NVNDSX7:2:1132:2365:32925 kraken:taxid|9606
ATTCAAGAGATATACCAGCTAAAATACCCTAACAGTAGTTCTCCTCATAGAAAACCAAATTGTATGAGCTCTCACAGGAAGAATGCACCAAACCAATAGAGAGAAAAACCTGATTGCTTTGCATATAAAATGGGAATGGAAATACATTTA
+
FFFFFFFFFFFFFFFFFFFFFFFFFFFFFFFFFFFFFFFFFFFFFFFFFFFFFFFFFFFFFFFFFF:FFF:FFFFFFFFFFFFFFFFFFFFFFFFFFFFFFFFFFFFFFFFFFFFFFFFFFFFFF:FFFF:FFFFFFFFF,FFFFFFFFF
@A00738:647:H5NVNDSX7:2:1132:16351:33974 kraken:taxid|9606
ATAATCGCAGAATAATCAATCAGCCAGAAATGTAACATTTTTACTAATGATTTTGAAATGTCAAATGATATATAATGCTTTAATTGATCTAGGCTATTCAGAAACACCTAAGTCATTGTGACTATATAAAAGAAATAAAAGCAGAAGATT
+
FFFFFFFFFFFFFFFFFFFFFFFFFFFFFFFFFFFFFFFFFFFFFFF:FFFFFFFFFFFFFFFFFFFFF:FFFFFFFFFFFFFFFFFFFFFFFF:FFFFFFFFFFFFFFFFFFFFFFFFFF:FFFFFFFFFFFFFFFFFFFFFFFFFFFF
@A00738:647:H5NVNDSX7:2:1132:3504:34679 kraken:taxid|9606
CCTAATTGGATATATTATGGCAATTTAGAAATAAGCATGCTTGATATGCCAACAAGTGATACGGATCAAATTTTAAACATGAATGTTTGGAGAACAAATTTCTGTACACAAAACCCCATCTTCTCCTTCTCTCACAATGTAGAAATACAG
+
FFFFFFFFFFFFFFF:FFFFFFFFFFFFFFFFFFFFFFFFFFFFFFFFFFFFFFFFFFFFFFFFFFFFFFFFFFFFFFFFFFFFFFFFFFFFFFFFFFFFFFFFFFFFFFFFFFFFFFFFFFFFFFFFFFFFFFFFFFFFFFFFFFFFFF
@A00738:647:H5NVNDSX7:2:1132:18964:35180 kraken:taxid|9606
AAAATAAGAATAATCTTAACAAAGCAATGTGAATGTTTTATGAAAAGAAACAAGGAAGCCTTACTAATAGGCACAAATGAAATATTGAATCAATGGAAGGAGGCATGGAAGAAAAGAAAAGAATGGATATTTTGAAAATGGAAAAACTGT
+
FFFFFFFFFFFFFFFFFFFFFFFFF,,FFFFFFFFFFFFFFFFFFFFFFFFFFFFF:FFFFFFFFFFFFFFFFFFF:FFFFFFF:FFFFFFFFFFFF:FFFFFFFFFFF,FFFF,FFFFFFFFFFFFFFFFFFFFFFFFFFFFFFFFFFF
@A00738:647:H5NVNDSX7:2:1133:24876:2456 kraken:taxid|9606
TGTTTGTTTCTGGTTTTGGCTAGTTCCTTTCTCTTTAACTCTAAATGTTGAAGTAGCTGTGATTCAGTTTCCGGATCTTTTCTCTCTTTGCACTCATTCTTTTGTGATCTAACAGTATTTTGCAGTTTTTAAAAAAAAATTGGAAATAAC
+
FFFFFFFFFFFFFFFFFFFFFFFFFFFFFFFFFFFFFFFFFFFFFFFFFFFFFFFFFFFFFFFFFF:FFFFFF:FFFFFFFFFFFFFFFFFFFFFFFFFFFFFFF:FFFF:FFFFFFFFFF:FFFFFFFFFFFFFFFF:FFF,FFFFFFF
@A00738:647:H5NVNDSX7:2:1133:11433:2660 kraken:taxid|9606
CTTGATAGAGGGTAATTAACAAGTGCTTTATCTATATAACATGTGCTTATAATTCAGGAATCTACTCTCTACAGCAACCATGTTGGTATTATTTCTTAACTTCTCTGACTTTATAGGGCAGAAATAGATTAATATGAAGAAGTTCACTCT
+
FFFFFFFFFFFFFFFFFFFFFFFFFFFFFFFFFFFFFFFFFFFFFFFFFFFFFFFFFFFFFFFFFFFFFFFFFFFFFFFFFFFFFFFFFFFFFFFFFFFFFFFFFFFFFFFFFFFFFFFFFFFFFFFFFFFFFFFFFF::FFFFFFFFFF
@A00738:647:H5NVNDSX7:2:1133:4200:3756 kraken:taxid|9606
AACCTGGCTGACTATTAACATCACTCTTAGGTGTTCAAAATAACACATTTAATCTAAGATACTGGGTGAAGATCCCATATTGATGAATCCAGGCCAATCACATCTCATTTCTCCCTATGTCAATACTGAAAGCTATGGGGAGAAATCCCT
+
FFFFFFFFFFFFFFFFFFFFFFFFFFFFFFFFFFFFFFFFFFFFFFFFFFFFFFFFFFFFFFFFFFFFFFFF:FFFFFFFFFFFFF:FFFFFFFFFFFFFFFFFFFFFFFFFFFFFFFFFFFFFFFFFFFFFFF:FFFFFFFFFFFFFFF
@A00738:647:H5NVNDSX7:2:1133:25238:3834 kraken:taxid|9606
TGTTTGTTTCTGGTTTTGGCTAGTTCCTTTCTCTTTAACTCTAAATGTTGAAGTAGCTGTGATTCAGTTTCCGGATCTTTTCTCTCTTTGCACTCATTCTTTTGTGATCTAACAGTATTTTGCAGTTTTTAAAAAAAAATTGGAAATAAC
+
FFFFFFFFFFFFFFFFFFFFFFFFFFFFFFFFFFFFFFFFFFFF:FFFFFFFFFFFFFFFFFFFFFFFFFFFFFFFFFFFFFFFFFFFFFFFFFFFFFFFFFFFFFFFFFFFFF,FFFFFFFFFFFFFFFFF:FFFFF:FFFFFFFFFFF
@A00738:647:H5NVNDSX7:2:1133:13584:3975 kraken:taxid|9606
GTCTGAACACAGCTCAGAGAGACGGAAAAGTGGGAATGTATCCATTATGTGCAACCTACTTAACATCTCCTAACCACATCTCCCGGGAGGGCTGAGAGGATGCCCCCCTTACCAAGGCATTAAGGTGCCACATGACACATACAGGTATAA
+
FFFFFFFFFFFFFFFFFFFFFFFFFFF:FFFFFFFFFFFFFFFFF:FFFFFFFFFFFFFFFFFFFFFFFFFFFFFFFFFFFFFFFFFFFFFFFFFFFFFFFFFFFFFFFFFFFFFFFFFFFFFFFFFFFFFFFFFFFFFFFFFFFFFFFF
@A00738:647:H5NVNDSX7:2:1133:14326:4946 kraken:taxid|9606
AGTTAAGACCTGAATATCAGAAGAATAACCAAACAAGGAAACAGGAAAGAATAGTAATATAGTTCAGAAAAAGGACTTATCTTCTGAGGGTACAGTCATGTTTTTATAATTTTATTTTTCTATAGATAGAATTATTGTGGATATTGGTAT
+
FFFFFFFFFFFFFFFFFFFFFFFFFFFFFFFFFFFFFFFFFFFFFFFFFFFFFFFFFFFFFFFFFFFFFFFFFFFFFFFFFFFFFFFFFFFFF,FFFFFFFFFFFFFFFFFFFFFFFFFFFFFFFFFFFFFFFFFF:FFFFFFFFF,FFF
@A00738:647:H5NVNDSX7:2:1133:2880:5854 kraken:taxid|9606
CTGTGAATATACTAGAAACCATTCAATTGTACACCTTACATGGGTGAATTCTACGGAATGTAAATTTCCTTCTTAATAAGACTGTGAAAACAGAACAAAACAAACCAACTCAACAAAACCAACGAACCAACCAACCAATAAACAAGGAGC
+
FFFFFFFFFFFFFFFFFFFFFFFFFFFFFFFFFFFFFFFFFFFFFFFFFFFFFFFFFFFFFFFFFFFFFFFFFFFFFFFFFFFFFFFFFF:FFFFFFF,FFFFFF:FFFFFFFFFFFFFFFFF:FFFFFF:FFFFFFFFFFFFF:FFFFF
@A00738:647:H5NVNDSX7:2:1133:9372:8609 kraken:taxid|9606
ATGCCCTATCAAACCATCAGTCTGACTTTTAATAACTCTGATTTCTTTTAGGTGCAAGGATTAGGCAATGCTTTCTGACATGGTAGACTTTTGGTGGAACTAGTTATCAGCCAAAAGACTGCTCATGGGAAGATAGCCTTATGGCAATAC
+
FFFFFFFFFFFFFFFFFFFFFFFFFFFFFFFFFFFFFFFFFFFFFFFFFFFFFFFFFFFFFFFFFFFFFFFFFFFFFFFFFFFFFFFFFFFFFFFFFFFFFFFFFFFF:FFFFFFFFFFFFFFFFFFFFF:FFFFFFFFFFFFFFFFFFF
@A00738:647:H5NVNDSX7:2:1133:26431:13009 kraken:taxid|9606
ATTATATTTGTATGTTAAATTTTTAGCTATTAATGTCATTGGTGCAAGTAATTGTTTTATATTAAAAGAGAGAGAGAATTTTATTTGTTTTTAATGAATAAATTATAGCACTGTCTTGTTTTAAAATAATCAATCAATAATTTTGAGGAG
+
F:FFFFFFFFFFF:FFFFFFFFFFF:FFFFFFFFFF,FFFFFFFFFFFFFFFF:F:FFFFFFFFFFF,FFFFFFFFF:FFFFFFFFFFFFFFFFFFFFFFFFFFFFFFFFF,FFFFFFFFFFFFFFFFFFFFFFFFFFFFFFFF:FFF:F
@A00738:647:H5NVNDSX7:2:1133:14841:13228 kraken:taxid|9606
TTTTTTACTGTAGCCTGAGTTGAATAGGAGAGCATCTCTGAAAAAGCAAAATAATCCTCTACAGTGCGAAAGGCTTTGTTGGGGGAAGGTGGTAGGGAAGAGGAGGGGTGGAAAGCAATTATAAAACTACTTTTTTTTCCCCAAATATAG
+
FFFFFFFFFFFF:FFFFFFFFFFFFFFFFFFFFFFFFFF:FFFFFFFFFFFFFFFFFFFFFFFFFFFFFFFFF:FFFFFFF:FFFFFFFFFFFFFFFF:FFFFFFFFFFFFFFFFFFFFFFFFFFFFFFFFFFFFFFF:::FFFFFFFFF
@A00738:647:H5NVNDSX7:2:1133:7889:15812 kraken:taxid|9606
TAGATAAATGGCATAGAATAGGCAAAATAGAAGCAGGAAGGCTAACTAGGGGCCAGTTGAATGTTTGCAGCCTAACCCAAAAGGTAGGAGTCAGGGTGCAGACAAGAATAGACCTGAGAAATAATTAAAAGGTAGAATTGTCCCAATTAG
+
FFFFFFFFFFFFFFF:FFFFFFFFFFFFFFFFFFFFFFFFFFFFFFFFFFFFFFFFFFFFFFFFFFFFFFFFFFFFFFFFFFFFFFFFFFFFFFFFFFFFFFFFFFFFFFFFFFFFF:FF,FFF:FFFF,FFFFFFFFFFFFFFFFFFFF
@A00738:647:H5NVNDSX7:2:1133:8748:20650 kraken:taxid|9606
TGCTTATACCAGAAGGACCAGGTCTCTGTTTTCAAGGTGCACAGCTGGCAATGCCACAAAACACTCCCAATACCAGGGATGTGCCAACACCCCCCACCCCAACAAAATTGATGGGATTTGTTCTGAAATTTTCTTCTCCCAATATGCTGC
+
FFFFFFFFFFFFFFFFFFFFFFFFFFFFFFFFFFFFFFFFFFFFFFFFFFFFFFFFFFFFFFFFFFFFFFFFFFFFFFFFFFFFFFFFFFFFFFFFFFFFFFF:::FFFFF:FFFF::FFFFFFFFFF,FFFFFFFFFFFFFFFFFFFFF
@A00738:647:H5NVNDSX7:2:1133:26078:21355 kraken:taxid|9606
TCAAGAGCACCCTCTTCTGTCAGTATAGCAAAGTGCAGTTTAGTTCATGGGTGACTAATTTTAGGGAGGGTGATGGGGAAAGATGTAGTGTCCTTCAGTGTATTCGATTTTGTATGTCTTGCAGGTACATAAATGTAACCCCCTTGCTTC
+
FFFFFFFFFFFFFFFFFFFFFFFFFFFFFFFFFFFFFFFFFFFFF:FFFFFFFFFFF:FFFFFFFFFF:FFFFFFFFFFFFFFFFF::FFFFFFFFFFFFF:FFFFFFFFFFFFFFFFFFFFFFFFFFFFFF::FFFFFFFFFFFFFFFF
@A00738:647:H5NVNDSX7:2:1133:20302:22623 kraken:taxid|9606
CAATCAAACATAATAAACAACAAAGATTAAATAAATTAAAAAACAAAATGAAAAAAAAAAGTAAAACCAAAAATTTAAAAACAGATAAACAAAAACTCAAAAACAAAAACAGAATTATAATCAAAATCAAAAAAAAAAATAAATTAAACA
+
F:F::,:FF,F,FFF,F:FFFF,,F,FF,,,:F,FFF:F,:,,F,:F,FF,:,F,,,:F:F,FFF,:,,F,,F:,FF,:,F,F,FF,,:,,,,F:FF:FFF:,,,,F,,:F,,,FF,F,:FF,,::F,:F,:F:::,,F,,,,F,,,FF,
@A00738:647:H5NVNDSX7:2:1133:12961:29199 kraken:taxid|9606
CCTCATTTTACTCACTGGCCCCTGCTCCCGTTACTAAAATAAATGTTCGATGAGGTCACAGACTGTGCCTCTTTCATTGATAGTTGTATCCACAGTATTTAAAATATTGCCTGGTACATAGTAAGCTCTTGATGTTTATTTTATAAATAA
+
FFFFFFF:FFFFFFFFFFFFFFFFFFFFFF:FFFFFFFFFFFFFFFFFFFFFFFFFFFFFFFFFFFFFFFF:,FFFFFFF:FFFFFFFFFFFFFFFFFFFFFFFFFFFFFFFFFFFFF:FFFFFFFFFFFFFFFFFFFFFFFFFFFFFFF
@A00738:647:H5NVNDSX7:2:1133:25708:30138 kraken:taxid|9606
CAGAGGAAGGTCAGGCCCTTCCCAACCACCTCCCTGCAGGTGCTTGCTGATCTCAGGGGCAGAAGGTGGTGACGGTCGAGAAGCAATGTGGGGCGGTTTCACCTGCACGCGGCACCCAAGGCTTTGGAATCACACAGCCTCTGGGTGCGA
+
FFFFFFFFFFFFFFFFFFFFFFFFFFFFFFFFFFFF::FF:FFFFFFFFFFFFFFFFFFFFFFFFFFFFFFFFFFFFFFFFFFFF:FFFFFFFFFFFFFFFFFFFFFFFFFFFFFFFFFFFFF,FFFF:FFFFFFFFFFFF:FFFFFFFF
@A00738:647:H5NVNDSX7:2:1133:3206:34131 kraken:taxid|9606
AATTCTATTGGTTAAAAAATACCTCAGATTATTTTACTTTAAGATGTGATTATTGGTTTTGGAATATAGATAGAATCTGATGACAATATTTATTGGTCACCATTGGGCCCCTAATTTGGCTAAGATCAGAATTCTGTAACCTCTGTGAGC
+
FFFFFFFFFFFFFFFFFF:FFFFFFFFFFFFFFFFFFFFFFFFFFFFFFFFFFFFFFFFFFFF:FFFFFFFFFFFFFFFFFFFFFFFFFFFFFF:FFFFFFFFFFFFF:FFFFFFFFFFFFFFFFFFF:FFFFFFFFFFF:FFFFFFFFF
@A00738:647:H5NVNDSX7:2:1133:17436:36636 kraken:taxid|9606
GACTCTGCTAAAACTGGGTACAGAAGGTCAACAGCGGGTCCCAAATATGAGGCATAGTCAAAAAGAGATGGCTCAGAGAAGCTTGACTAAAGTTTGGAGGGAGACTTTGTTACCCTCTTTACTTTGCATTCATCTATTAAAAATATTTAT
+
FFFFFFFF:FFFFFFFFFFFFFFFFFFFFFFFFFFFFFFFFFFFFFFFFFFFFFFFFFFFFFFF:FFFFFFFFFFFFFFFFFFFFFFFFFFFFFFFFFFFFFFFF:FFFFFFFFFFF:FFFFFFFFFFFFFFFFF:FFFFFFFFF,FFFF
@A00738:647:H5NVNDSX7:2:1134:5710:1736 kraken:taxid|9606
TTTGGGGCCTAAAGTAAGAACACAGATAAAGACATTTATATTATATTTTTATTTCTCTGAAGTAAAGCTCTTAGTAATTGGTGAAATTAGGTATGTTTTGGGGGTTAGAGAACTCTTGAAAATAATTTAATTGTGAGTATCTCTGCTGAA
+
::FF,,,,F,FFF:F:F:FFFF,FFFFFFF,FFF,FFFFFFF:FFF,::FFFF,,:FFFFF,:FFF,,FFFFFFFFFF,FFFFFFFFFFFFFFFFFFF,,F,F:,F:F:F:::FF:FFFF:,,FF:FF,FF:::FFF:FFFFFF,FF:FF
@A00738:647:H5NVNDSX7:2:1134:12029:3443 kraken:taxid|9606
CCTCATTTTACTCACTGGCCCCTGCTCCCGTTACTAAAATAAATGTTCGATGAGGTCACAGACTGTGCCTCTTTCATTGATAGTTGTATCCACAGTATTTAAAATATTGCCTGGTACATAGTAAGCTCTTGATGTTTATTTTATAAATAA
+
FFFFFFFFFFFFFFFFFFFFFFFFFFFFFFFFFFFFFFFFFFFFFFFFFFFFFFFFFFFFFFFFFFFFFFFFFFFFFFFFFFFFFFFFFFFFFFFFFFFFFFFFFFFFF:FFFFFFFFFFFFFFFFFFFFFFFFFFFFFFFFFFFFFFFF
@A00738:647:H5NVNDSX7:2:1134:7120:7874 kraken:taxid|9606
TTAAGATTACAAACTAATGATTAAAAATACAAAAGCAGATAGAAACTCTGCTCCTGGTAGTTATAAAAGGAGTGATGAGGAGATAGGGTATAGAGTGCTTCAGAATTTACAGCTCATCACCATTTGTTGGAAACAAGAAATCAATAGGAT
+
FFFFFFFFFFFFFFFFFFF:FFFFF:FFFFFFF:FF:FFFFFFFFFFFFFFF:FFFFFFFFFFFFFF::FFFFFFFF,FFFFFFFFFFFF:F,FFFF:FFFFFFFFFFFFFFFFFFFFFFFFFFFFFFFFFFFFFFFFFFFFFFFFFFFF
@A00738:647:H5NVNDSX7:2:1134:22887:10097 kraken:taxid|9606
TTTTTACTTGAAAGAATATCTGACAGCAACTATAGTTATTCAAACTGGGTATCTGGCAGACATTTTTTTAAACATAAACTAAGCATGCCCATCACTTTAAGAAAAACTAACAGCATGTATTTGCCAATGATAAAACTCAAGTTTTCAAGC
+
FFFFFFF:FFFFFFFFFFFFFFFFFFFFFFFFFFFFFFFFFFFFFFFFFFFFFFFF:FF:FFFFFFFFFFFF:FFFF,FFFFFFFFFFFFFFFFFFFFFFFFFFFFFFFFFFFFFFFFFFFFF:FFFFFFFFF:FFFFFFFFFFF:FFF:
@A00738:647:H5NVNDSX7:2:1134:21178:11459 kraken:taxid|9606
TGTAAAAACAACTTTATTTTCTAAATAATGTAAAAGAATGGGGGATTAGAATTGATTGAGAATTGTTTATTCAAGTGACAACAGTTAATTTATTTTAAAAGAAAATAATTTTTTATATATTTCCCTATATTTTAAAACAAATTAAGAAAA
+
FFFFFFFFFFFFFFFFFFFFFFFFFFFFFFFFFFFFFFFFFFFFFFFFFFF:FFFFFF:FFFFFFFFFFFFFFFFF:FFF,FFFF:FFFFFFFFFFFFFFFFFFFFFFFFFFFFFFFFFFFFFFFFFF:FFFFFFFFFFFFFFFFFFFFF
@A00738:647:H5NVNDSX7:2:1134:30825:13009 kraken:taxid|9606
TAATAGCACTACAACCACCTTGTTGCTGTATTTCTACATTGTGAGAGAAGGAGAAGATGGGGTTTTGTGTACAGAAATTTGTTCTCCAAACATTCATGTTTAAAATTTGATCCGTATCACTTGTTGGCATATCAAGCCTGCTTATTTCTA
+
FFFFFFFFFFFFFFFFFFFFFFFFFFFFFFFFFFFFF,FFFFFFFFFFFFFFFFFFFFFFFFFFFFFFFFFFFFFFFFFFFFFFFFFFFFFFFFFFFFFFFFFFF,FFFFFFFFFFFFFFFFF:FFFFF:FFFFFFFFFFFFFFFFFFFF
@A00738:647:H5NVNDSX7:2:1134:2582:17425 kraken:taxid|9606
GGATGGTGTGGCCCTAACCGGGACCCATTGACTTCCCTGTGGAGGAGCTCAGGGCTGTCCTGAGCCTGAACCTGCCAGGCAAACCCCGTGGAGCTGCCTGAGCCCATTCCCGAGCCAGTCCCCAAACCTGCAGGCGCCATGGCCAGGCAG
+
FFFFFFFFFFFFFFFFFFFFFFFFFFFFFFFFFFFFFFFFFFFFFFFFFFFFFFFFFFFFFFFFFFFFFFFFFFFFFFFFF:FFFFFF:FFFFFFFFFFFFFFFF,FFFFFFFFFFFFFFFFF,FFFFFFFFFFFFFFFFFFFFFFFFFF
@A00738:647:H5NVNDSX7:2:1134:15745:18145 kraken:taxid|9606
CTGTATAAAAATAATATGGAGTGATGAAAAACTAGAGTGGTCAAATTCAAATTCAATCTCAAAAAGAACAGATTTAGGTTTATAAAATACATTCTTTGTTCAAACACAAGTCTTTTGACCACAATTGACCCAGTGTTCAACATTTTGTGA
+
FFF::FFFFFFF:F:,:,FF:,FFF:FFFFFFF::F:FF:FFFFF:,FFFF,:::F,::FFFFFFFFF:FF,FFFFF,F:FFFFFFF,FFF:FFFF:FFFFFFFFF,F:,FF::,FFFFF,FF,:FFF:F,F:FFFFFFFFFF:FFFFFF
@A00738:647:H5NVNDSX7:2:1134:4463:22216 kraken:taxid|9606
TAAATATTGTAATAGCAGAGAAAGCATTCAATAAACGGCAGCTGTCAAGTAAATGATATAGGAGAGATACACAGCACATTGGATTTTAAAAAGAATTGATTTCATTTTAGGGGCAATATAATATTGGTGTGCTTATTATTTTAATTGTGT
+
FFFFFFF:FFFFFFFFFFFFFFFFFFFFFFFFFFFFFFFFFFFFFFFFFFFFF:FFFFFFFFFFFF:FFFFFFFFFFF,FFFFFFFFFFF:F:FFFFFFFFF:F:FFFFFFFFFFFFFFFFFFFFFFFFFFFFFFFFFFFFFFFFFFFFF
@A00738:647:H5NVNDSX7:2:1134:14895:25222 kraken:taxid|9606
GGAAAGTGGCAGTGGGCCCAGGTTGGGGCATGCAGGATGGAGAAGACACAGGTTAGAAACCCCAAACTCCTGGGTGGGCCAGGAGGCTTTCAGAAGAGGCTTGGCTGACTCGGAGAACCATCAGGGACGGGGGCTAGGGAAGACCTTCCA
+
:FFFFFFFFFFFFFFFFFFFFFFFFFFFFFFFFFFFFFFFFFFFFFF:FFFF:FFFFFFFFFFFFFFFFFFFFFFFFFFFFFFFFFFFFFFFFF:FFFFFFFFFFFFFFFFFFFFFFFFFFFFFFFFFFFFFFFF:FFFFFFFFFFFFFF
@A00738:647:H5NVNDSX7:2:1134:14986:26005 kraken:taxid|9606
GGAAAGTGGCAGTGGGCCCAGGTTGGGGCATGCAGGATGGAGAAGACACAGGTTAGAAACCCCAAACTCCTGGGTGGGCCAGGAGGCTTTCAGAAGAGGCTTGGCTGACTCGGAGAACCATCAGGGACGGGGGCTAGGGAAGACCTTCCA
+
FFFFFFFFFFFFFFFFFFFFFFFFFFFFFFFFFFFFFFFFFFFFFFFFFFFFFFFFFFFFFFFFFFFFFFFFFFFFFFFFFFFFFFFFFFFFFFFFFFFFFFFFFFFFFFFFFFFF:FFFFFFFFFFFFFFFFFFFFFFF:FFFFFFFFF
@A00738:647:H5NVNDSX7:2:1134:8052:26334 kraken:taxid|9606
CTCATTGATTATTATGCAGATCAAAATAAATATAAAAATGGCATGTGTAAGATATTAAAACAATTCTGACATATAATAAACACCAAATACATAGTAGATATTATCTTTTTTTCAACTGTCATTTCCTCATGCTTTTGGTTATTCAAAATA
+
FFFFFFFFFFFFFFFFFFFFFFFFFFFFFFFFFFFFFFFFFFFFFFFFFFFF:FFFFFFFFFFFFFF,FFFFFFFFFFFFFF:FFFFFFFFFFFFFFF:FFF:FFFFFFFFFFFFFFFFFFFFFFFFFFFFFF:FFFFFFFFFFFFFFFF
@A00738:647:H5NVNDSX7:2:1134:8205:26663 kraken:taxid|9606
TTAAATGTGTTTTAATGCATCAAAAGCATCTAGAAAAGTGCCTGAGACGTAGTAAGTGCTAAAGTCTCTCTACGTAAATAAAAAATATATAAAAGTGATGCTAAATTCAAGATTCTGATCCTCTGTACACACCCAATGTGTTTAAAATTC
+
FFFFFFFFFFFFFFFFFFFFFFFFFFFFFFFFFFFFFFFFFFFF:FFFFFFFFFFFFFFFFFFFFFFFFFFFFFFFFFFFFFFF:FFFFFFFFFFFFFFFFFFFFFFFFFF:FFFFFFFF:FFFFFFFFFFFFFFF:FFFFFFFFFFFFF
@A00738:647:H5NVNDSX7:2:1134:18765:28541 kraken:taxid|9606
ATTCTGATTTAATTGACTATGATGTTAACCTGAATATCGCAACTTTTGAGAGCTCCCTGCGTGATTCTAATGCCTTACCATAAAGATTGAAATGTAAAATTTTCATGACTCCAGAATAAGTGCCATTAGTTCAAATGGCATATTTCTGGG
+
FFFFFFFFFFFFFFFFFFFFFFFFFFFFFFFFFFFFFFFFFFFFFFFF:FFFFFFFFFFFFFF:FFFFFFFFFFFFFFFFFFF:FFFFFFFFFFFFFFFFFFFFFFFFF:FF:FFFFFFFF:FFFFFFFFFF:FFFFFFFFFFFFFFFFF
@A00738:647:H5NVNDSX7:2:1134:20392:29199 kraken:taxid|9606
GCCTTTAACACCAGTGCCTTCAATTACTGTCATTGACACAATATCCCGACTAGTCTTCATCCAGAACCCAGGTTCATACTGCCTTATTGGACAGTGACACCTTAATATCTAAATGACATATCTAAATGGAAATAAAACTATAATAAAATG
+
FFFFFFFFFFFFFFFFFFFFFFFFFFFFFFFFFFFFFFFFFFFFFFFFFFFFFFFFFFFFFFFFFFFFFFFFFFFFFFFFFFFFFFFFFFFFFFFFFFFFFFFFFFFFFFFFFFFFFFFFFFFFFFFFFFFFFFFFFFFFFFFFFFFFFF
@A00738:647:H5NVNDSX7:2:1134:30029:31735 kraken:taxid|9606
CCAAACCCATCACAGTCAGAGAACTGTTTCTTCCACAGAAGTCAGGGAAGATGTCTCCCCATGAGCGTACCTGCTCAGAGTAGGGTTATGTGCATGAAAGGTGATCTGAGACATAGATAGAACAAAGTTGTGCCATGCATAAGCCGTGAC
+
FFFFFFFFFFFFFFFFFFFFFFFFFFFFFFFFFFFFFFFFFFFFFFFFFFFFFFFFFFFFFFFFFFFFFFFFFFFFFFFFFFFFFFFFFF:FFFFFFFFFFFFFFFFFFFFFFFFFFFFFFFFFFFFFFFFFFFFFFFFFFFFFFFFFFF
@A00738:647:H5NVNDSX7:2:1134:6090:36401 kraken:taxid|9606
GCCTTTATATTGCACTCAGTACAATTTTTGTAAAATAAATGAACTGTCATTTTAAAAGCCTAACTTTCCTTGTGTGTTGCCTTTGCCTTTGTCTAACATTACCAAGAGCACCTATACCTGTGTCCAATCTTGCTCCAGTCCTAAGGGTAG
+
FFFFFFFFFFFFFFFFFFFFFFFFFFFFFFFFFFFFFFFFFF:FFFFFFF:FFFFFFFFFFFFFFFFFFFFFFFFFFFFFFFFFFFFFFFFFFFFFFFFFFFFFFFFFFFFFFFFFFFFFFFFFFFFFFFFFFFFFFFFFFF:FFFFFFF
@A00738:647:H5NVNDSX7:2:1134:30029:36620 kraken:taxid|9606
GTAGGGGTATAAATTATCATTGTGTCATTATTAGTAAAAAGTGAAAGTCATTATGCAGACATGGGTTAACAAGATTAAATTTGTGCTATTTGTGCTGAATAGATAGGTTAGAAATAGAAGTCTTAAGTTGTTTATGAACTTAGACTAAAT
+
FFFFFFF:FFFFFFFFFFFFFFF:FFFFFF,FFFFFFFFFFFFFFFFFFFFFFFFFFFFFFFFFFFFFFFFFFFFF:FFFFFFFFFFFFFFFFFFFFFFFFFF:FF:F:FF:FFFF:FFFFFFFFFFFFFFFFFFFFFFFFF:FFFFFFF
@A00738:647:H5NVNDSX7:2:1135:20320:3427 kraken:taxid|9606
GGATGTCTCCAATAGTGTATCACCACCAAGTCCCAATGAATACCAGGGAATAATCACGACCTAGTAAAGTGAGTATATACAAGAAATTTCCATGAGACTTCTCATAAATACTTACAAGGGTATTGACTCCATAGGGAGCCTGCAGGGCAT
+
FFFFFFFF:FFFFFFFFF:FFFFFFFFFF:FFFFFFFFFFFFFFFFFF:FFFFFFF:FFF:FFFFF:FFFFFFFFFFFFFF:::FFFFFFFFFFFFFFF,FFFFFFFFF:FFFF:FFFFFF:FFFFF,F,FF,FFFFFFFFFFFFFFFFF
@A00738:647:H5NVNDSX7:2:1135:28103:5572 kraken:taxid|9606
AGGGCACAGTGTTTTTGCAGTCCATCTCCTCTCTCCCCAGCACCTTGGCCTGGTGTTAAAGTTCAGTCCATATCCATCAAATTGAAGGCAGCAGCTTCCTGGGGCCTCCCGCCTTAGACTCAGGTGTTTAGACAAAAAGTATTTCAGGTA
+
FFFFF:FFFFFFFFFFFFFFFFFFFFFFFFFFFFFFFFFFFFFFFFFFFFFFFFFFF:F,FFFFFFFFFFFF:FF:,FFFFFFFFFFFFFFFFFFFFFFFFFF:FFFFFFFFF:FFFFFFF:FFFF,FFFFFFF:FFFFF:FFFFFFF:,
@A00738:647:H5NVNDSX7:2:1135:25418:5995 kraken:taxid|9606
TAGAAAATCACAAGTTTAACACATGACTTCTTACAAGGAAAATATGGAATGTGGTGGGATGACATGTCCAAACTGCTATAAGAAAACTGTTGTCTACAGGGAATACTATATCCAGTCAAATTATATTTCAGAAATAAAGGTGACTTAAAG
+
FFFFFFFFFFFFFFFFFFFFFFFFFFFFFFFFFFFFFFFFFFFFFFFFFFFFFFFF:FFFFFFFFFFFFFF:FFFFFFFFFFFFFFFFFFFFFFFFFFFF:FFFFFFFFFFFFFFFFFFFFFFFFFFFFFFFFFFFFFF:FF:FFFFFF:
@A00738:647:H5NVNDSX7:2:1135:2817:10128 kraken:taxid|9606
AGGACTCCAGGATGGCTTGGATTAAACCTGGCCCTCTCTCTCTCCCCTGTGGTGTGGTCACAGGAAAGCTGCTTAATGTCCTTGAGTCTCAGATTGCTCATCTGTGAAACAGATAATTAGAACCTCTCACTGTGGAGTGGCTGTGACTAT
+
FFFFFFFFFFFFFFFFFFFFFFFFFFFFFFFFFFFFFFFFFFFFFFFFFFFFFFFFFFFFFFFFF:FFFFFFFFFFFFFFFFFFFFFFFFFFFFFFFFFFFFFFFFFF:FFFFFFFFFFFFFFFFFFFFFFFFFFFFFFFFFFFFFFFFF
@A00738:647:H5NVNDSX7:2:1135:30463:11318 kraken:taxid|9606
AGAGGGGTGGGGAGGCCTCTGAGCTGGCGGTGGCCTGAGGATGGGGCCGGGGCGAGTGCACAGAAAGCAGAGAACACGGGGGCCACGGAGTCACACGCGGAGGAGGCCCCTGAGAGGCTGGCTCAGCCGCCCGCCCTTGCCGGCACGTTA
+
:FFFF:F,,FFFFFFFFFFFFFFFF:F:FF,FFFFFFFFFFFF:F:FF:FFFFFFFFFFFFFFFFFFFFFFFFFFFFFFF:FFFFFFFFFFFFFFFFFFFFFFFFFFFFFFFFFFFFFFF,FFFF::FF:FFFFF:FFF:FFFFFFFFFF
@A00738:647:H5NVNDSX7:2:1135:18575:12148 kraken:taxid|9606
TTCAAGTTCTTTAATTAGAAAATTGGTGTGATTACACAGAACAAAGTTTAGGGAACACATGCAGAACAAAATTTATGTAGAACAAAAGGTGATTATATTCTATCATACAGATTAGCTAATTGGTTCAATAGATTTTATATGTTAAGGAGA
+
FFFFFFFFFFFFFFFFFFFFFFFFFFFFFFFFFFFFFFFFFFFFFFFFFFFFFFFFFFFFF:FFFFFFFFFFFFFFFFFFFFFFFFFFFFFFFFFFFFFFFFFFFFFFFFFFFFFFFFFFFFFFFFFFFFFFFFFFFFFFFFFFFF:FFF
@A00738:647:H5NVNDSX7:2:1135:7039:13056 kraken:taxid|9606
GCCAAGTGCACAGGTCAAGGTGTTGTGTGAGATGCAGCTCATCTGGCACATGGGGGTGGGCATTTCAAAGTCACGGTTGAGTGGATGAGTATGTGAAAGCTGCGTATCCGTCATGGATTAAGTAAACAGTGTCGAATGTCAGGAGCCATA
+
FFFFFFFFFFFFFFFFFFFFFFFFFFFFFFFFFFFFFFFFFFFFFFFFFFFFFFFFFFFFFFFFFFFFFFFFFFFFFFFFFFFFFFFFFFFFFFFFFFFFFFFFFFFFFFFFFFFFFFFFFFF:FFFFFFFFFFFFFFFFFFFFFFFFFF
@A00738:647:H5NVNDSX7:2:1135:19596:13228 kraken:taxid|9606
TTCAAGTTCTTTAATTAGAAAATTGGTGTGATTACACAGAACAAAGTTTAGGGAACACATGCAGAACAAAATTTATGTAGAACAAAAGGTGATTATATTCTATCATACAGATTAGCTAATTGGTTCAATAGATTTTATATGTTAAGGAGA
+
FFFFFFFFFFFFFFFFFFFFFFFFFFFFFFFFFFFFFFFFFFFFFFFFFFFFFFFFFFFFFFFFFFFFFFFFFFFFFFFFFFFFFFFFFFFFFFFFFFFFFFFFFFFFFFFFFFFFFFFFFFFFFFFFFFFFFFFFFFFFFFFFFFFFFF
@A00738:647:H5NVNDSX7:2:1135:5864:15405 kraken:taxid|9606
TGATAGCTTTGGAAACAAAGTTACCAAAAAGTATACACGGACAAACAATAAAACTCCTTCCTAAATGATTTCTTGATTGTGTAAAAATCATGGTATCTTTGGGTCAGAAGGTATAGTAAGTTCATTTTGCAAGCCCCCTTGGTTCCAAAT
+
FFFFFFFFFFFFFFFFFFFFFFFFFFFFFFFFFFFFFFFFFFFFFFFFFFFFFFFFFFFFFFFFFFFFFFFFFFFF:FFFFFFFFFFFFF,FFFFFFFFFFFFFFFFFFFFF:,FFFFFFFFFFFFFFFF:FFFFFFFFFFFFFFFF:FF
@A00738:647:H5NVNDSX7:2:1135:19633:17613 kraken:taxid|9606
ATGGCTACCAACAAAGCCCCACAAATTGGGTAATTTCTTTTAGCATAAAAGAAATTTATTTTTCTACAGTTCTGGAGGCTAGAAATGTAACAGTAAGATGTCCTCAAAACTATGTATCCTTTGAAATCTACAGAGGTATCCCTCCTTTCA
+
FFFFFFFFFF:FFFFFFFFFFFF:F,FFFFFFF:FFFFFFFFFF:FFFFFFFFFFFFFFFF,F,FFFFF,FFFFFFFFFF,FFFFFFFFFFF,FFFFFFFF,FFFFFFFF,FFF,FFF::,FFFFFFFFFF,F:FF,FFF,FFF:FFFF,
@A00738:647:H5NVNDSX7:2:1135:25455:20337 kraken:taxid|9606
AAAATTGAATCGAAATAAATTTAAAATAATGAAAAGAAAAAAAAATTAAAATAAATTAAACAAATAAAAATAAAAATAATTCAATGAAAACCAAAGAAAATAAATCAAATTTAAAAAAAAAAAAAAAACACAAATAAAAAAGAAAATAAT
+
,:,,F:::F,:,:F,:,:F,,FF,,:,FF:F,FF:,FF:::,F,,FFFF,,FF:,,FFF:,,F,FF,,,:F,:,:,:F,,,:FFFF,FFF,,FF,:,FFFF,,FF:F::F,:::,FF,F::F,F,F:,:F,,FF,,,FFF,,FFFFF::F
@A00738:647:H5NVNDSX7:2:1135:21856:25911 kraken:taxid|9606
TAATTTCTTTAATAATTATATAAAAATTATATAATTTACATTTATATGATAGCACATAATATCTGACTTTGGTTGGTTAAAACAACCTATCCAAAGTCAGATATTACGTGCCATTGTATAAATGTTTTTATCTAACTGTTACTATTTGTG
+
FFFFFFFFFFFF:FFFFFFFFFFFFFFFFFFFFFFFFFFFFFFFFFFFFFF:FFFF:FFFFFFFFFFFFFFFFFFFFFFF::FFFFFFFFFFFFFFFFFFFFFFFFFFFFF:FFFFFFFFFFFFFFFFFFFFFFFFFFFFFFFFFFFFFF
@A00738:647:H5NVNDSX7:2:1135:2799:26819 kraken:taxid|9606
AGATCCAGAATTTTCTAAGTTTTTGCCAACCTATCTTTCGTGTGTTGTTTCCATTTTCAAAGTCACAAGAGAGCTGTAGTACTCAACCCATGGTGTTTGTGTTCCAGATTGGAAAGAAAAGGGCAAAAAAGAAAATGGCAGCCCTTATGA
+
FFFFFFFFFFFFFFFFFFFFFFFFFFFFFFFFFF:FFFFFFFFFFFFFFFFFFFFFFFFFFFFFFFFFFFFFFFFFFFFFFFFFFFFFFFFFFFFF:FFFFFFFFFFFFFFFFFFFFFF:FFFFFF:FFFFFFFFFFF:FF,,FFFFFFF
@A00738:647:H5NVNDSX7:2:1135:28357:33098 kraken:taxid|9606
ATAGAAATGAAGACATGTGAACATGGAATATATTTTAGTGGTAGAAACAATAGAGTTTGCAGATAGAAAATATATGTCGTATAAATGAGGACTCCTAGCAGGGCTGGCTGCATACTTTGTGAAACACAGTGCAAAATGCAGGGTTCCTTG
+
FFF:FFFFFFF:FFFFFFFFFFFFFFFF:FFFFFFFFF:FFFFFFFFFFFFFFFFFFFFFFFFFFFFFFFFFFFFFFF:FF:F:,FFFFFFFFFFFFFFFFF:FFF,FFFFFFF,FFFFFFFFFFFFFFFFFFFFFF:FFFFF:FF,FFF
@A00738:647:H5NVNDSX7:2:1135:27335:33833 kraken:taxid|9606
ATAGAAATGAAGACATGTGAACATGGAATATATTTTAGTGGTAGAAACAATAGAGTTTGCAGATAGAAAATATATGTCGTATAAATGAGGACTCCTAGCAGGGCTGGCTGCATACTTTGTGAAACACAGTGCAAAATGCAGGGTTCCTTG
+
FFFFF:FFFFFFFFFFFFFFFFFFFFFFFFFFFFFFFFFFFFFFFFFFFFFFFFFFFFFFFFFFFFFFFFFFFFFFFFFFFFFFFFFFFFFFFFFFFFFFFFFF:FFFFFFFFFFFFFFFFFFFFFFFFFFFFFFFFFFFFFFFFFFFFF
@A00738:647:H5NVNDSX7:2:1135:6650:36432 kraken:taxid|9606
TACAGGAAATTTCCAGCAGAACTGATGGCCTAGTAAGGTGGATCAGATGTCTTTTGTCTTGTGATATGAGGAAGTTCATACCAAATTATGAAGTTGTGTTTCACACTTACGTTAAAAGCAGCTTTTAAAGGTAAGAGTAGCTGAAGACAA
+
FFFFFFFFFFFFFFFFFFFFFFFFFFFFFFFFFFFFFFFFFFFFFFFFFFFFFFFFFFFFFFFFFFFFFFFFFFFFF:FFFFFFF:F:FFFFFFFFFFFFFF:FFFFFFFFFFFFFFFFFFF:FFFFFFFFFFFFFFFFFFFFFFFFFFF
@A00738:647:H5NVNDSX7:2:1135:10899:36714 kraken:taxid|9606
AGTGGGCAGCCCCAGTCATGCCTCCTCCTCTGCAACCGATGTCCCCTGGAAGGACACATATTTCTACATTGATGAAACCTATGGAGGCCCTAGCAGAATGAAAGAAAAAGACTGAGATTAAGGGACATTGTTAAAAAATTTTAAATTACT
+
FFFFFFFFFFFFFFFFFFFFFFFFFFFFFFFFFFFFFFF:FFFFFFFFFFFFFFFFFFFFFFFFFFFFFFFFFFFFFFFFFFFFFFFFFFFFFFFFFFFFFFFFFFFF,,FFFFFFFFFFFFFFFFFFFFFFFFFFFFFFFFFFFFFFFF
@A00738:647:H5NVNDSX7:2:1136:21061:5368 kraken:taxid|9606
ATTCCAGTGGCGTTATGCTCTCATACAGCCTTCCTCATTTGCCCACCTTGCTTGTCTCTGACTCATATTCTATTCCAAGGCTAAGCTCAAATGTCATCATATCTCTCAAACTGTCCCTCACACTCCCGCCCCCACATGATTTAGTTGTAT
+
F,FFFF:::FFFFFFFFFF,FFFFFFF:FFFF,F,FFFF:,FFFFFFFF,FFFF::FFF,FF,FFF:FF:FFF:F,FFF,FFFF,:FFFF:F:,:F,:FFFF::FF,FF:FFF,:,:F,FFF:,:,FFFF:FFFFFFFF,:FFF,FFFFF
@A00738:647:H5NVNDSX7:2:1136:26259:10645 kraken:taxid|9606
AATTTTAATTCTGCATTCCTACATATGTTGATAATAAAGAAAAATTACAGTAGTTTGTGGTCTGGGATTCAACATGGGTGTGGGGAAGGAAGAACTGAAATAATATCAAGTAAATATTATGGTAGTAAGAACAGAGAGGTTGTGACACTG
+
FFFFFFFFFFFFFFFFFFFFFFFFFFFFFFF:FFFFF:FFFFFFFFFFFFFFFFFFF,FFF:F:FFFFFFFFF:FFFFFFFFFFFFFFFFF:FFFFFFFFFFFFFFFFFFFFFF:FFFF:FFFFF::F:F::FFFFFFFFFFFFFFFFFF
@A00738:647:H5NVNDSX7:2:1136:15971:12179 kraken:taxid|9606
TGGGATCAGAGGGAAAACATATTGTAAGAGTTTGATGCAAATTAGCACTTCTTAAAAATAATTAATGTGAATTTTTCAGTTCCAAAATATTTGTCATAAAAAACTAAAACTGTTTTTAAAAATTAATAAAAGTATTTGCTAAAATTTTTC
+
FFFFFFFFFFFFFFFFFFFFFFFFFFFFFFFFFFFFFFFFFFFFFFFFFFFFFFFFFFFFFFFFFFFFFFFFFFFFFFFFFFFFFFFFFFFFFFFFFFFFFFFFFFFFFFFFFFFFFFFFFFFFFFFFFFFFFFFFFFFFFFFFFFFFFF
@A00738:647:H5NVNDSX7:2:1136:24442:15107 kraken:taxid|9606
TTCCACTAATGATGGATACTTGGGCTCTTTCTACTTTTTGGAAATAAATTTTGGATATAAGTTTTCATTTCTATTGGGTGAACACCTAGGCATGAATGTGCAAAGTCCTTTGATATGTGTATGTTTAGGTTTATAAGAAACCACGAGACC
+
FFFFFFFFFFFFFFFFFFFFFFFFFFFFFFFFFFFFFFFFFFFFFFFFFFFFFFFFFFFFFFFFFFFFFF:FFFFFFFFFFFFFFFFFFFFF:FFFFFFFFFFFFFF:FFFFFFFFFFFFFFFFFFFFFFFFFF:FFFFFFFFFFFFFFF
@A00738:647:H5NVNDSX7:2:1136:30382:19038 kraken:taxid|9606
TTTTGTTTCATTTTTTCAAAATCAGCGATTAAGTTCTTTTGTTAAAAATGAGAAACACTCTCCTAGAAGTTAATGTTCTACATTCTAGACTTGGTGTTGTAACTCAATAAGTTTGTGACATTCAGGAATTTACTTTTCTAAACTAAGACT
+
FFFFFFFFFFFFFF:FFFF:FFFFFF:FF:FFFFFFF,FFFFFFFFFFFF:FFFFFFFFFFFF:FFFFF:,FFFFFFF:FF:FFFFF:FFF:F:F,:FFFFFFFFFFFFFF::F::FF:FFFFFFFFFFFFF:,FF,FFFFFFFFFFFFF
@A00738:647:H5NVNDSX7:2:1136:14479:20494 kraken:taxid|9606
TTATCAAGGGTCTCAACCCGAAAATAAATTCATCTCCCCTACCCATCTTTCGCAACAACAAAGCAAAAAATTCCCCTTCCAGACTTTGTCACATCTGTTAATGACATAGCCATTTTATCGAACTCAAAAACTTTGTGTTCCCTTGCATTT
+
FFFFFFFFFFFF:FFFFFFFFFFFFFFFFFFFFFFFFFFFFFFFFFFFFFFFFFFFFFFFFFFFFF:FFFFFFFFFFFFFFFFFFFFFFFFFFFFFFFFFFF:FFFFFF:FFFFFFFFFFFFFFFFFFFFFF:FFFFFF:FFFFFFFF:F
@A00738:647:H5NVNDSX7:2:1136:12762:21652 kraken:taxid|9606
TTATCAAGGGTCTCAACCCGAAAATAAATTCATCTCCCCTACCCATCTTTCGCAACAACAAAGCAAAAAATTCCCCTTCCAGACTTTGTCACATCTGTTAATGACATAGCCATTTTATCGAACTCAAAAACTTTGTGTTCCCTTGCATTT
+
FFFFFFFFFFFFFFFFFFFFFFFFFFFFFFFFFFFFFFFFFFFFFFFFFFFFFF:FFFFFFFFFFFFFFFFFFFFFFFFFFFFFFFFFFFF:FFFFFFFFFFFFFF:FFFFFFFFFFFFFFFFFFFFFFFFFFFFFFFFFFFFFFFFFFF
@A00738:647:H5NVNDSX7:2:1136:29785:21668 kraken:taxid|9606
GTGGAGTGTCTGGCATGCTCCTAATTCTTCCTTTATTCCTAACTTGGCTGGCATCAGTTTCTGTGCTTGTAAAGGAAGTAGGGGCAGTAAGGGGTGGGAGTACCACTTGGTGTGCCTGAGGGGCTCCAGGCATTACTGTGTGGACATCCT
+
FFFFFFFFFFFFFFFFFFFFFFFFFFFFFFFFFFFFFFFFFFF:FFFFFFFFFFFFFFFFFFFFFFFFFFFFFFFFFFFFFFFFFFFFFFFFFFFFFFFFFFFFFFFFFFFFFFFFFFFFFFFFFFFFFFFFFFFFFFFFFFFFFFFFFF
@A00738:647:H5NVNDSX7:2:1136:7184:22795 kraken:taxid|9606
AAGGGTCCAAACCACCACACAATTAAAATAATAAGCACACCAATATTATATTGCCCCTAAAATGAAATCAATTCTTTTTAAAATCCAATGTGCTGTGTATCTCTCCTATATCATTTACTTGACAGCTGCCGTTTATTGAATGCTTTCTCT
+
FFFFFFFFFFFFFFFFFFFFFFFFFFFFFFFFFFFFFFFFFFFFFFFFFFFFFFFFFFFFFFFFFFFFFFF:FFF:FFFFFFFFFFFFFFFFFFF:FFFFF:FFF:FFFFFFFFFFFFFFFFFFFFFFFFFFFFFFFFF:FFFFFFFFFF
@A00738:647:H5NVNDSX7:2:1136:9037:24095 kraken:taxid|9606
ATATCCTTGACAAACTAAGTTTTAGAAATGTCTTCTCTTCCAGGAAGACATGGCCATGGTGAGCATTGCCCTTAAGGCCATGGTTTTTTGGTTTCCTTCCTTCTAGTCAATAAATACTTGAGAATCACTATGTGCCTGGCTTTTGCTATA
+
FFFFFFFFFFFFFF:FFFF:FFFFFFFFFFFFFFFFFFFFFFFFFFFFFFFFFFFFFFFFFFFFFFFFFFFFFFFFFF:FFFFF,FFFFFFFFFFFFFFFFFF:FFFFFFFFFFFFFFFFFFFFFFFFFFFFFFF::FFFFFFFFFFFFF
@A00738:647:H5NVNDSX7:2:1136:10068:26443 kraken:taxid|9606
TAGAAGGCCCACAGCTCCTAAAGTGTCCCCTAAATGGATCCTGGGTATAAGGGGCTCATAGGTATAGTAGGACAGAGTTAAGGGGCAAAACCACACTGTAAAAAATCCTCTAGTATGGAAATCTGTACTTTATTCTGCAGTCCGTAAGGA
+
FFFFFFFFFFFFFFFFFFFFFFFFFFFFFFFFFFFFFFFFFFFFFFFFFFFFFFFFFF:FFFFFFFFFFFFFFFFFF:FFFFFFFFFFF:FFFFFFFFFFFFFFFFFFFFFFFFFFFFFFFFFFFFFFFFF:FFFFFFFFFFFFFFFFFF
@A00738:647:H5NVNDSX7:2:1136:17544:26553 kraken:taxid|9606
GCCCCTTTGGCTTGTTCTCCTTATCTTCTCTCCTCTCAAGGCCCTGCAGTGGTTATTGAGGGCAGCGGATCCAAGGGCATAATCTCCCTCCTGCCTCAGGCTCCCTGAGATCTGTAGCGAACATCCACCGTTCCTCAATGTTCCTCACCC
+
FFFFFFFFFFFFFFFFFFFFFFFFFFFFFFFFFFFFFFFFFFFFFFFFFFFF:FFFFFFFFFFFFFFFFFFFFFFFFFFFFFFFFFFFFFFFFFFFFFFFFFFFFFFFFFFFFFFFFFFFFFFFFFFFFFFFFFFFFFFFFFFFFFFFFF
@A00738:647:H5NVNDSX7:2:1136:1877:29074 kraken:taxid|9606
AAGAAGCAAATAGACTTGCTAATTTATAACATTAAAAGTGTCCCTTTAGTTATTATAAGATAATGAGTAACAAATAAATGCAAGCAATTTATTAATTTGAATACTGATAACACATGTAATACTCTGATAGCTTTTAACTGTAGAAGAGAA
+
FFFFFFFF:FFFFFFF:FFFFFFFFFFF:FFFFFFFFFFFFFFFFFFFFFFFFFF:FFFFFF:FFFFFFFFFFFFFFFFFFFFFFFFFFFFFFFFFFFFFFFFFFFFFFFFFFFFFFF:FF:FFFFFFF:FFFFFFFFFFFFFFFFFFFF
@A00738:647:H5NVNDSX7:2:1136:12545:29074 kraken:taxid|9606
CTAGCTAACGAAATGAGCAAACTCCCAAAAAGCACTGAAAGTAGTTGCCTCTATATGATGGGATTATGGTTGAAATTTGTTTCCTTTTTTTATGTTTTCAGTATTTTCTGAATTCCTTACATTGAGAATAAGTTATTTTATAAACAGAAC
+
FFFFFFFFFFFFFFFFFFFFFFFFFFFFFFFFFFFFFFFFFFFFFFFFFFFFFFFFFFFFFFFFFFFFFFFFFFFFFFFFFFFFFFFFFFFFFFFFFFFFFF:FFFFFFFFFFFFFFFFFFFFFFFFFFFFFFFFFFFFFFFF:FFFFFF
@A00738:647:H5NVNDSX7:2:1136:16776:29637 kraken:taxid|9606
AAAATAAAACTTCTGGCTGGGGAAAGTTGTGTTAAAGGTGAGATTGTTCAAACACTGTAACCAATATTTAAACAACATTTGAAAAAACATAAAGTAAGTCATGAAACTTTTCTGTACCAAGGATCCTAAAATTCTAGTTCATATATTTCT
+
F:FFFFFFFFFFFFFFFFFFFFFFFFFFFFF:FFFFFFFFFFFFFFFFFFFFFFFFFFFFFFFFFFFFFFFFFFFFFFFFFFFFFFFFFFFFFFFF,FFFFF:FFFF:FFFFFFFFFF:F:FFFFFFFFFFFFFFF:FFFFFFFFFFFFF
@A00738:647:H5NVNDSX7:2:1136:27199:32033 kraken:taxid|9606
GATGAGCCACTGAGTCATTGTACATAATAAGAGGGTGGGAAGAGTGAGGAAAAAGGGGAGTGTTACTAATCTGTGTGTTGGCAGAAAATTAGACGGGGTTGGGAAACCAGTAGTGATCACACACACTTTTGCTGTTCGATGAGAAATGCA
+
FFFFFFFFFFFFFFFFF:FFFFFFFFFFFFFFFFFFFFFF:FFFFFFFFFFFFFFFFF,FFFFFFFFFFFFFFFFFFFFFFFFFFFFFFFFFF,FFFFFFFFFF:FFFFFFFFFF:FFFFFFFFFFFFFFFFFFFFFFFFFFFFFFFFFF
@A00738:647:H5NVNDSX7:2:1136:4625:33176 kraken:taxid|9606
ATTTTACTTGCATTTCTCATCGAACAGCAAAAGTGTGTGTGATCACTACTGGTTTCCCAACCCCCTCTAATTTTCTGCCAACACACAGATTAGTAACACTCCCCTTTTTCCTCACTCTTCCCACCCTCTTATTATGTACAATGACTCAGT
+
FFFFFFFFFFFFFFFFFFFFFFFFFFFFFFFFFFFFFFFFFFFFFFFFFFFFFFFFFFFFFFFFFFFF:FFFFFFFFFFFFFFFFFFFFFFFFFFFFFFFFFFFFFFFFFFFFFFFFFFFFFFFFFFFFFFFFFFFFFFFFFFFFFFFFF
@A00738:647:H5NVNDSX7:2:1137:21242:2519 kraken:taxid|9606
CAAGTCTAGGTTTGAATTCTGGCTCCAGTTCTTACTGAGTGATCCTGAGAAAGTTACTTGATCTCCTTCGAGTATGAGTTTCCTCATCGTGAAACAAGGCTAATACCTACTGCACAGAGATGTTGTAAGAATTAATTAAATTAAACACAT
+
FFFFFFFFFFFFFFFFFFFFFFFFFFFFFFFFFFF:FFFFFFFFFFFFFFFFFFFFFFFFFFFFFFFFFFFFFFFFFFFFFFFFFFFFFFF:FFFFFFFFFFFFFFFFFFFFFFFFFFFFF:F:FFFFFFFFFFFFFFFFFFFFF:FFFF
@A00738:647:H5NVNDSX7:2:1137:28691:9032 kraken:taxid|9606
GAAAAACAAAACAAACAAACGAACAAAAAAAACAGGACAGAAATCTCTGGTGCTGCTAAGTATCTGGTAACTTTACAATTAATGACAAAAATAATGGAGGTTTGATGGAATTTGTATTTGGGACCTCAGGATTAAACCACATTACTGGGA
+
FFFFFFFFFFFFFFFFFFFFFFFFFFFFFFFFFFFFFFFFFFFFFFFFFFFFFFFFFFFFFFFFFFFFFFFFFFFFFFFFF:FFFFFFFFFFFFFFFFFFFFFFFFFFFFFFFFFFFFFFFFFFFFFFFFFFFFFFFFFFFFFFFFFFFF
@A00738:647:H5NVNDSX7:2:1137:21766:11099 kraken:taxid|9606
TAAAGTTTCAATTAAATGAATATTTTATGTCTTTCTCTCAGAAAATAAAAGATTATCATATTTTAACTCTACTCAACCGTTCTCAGGATATATTCTACAGACACCAATAGACATTTTCTTATGTTTATCAGTTTCTTTATATACTCTTGC
+
:FFFFFFFFFFFFFFFFFFFFFFFFFFFFFFFFF:FFFFFFFFFFFFFFFFFFFFFFFFFFFFFF:FFFFF:FF:FFFFF,FFF,FFFFFFFFFFFFFFFFFFFFFFFFFFFFFFFFFFFFFFFFFFFFFFFFFFFFFFFFF:FFFFFFF
@A00738:647:H5NVNDSX7:2:1137:26060:11616 kraken:taxid|9606
GAAAAACCATGAATAGTTATATATATAATATTGTAATAAACTTAATGATAGCCTCTCACTTCTAATATTACATAATTTAATCCTCACACACAACCCTATTAGGTAGGTACTGTAGTTAGCCCCATGGCACAGGAGGAAGAAACTGGGGCA
+
FFFFFFFFFFFFFFFFFFFFFFFFFFFFFFFFFFFFFFFFFFFFFFFFFFFFFFFFFFFFFFFFFFFFFFFFFFFFFFFFFFFFFFFFFFFFFFFFFFFFFFFFFFFFFFFFFFFFFFFFFFFFFFFFFFFFFFFFFFFFFFFFFFFFFF
@A00738:647:H5NVNDSX7:2:1137:25970:11647 kraken:taxid|9606
GAAAAACCATGAATAGTTATATATATAATATTGTAATAAACTTAATGATAGCCTCTCACTTCTAATATTACATAATTTAATCCTCACACACAACCCTATTAGGTAGGTACTGTAGTTAGCCCCATGGCACAGGAGGAAGAAACTGGGGCA
+
FFFFFFFFFFFFFFFFFFFFFFFFFFFFFFFFFFFFFFFFFFFFFFFFFFFF,FFFFFFFFFFFFFFFFFFFFFFFFFFFFFFFFFFFFFFFFFFFFFFFFFFFFFFFFFFFFFFFFFFFFFFFFFFFFFFFFFFFFFFFFFFFFFFFFF
@A00738:647:H5NVNDSX7:2:1137:28890:11725 kraken:taxid|9606
CTACCTGCTGTTATCATATCCACAGTCAACAAATTAAGATACTATTCTTGAATTAGCATCTTTATCTTTTTTCCTAAGCAATTTGTATCATGATTCCAAGAAAAACAAAGAGAGTGTGGCAATGCCAAGTATTCCCTCGTCTCCTCATTC
+
FFFFFFFFFFFFFFFFFFFFFFFFFFFFFFFFFFFFFFFFFFFFFFFFFFFFFFFFFFFFFFFFFFFFFFFFFFFFFFFFFFFFFFFFFFFFFFFFFFFFFFFF,FFFFF:FFFFFFFFFF:FFFFFFFFFFFFFFFFFFFFFFFFFFFF
@A00738:647:H5NVNDSX7:2:1137:3504:11851 kraken:taxid|9606
CCTAGCAGGGAAGCTTTTGCTAGAAACTCAGTGCCTATTGTTATTATTGGTGGGGCCTGTTCCTGTAGGCACCCTCTGCCTACCACATATTAAAATTTTAGGCTCCTAGACAGAAAGCTGGAATTCATCTAGATAGAAAGCCGGTGTTCA
+
FFF:FFFFFFFFFFFFFFFFFFFFFFFFFFFFFFFFFFFF,FFFFFFFFFFFFFFFFFFFFF:FFFF:FFFFFFFFFFFFFFF:FFFFFFFFFFFFFFFFFFFFFF:,FFFFFFFFFFFFFF:FFFFFFFFFF:FFFFFFFFFF:FFFFF
@A00738:647:H5NVNDSX7:2:1137:26359:14325 kraken:taxid|9606
GAAAAACCATGAATAGTTATATATATAATATTGTAATAAACTTAATGATAGCCTCTCACTTCTAATATTACATAATTTAATCCTCACACACAACCCTATTAGGTAGGTACTGTAGTTAGCCCCATGGCACAGGAGGAAGAAACTGGGGCA
+
FFFFFFFFFFFFFFFFFFFFFFFFFFFFFFFFFFFFFFFFFFFFFFFFFFF:FFFFFFFFFFFF:FFFFFFFFFFFFFFFFFFFFFFFFFFFFF,FFFFFFFFFFFFFFFFFFFFFFFFFFFFFFFFFFFFFFFFFFFFFFFFFFFFFFF
@A00738:647:H5NVNDSX7:2:1137:11062:18082 kraken:taxid|9606
CATTAGAAGACATTATCATTAGAACCCAAGGGAATTCTTGGTGAAGGCCCATGCTTGTCATACCCAGTCCTACATGGGACTGGCCAAGGCCACTGCTCAGCCAAGGGGAAGCTATATGTTCGAGAGACAAGGGGCTCAGCGAATCCTGTG
+
FFFFFFFFF:FFFFFFFFFFFFFFFFFFFFFFFFFFFFFFFFFFFF:FFFFFFFFFFFFFF:FFFFFFFFFFFFFFFFFFFFFFFFFFFFFFFFFFFFFFFFFFFFFFF:FFFFFFF:FFFFFFFFFFFFFFFFFFFFFFFFFFFFFFFF
@A00738:647:H5NVNDSX7:2:1137:22607:22983 kraken:taxid|9606
ACATAGACCTTCTTTTCCTCATCATCGCCTCATGGTTCCACAGTGCAAGGAAAGAAGAATGAGACCAGAGCAAAGTGAAGAACGAGGCAGAAGGGGCAGCGCGGCTGTGCTTGTCCTTCCTCATCAAGAAAGCTATGGCTTTCTGGGAAG
+
FFFFFFFFFFFFFFFFFFFFFFFFFFFFFFFFFFFFFFFFFF,,FFFFFFFFFFFFFFFF:FFFFFFFF:FFFFF:FFFFFF:F:FFFFFFFFFFFFFFF,FF:FFFFFFFFFFFFFFF,FFF,FFFFFFFFFFFFFF,FFFFFFFFFFF
@A00738:647:H5NVNDSX7:2:1137:9100:25520 kraken:taxid|9606
TAGGAAGATACTGAAGATCTAGCTAAATGACAATTCAAAGAAATTAACCACCTACATGGGGCTGTAATGGATTTCATTTCCTGCTGCTGGCCACATGGAAAGAAAATGCCTCACACATAAAGCAGGCAGCTTGTTGAAATGCTGAAAAAA
+
FFFFFFFFFFFFFFFFFFFFFFFFFFFFFFFFFFFFFFFFFFFFFFFFFFFFFFFFFFFFFFFFFFFFFFFFFFFFFFFFFFFFFFFFFFFFFFFFFFFFFFFFFFFFFFFFFFFFFFFFFFFFFFFFFFFFFFFFFFFFFFFFFFFFFF
@A00738:647:H5NVNDSX7:2:1137:23041:26271 kraken:taxid|9606
ATTGTTGTTTCATCATGATGGATGTCTTCGTTGCTCCTCACAAACCCACTCACTTTTGGAATACCCACTTCTCTCTCTGGAATGTCCACTTCACAGAGATACCATGGCTATTCTTCCCTTTCTGTCAGTTCTGGCTTGCCATTCATTCCC
+
FFFFFFFFFFFFFFFFFFFFFFFFFFFFFFFFFFFFFFFFFFFFFFFFFFFFFFFFFFFF:FFFFFFFFFFFFFFFFFFFFFF:FFFFF:FFFFF:FF:FFFFFFFFFFFF:FFFFFF,FFFFFFFFFFFFF,FFFFFFFFFFFFFFFFF
@A00738:647:H5NVNDSX7:2:1137:18792:27492 kraken:taxid|9606
AGAAACAGAATACTTCCCCTGAGTCAGGAGCAGCACTGAATTATTCATAGGCCAAGGTATTGCAAGTTTTAGAGGGAATTTTCTTCAAGGTTGTGGCTGTGAGGCTGCAGAGTGAAAGGAGTAATGAATATGCCTAACACTCACAGAGGT
+
FFFFFFFFFFFFFFFFFFFFFFFFFFFFFFFFFFFFFFFFFFFFFFFFFFFFF,F,FFFFFFFFFFFF:FFFFFFFF,FF:FFFFFFFFFFFFFFFFFFFFFF:FFFFFFFFFFFFFFFFFFFFFFFF:FFFFFFFFFFFFFFFFFFFFF
@A00738:647:H5NVNDSX7:2:1137:22471:28792 kraken:taxid|9606
ACGCTTACAAACTGCCTTAGTTCTTGCCTAAAGGGATCGTAAGCACGTCCACCTGCTTAATCTCCAGCAAAAACAAAAGAACAATTCCCATTTTTTTTTTCTCCCTTCCTCCAAACACGCCCAGGGCTTTCTTCCATGACCAGTTGGCCA
+
FFFFF:FFFFFFFFFFFFFFFFFFFFFFFFF:FFFFFFF:FFFFFFFFFFFFFFFFF,FF:FFFFFFFFFFFFFFFFFFFFFFFFFFFF::FFFFFFFFFFFFFFFFFFFFFFFFFFFFFFFFFFFFFFFFFFFF:FFFFFFFFFFFFF,
@A00738:647:H5NVNDSX7:2:1137:20365:31062 kraken:taxid|9606
GGAGCAGTGAACAATTACCACTCTTAACATATGAGATATTTTAACAGTTTTATTCTAGTAGCCATTAAAACTGACTCATCATATCCGTGGTTCCACCGGATTTAATTATACAAAGTTATTCTTATAAAAGCATTTAGAAGACAATGAGGT
+
FFFFFFF,FFFFFFFFFFFFFFFFF:FFFFFFFFFFFFFFFFFFFFFFFFF,F:FF,FFFFFFFFFF:FFFFFFFFFFFFFFFFFFFFFF:,FFFFFFFFF:F,,FFFF:FFF:FFF,FFFFFFFFFFFFF::,FFFFF:FFFF:FFFFF
@A00738:647:H5NVNDSX7:2:1137:21549:34835 kraken:taxid|9606
ATTGTTGTTTCATCATGATGGATGTCTTCGTTGCTCCTCACAAACCCACTCACTTTTGGAATACCCACTTCTCTCTCTGGAATGTCCACTTCACAGAGATACCATGGCTATTCTTCCCTTTCTGTCAGTTCTGGCTTGCCATTCATTCCC
+
FFFFFFFFFFFFFFFFFFFFFFFFFFFFFFFFFFFFFFFFFFFFFFFFFFFFFFFFFFFFFFFFFFFFFFFFFFFFFFFFFFFFFFFFFFFFFFFFFFFFFFFFFFFFFFFFFFFFFFFFFFFFFFFFFFFFFFFFFFFFFFFFFFFFFF
@A00738:647:H5NVNDSX7:2:1138:26467:1172 kraken:taxid|9606
ATATAGGAAGTAATAAATATGTATAAAATGATATTTCATGTTGGAATTATATACAAGGTGGGTTCAATATTCCACAGAGTATAATTCTAATGTCAAACTGGAAAGTAAAATTACATAGGGTCAATGTTAACCTCAAGTATAATTTCAATT
+
FFFFFFFF:FFFFFFFFFFFFFFFFFFFFFFFFFFFFFFFFFFFFFFFFFFFF:FFF,FFFFFFFFFFFFFFFFFFFFFFFFFFFFFFFFFFFFFFFFFFFF,FFFFFFFF:FFFFFFFFFFFFFFFFFFFFFFFF:FFFFFFFFFFFFF
@A00738:647:H5NVNDSX7:2:1138:22625:3443 kraken:taxid|9606
AAAAGAGTACATACTATTTGATTTCATTTATAGCAAGCTCTACAACAGATGATTCTCATCTGTGGTGAAAGACAAGCTCTACAACAGGTGATTCTAATCAGTGATGAAAGAAAATCAGAATAGTGGTTGCCTCTTGGGTGGGAGTAAAGG
+
FFFFFFFFFFFFFFFFFFFFFFFFFFFFFFFFFFFFFFFFFFFFFFFFFFFFFFFFFFFFFFFFFFFFFFFFFFFFFFFFFFFFFFF:FFFFFFFFFFFFFFFFFFFFFF:,FFFFFFFFFF:FFFFFF,:FFFF:FFF:FFFFFFFFFF
@A00738:647:H5NVNDSX7:2:1138:27697:4648 kraken:taxid|9606
CATAGTGGAAGTGCAATTAATGGATGGATGGGTGGATCATAGAATGGCCCAAAGCCCTCCAGAATCTCAGCAGTGGCCCAAGAGCTGGTCACTCACAAAGTACGGAGTTTCTTCTTTCCCCAGATCATGCTGCCTGTGTGGTGTTATTCT
+
FFFFFF:FFFFFFFFFFFFFFFFFFFFFFFFFFFFFFFFFFFFFFFFFFFFFFFFFFFFF:FFFFFFFFFFFFFFFFFFFFFFFFFFFFFFFFFFFFFFFFFFFFFFFFFF,FFFFFFFFFFFFFFFFFFFFFFFFFFFFFFF:FFFFFF
@A00738:647:H5NVNDSX7:2:1138:9010:5228 kraken:taxid|9606
ATACATAGGTACACCTCTTGTGCTCTGCCGTTGCCTATTGGTGTCTGGTCCCAAGAGGTGAATGAGAGACAAAGGGCAGAATGTCCCCACACCACCCTGCCACATGAAGCCAAGCTGCCCAGTCCACAGAGCCTGCATCAGCCAGTCCCC
+
FFFFFFFFFFFFFFFFFFFFFFFFFFFFFFFFFFFFFFFFFFFFFFFFFFFFFFFFFFFFFFFFFFFFFFFFFFFFF:FFFFFFFFFFFFFFFFFFFFFFFFFFFFFFFFFFFFFFFFFF,FFFFFF:FFFFFFFFFFF:FFFFFFFFFF
@A00738:647:H5NVNDSX7:2:1138:19804:5321 kraken:taxid|9606
AGTGTCTTCATAACTTAATGTGTAGCAAGTCACACATTACTTTTTGTGAAGTTCTGACCTGGCCTTCTACCACAGCCTCCTTTCCAGCCATTCCCATCAAGCCCCCTAACCTGAAGCTATACAGTATCCCTTACCCGCAGTAATTTCATC
+
FFFFFFFFFFFFFFFFFFFFFFFFFFFFFFFFFF:FFFFFFFFFFFFFFFFFFFFFF:FFFFFFFFFFFFFFFFFFFFFFFFFFFFFFFFFFFFFFFFFFFFFFFFFFFF:FFFFFFFFFFFFFFFFFF:FFFF:FFFFFFFFFFFFFFF
@A00738:647:H5NVNDSX7:2:1138:6659:10081 kraken:taxid|9606
TTCCTAGTTTTCTATTTCTTCCTAATTAACAACAATTGTGCATTGTCCTTCCACTAACACCTGGCATAGATCAAATTTCTACTGTGATTCCTACATTTAACACTTCCCCTGAAAAGAGCTTTATTTCCATTGAGGGGTCCAATTCATTAA
+
FFFFFFFFFFFFFFFFFFFFFFFFFFFFFFFFFFFFFFFFFFFFFFFFFFFF:FFFFFFFFFFFFFFF:FFFFFFF:FF:FFFFFFFF:FFFFFFFFFFFFFFF:FFFFFFFFFFFFFFFFFF:FFFFFF:FFFFFFFFFFF:FFF,F:F
@A00738:647:H5NVNDSX7:2:1138:29505:18114 kraken:taxid|9606
ATGAGGGACCTGAGAGCTGTCTTAAATGCTTAAAGATCTAACATATAGACCTTTAGGTCAGATTCACATTGGCCCACATTGCATCAAGGTGGCTGAGTACAACCATTTACTGGTTTGGCTGTAGAAGAAAGTTCCACATTTATTGGAAGG
+
FFFFFFFFFFFFFFFFFFFFFFFFFFF:FFFFFFFFFFFFFFFFFFF:FFFFFFFFFFFFFFFF:FFFFFFFFFF:FFFF:FF:FFFFFFFFFF,FFFFFFFFFF,FFF,FFFFFF::FFFFF:FFFFFFFFFFFFFF,,FFFFFFFFF,
@A00738:647:H5NVNDSX7:2:1138:29758:26475 kraken:taxid|9606
CAATAAAACAGAATTGTATATCTTTACTGTGTTATGTAGTTACGGAGCCATTATCCTGCAGATATTTCCTCAGAGTTTTGCCGCACTCTGTGAAGATACATTATTTTCTCCCACTTTTCTAGCTGATGAGAAAAAGTACCATGCAAAAAT
+
FFFFFFF:FFFF:FFFFFFFFFFFFFFFFFFFFFFFFFFFFFFFFFFFFFFFFFFFFFFFFFFFFFFFFFFFFFFFFFFFFFFFFFFFFFFFFFFFFFFFFFFFFFFFFFFFFFFFFFFFFFFFFFFFFFFFFFFFFFF:FFFFFFFFFF
@A00738:647:H5NVNDSX7:2:1138:21658:28354 kraken:taxid|9606
AACGTGTTATAACTCTATCGAGAAGGCCAAATAATCATGACAATGAAGTACAACATTGAGTGTCATGCATGCGTTGAGAGTTCCCTGGGGCCTTTCCAATACAAATCATCTCTGTTTTCTCCTCAAAACCTGAAGAGGCTGAGATTTGAA
+
FFFFFFFFFFFFFFFFFFFFFFFFFFFFFFFFFFF:FFFFFFFFFFFFFFFFFFFFFFFFFFFFFFFFFFFFFFFFFFFFFFFFFFFFFFFFFFFFFFFFFFFFFFFFFFFFFFFFFFFFFFFFFFFFFF:FFFFFF:FF:FFFFFFFFF
@A00738:647:H5NVNDSX7:2:1138:24135:35806 kraken:taxid|9606
CTTAAAAATTTGACGAGGAAGGTTCTGCCCTCCACCCCTAGTGTTGGTCTGTTCACCCTGGGCATCAACACTCTTTGATATGTGAAAGCTCAAAGTTCCTGAGCTGTGGAGCCAAGAAGCTGAACTCTGAACTTCTACCTAGAAGCCTTC
+
,FFFFFFF:FF:FFFFFFFFFFFFFFFFFFFFFFFF:FFFFFFF,FFF:FF:FFF,FFFF,FFFF:FFFFFF:F,F:FFFFFFFFFFF:F:FF:FFFFFF:FFFFF:FFFFFFFF,FFFFFFFF,FFF::FFFFFFFFFF::FFFFF,FF
@A00738:647:H5NVNDSX7:2:1139:10194:3834 kraken:taxid|9606
TGTTCACTTAAAATTCACATATACCACTCTTTTCTCTACCTACTATCACTAATCTGACTTACACAGAAATGACAGATATCTTTCAGTTTAATATTTTAAAAAGTTCAACAAATCCTTTAACCTGATGGACTTGGTCATACCTAGAATAAT
+
FFFFFFFFFFFFFFFFFFFFFFFFFFF:FFFFFFFFFFFFFFFFFFFFFFFFFFFFFFFFFFFFFFFFFFFFFFFFFFFFFFFFFFFFFFFFFFFFFFFFFFFFFFFFFFF:FFFFFFFFFFFFFFFFFFFFFFFFFFFFFFFFFFFFFF
@A00738:647:H5NVNDSX7:2:1139:16306:4554 kraken:taxid|9606
ATTTTATCCATGTTTTAATAAATAAAGGACAAGCATTTTGCTACCACTCCAAGCAAACACCAAGAAAGTGAAGGCCTTCCACACCTCCCCAGTCCCCCCCACCACCCCAGTCCCCCACACACCCACCTCAGTCTCTAGGAGCCACCCGAA
+
FFFFFFFFFFFFFFFFFFFFFFFFFFFFFFFFFFFFFFFFFFFFFFFFFFFFFFFFFFFFFFFFFF:FFFFFFFFFFFFFFFFFFF:FFF:FF:FFFF,F,:F,FFFF,,,:FFFF:,FF,:F:FFF,,,,F:,,,FFF,:,F,FFF:,F
@A00738:647:H5NVNDSX7:2:1139:13223:13432 kraken:taxid|9606
TTACTTAGATGCATTGTTTCTCTAAACCATTCTTTCTTAGCCTTGGCACAACTGAAATTTTGGGCCAGATGATACTTTGCTGTGGGGGCTACCCTGTGCATGGTAAGAGTTTAGCAACATCCCAGGTCTCTACCTGGGATGTAGCACCAT
+
FFFFFFFFFFFFFFFFFFFFFFFFFFFFFFFFFFF:FFFFFFFF:FFFFFFFF:FFFFFFF::FFFFFFFFF:FFFFF:FFFFFFF:FFFF,F,FFFF:FFFFFFF:FFFFFFFF,FFFFFFFFFFFFFFFFF,FF:FFFFFFFFF::FF
@A00738:647:H5NVNDSX7:2:1139:1714:16517 kraken:taxid|9606
AATCTAAATCTAAAGCCAATGCTTAAAATTTTTATTACCTAAAGTCACTCATGAGTCGGTACAGACACTTATTTTGTTTTTCTTTTTTGTTTCCCAGTGGAATACTTTATTAGTGCAACATCTGTAAATCTACAGATGTTTTCCATTGTC
+
FFFFFFFFFFFFFFFFFFFFFFFFFFFFFFFFFFFFFFFFFFFFFFFFFFFFFFFFFFFFFFFFF:F:F:F,FFFFF:FFF:FFFFFFFFFFFFFFFFFFFFFF,FFFFFFFFFF:FFFFFFFFFFFFFFFFFFFFFFFFFFFFFFFFFF
@A00738:647:H5NVNDSX7:2:1139:5222:17394 kraken:taxid|9606
TAAGCATCTGCTGTATGCTACATACAGTGTTAGACTTGGGGCTTCAGGCATAGCCGGTCCTGACCTTGGGGAGATGCCTTCTCTAGACCTGAGACGACCACGTGTCCAGATGTGACCTGTTGCTGTCGGGGGTCTATCAGGCCCTTAGAC
+
FFFFFFFFFFFFFFFFFFFFFFFFF:FFFFF,FFFFFFFFFFFFFFFFFFFFFFFFFFFFFFF:FFFFFFFFFFFFFFFFFFFFFFFFFFFFFFFFFFFFFFFFFFFFFFFFFFFFFFFFFF::FFFFFFFFFFFFFFFFFFFFF,FFFF
@A00738:647:H5NVNDSX7:2:1139:17219:19820 kraken:taxid|9606
TGAGAATTGGTCTTTGCTTTTATAGATGTCAAGAGCCATTTTGCTGCATTGGTGGGGAAATCTGATTGGAACCATCAAGAAGGAATCAGGGGAAAGGAATTGGAGACAGCAGAGTTGATAATACTTGAGAAGTTGTTCTGTAGAGAGCCA
+
FFFFFFFFFFFFFFFF:FFFFFFFFFFFFFFFFFFFFFFFFFFFFFFFFFFFFFFFFFFFFFFFFFFFFFFFFFFFFFFFFFFFFFFFFFFFFFFFFFFFFFFFFFFFFFFF:FFFFFFFFFFFFFFFFFFFFFFFFFFFFFFFFFFFFF
@A00738:647:H5NVNDSX7:2:1139:24939:22420 kraken:taxid|9606
AGGAGAGAACCTAATGTCTATAAGGAATGTGCTCTGTATCCAGTGCAGAGCTAGAATCTTTTTTTTCATTATTGTGGTGAGATATACATAACATAAATTTACCGTGTTAACCATGTTTAAACGTACAGTTGAGCGGCATGAAGTCCATTC
+
FFFFFFFFFFFFFF,:FFFFFFFFFFF:FFFFFFFFFFFFFF:FFFFF:FFFFFFFFFFFFFFFFFFFFFFF::FFFFFFFFF:FFFF:F,FFFFFFFFFFFF,FFFFFFF,F,FFFFFFFFFFFFFFFFFFFFFFFFFFFFFFFF,FFF
@A00738:647:H5NVNDSX7:2:1139:2772:24956 kraken:taxid|9606
TCCTGAATGTCACAAACTTATTGAGTTACAAAACCAAGTCTAGAATGTAGAACATTAACTTCTAGGAGAGTGTTTCTCATTTTTAACAAAAGAACTTAATCGCTGATTTTGAAAAAATGAAACAAAACAAAAGCACCACTGGGGATGAAT
+
FFFFFFFFFFFFFFFFFFFFFFFFFFFFFFFFFFFFFFFFFFFFFFFFFFFFFFFFFFFFFFFFFFFFFFFFFFFFFFFFFFFFFFFFFFFFFFFFFFFFFFFFFFFFFFFFFFF,FFF:FFFFFFFFFFFFFFFFFFFFFFFFFFFF:F
@A00738:647:H5NVNDSX7:2:1139:3360:25504 kraken:taxid|9606
AGACTCAGAGGCCTATGGAGCCACCATGGGTACAGAGAGGCCCATGGTTCTGCTGTGAGCAGACACAAAGGTCTGCACAACTGTTGTGGGCCCAGTGGGCGGCACTTCAAGCTAGGGAATTATTTGCAGGCCTTGAATCCTAATGGAATT
+
FFFFFFFFFFFFFFFFFFFFFFFFFFFFFFFFFFFFFFFFFFFFFFFFFFFFFFFFFFFFFFFFFFFFFFFFFFFFFFFFF:FF:FFFFFFFFFFFFFFFFFFFFFFFFFFFFFFFFF:FFFFFFFFFFFFFFFFFFFFFFFFFFFF:FF
@A00738:647:H5NVNDSX7:2:1139:32099:34757 kraken:taxid|9606
TTCAATGTTTTAAAGTTCTGCCTTTTTCAATAATTGCTGCAGGAACTTTTTAAAGTTCCTGCTTTTCAATAGGTTTTAATAGATATCTATCTTTCATGGCTTATTCTTCTAAAACTGAAAAATTACCTAACTGTGATCATTCATATACAA
+
FFFFFFFFFFFFFFFFF:FFFFFFFFFFFFFFFFF,FFFFFFFF:FFFFFFFFFFFF:FFFFFFFFFFFFFFFFFFFFFFFFFFFFFFFFFFFFFFF:FFFFFFFFFFFFFFFFFFFFFFFFFFF:FFFFFFFFFFFFFFFFFFFFFFFF
@A00738:647:H5NVNDSX7:2:1139:21350:35994 kraken:taxid|9606
CCCTAACAATTGCCGCCGCTGCCCTACCTGAAGCTGAGCTGTGCTGTGGTGTGTTCAGACCATTTGTACAAGCTGGCACTCTACCTCACTTGACCAGAAAAGGGAAAATAACTTTCTAAGCTGATTCTGGGCCTCCAGTATCTTGGAATG
+
FFFFFFFFFFFFFFFFFFFFFFFFFFFFFFFFFFFFFFFFFFFFFFFFFFFFFFFFFFFFFF:FFFFFFFFFFFFFFFFFFFFFFFFFFFFFFFFFFFFFFFFFF:FFFFFFFFFFFFFFFFFFFFFFFFFFFFFFFFFFFFFFFFFFFF
@A00738:647:H5NVNDSX7:2:1140:2790:8609 kraken:taxid|9606
AATTTGGGATTTTTGGCGTTATCTTTTTCAAAAATTTTTTGCCCCATTCTCTCTCCCTTATCCTTCTGAAATTTCCATTACATTGGTATATTTGTCATGTTCCCCAGGTTTCTGAGACTCCATTAATTTTTCTCAAGCATTTTTCTTTCT
+
FFFFFFFFFFFFFFFFFF:FFFFFFFFFFFFFFFFFFFFFFFFFFFFFFFFFFFFFFFFFFFFFF:FFFFFFFFFFFFFF,F,:FFFFFFFFFFFFFFFFFFF:FFFF:FFFFFFFFFFF:FF:FFFFFFFFFFFF:F:FF:FFFFFFF:
@A00738:647:H5NVNDSX7:2:1140:16441:8609 kraken:taxid|9606
ACAGTGCCTGGCACAGAATGCATGCTCAGTAACTTGTTTAGTAATTTATGCCCCACGAGAAGTGTCACAGACAATGGAGGAGTCTTCACAGCTTGGAGTCGGTTCCAGGGCTGTTCCTCCTGCCAAAAACCAGAGCCAGATGAAGTCTCT
+
FFFFFFFFFFFFFFFFFFFFFFFFFFFFFFFFFFFF,FFFFFFFFFFFFFFFFFFFFFFF:FFFFFFFFFFFF:FFFFFFFFFFFFFFFFFFFFFFFFFFFFFFFFFFFFFFFFFFFFFFFFFFFFF,FFFFFFFFF,FFFFFFFFFFFF
@A00738:647:H5NVNDSX7:2:1140:14561:10332 kraken:taxid|9606
ATTGGAATTATGGAGTCAACAGAGATAAATACATGTCACAAATGCGTGAAATAAATATACCTGCCATCTTCTTTTAAGTCTTTAGCTATAAAGATTACTTTTCTCCTCCATTCCATTCTAAAGTCATCCAGTAGGAAACAGAGGGATGCT
+
FF:FFFFFFFFFFFFFFFFFFFFFF:FFFFFFF:FFFFFFFFFFFFFFFFF:F:FFFFFFFF:FFFFFFFFFFFFFFFF:FFFFFFFFFFFFFFFFFFFFFF:FFFFFF,FFFFFFF,FFFF:FFFFFFFFFFFFFFFFFFFFFFFFFFF
@A00738:647:H5NVNDSX7:2:1140:17255:10394 kraken:taxid|9606
ATAAATAGACATGAACAGTGGTTCAGAATGATAGACACTGAAGAGGATCACCTCATTCCTTCTTAACCCATTGTGTATGTCTTAGTTAATTTTGGGCTGCTATAGCAGAACACCTGAGCCTAGGTAATTTATAATGAAAAGAACGTATTG
+
FFFFFFFFFFFFFFFFFFFFFFFFFFF:FFFFFFFFFFFF,FFFFFFFFFFFFFFFFFFFFFFFFFFFFF:FFFF:FFF:F::FFFFFFFFFFFFFFFFFFFFFFFFFFFFFFFFFFFFFFFFFFFFFFFFFFFFFFFFFFFFFFFFFFF
@A00738:647:H5NVNDSX7:2:1140:29234:15295 kraken:taxid|9606
AAGAGGTGAGTTTGAGTTTATGGCCATAGATAATGATGTTACAGATCTATTTGTGTCTTAATTTAACAGTGATCACTGGGACTTGAAAATAACATACTTTTCTTCTGTTTGGCAATTCTATTGGTTAAAAAATACATCAGATTATTTTAC
+
FF:FFFF:FFFFFFFFFFFFF::FFFFF:FF:FFFFFF:FF:FFFFFFFFFFFFFF:F:FFFFFFFF,:FFF:,FFFF,FFFF,F:FFFFFF,FFFFF:FFFF:,F:FFFF,:FFFFFFFFF:FFFF:FFFFFFF,F,FFFFFFFFFFF,
@A00738:647:H5NVNDSX7:2:1140:20437:21825 kraken:taxid|9606
CACTCAATACATAATTTAATAATGGTATAATATTACTAGCCTACTATCTGCCGTATCCTATTCTTCCAGATGTCAGGAATATAGTCATGCATGTTGCTTCATTTGTGTTCTTCTCCAACAACCTCTGCTCTAATGTAATCATTCTGGGGA
+
FFFFFFFFFFFFFFFFFFFFFFFFFFFFFFFFFFFFFFFFFFFFFFFFFFFFFFFFFFFFFFFFFFFFFFFFFF:FFFFFFFFFFFFFFFFFFFFFF:FFF,FFFFFFFFFFFFFFFFFFFFFFFFFFFFFFFFFFFFFFFFFFFFFFFF
@A00738:647:H5NVNDSX7:2:1140:21893:27164 kraken:taxid|9606
GGGGTCATTTGTAGGATTAAATGGGAAAATGTATGAAAACACTTAGAACAGCACCTGGCCTGAGGTAAGAAATATACAAGGCTTGGGTATTTACAAATGCTAGTAACTTTTGTGTGTGTTGCTCCTATATCCTGCAAGCTTTATAAGCTC
+
FFFFFFFFFFFFFFFFFFFFFFFFFFFFFFFFFFFFFF:FFFFFFFFFFFFFFFFFFFFFFFFFFFFFFFFFFFFFFFFFFFFFFFFFFFFFFFFFFFFFFFFFFFFFFFFFFFFFFFFFFFFFFFFFFFFFFFFF::FF:FFFFFFFFF
@A00738:647:H5NVNDSX7:2:1140:10881:31328 kraken:taxid|9606
TAGAAAATAAAGTTGTTTTTACTTCAACCCATGTTTTTATATTCATCAAATGTTATCTTCAAAATAAGCTTGCAATGTAAGACATGTAAAGAATGACATCATATGTACAAATAAATGCTAATTATTTGCTAATATCATTAACAAAATTCA
+
FFFFFFFFFFFFFFFFFFFFFFFFFFFFFFFFFFFFFFFFFFFFFFFFF:FFFFFFFFFFFFFFFFFFFFFFFFFFFFFFFFFFFFFFFFFFFFFFFFFFFFFFFFFFFFFFFFFFFFFFFFFFFFFFFFFFFFFFFFFFFFFFFFFF:F
@A00738:647:H5NVNDSX7:2:1140:3432:33677 kraken:taxid|9606
CTGGCAGTTGAGACACTTCAGGGCAGTTAAGAAAATTCATTTCACCTTTGCAGAATGTTCGGTACGTTTGGCCATCTGCCTCTGACAGCACAAAAGCCCTAAATTTAATACCCTGAAGAGCTAACGTTAAAGTGCAAAAACGAAGGTTGC
+
FFFFFFFFFFFFFF:FFFFFFFFFFFFFFFFFFFFFFFFFFFFFFFFFFFFFFFFFFFFFFFFFFFFFFF:FF:FFFFFFFFFFFFFFFFFFFFFFFFFFFFFFFFFFFFFFFFFFFFFFFFF,FFFFFFF:FFFFFFFFFFFF:FFFFF
@A00738:647:H5NVNDSX7:2:1140:15781:36338 kraken:taxid|9606
TGGAAGGGGAAGGATGGTGATATCCACAGAAATACAGAATTTATAAGGCGATGCTAATTTGAGGGTAAAATAATAGGTCCACAAAAATAAAAGTCCCCTGGTAACTTCCTGGTGTCCCATTCTGTCCTGAAACACTCTGCTCAGTGAATA
+
FFFFFFFFFFFFFFFFFFFFFFFFFFFFFFFFFFFFFFFFFFFFFFFFFFFFFFFFF,FFFFFFFFFFFFFFFFFFFFFFFFFFFFFFFFFF:FFFFFFFFFFFFFFFFFFFFFFFFFFFFFFFFFFFFFF:FFFFFFFFFFFFFFFFF:
@A00738:647:H5NVNDSX7:2:1141:7934:2425 kraken:taxid|9606
GACCAGGAAGGCAATAATCCGTCGTTTCCTGGCTGAAAGGTGACCATTTTAATGATGTTTTTGTTAACTTAAGTGACAGAGGCCATGCTGCCAAGACTGGTTCTAATGGCATATTAAGCTTGCTAATGGTCCACCTGGCTCCTCGTCCCT
+
FFFFFFFFFFFFFFFFFFFFFFFFFFFFFFFFFFFFFFFFFF:FFFFFFFFFFFFFFFFFFFFFFFFFFFFFFFFFFFFFFFFFFFFFFFFFF:F:F:FFFFFFFFFFFFF:FFFFFFFFFFFFFFFFFFFFFF:FFFFFFFFFFFFFFF
@A00738:647:H5NVNDSX7:2:1141:26106:4366 kraken:taxid|9606
AGAAAAGAGCTCTTTTGCTTGGTAGCATAATCTTCTAATTTTTTTCGTAATTTCTTCAATGCAAAAATTTGGAATATTTGGGGCAAAATCTTCTCTCTTCTAAGAATACACTTGGTTCTGCAAAACTGCTTCTTCTGTGTCCCAAGCTCT
+
FFFFFFFFFFFFFF:FFF,FFFFFFFFFFFFFFFFFFFFFFFFFFFFFFFFFFFFFFFFFF::::FFFFF:FFFFFF:FF,:FFFFFF,FFFFFFFFFFFFFF,FFFF,FFFFFFFFFFFFFFFFFF:FFFFFFFFFFFFFFFFF,FFFF
@A00738:647:H5NVNDSX7:2:1141:26268:7842 kraken:taxid|9606
AGAAAAGAGCTCTTTTGCTTGGTAGCATAATCTTCTAATTTTTTTCGTAATTTCTTCAATGCAAAAATTTGGAATATTTGGGGCAAAATCTTCTCTCTTCTAAGAATACACTTGGTTCTGCAAAACTGCTTCTTCTGTGTCCCAAGCTCT
+
FFFFF:FFFFFFFFFFFFFFFFFFFFFFFFFFFFFFFFFFFFFFFFFFFFFFFFFFFFFFFFFFFFFFFFFFFFFFFFFFF:FFFF:FFFFFFFFFFFFFFFFFFFFFFFFFFFFFFFFFFFFFFFFFF:FFFFF:FFFFFFF:FFFFF:
@A00738:647:H5NVNDSX7:2:1141:13349:8140 kraken:taxid|9606
AATTGTACATCAAAATATAAAATGTGATTATAACTTCATACATAAAGATGGAAATAACTAGTCTATCATTTGTGATCTATTAGTAATTATATTACATTAGTAATTACATTAGCAATCTTTTGACTATAAACTCTTTTAATCTGACATTCT
+
F:FFFFFFFFFFFFFFFFFFFFFFFFFFFFFFFFFFFFFFFFFFFFFFFFFFFFFFFFFFFFFFFFFFFFFFFFFFFFFFFFFFFFFFFFFFFFFFFFFFFFFFFFFFFFFFFFFFFFFFFFFFFFFFFFFFFFFFFFFFFFFFFFFFFF
@A00738:647:H5NVNDSX7:2:1141:28782:8312 kraken:taxid|9606
AAAGAGGAAGAGAAATAAAAACATAAAAAGTCAGCAAACTGGGAAATAGTTCACAGATTGGTTTAAATGGCAAATCTGGATATTCTATTTCTTACCAGCAATAGCCACGAAACGACTTGTATTTATTGCATGTGCACTGTTTCCAGGTAC
+
FFFFFFFFFFFFFFFFFFFFFFFFFFFFFFFFFFFFFFFFFFFFFFFFFFFFFFFFFFFFFFFFFFFFFFFFFFFFFFFFFFFFFFFFFFFFFFFFFFFFFFFFFFFFFFFFFFF:FFFFFFFFFFFFFFFFFFFF:FFFFFFFFF:FFF
@A00738:647:H5NVNDSX7:2:1141:24089:9643 kraken:taxid|9606
CCAACTTTCAAGGGTTTTGTTCGTTACAGTTTTCCTCATTTCTATTTAGAATAAATTACATTGCTATATTATTCTCCTTAAATCTTGGCTTTTTAACAGAATAGCAGCTGCAAGGAAAGTTAATTTTGGCTCGTTTCAGAGCTCCTAGAC
+
FFFFFFFFFFFFFFFFFFFFFFFFFFFFFFF:FFFFFFFFFFFFFFFFFFFFFFFF:FFFFFF,FFFFFFFFF:F::FFFFFFFFF:FFFFFFFFFFFFFFFF::FFFFFFFFF:FFFFFFFFFFFFFFFFFFFFFFFFF:FF::FFFFF
@A00738:647:H5NVNDSX7:2:1141:9362:15013 kraken:taxid|9606
AGAAAAATTAGCATGATTCCTAGTGATGGATTTAGTGCCATATCCATGACCTGGGTGAAGTAGATGAGTTCATATGCAAAACTTTTTAAGGATTGCCAGATACCCGTACTCAGTGAGTACTGTGGAATGGCATAGTGAAATTCCCAAAAT
+
:FF,,,FF,,,F,F,:,,FFFF:,FF,,,FF,:,F,FFFFFF,:,F,,FFFFFF,FF:F,FF:FFFFFF:FFFFF:FFFFFFF,,F:,F,:F::,FFF::,F::F:,:FF:F,F,FFFFF,FF,FF:,:F,FF,,,,:::,:F:,FF::F
@A00738:647:H5NVNDSX7:2:1141:23176:15734 kraken:taxid|9606
AAAATAATTTAGAGCAACACTTAACGGACAACTGTGCCTTAGTCCAAGACTTCAGGTTTGCACAGGTCCTCTCATTTGGGATGAGATAGGAGAAGGGCAGTGGAAAGAGAGAGACAGGGGGCATGGAAATGCCAGTCAACAAGCATGCAA
+
FFFFFFFFFFFFFFFFFFFF:FFFFFFFFFFFFFFFFFFFFFFF:FFFFFFFFFFFFFFFFFFFFFFFFFFFFFFFFF:FFFFFFFFFFFFFFFFFFFF:FFFFFFFFFFFFFFFF:FFF:FFF:FF::FFFF:FFF:FFF,F:FFFFF:
@A00738:647:H5NVNDSX7:2:1141:7717:15828 kraken:taxid|9606
GCCAGCTTCCCGGGCCCATGGCTGTGTTGACTCTGGAAAGAGGGAGGATGCTATCAGCTCACAAGGTCTGAGCCTCAAGACCCGAGCAGAGCGGCCGGCCGATAAGCTAAGTGGGGCCTGTAACTGCTCCAGCACAGGTGCACGACCCAC
+
FFFFFFFFFFFFFFFFFFFFFFFFFFFFFFFFFFFFFFFFFFFFFFFFFFFF:FFFFFFFFFFFFFFFFFFFFFFFFFFFFFFFFFF:FFFFFFFFFFFFFFFFFFFFFFFFFFFFFFFFFF,FFFFFFFFFFFFFFFFFFFFFFFFFFF
@A00738:647:H5NVNDSX7:2:1141:19759:15922 kraken:taxid|9606
CTTGTTTTATCAATTCTTTCAGAGTGTTTAGGATCTGGATAATTTTTAAAAATTATTTAAGCAGGATTCTAACAATATTATGGCTAATGTTACCTTTTCCCCTAATTCTTAGATTACTGACATAAAACAACTTTCTTTTGTGTGTCTAAG
+
FFFFFFFFFFFFFFFFFFFFFFFFFFFFFFFFFFFFFFFFFFFFFFFFFFFFFFFFFFFFFFFFFFFFFFFFFFFFFFFFFFFFFFFFFFF:FFFFFFFFFFF:FFFFFFFFFFFFFFFFFFFFFFFFFFFFFFFFF:FFFFFFFFFFFF
@A00738:647:H5NVNDSX7:2:1141:6578:16203 kraken:taxid|9606
CCCACCGGACTTGGGAGTGGACTGAGGCTGCAGGGGCTGTAAAGGGTGTGGGTCAGCTGGGCCGGGCACAGGGCTCACTGTCCAGCTGGTGACACTGACATGACCGAGCCTGCATCCCGGCTGTTGTCCCCATGTACCCGCTCCCTGCAG
+
FFFFFFFFFFFFFFFFFFFFFFFFFFFFFFFFFFFFFFFFFFFFFFFFFFFFFFFFFFFFFFFFFFFFFFFFFFFFFFFFFFFFFFFFFFFFFFFFFFFFFFFFFFFFFFFFFFFFFFFFFFFFFFFFFFFFFFFFFFFFFFFFFFFFFF
@A00738:647:H5NVNDSX7:2:1141:22444:17722 kraken:taxid|9606
TTAATATTGTTATCAAGGGTCTCAACCCGAAAATAAATTCATCTCCCCTACCCATCTTTCGCAACAACAAAGCAAAAAATTCCCCTTCCAGACTTTGTCACATCTGTTAATGACATAGCCATTTTATCGAACTCAAAAACTTTGTGTTCC
+
FFFFFFFFFFFFFFFFFFFFFFFFFFFFFFFFFFFFFFFFFFFFFFFFFFFFFFFFFFFFFFFFFFFFFFFFFFFFFFFFFFFFFFFFFFFFFFFFFFFFFFFFFFFFF:F:FFFFFFFFFFFFFFFFFFFFFFFFFFFFFFFFFFFFFF
@A00738:647:H5NVNDSX7:2:1141:23258:19413 kraken:taxid|9606
AAAGAGACAATAGTGCCGATGGAGGTGAGAAAGCTCAGAGAAAGCAACTAATGCGCCTGAAGTCACACGCAGTTAGTAAAAGGACTGACACTAACGATGAGGTCTCCTCATCCCAGTTGCTGCCCTATTCACCTTTGGGTAGCTCAAATT
+
FFFFFFFFFFFFFFFFFFFFFFFFFFFFF:FFFFFFFFFFFFFFFFFFFFFFFFFFFFFFFFFFFFFFFFFFFFFFFFFFFFFFFFFFFFFFFFFFFFFFFFFFFFFFFFFFFFFFFFFFFFFFFFFFFFFFFFFFFFFFFFFFFFFFFF
@A00738:647:H5NVNDSX7:2:1141:26395:23625 kraken:taxid|9606
TTAATATTGTTATCAAGGGTCTCAACCCGAAAATAAATTCATCTCCCCTACCCATCTTTCGCAACAACAAAGCAAAAAATTCCCCTTCCAGACTTTGTCACATCTGTTAATGACATAGCCATTTTATCGAACTCAAAAACTTTGTGTTCC
+
FFFFFFFFFFFFFFFFFFFFFFFFFFFFFFFFFFFFFFFFFFFFFFFFF:F:FFFFFFFFFFFFFFFFFFFFFFFFFF:F:FFFFFFFF:FFFFFFFFFFFFFFFFFFFFF:FFFFFFFFF:FFF:FFFFFFFFFFFFFFFFFFFFFFFF
@A00738:647:H5NVNDSX7:2:1141:25455:23844 kraken:taxid|9606
TTAATATTGTTATCAAGGGTCTCAACCCGAAAATAAATTCATCTCCCCTACCCATCTTTCGCAACAACAAAGCAAAAAATTCCCCTTCCAGACTTTGTCACATCTGTTAATGACATAGCCATTTTATCGAACTCAAAAACTTTGTGTTCC
+
FFFFFFFFFFFFFFFFFFFFFFFFFFFFFFFFFFFFFFFFFFFFF:FFFFFFFFFFFFFFFFFFFFFFFFFFFFFF,FFFFFFFFFFFFFFFFFFFFFFFFFFFFFFFFFFFFFFFFFFFF:FFFFFFFFFFFFFFFFFFFFFFFFFFFF
@A00738:647:H5NVNDSX7:2:1141:3730:27618 kraken:taxid|9606
CATAGCAAAGTTGTTTTTTATTTATGGGCTTCTAGGGGCATCCATGGTGCTCCACAAAGCATGGGAAAGACAAGTTTATGCTCTGGGCCTTCTGTGAGTGCTTAGCATTTAGATAGCAGTGACAGTTACGAGCATGAGTGGCTTTGTGAG
+
FFFFFFFFFFFFFFFFFFFFFFFFFFFFFFFFFFFFFFFFFFFFFFFFFFFFFFFFFFFFFFFFFFFFFFFFFFFFFFFFFFFFFFFFFFFFFFFFFFF:FFFFFFF:FFF:FFFFFFFFFFFFFFFF:FFFFFFFFFF:FFFFFFFFFF
@A00738:647:H5NVNDSX7:2:1141:2483:29434 kraken:taxid|9606
CATAGCAAAGTTGTTTTTTATTTATGGGCTTCTAGGGGCATCCATGGTGCTCCACAAAGCATGGGAAAGACAAGTTTATGCTCTGGGCCTTCTGTGAGTGCTTAGCATTTAGATAGCAGTGACAGTTACGAGCATGAGTGGCTTTGTGAG
+
FFFFFFFFFFFFFFFF:FFFFFFFFFFFFFFFFFFFFFF:FFFFFFFFFFF:FFFFFFFFFF,FFFFFF:FFFFFFFFFFFFFFFFFFFFFFFFFFFFFFFFFF:F::FFFFFFFFFFFFFFFFFFFFFFFFFFFFFFFFFFFFFFF:FF
@A00738:647:H5NVNDSX7:2:1141:2003:32894 kraken:taxid|9606
TGTTCATCTGTAAAGAATGCGTATGCTGCAGCAGTTGTAGGGAATTGCCAATATGTGTTTTTTAAGTCCATTATGTCTAAAGTGTTGTTCAAGTTAACTGTTTTCCTTATTTTCTGTATGAATGGTCTGACTATTGTTGAAATTGGGATA
+
FFFFFFFFFFFFFFFFFFFFF::FFFFFFFFFFF:FF:FFFFFFFFFFF:FFFFFFFFFFFFFFFFFFFFFF,FFFFFFFFFFFFFFFFFFFFFFFFFFFFFFFFFFFFFFFFFFFFFF:F:F:FFFFFFFFFFFFFFFFFFFFFFFF:F
@A00738:647:H5NVNDSX7:2:1141:27760:34068 kraken:taxid|9606
ATCCATACAATAGAACAGTATTTGACTATGAAAAGGAATGGAATACTGATACTTGCAAAAATATGGATTACCCTTGGAAACACAATGCTAAGTTCCAGTCACAGTCACTACATACCATAAAGTTCCATGTATATGAAATGTCTAGAATAA
+
FFFFFFFFFFFFFFFFFFFFFFFFFFFFFF:FFFFF::FFFFFFFFFFFFFFFFFFFFFFFFFFFFFFFFFFFFFFFFF:F:FFFFFFFFFFFFFFFF,FFFFFFFFFFFFFFFFFFFF:FFFFFFFFFF:FFFFFFFFFFFFFFFFFFF
@A00738:647:H5NVNDSX7:2:1142:29903:12477 kraken:taxid|9606
ATAAGACTCTGTGAGGTTGGAGTGGCAGCTGGATTTATCTGTCTTCCTAGTGTGCATTGGCAGGGGACCCTATGACCAGTGCAAGGTAAGATAGTGTGGTGTTTTTAAGGCCCGCTGGCTTTGAAGGTAACACAGTTTAGGTGGCAGTCC
+
FFFFFFFFFFFFFFFFFFFFFFFFFFFFFFFFF:FFFFFFFFFFFFFFFFFFFFFFFFFFFFFFFFFFFFFFFFFFFFFFFFFFFFFFFFFFFFFFFFFFFFFFFFFFF:FFFFFFFFF:FFFFFFFFFFFFFFFFFFFFFFFFFFFFFF
@A00738:647:H5NVNDSX7:2:1142:30074:16000 kraken:taxid|9606
CCTTCACTTAATTTTGCTGCAACCTGAGATCTATTCTGCTTCCTGAAAGGCAGATTTTTCAGACAATGGCACTAAAAAAACAAACAGTAAAACTGGAAATCAGACGTATTTTGGGTTAATTTAAGCTTCAGTGTCAAAATCACTAGGCAT
+
FF,FFFFFFFF:FFFF,FFFF,FFFF,F:,,FF,FF,FFF,FFFF:FF:F:FFF,,FFFFFFFFFFF:FFFFFFFFFFFFFFFFFFF:FFFF:,,:FFFFFFFF,:,F:,FF,FFFFFFFFFF:,FF,FFFFFFFFFFFFFFFFFFFFF,
@A00738:647:H5NVNDSX7:2:1142:24469:21230 kraken:taxid|9606
ATCCTCTACCAAATTCTCACAGACACACAATTGGGGAAGAAATACTTTATTGTTAATTCCTTTATGTTATCATTCTATCCCACTTCCCCATTTTTACCATCTCTCAGGGGGAACTATCACCATAACTTCTAATTGAATTTTCTCACTCTG
+
FFFFFFFFFFFFFFFFFFFFFFFFFFFFFFFFFFFFFFFFFFFFF:FFFFFFFFFFFFFFFFFFF:FFFFFF:FFFFFFFFFFFFFFFFF:FFFFFFFFF:FFFFFFFFFFF:FFFFF,FF,FFFFFFF:FFFFFFFFFFFFF:FFFFFF
@A00738:647:H5NVNDSX7:2:1142:12219:21715 kraken:taxid|9606
GTCCTAAGGGACACAGGAAATAAGTTCCCAATAATTATTATCCAAGAGCTGGGCATTCACCGCCCTTAGGCAACTGAAGAACTGTGAGGACCATATAGCTCCGCCACATCTAGGCTTCCTGAATAAGAATTAAGGGGACAATCTGAAAAA
+
FFFFFFFFFFFFFFFFFFFFFFFFFFFFFFFFFFFFFFFFFFFFFFFFFFFFFFFFFFFFFFFFFFFFFFFF:FFFFFFFFFFFFFFFFFFFFFFFFFFFFFFFFFFFFFFFFFFFFFFFFFFFFF:FFFFFFFFFFFFFFFFFFFFFFF
@A00738:647:H5NVNDSX7:2:1142:31467:27336 kraken:taxid|9606
ATTTCTGGATTCTTTACTTTTCCTTATTGCCCTGCTTGCTTGTGGGTCAAGCACATACAGTGGTACTTGTCTTGTAGTACTTGCTTGATGTGACTAATAAACAAAAACTCAGAAAATGTTGCTTCTCAAAATCTATCCCTTAGATCTCAC
+
FFFFFFFFFFFFFFFFFFFFF::,:FFFFFFFF:FFFF,FFFFFFFFFFFFFFFFFFFFFFFFFFFFFFFFFFFFF,FFFFF,FFFFFFFFFFFFFFFFFFF:FFFFF,FFFFFFFF:FFFFFFFFFFFFFFFFF:,:FFFFFFFFFFFF
@A00738:647:H5NVNDSX7:2:1142:16857:28714 kraken:taxid|9606
CTGGATGATATATGTAAAACAAAAATAAGAAGACTCTGAAAGGCAGACTAACTGGTGACCTCGGGACGTGGGAAAAGCTAAGGTAGTGACATTCCTGGTGCCAAAGAAGGCAACAACTCAAAAATACAACAGCTACAGACAAAACAAAAC
+
FFFFFFFF,FFFFFFFFFF,FFF:F:FFFFF:F:F,F,FFFFFFFFFF:FFFFF:F:FFFFFFF:FFFFFFFFF:FFFFFF,FFFF:FFFFF::FFFFFFFFFFFFFFF:F,FFFFFFF:FFFFFFFFFFFF:F:FFFFFFFFFFFFFFF
@A00738:647:H5NVNDSX7:2:1142:20663:30921 kraken:taxid|9606
CCCCTGCTTAATTGTTAGTAGCTCCTCCTTTCACTCTCAGAGCCATCCTGGCATGAACAATAAAGCCGATGGTCTCCCTAGATGCAGAGCTCTAAAGCCAGCCAAGGATTGGATAGGGGTCCCAGCCACACCACCGAGACCGTGCAGCAA
+
FFFFFFFFFFFFFFFFFFFFFFFFFFFFFFFFFFFFFFFFFFFFFFFFFFFF:FFFFFFFFFF:FFFFFFFFFFFFFFF:F:FFFFFFFFFFFFFFFFFFFFFF:FFFFFFF:,FFFFFFFFF,FFFFFFFFFFFFFFF,FF:FFFFFF,
@A00738:647:H5NVNDSX7:2:1142:32533:31313 kraken:taxid|9606
TTTTATAAATTTTTATTTCTTTATTGACTATAGGGCTATTCAGATTACATATGTTATCTTGGTTAAGTTTCTCAAGGAATTCATTCATTTATCCTAAATTGTAAAATTTATGAGCATAAAGTTGTGTCTACCATTCTCTCATTGTCGGTA
+
:FFFFFFFFF:F,FFFFFFF:FFFFFF:FFFF,FFFFFFFFFFFFFFFFFFFFFFFFFFFFFFFFFFFFFFFFFFFFF:FF:FFFFFFFFFFFFFFFF:F,FFF:FFFFFFFF,,FFFFFFFF:FFFFFF:,FFFFF:F:F,F:FF::F:
@A00738:647:H5NVNDSX7:2:1142:11858:33583 kraken:taxid|9606
ATCAAATTATAAAACCTGTTTAGAAGTCTAATGCATAAAAACTAATATATAAAAATGTAAATTAAGGCAAAAATCAATTAGCTCAATGTGACATTCATGTGGCTTCTCTTTCTGGACTCCATGTTCTCTCCAGGGAAACATTGACTATAT
+
FFFFFF::FFFFFFFFFFFFFFFFFFFF:FFFFFFFFFFFFFFFFFFF:FFFFFFFFFFFFFFFFFFFFFFFFFFFFFFFFFFFFFFFFFFFFFFFF,FFFFFFFFFFFFFFFFFFFFFFFFFFFFFFFFFFFFFF,FFFFFFFFFFFFF
@A00738:647:H5NVNDSX7:2:1142:26892:33880 kraken:taxid|9606
AAAGAGTTGATCTCTCGGGGCGGGGGGGAACACAAAGAAAAAAGAAAAAAAAAAACAAGCAAAAAACCAAAACCAGCTGTATAGCAAACCCAAAGCGCTTCATTCTGCAAAATAATGTGACAGGCCAAAATGGTTCCTAAGTCAAAGGGT
+
FFFFFFFFFFFFFFFFFFFFFFFFFFFFF:FFFFF,FFFFF::FFFFFFFFFF:FFF,F,:FFFF:FFFFF:FFFF::FFF:F,:FFFFFFFFF:F:,F,,FFFFFFF,:F:FFFF:F,FFFFFFFFFFFFFFFF:FFFF,FFFFFFFFF
@A00738:647:H5NVNDSX7:2:1142:12671:36495 kraken:taxid|9606
CAAACAAACAGCAATCATAAGATATAATTTAAAAATCATATGAGCAACAATGTTATCAAGTATCTTGGCATAAAACTAATGATATATGTGCAAAAGTGTACACAAATGTGCCAAACATTTATTAAAAAGCATTAACGATTATCTTAAGAT
+
FFFFFFFFFFFFFFFFFFFFFFFFFFFFFFFFFFFFFFFFFFFFFFFFFFFFFFFFFFFFFFFFFFFFFFFFFFFFFFFFFFFFFFFFFFF:FFFFFFFFF:FFFFFFFF:FFF:FFFFFFFFFFFF,FFFFFFFFFFFFFFFFFFFFFF
@A00738:647:H5NVNDSX7:2:1143:29568:1219 kraken:taxid|9606
AGAGAGCTGTAGTACTCAACCCATGGTGTTTGTGTTCCAGATTGGAAAGAAAAGGGCAAAAAAGAAAATGGCAGCCCTTATGACTGATCAGCCATCTTAAAAAGAATTACCAAAAGCCGTACCCAGCAACTTCTCTTGACATGCCCTAGT
+
FFFFFF::FFFFFFFFFFFFFFFF:FFFFFFFFFFFFFFFFFFFFF:FFFFF:FF:FFFFFFFF:FFFF:FFFFFFFFFFFFFFFFFFFFFFFFFFF,F:FFFFF,FF:FF:FFF:FF,FFF:FFFFFFFFFFFFFFFFFFFFFFFFFFF
@A00738:647:H5NVNDSX7:2:1143:18900:1251 kraken:taxid|9606
GGTTCGAGTCCTCTTGCAGAACTTACCTATGCTAGTACATACATTCCTAAACTGACCTTGACACAAAGGAGACGTATTTTGTCTGCTCTGTATTTTCAGTTTCCTCATCTTCCACCCACAGAGAGCTGGCTTTCGTCAGCTGTCACAGTG
+
FF:FFFFFFFFFFFFFFFFFFFFFFFFFFFFFFFFFFFFFFFFFFFFFFFFFFFFFFFFFFFF:,FFFFFFFFFFFFF:FFFFFFFFFFFF,FFFFFFFFFFFFFFFFFFFFFFF:FFFFFFFFFFFF:,FFFFFFFFFFFFFFFFFFFF
@A00738:647:H5NVNDSX7:2:1143:30065:1297 kraken:taxid|9606
AGAGAGCTGTAGTACTCAACCCATGGTGTTTGTGTTCCAGATTGGAAAGAAAAGGGCAAAAAAGAAAATGGCAGCCCTTATGACTGATCAGCCATCTTAAAAAGAATTACCAAAAGCCGTACCCAGCAACTTCTCTTGACATGCCCTAGT
+
F:F:F,FFFFFFFFFF:FF:F:F:FFFFFFFFFFFF:FF,FFFFFFFFFFFFFF:F:FFFFFF,:FFFFFFFFFFFF:FFFFFFFFFFFFFFFFFFFFFFFFFFFFFFFFFFFFF:FFFFFFFFFFFFFFFFFFFF,FFFF:FFFF:FFF
@A00738:647:H5NVNDSX7:2:1143:32271:3521 kraken:taxid|9606
CCTTCTCGCTCACAGAGTAAGATGTAAAATTAGACCTAAGGAATGCTGTCAATTGTGAAAAATGTCCACAGAAAACAGCCTGTAGTAGAGTTTTTAGCATGTGTACTTTACACTTTTTATTAATTTTGAAATTTTCTATCATCTTATTAT
+
FFFFFFFFFFFFFFFFFFFFFFFFFFFFFFFFFFF:FFFFFFFFFFFFFFFFFFFFFFFFFFFFFFFFFFFFFFFFFFFFFFFF::FFFFFFFFFFFFFFFFFFFFFFFFFFFFFFFFFFFFFFFFFFFFFFFFFFF,FFFFFFFFFFFF
@A00738:647:H5NVNDSX7:2:1143:4851:4351 kraken:taxid|9606
GTTGTTATCACCGCTAACTTACATGCTTCAGCTCTCTGTTTTGTTTCTATACGTGTTTTGAACAAAACTAACCCACGTAGTTTGCTAAATCGTGGGCAGACAAATAGGCAGTAGAGCACTTTTTCTCTCTCAATGAAGAGAGGAGAGAGA
+
:FFFFFFFFFFFFFFFFFFFFFFFFFFFFFFFFFFFFFFFFFFFFFFFFFFF:FFFFFFFFFFFFFFFFFFFFFFFFFFFFFFFFFFFFFFFFFFFFFFFFFFFFFFFFFFFFFFFFFFFFFFFFFFFFFFFFFF,FFFFFFFFFFFFFF
@A00738:647:H5NVNDSX7:2:1143:24912:4899 kraken:taxid|9606
AACCACAACTGATCAAGAAGATGCCACCGGCTGCAGTAGTACTTTAAAGACAAGAAAAAAGAATTTACAGATTCCATTTTACATTCACATAAGTAGTTGCAAGGAAATGTGGATTTGTAATTTTATGCCTCAGCATATCTAGCAAGCAAA
+
FFFFFFFFFFFFFFFFFFFFFFFFFFFFFFFFFFFFFFFFFFFFFFFFFFFFFFFFFFFFFFFFFFFFFFFFFFFFFFFFFFFFFFFFFFFFFFFFFFFFFFFFF:FFFFFFFFFFFFFFFFFFFFFFFFFFFFFFFFFFFFF,FFFFFF
@A00738:647:H5NVNDSX7:2:1143:25825:7138 kraken:taxid|9606
GTACAAAAGAAATTTATTCTACAATAATGAGATGAAGTAATGCTTATCTTACTTTATTTGCATATACCAAAGTAGAGATAAGCTTTACTACTTGTAATTTCTGCATTGAAACTGTCATGTGGTTATTTTAGCAGTTGCAGTATATTGTTA
+
FFFFFFFFFFFFFFFFFFFFFFFFFFFFFFFFFFFFFFFFFFFFFFFFFFF:FFFFFFFFFFFFFFFFFFFFFFFFFFFFFFFFFFFFFFFFFFFFFFFFFFF:FFFFFFFFFFFFFFFFFFFFFFFFFF,FFFFFFFFFFFFFFFFFFF
@A00738:647:H5NVNDSX7:2:1143:32425:7420 kraken:taxid|9606
GGGGTCACGTGAGGACCTCGGGGTCACGTGAGGTCCTCGGGCGCCGCAGGGAGGGCGGCATCCAAGTCTTTCCGCGCGTGCGCGAGCGTCCGCTGTCACTCAGGTAGAACAGTCTCAAATCGCACCGTTAGTACCGGCCCCCTTTGCCTT
+
FFFFFFFFFFFFFFFFFFFFFFFFFFFFFFFFFFFFFFFFFFFFFFFFFFFFFFFFFFFFFFFFFFFFFFFFFFFFFFFFFFFFFFFFFFFFFFFFFFFFFFFFFFFF,FFFFFFFFFFFFFFFFFFFFFFF:FFFFFFFFFF,FFFFFF
@A00738:647:H5NVNDSX7:2:1143:7111:8829 kraken:taxid|9606
CTTCCTTTTCATTTTTTAAACATGCTAATTTTTTTCTAACCTCAGCATTTTTGCACTTGGTCTTCCCTCTGACTGAGAAGATTTTCCCCTGGATCTTCACACGTTGTTTTCTTTTTCTTACATTATTCAGGTCTTCACTGAGACTCAACC
+
FFFFFFFFFFFFFFFF:FFFFFFFFFFFFFFFFFFFFFFFFFFFFFFFFFFFFFFFFFFFFFFFFFFFFFFFFFFFFFFFFFFFFFFFFFFF:FFFFFFFFFF:FFFFFFFFFFFFFFFFFFFFFFFFFFFFFFFFFFFFFFFFFFFFFF
@A00738:647:H5NVNDSX7:2:1143:13259:8954 kraken:taxid|9606
AATCTTGCTACTGATTGTTTCTGAAAAATTGGCTGGAAATAGGGCTGCTCACTCAGAGTGAGTTCTGAACCAGGTCAAATAAGGAAAAGCTCTAGAATGAAGCTTTTCAGTGAGCTGCCTGAGAGGTCAAATAGCGACATTTCCTTCTCT
+
FFFFFFFFFFFFFFFFFFFFF,FFFFFFFFFFFFFFFFFFFFFFFFFFFFFFFFFFFFFFFFFFFFFFFFFFFFFFFFFFFFFFFFFFFFFFFFFF,FFFFFFF:FFFFFFFFFFFFFFFFFFFFFFFFFFFF,FFFFFFFFFFFFFFFF
@A00738:647:H5NVNDSX7:2:1143:4833:17754 kraken:taxid|9606
AATCAACTTGCTACTTTATTAGAATATGAAATATTTCTTTTGTCTTAAATTTATATATGCTGGTGCAAAACTTCTTGAGAATTATAAAATGGCTATGACCAACTGTAGAGTCATTTTCAGAATCTATACCTTGCGATTCCAGAAATGAAA
+
FFFFFFFFFFFFFFF:FFFFFFFFFFFFFFFFFFFFFFFFFFFFFFFFFFFFFFFFFFFFFFFFFFFFFFFFFFFFFF:FFFFFFFF:FFFFFFFFFFFFFFFFFFFFFFFFFFFFFFFFFFFFFFFFFFFFFFF:FFFFFFF:FFFFFF
@A00738:647:H5NVNDSX7:2:1143:27896:20337 kraken:taxid|9606
GAAAAAAAAAAAGAACTGCAAATGGCCTCACATGACTCAACAACTCAGGAGAGAACACATTTTCCAAACCAAGCCCATACAGTTGTCATCACTAATAAACAGCCCCACAGTAATCTCGAATTCCAGCATTAATTTTGTGAGAGAGAAGAT
+
FFFFFFFFF::FF::FF,FFFFFFFFFFFFFF:FF,FFFFFFFFF:FFFF:F,FFFF:FFFFFF,FFFF,:FFFFFFFF:F:FFFFFFF,FFFFF,FFFFFFFFFFFFF:FFF:,F::FF:FF:F::F,FFFF:FFFFFF,F,F,FF:FF
@A00738:647:H5NVNDSX7:2:1143:11424:24752 kraken:taxid|9606
ATTAGCCAATAAATTTTGCCATTTGGCAATGTCTGCAAACACTTTGGGCTATCACAAATAGGAAGGGGATGGTGCTACATCCCAGGTAGAGACCTGGGATGTTGCTAAACTCTTACCATGCACAGGGTAGCCCCCACAGCAAAGTATCAT
+
F,FFFFFFF:,FFFFFFFFF:,FF:FFFFFFFFFFFFFFFFFFF:::,F:,F:FF:FFFF:F:FFFFFFFFFFF:FFFF,FFFFF:FFFFFFF:,FFFFFF,FFF,FFFFFFFFFFFF:FFFFFFFFFF:FFFFFFFFFF,FFFFFFFFF
@A00738:647:H5NVNDSX7:2:1143:8938:26616 kraken:taxid|9606
GGAGCAGTGGGAAGATGGTTGGCAGCATAAGGAGGCACTGTGACTTCAATAGAGGCAGGAGGATAGTAATGGGGACAAGAGGATGCATTTAAAATAACTGATGATGAGTTGAAGGAGGATAGGAGTAGCACAGAGAAGAAATTCAAGAGA
+
FFFFFFFFFFFFFFFFFFFFFFFFFFFFFFFFFFFFFFFFFFFFFFFFFFFFFFFFFFFFFFFFFFFFFFFFFFFFFFFFFFFFFFFFFFFFFFFFFFFFFFFFFFFFFFFF:FFFFFF:FFFFFFFFFFFFFFFFFFFFFFFFFFFFFF
@A00738:647:H5NVNDSX7:2:1143:8024:27884 kraken:taxid|9606
CGTGAGAACACACTAATACAGGCCCTAAAGTGGAAATTAATTGGAATAAGCTTGCTTTATTTGCCAAGTGCAAAGAAAGCCACGGTGGTTGGAGCATAGTGAACAAAGTGAAAAGTGCTCAATATGGAAAGGTGGAATAGTCGGCAGAGG
+
FFFFFFFFFFFFFFFFFFFFFFFFFFFF:FF:FFFFFFFFFFFFFFFFFFFFFFFFFFFFFFFFFFFFFFFFFFFFFFFFFFFFFFFFFFFFFFFFFFFFFFFFFFFFFFFFFFFFFFFFFFFFFFFFFFFFFFFFFFFFFFFFFFFFFF
@A00738:647:H5NVNDSX7:2:1143:15049:29434 kraken:taxid|9606
AGAAGTGGACCTTTTCAGAGTTTTTGTTTGAATGTATTGTGAAGGCGGCATATATGAGATGTGTTGCTCTCCGGTGCAATAAAAAGAGAGGCAGCAAGGATAAGGGGAAGATTCTGGTGTATCAGGTTCGGAGTGGTGCTGTAGATGGGC
+
FFFFFFFFFFFFFFFFFFFFFFFFFFFFFFFF:FFFFFFFFFFFFFFFFFFFFFFFFFFFFFFFFFFFFFFFFFFFFF,FFFFFFFFFFFFFFFFFFFFFFFFFFFFFFFFFFFFFF,FFFFFFFFFFFFFFFFFFFFFFFFFFFFFFFF
@A00738:647:H5NVNDSX7:2:1143:19307:36589 kraken:taxid|9606
AGAAAACTGCTGTGAAAATTCACCATGTGACCCCTTCCCCACCACCCCACTAAAAATACAGGAAACCCTCCCAGTGCCTCCTAAATATTCATGGAGGAATCTTTCAGATGGCACCATAGGCAGTTTGATCTGCAAAGACAAAGTCACTAA
+
FFFFFFFFFFFFFFFFFFFFFFFFFFFFFFFFFFFFFFFFFFFFFFFFFFFF:FFFFFFFFFFFFFFFFFFFFFFFFFFFFFFFFFFFFFF:FFFFFFFFFF:FFFFFFFFFFFFFFFFFFFFFFFF:FFFFF:FFFFFF::FFFFFFFF
@A00738:647:H5NVNDSX7:2:1144:10366:2315 kraken:taxid|9606
AGTGTGAACTATTTTAATTTTCTTGACATTTTATCAAATTGCTTTACAAAAAGGTTTTACAAATTTACACTTCCTCCAGTGTTACGTGAAGGCCCATCTCACTTCACCTCCACCAATGTTAGGTTTTATCATTTTTTAATCTTTGTAAAC
+
FFFFFFFFFFFFFFFFFFFFFF:FFFFFFFFFFFFFFFFFFFFFFFFFFFF,FFFFFFFFFFFFFFFFFFFFFFFFFFFFFFFFFFFFFFFFFFFFFFFFFFFFFFFFFFFFFF:FFFFFFFF:F:FFFFFFFFFFFFFFFFFFFFFFFF
@A00738:647:H5NVNDSX7:2:1144:5791:3255 kraken:taxid|9606
CTTCAAACATCTTGCACTATTTGCCAATAAACACAGTCTGGAGCCAAAGTTCAAGTTGGAATTTTCTGTTATAAATCATTTTATCATAATTGTTTTACAGTCATAATTGTTTTACAGAGCTTGGTCTTGGGCTATTGTTGTTACTTTATT
+
FFFFFFFFFFFFFFFFFFFFFFFFFFFFFFFFFFFFFFFFFFFFFFFFFFFFFFFFFFFF:FFFFFFFFFFFFFFFFFFFFFFFFFFFFFFFFFFFFFFF:FFFFFFFFFFFFFFFFFFF:FFFFFFFFFFF:FFFFFFFFFFFFFFFFF
@A00738:647:H5NVNDSX7:2:1144:4616:8202 kraken:taxid|9606
ATACCTGGAAGAGCTGATGACTGAAGACTGCAGGTGGCACTCCCAGCAGCTGGGACACTAAAGTCCTTCCTAGGTGTAGGGTCAGATAATGCCTCCGTTTTACAACCATGATCGGAACTTGCTATGCTGCTGCCCTCTGTACGTGACATC
+
FFFFFFFFFFFFFFFFFFFFFFFFFFFFFFFFFFFFFFFFFFFFFFFFFFFFFFFFFFFFFFFFFFFFFFFFFFFFFFFFFFFFFFFFFFFFFFFFFFFFFFFFFFFFFFFFFFFFFFFFFFFFFFFFFFFFFFFFFFFFFFFFFFFFFF
@A00738:647:H5NVNDSX7:2:1144:17779:8547 kraken:taxid|9606
CAGCACACCCTCTGGGACAGCTGTGGTTATGTCAGTGAATCCTTCGCAATGATGACAAAAAGCAGCAACTCACGTTTGGCCAAACTGGAAGCACGCGCCACTGGTGTCCAACACCTAATTCCAACCACTCTCACAGCCTTTCCTAGGCCA
+
FFFFFFFFFF:FFF:FFFFFFFF:FFFFFFFFFFFFFFFF:FFFFFFFFFFF:F:FFFFFFFFF,FFF:FF:FFFFFFFF,FFFFFFFFFFFFFF::FFFFFFFFFFF,FFFFFFFFFFFFFFFFFFFFFF:FFF:FFFFFFFFF:FFFF
@A00738:647:H5NVNDSX7:2:1144:7473:9079 kraken:taxid|9606
CATGGCATAAAGATGCAAGTGTCTTCATAAATCTATGCAAAGTATAAGTATGTTTGAACAGTAATGAAAGAAGCAAGGTACTTTCAGAAATAAGTTCTTGTACTCATATTTCTAAATCTAAGTTTGATCATCTTTAGAAAGCTGTCTGAG
+
FFFFFFFFFFFFFFFFFFFFFFFFFFFFFF:FFFFFFFFFFFFFFFFFFFFFFFFFFFFFFFFFFFFFFFFFFFFFFFFFFFFFFFFFFFFFFF,FFFFFFFFFFFFFFFFFFFFFFFFF:FFFFF:FFFFFFFFF,FFFFFFFFFFF:F
@A00738:647:H5NVNDSX7:2:1144:11722:10551 kraken:taxid|9606
TTTGTTTGTTTGTTTTTCCTTTTTTGGTCGTTTATGATTTTTTTTCCCTGATATTGTCTCTATTCTGTACTGTGTGTGGGTTCAGAAATGAAGTTCACCTTCTTGCCTTGATTTCTGCAAATAAAAACTCAACCCAATCATAAAAGCCTC
+
F:FFFFFF:FFFFFFFFF:FF:FFFFFFFFFFFFFFFFFFFFFF::FFFFFFFFFF:FFFFFFFFFFFFFFFFFFFFF:FFFFFFFFFFFFFFFFFFFFFFFFFFF:,FFFFF,FFFFFFFFFFFFFFFFFFF:FFF,FFFFFFFFFF:F
@A00738:647:H5NVNDSX7:2:1144:17888:11146 kraken:taxid|9606
ATGAGGGACCTGAGAGCTGTCTTAAATGCTTAAAGATCTAACATGTAGACCTTTAGGTCAGATTCACATTGGCCCACATTGCATCAAGGTGGCTGAGTACAACCATTTACTGGTTTGGCTGTAGAAGAAAGTTCCACATTTATTGGAAGG
+
FFFFFFFFFFFFFFFFFFFFFFFFFFFFFFFFFFFFFFFFFFFF,FFFFFF:FFFFFFFFFFFFFFFFFFFFFFFFFFFFFFFFFFFFFFFFFFFFFFFFFFFFFFFFFFFFFFFFFFFFFFFFFFFFFFFFFFFFFFF:,FFFFFFFFF
@A00738:647:H5NVNDSX7:2:1144:13295:14152 kraken:taxid|9606
TTCCTACGTAGGTCAGTTAAACTTGTAACAGAGACTTGGAGGAATTCAGCAAATGTGGCACGAAGCAGCACAGCTGAAAAGGCTTGGTCATCAGTGGATCGCAGAGCCAGGCAGTGAGCCAAAGCAGGAGAAGAAAGACCCCGGTACCTC
+
FFFFFFFFFFFFFFFF,FFFFFFFFFFFFFFFFFFFFFFFFFF:FFFFFFFFFFFFFFFFFFFFFFFFFFFFFFFFFFFFFFFFFFFFFFFFFFFFFFFFF:FFFFFFFFFFFFFFFF:FFFFFFFFFFFFFFFFF:FFFFF:FFFFFFF
@A00738:647:H5NVNDSX7:2:1144:30617:18255 kraken:taxid|9606
AACAGCCCCTCGTTAATCTACTCACTTAGCTCCTTTCCCCTTGAAAGCTTCTAAGCAATTTAAGAAATTATGCAGCAACTATGGGAAAGAGATTTTGGAACACTCAGTGAAAAAGACAGGACTGAAACAGGGTTTCAGGGTTGCAAAGAT
+
FFFFFFFFFFFFFFFFFFFFFFFFFFFFFFFFFFFFFFFFF:FFFFFFFFFFFFFFFFFFFFFFFFFFFFFFFFFFF:FFFFFFFFFFFFFFFF:FFFFFFFFFFFFFFF,FFFFFF,FFFFFFF:FFFFFFF:FFFFFFFFFFFFFFFF
@A00738:647:H5NVNDSX7:2:1144:6325:29450 kraken:taxid|9606
AGACAGAGAAAAGAAATATGAGCAAAGGCATTGTTGAGAGAGCTGTTTAGGCAAAGCGGACAGTCAATGTACGAGAGGTCTGAAAACAGGACCTGAAATTTAGGTACTTTGAACTGTGGGGTTACCGTTAATAGTGAGAATAAAGCAGAG
+
FFFFFFFFFFFF:FFFFFFFFFFFFFFFFFFFFFFFFFFFFFF:FFFFFFF:FFFFFF,FFFFFFFFF::FFFFFFFFFFFFFFFFFFFFFFFFFFFFFFFFFFFF:FF:FFFFF:FF:FFFFF:FFFFF:FFFFFFFFFFFFFFFFFF:
@A00738:647:H5NVNDSX7:2:1144:6623:29747 kraken:taxid|9606
AGACAGAGAAAAGAAATATGAGCAAAGGCATTGTTGAGAGAGCTGTTTAGGCAAAGCGGACAGTCAATGTACGAGAGGTCTGAAAACAGGACCTGAAATTTAGGTACTTTGAACTGTGGGGTTACCGTTAATAGTGAGAATAAAGCAGAG
+
FFFFFFFFFFFFFFF:FFFFFFFFFFFFFFFFFFFFFFFFFFFFFFFFFFFFFFFFFFFFFFFFFFFFFFFFFFFFFFFFFFFFFFFFFFFFFFFFFFFFFFFFFFFFFFFFFFFFFFFFFFFFFF:FFFFFFFFF:FFFFFFF:FFFFF
@A00738:647:H5NVNDSX7:2:1144:4806:33552 kraken:taxid|9606
AATGTTGTTATTGTTGCTATTATTATTAAAGCATGCTAATGATAGTTCTTTTTATTTATCACTTCCAGCTATAAGCATAGAAAAGGAAGGGAATGAAAGTATTTTACTCTTTTCTTTTCCATTGCTAGGCCAAGGCCTGAGAGTGCAACC
+
FFFFF:FFFFFFFFFFFFFFFFFFFFFFFFFFFFFF:FFFFFFFFFFFFFFFFFFFFFFFFFFFFFFFFFFFFFFFFFFFFFFFFFFF,FFFFFFFFF:FFFFFFFFFFFFFFFFFFFF:FFF:FFFFFF:FFFFFFF:FFFFFFFFF:F
@A00738:647:H5NVNDSX7:2:1144:12735:35947 kraken:taxid|9606
TTTGGCTGGAGTGCACATGACAAGGTAACGCATATAGTAGATATCCAAATAGATATTAACTGACCGATAAGCAATGACTGATATGGTCATTTTCCTCCATTCCACAAAATACTAAGTACCTAACGTGGATTACAGAAGCCTGATAGATTA
+
FFFFFFFFFFFFFFFFFFFFFFFFF:FFFFFFFFFFFFFFFFFFFFFFFFFFFFFFFFFFFFFFFFFFFFF:FFFFFFFFFFFFFFFFFFFFFFFFFFFFFFFFFFFFFFFFFFFFFFFFFFFFFFFFFFFFFFFFFFFFFFFFFFFFFF
@A00738:647:H5NVNDSX7:2:1145:23339:3490 kraken:taxid|9606
AGTGCTTGTATATAAGAGGCCTATATAAGATGAATAGAGGTCTAGCTCCCTGCATTACTTGAAAATGATTATTACAGACACTCCTTAGCATAAGCAAAATATGTTTCTTATATCATAAATGTGCAATAAGATAGATTGGAAAATATATCC
+
F::,FFF,FFFFFFFFF:F,FFFFFFFF,F:,FF,F,F,,,,:F,,,F::::,FFFFFF,,FFFFFFF:FF:FFFF:FFFF,:F,F,::FFFF:,FFFF,FF,FFFFF,F:FFFF:FFF:,::FFF:FF:F:FFF:F,:FFFFFFFF,,,
@A00738:647:H5NVNDSX7:2:1145:16703:4586 kraken:taxid|9606
CTTAGGCCAAAGACTTTACATGTTTGGCACATTGTACTTATTGTACATCAGTGCTGTTTAAATATTTAATAGCAGTTGCTCCCATACCTATTCCTGGCTGGTCTAGCCTTCCTGACTTGTCATGTTCGTAATCAAATATGTATTTCTACA
+
FFFFFFFFFFFFFFFFFFFFFFFFFFFFFFFFFFFFFFFF,FFFFFFFFFFFFF:F,FFFFFFFFFFFFFFFFFFFFFFFFFFFFFFFFFFFFFFF:FFFFFFFFFFFFFFFFFF:FFFFFF:FFFFFFFFFFFFFFFFF::FFFFFFF,
@A00738:647:H5NVNDSX7:2:1145:10800:10614 kraken:taxid|9606
CAAGTTTTTCATTTCTAACTTGATGTTAGGAACTCACTTCTTTTTTTGGTTCAGAGGGTTTAGTTTCTCCACCCATGGTGGTTTTGTGAAGTAGTTTTCAGGCCTACATCAGGGCATGTCTTAACTTTTATTGCTAGAACATGCTAATGT
+
FFFFFFFFFFFFFFFF:FFFFFFFFFFFFFFFFFFFFFFFFFFF,,FFFFFFFFFFFFF,FFFF:FFFFFFFFF:FFF,FFFFF:F:FFFFFFFFFFFFFFFFFFFFFFFFFFFFFFFFFFFFFFFFFFFFFFFFFFF:FFFFFFF:FFF
@A00738:647:H5NVNDSX7:2:1145:16984:12618 kraken:taxid|9606
AAGAAAAATTAAAAATTTCCACAAGCAGTTATATGGGAGGCAGGAACTGTAGCAGCCGCCAGGTTGTACCAAGTGCTGAAACTGATAGGGCAGAGTTGTAAGGCAGTTTCAAGCTCTCAATTTAGTGCTTCTTCACAGCCCTATTCTTTT
+
FFFFFFFFFFFFFFFFFFFFFFFFFFFF,FFFFFFFFFFFFFFFFFFFFFFFFFFFFFFFFFFFFFFFFFFFFFFFFFFFFFFFFFFFFFFFFFFFFFFFFFFFFFFFFFFFFFFFFFFFFFFFFFFFFFFFFFFFFFFFFFFFFFFFFF
@A00738:647:H5NVNDSX7:2:1145:28827:15812 kraken:taxid|9606
ACATATATATACCCCCCATCCATTTCCTTAAAGAATGATTTTCATTGAGTTGTTGATCTCCCCCTAAATACATGAATGGCATAGTATGCACCTAATCAACACCATTTACTCAATAAACATGTGTTGAACTCTATTTCAGGATGAATGAGT
+
FFFFFFFFFFFFFFFFFFFFFFFFFFFFFFFFFFFFF:FFFFFFFFFF:FFFFFFFFFFFFFFFFFFFFFFFFFFFFFFFFFFFFFFFFFFFFFFFFFFFFFFF:FFFFFFFFFFFFFFFFFFFFF:FF:FFFFFFFFF:FFFFFFF::F
@A00738:647:H5NVNDSX7:2:1145:25907:22905 kraken:taxid|9606
TGGGGGCAGTTTCCTTGACAGGATATTAAAATCAGGACCTTGATTGTCTCTGCTGCCCTCTGAAATAATTTTACATATTTTATTTACAGCAGTTTACTGCTGTGGCCAGCCAAAGAGAGCTCAGGGGATATCAGGACAGACTTTGAAAGA
+
FFFFFFFFFFFFFFFFFFFFFFFF:FFFFFFFFFFFFFFFFFFFFFFFFFFFFFFFFFFFFFFFFFFF:FFFFFFFFFFFFFFFFFFFFFFFFFFFFFFFFFFFFFF:FFFFFFFFFFFFFFFFFFF:F:FFFFFFFFFFFFFFFFFFFF
@A00738:647:H5NVNDSX7:2:1145:2908:23030 kraken:taxid|9606
GCACCTGACACCAAAGCCCCGTGTTCCTAATATCCACACACCCTCCACCCCAATAGTTTCTAGGCCGTGCTACCTTGTTGCATTGCCACTGGACAAACTCCTGGGTAAGGCTTATTGGCCGAGTCTTCTTCACCTGCAAAATTGCACAAA
+
FFFFFFFFFFFFFF:FFFFFFFFFFFFFFFFFFFFFFFFFFFFFFFFFFFFFFFFFFFFFFFFFFFFFFFFFFFFFFFFFFFFFFFFFFFFFFFFFFFFFF:FFFFFFFFFFFFFFFFFFFFFFFFFFFFFFFFFFFFFFFFFFFFFFFF
@A00738:647:H5NVNDSX7:2:1145:22073:29324 kraken:taxid|9606
GCAAGTAAATATTGTGCTTCGCCTGTGATTTTTTTTTTCAGGTGCCTTATCTATTCAGTGAAAAAGAAATAATGGCCTAATTACTTCATGTTTCCATATTCATTACGTCTGTCTACCCCCAAACTGGAAAGCAGTACAGCTTTAAGTGTA
+
FFFFFFFFF:FFFFFFFFFFFFFFFFFFFFFFFFFFFFFFFFFFFFFFFFFFFFFFFFFFFFFFFFFFFFFFFFF:FFFFFFFFFFFFFFFFFFFFFFFFFFFFFFFFFFFFFFFFFFFFFFFFFFFFFFFFFF:FFFFFFFFFFFFFFF
@A00738:647:H5NVNDSX7:2:1145:3369:30749 kraken:taxid|9606
CTACTTTGAATTTTCTGAAATTTAGCTCTTTGATCGGGGTTTACTTAAATTGGGCTGAAAATCTTGGACCAGGAGGAACCTTTTGGGAAGAAGTAAAAGAAGCCTTTGAACATCCAACACTAACAATAGAGACAACAAAGAATCAATCTT
+
FFFFFFFFFFFFFFFFFFFFFFFFFFFFFFFFFFFFFFFFFFFFFFFFFFFFF:FFFFFFFFFFFFFFFFFFFFFFF:FFFFFFFFFF:FFFFFFFFFF:FFFFFFFF:FFFFFFFFFFFFFFFFFFF:FFFFFFFFFFFFFFFFFFFFF
@A00738:647:H5NVNDSX7:2:1145:17192:30796 kraken:taxid|9606
CCAGCAGCACGTGGCTTTGCATTGTGGCGGCTGGAGGGTGCCTGTGCTATCCGGCACCTGCAGGGACCCGGGCGGCTCTGGGAAGTGACCTCCCAGGCCCAGTGGCTGCAGCCCCTGACCCCAAGGGAGGTCAGGTGCAGGGTCAGGGAT
+
FF,FFFFFFFFFFFFFFFFFFFFFFFFF:FFFFFFFFFFFFFFFFFFFFFFFFFFFFFFFFFFFFFFFFFFFFFFFFFFFFFFFFFFFFFFFFFFFFFFFFFFFFFFFFFFFFFFFFFFFFFFFFFF:FF:FF:FFFF,FFF,,:FFFFF
@A00738:647:H5NVNDSX7:2:1145:22191:34162 kraken:taxid|9606
GACATTTTTTTCACTTTGTTGTGTATTTATCTATATAATTTATATATATATTATGGATAGCTATTACTAAATTTATGTATTAACATTTTATATATTTTAATTGTACTTTAAAGTTTATATATTGATATTTTAGTATTTCATACATTTAAT
+
FFF:FFFFFFFFFFF:FFFFFFFFFFFFFFFFFFFFFFFFFFFFFFFFFFFFFFFFFFFFFFFFFFF:FFFFFFFFFFFFFFFFFF:FFFFFFFFFFFFFFFFFFFFFFFFFFFFFFFFFFFFFFFFFFFF:FFFFFFFFFF:FFFFFFF
@A00738:647:H5NVNDSX7:2:1146:13331:4382 kraken:taxid|9606
CACTCAACTTTGCAAGATAATGTCATTTATAACGCCATGTTAAAAATGTGAAAATCCCCAAGAAATGAATTTATTTCTGGAAAAACATAAGTGCCCAAAGTTGATTCGGGATGGAGGAAAACAGATCAATAACTAAGGAAGGAATTAAAT
+
FFFFFFFFFFFFFFFFFFFFFFFFFFFFFFFFFFFFFFFFFFFFFFFFFFFFFF:FFF:FFFFFFFFFFFFFFFFFFFFFF,FFFFFFFFF:F::F:FFF,F,FFFFFFF:F:FFFFFFFFFFFFFFFFFFF,FFFFF:FFFFFFFFFFF
@A00738:647:H5NVNDSX7:2:1146:13657:14058 kraken:taxid|9606
CAATATTACATAATTATCCTAGTTGAATAACCTCCTTCTAAAAGCACAGTAAGGAGAAACTCAGCATGAATTTATATGATACTCATTATTCAATGGTGTCAACTCTATGGTCAGCCATCTCCAGAATTTCTCTCTGTCATAACAGAGAGA
+
FFFFF:FFFFFFFFFFFFFFFFFFFFFFFFFFF:FFFFFFFFFF:FFFFFFFFFF:,FFFFFFFFFFFFFFFFFFFFFFFFFFFFFFF:FFFFFFFFFFFFFFFFFFF,FFFFFFFFFFFFFFFFFFFFFFFFFF:FFFFFF:FF:FFFF
@A00738:647:H5NVNDSX7:2:1146:25500:16376 kraken:taxid|9606
CCGGCCCTGGGAAGGGGTCCCTCCTGGAGACTCGGCTGACGTACCAGTGAATGGGGGCGAGGGCAGGTCAGATGGGCATGGTCCAGCCTGCACATCTGGGAGAAGGCTTGGCCCAAGGGAGAGGTTCCTGGGGTTGGAAGCTCCTGGAGA
+
FFFFFFF,FFFFFFFFFFFFFFFFFFFFFFFFFFFFFFFFFFFFFFFFFF:FFFFFFFFFFFFFFFFFFFFFFFFFF,FFFFFFFFFFF,FFFF:::FFFFFFFFFFFFFFFFF,FFFFFFFFFFFFFFFFFFFFFFF:FFFFFFFFFFF
@A00738:647:H5NVNDSX7:2:1146:9805:18756 kraken:taxid|9606
GGGAGGGCTGAGAGGATGCCCCCCTCACCAAGGCATTAAGGTGCCACGTGACACATACAGGTATAAAAACTGCTAGGTCTGCTGAGCAGTCACCAACCTTGAGTCCCGGATATTCAGAAATTCTTATCCAGTAGCTACACCAAAGCCAGT
+
FFFFFFFFFFFFFFFFFFFFFFFFFFFFFFFFFFF:FFFFFFFFFFFFFFFFFFFFFFFFFFFFFFFFFFFFFFFFFFFFFFFFFFFFFFFFFFFFFFFFFFFFFFFFFFFFFFFFFFFFFFFFFFFFFFFFFFFFFFFFFFFFFFFFF:
@A00738:647:H5NVNDSX7:2:1146:32389:18850 kraken:taxid|9606
TGGATCTGTCAATATATAAATCTATGAAGAAATTATTTTGGTTTATGAGTTGATGCAAGAGTAAATTGCTTTTTCTTTATTCTCTGACCTGTAAATTATTATTTATCAAGCACTAATTTTTATACAAGAAAGGTCTACTTTTCCATTTCT
+
FFFFFFFFFFFFFFFFFFFFFFFFFFFFFFFFFFF:FFFFFFFFFFFFFFFFFFFFFFFF:FFFFFFFFFFFFF:FFFFFFFFFFFFFFFFF:FF:FFFFFFFFFFFFFFFFFFFFFFF:FFF:FFFFFFF,FFFFF:FF:F,FFF:FFF
@A00738:647:H5NVNDSX7:2:1146:5999:19961 kraken:taxid|9606
AAACACTATCATGGCTTCTGGTTTCATTCAGAGTAAAAGCCAAAATCCTTAGAATAGCCTTCAAGGCCTGAAATGACCTGAATTCTGTTAGTCATGGTTCTAGCAGGAACCAGCTGGCATGTTCAAATTAGGATAGTTTAAGGAGAATTT
+
FFFFFFF:FFFFFFFFFFFFFFFFFFFFFFFFFFFFFFFFFFFF:FFF:FFFFFFF:FFFFFFFFFFFFFFFFFFFFFFFF:FFFFFFFFFFFFFFFF:FFFFFFFFFF,:FFFFFF:FFFFFFFFFFFFFFFFFFF:FFFFFFFFFFFF
@A00738:647:H5NVNDSX7:2:1146:24957:25488 kraken:taxid|9606
ATCGGAAGGAAATAACTAATTATTTATCTGGGAATGTTCAGTCTTTTTAGAAGCACCACGAGTTAACAAATGAATCTTGTGTTTGTGAGGACAAATCTCCCCAAATCCCCACTGCAGAAAGAGGAAGGAATTTTTTTCTAAATAGTCTGG
+
FFFFFFFFFFFFFFFFFFFFFFFF:FFFFFFFF:FFFFFFFFFFFFFFFFFFFFFFFFFFFFFFFFFFFFFFFFFFFFFFFFFFFFFFFFFFFFFFFFF:FFFFFFF:FFFFFFFFFFFFFFFFFFFFFFFFFFFFFFFFFFFFFFFFFF
@A00738:647:H5NVNDSX7:2:1146:24876:25786 kraken:taxid|9606
ATCGGAAGGAAATAACTAATTATTTATCTGGGAATGTTCAGTCTTTTTAGAAGCACCACGAGTTAACAAATGAATCTTGTGTTTGTGAGGACAAATCTCCCCAAATCCCCACTGCAGAAAGAGGAAGGAATTTTTTTCTAAATAGTCTGG
+
FFFFFFFFFFFFFFFFFFF:FFFFFFFFFFFFFFFFFFFFFFFFFFFFFFFFFFFFFFFFFFFFFFFFFFFFFFFFFFFFFFFFFFFFFFFFFFFFFFFFFFFFFFFFFFFFFFFFFF,FFFFFFFFFFFFFFFFFFFFFFFFFF:FFFF
@A00738:647:H5NVNDSX7:2:1146:8106:33348 kraken:taxid|9606
AGAAGAATATTACAGAAAAATGAAGAAAATCCTGGCGACTTCTGGGGCACCAGAAAGTGGTACCAATAAAGTGTGCCATATCAAGTGTACCAGTAAAAATAAGTGGGAGTCCCAAAAGGAAGGAAGGGAGATAAAGGGGAAAATACTTGA
+
FFFFFFF:FFFFFFF:FFFFFFFFFFFFFFFFFFFF:FFFFFFFFFFF,FFFFFFFF:FFFFF:F:FFFFFFFFFFFF,FFFFFFFF:FFFFFFFF,F:FF:FFFFFF:FFF:FFFFF,FF:FFFFFFFFF:,F,FFFF::::FFF,FF:
@A00738:647:H5NVNDSX7:2:1147:14326:1939 kraken:taxid|9606
AAAGAGCCATCTTGATGGCCAGAGGTTGAATACTGGTAGAACACGCTTTAAGAAATCTTGAAGGGGAGGGTGGTTGAGAGGGCTTTTCAAGAATAGGGCCCTCTGCTGTTAAATCAAAGTTGTTTGTGCTGAATGAATATCTACTTCTGG
+
FFFFFFFFFFFF:FFFFFFFFFFFF,FFFFFFFFFFF:FFFFFFFFF:FFFFFFFFF:FFFFFF:FFFFFFFFFFFFFFFFFFFFFFFFFFFFFF,FFFFFFFF:FFFFFFFFFFFF:FFFFFFFFFFFFFFFFFFFFFFFFF,FFFFFF
@A00738:647:H5NVNDSX7:2:1147:27082:5838 kraken:taxid|9606
TATAACATATTTAATGCTCACTGCTGGAAGACATGGCACAGATATAAGTGGCTTAAGCACAGTGCTCATACTTTAGAACACTCCTAAGTGAAATGGAACGGAGACTCAGAGATATGTAAATATACTGACACAGAGCTCAGCTGCTCCAAA
+
FFFFFFFFFFFFFFFFFFFFFFFFFFFFFFFFFFFFFFFFFFFFFF::FF:FFFFFFFFFF:FFFFFFFFFFFFFFFFFFFFFFFFFFFFFFFFFFFFFFFFFFFFFFFFFFFFFFFFFFFFFFFFFFFFFF:FFFFFFFFF:FFFFFFF
@A00738:647:H5NVNDSX7:2:1147:11794:6010 kraken:taxid|9606
TTAAATATTCTGCAGTGCCTGCTGTTGCTACCGGCCCGCACCCTTCCTGCCCTTGGCATCATATGGATGTTATCAAGATCCAGTGAGATGATGTGGATGAGCCTATTTGGTAAACTATAGTCCCAGCTGTAAGGTAATCCTAAAGCTTGT
+
FFFFFFFFFFFFFFFFFFFFFFFFFFFFFFFFFFFFFFFFFFFFFFFFFFFF:FFFF:FFFFFFFFFFFFFFFFFFFFFFFFFFFFFFFFFFFFFFFFFFFFFFFFFFFFFFFFFF:FFFFFFFFFFFFFFFFFFF:FFFFFFFFFFFFF
@A00738:647:H5NVNDSX7:2:1147:19108:8813 kraken:taxid|9606
AATTCTATTTCAACCTACATTCTCCAATCACTGTAATTAGATATTTGAGAATTGTGTTGCATTTCAATCACGGTAACAATAATGGTAGTATTTTATTAATAAATTCAAGTAAAAACTGAAGATGACAATGATAGTGTATGATACATGACA
+
FFFFFFFFFFFFFFFFFFFFFFFFFF:FFFF:FFFFFFFFFFFFFFFFFFFFFFFFFFFFFFFFFFFFFFFFFFF:FF,FFFFFFFFFFFF:FFFFFFFFFFFFFFFFFFFF:FFFFF:FF,FFFFFFFFF:FFFFFFFFFFFFFFFFFF
@A00738:647:H5NVNDSX7:2:1147:25907:10191 kraken:taxid|9606
CTCTGATGTAAGATTACTGGGAAATTAAGACTTGAAAGATGACCACTCTTTTTGACTGTTAAAAGGAAATAGCTAACTTTGTTCTATTATAGCTATGATTATGATATAGTAATTTTGCAAATTCACTGTATGTATACCTTGTTTTACAAA
+
FFFFFFFFFFFFFFFFFFFFFFFFFFFFFFFFFFFFFF:FFFFFFFFFFFFFFFFFFFFFFFFFFFFFFFFFFFFFFFFFFFF:FFFFFFFFFFFFFFFFFFFFFFFFFFFFFFFFFFFFFFFFFFFFFFFFFFFFFFFFFFFFFFFFFF
@A00738:647:H5NVNDSX7:2:1147:16514:14873 kraken:taxid|9606
AAGCTCCAGGTACTGTTCTGCACTCCCTAAGGGTGTAGTAAAAGGAGTCCACAGCACTAGAGTGGGTCCCAGAGCCTCTTACCCGGACCCTCCACCTGTCTGCTCTAGGCAGTGGAGCACAGTGAGTAAGCACACAGGTGCTTACTCAGA
+
FFFFFFFFFFFFFFFFFFFFFFFFFFFF,FFFFFFFFFFFFFFFFFFFFFFFFFFFFFFFFFFFFFFFFFFFFFFFFFFFFFFFFFFFFFFFFFFFFFFFFFFFFFFFFF:FFFFFFFFFFFFFFFFFFFFFFFFFFFFFFFFFFFFFFF
@A00738:647:H5NVNDSX7:2:1147:16830:20181 kraken:taxid|9606
TACACACAGTAAATGGAGTTGATGATGAATTCTAATTAAGGTTTAACCGTAAAGCAAATGTAATTTTTATTTACTGACTTCCAAGAATTCATAAGAAAAGTCTGGGAGTCCTGCGTTTGATAAAATTAGACTTCAGGATTCAGACCATAA
+
FFFFFFFFFFFFFFFFFFFFFFFFFFFFFFFFFFFFFFFFFFFFFFFFFFFFFFFFFFFFFFFFFFFFFFFFFFFFFFFFFFFFFFFFFFFFFFFFFFFFFFFFFFFFFFFFFFFFFFFFFFFFFFFFFF:FFFFFFFFFFFFFFFFFFF
@A00738:647:H5NVNDSX7:2:1147:15926:22874 kraken:taxid|9606
GCTTTCCACATCCTGGCTGGACATGCCCTGTGGTGCACATCCTCCTGAGGACACTAGACCGAGGTGCAGCCTTACTGGAGAAAGGAGCATCCTCTCCATGTTATAGAAGATGTGCTATGGGTTAGGACCCCGGGCTTGGCCCTGGAAATG
+
FFFFFFFFF:FFFFFFFFFFFFFFFFF:FFFFFFFFFFFFFFFFFFFFFFFFFFFFFFFF:FFFFFFFFFFFFFFF:FFFFFFFFFFFFFFFFFF:FFFFFFFFFFF::FFFFFFFFFFFFFFFF:FFF:FFFFFFFFFFFFFFFFFFFF
@A00738:647:H5NVNDSX7:2:1147:13422:25833 kraken:taxid|9606
TAACTTTTGGCCTTTCTTTCTCAACTGGATGACATTTTCTTTATAATTAAAGAGACCCCTGGCAGGGATGAAACTGGACTTTGAATCTAACTGCTAAGCAGAGCCTGCTCCACTGCCACCATTTTGCCTCCAAATGGGGATGGTCTCACA
+
FFFFFFFFFFFFFFFFFFFFFFFFFFFFFFFFFFFFFFFFFFFFFFFFFFFFFFFFFFFF:FFF:FFFFFFFFFF:FFFFFFF:FFFFFFFFFFF:F,FF:FFFFFFFF:F:FFFFFFFFFFFFF,FFFFFFFFFFFFFFFFFFFFF:FF
@A00738:647:H5NVNDSX7:2:1147:18295:26068 kraken:taxid|9606
CTCTGTTACTAACACTTTTTATTAAGTAATGGGAAGGGAAGTAAATCATTTATTTTATGGCTAAACATATATGCTCATTATTCATATTATATATCAATGGTTCCAGGGGAAAAATAGATGCACATTTGATGTGCAAATTATGTAAAAGTG
+
FFFFFFFFFFFFFFFFFF:FFFFFFFFFFFFFFFFFFFFFFFFFFFFFFFFFFFFFFFFFFFFF:FFFFFFFF:FFFFFFFFFFFFFFFFFFFF:FFFFFFFFFFFFFFFFFFFFFF:FFFFF,FFFFFFFFFFF:FFFFFFFFFF:FFF
@A00738:647:H5NVNDSX7:2:1147:30002:28588 kraken:taxid|9606
CTAAGAGTTGTTTTTAATGTCTACTGCTATACATGTAACAGGCAGAGTAAGTTTATTTCTCCTTACATTTGAGGATGCTGTAATATATTTATTTTAAAATTGATTGTTTTATTTTTGTTTCATGAGGATCTGTCAACAGCAGTTGTAATT
+
FFFFFFFFFFFFFFFFFFFFFFFFFFFFFFFFFFFFFFFFFFFFFFFFFF:FFFFFFFFF:FFFFFF:FFFFFFFF:FFFFFFFFFFFFFFFFFFFFF:FFFFFFFFFFFFFFFFFFFFF,FFFFFFFFF:FFFFFFFFFFFFF:FFFFF
@A00738:647:H5NVNDSX7:2:1147:31720:33505 kraken:taxid|9606
AGGGGACATAGACACTGCATGGCCCTATGTGGCTCTGCATTCTAGTCAGACACCTAACACCTCCCCAAGCTTCTGCTATAATGTAGGGAATAGATGAATAGCTACAGAATCACACAACTAGAAAGTGTCACCTATGACAAGAGCAGTGAA
+
FFFFFFFFFFFFFFFFFFFFFFFFFFFFFFFFFFFFFFFFFFFFFFFFFFFFFFFFFFFF:FFFFFFFFFFFFFFFFFFFF:FFFFFFFFFFFFFF:FFFFFFFFFFFFFFFFFFFFFFFFFFFFFFFFFFFFF:FFFFFFFFFFFFFF:
@A00738:647:H5NVNDSX7:2:1148:22354:3129 kraken:taxid|9606
AAAATACAGACAAATCTCATTCTATGCTACTACAATTGCCTATGCCCATTTGACTGCTTTCCTAAATGTGTTTGACAGTGTTGATAATCTGTAGGAGATGTTTCTGTAACTACAACCTCACAGACATTTCTGAAAATAATACCCTGGTAC
+
FFFFFFFFFFFFFFFFFFFFFFFFFFFFFFFFFFFFFFFFFFFFFFFFFFFFFFFFFFFFFFFFFFFFFFFFFFF,,FFFF:FFFFFFFF:FF::FFFF,FFFFFFFF:FFFFFFFFF:FFFFFFFFF:FFFFF,FFFFFFFF:F,FF:F
@A00738:647:H5NVNDSX7:2:1148:14516:14262 kraken:taxid|9606
AGATAGCATGGGATATGAGTCATTGAGTCTTTGGTGATTATGGATAATTCAGTCACCATTATGTTTATGACTTGTTGCTCTTATCATAATCTCTCATCACCTTGTCTCCTAAGTAGACTTGGAAGCTCGATATTGTACACCTTATTAGGA
+
FFFFFFFFFFFFFFFFFFFFFFFFFFFFFFFFFFFFFFFFFFFFFFFFFFFFFFFFFF:FFFFFFFFFFFFFFFFFFF:FFFFFFFFFFFFFFFFFFFFFFFFFFFFFFFFFFFFFFFFFFFFFFFFFFFFFFFFFFFFFFFFFFFFFFF
@A00738:647:H5NVNDSX7:2:1148:11803:15671 kraken:taxid|9606
GTATCTACTATTGAGAAATCCATCTTCAGGTCAGAAATGTCCATCATCCAATGTTGATTGAGCAACAAAGTGTGAAGGGTCTTTTGCCAAGCCCTAGGCACCAGACACTGTAGAATCTCTTAGTGAGATTCTAAATTCACCCAGGCTAGA
+
FFFFFFFFFFFFFFFFFFFFFFFFFFFFFFFFFFF:FFFFFFFFFFFFFFFFFFFFFFFFFFFF:FFFFFFFFFFFFFFFFFFFFFFFFFFFFFFFFFFFFFFFFFFFFFFFFFFFFFFFFFFFFFFFFFFFFFFFFFFFFFFFFFFFFF
@A00738:647:H5NVNDSX7:2:1148:10682:18270 kraken:taxid|9606
TTCCTACTCAAATGAATGCCAGCTGACACTTAGAGGGTGCTGTGTGCAGATGGGGCATTGTGCTAAGTGCTCAAGGGTCACTTTTCCTTTAACCCTTATGATACTCTTGTAAGCAGGTGCCGTGATCAGCTGCACTTGAAGGACAGTAAG
+
FFFFFFFFFFFFFFFFFFFFFFFFFFFFFFFFFFFFFFFFFFFFFFFFFFFFFFFF:FFFFFFFFFFFFFFFFFFFFFFFFFFFFFFFFFF,FFFFFFFFFFFFFFFFFFFFFFFFFFFFFFFFFFFFFFFFFFFFFFFFFFFFFFFFFF
@A00738:647:H5NVNDSX7:2:1148:27208:20932 kraken:taxid|9606
TAAGGCCACCTCTGGGCTGGGGAACTGGGGGGGAAATTCTTGCTTTTTGGCTCAGTTCTGTTCAATGCACATGTACTGAGTGCCTACTGTGGGCCAGGCCCTGCACTAAGGGTTAGAGCAGAAGAGATGCATTAGGTACAACCCCTGTCC
+
FFFFFFFFFFFFFF:FFFFFFFF,FFFFFFFFFFFFFF:,FF::FFFFFFFFFFFFFFFFFFFFFFFFFFFFFFFFFFFFFFFFFFFFFFFFFFFFFFFFFFFFFFFFFFFFFF,:FFFFFFFFFFFFFFFFFFFFFFFFFFFFFFFFFF
@A00738:647:H5NVNDSX7:2:1148:16703:21026 kraken:taxid|9606
CTAATTCTCATATTAAGAATGCAGTAGAGCAAGCCATTTATTAACATTTATTGAAATGCTAGTTATATGATATTCACACAGGAGTGGTTTAAAGTGTTAGTCATATTTCTAAAATTTACAAAACATTAAGCATGCAGTGGTTAAATGCAT
+
FFFFFFFFFFFFFFFFFFFFFFFFFFFFFFFFFFF:FFFFFFFFFF:FFFFFFFFFFFFFFFFFFFFFFFFFFFFFFFFFFFFFFFFFFFFFFFFFFFFFFFFFFFFFFFFFFFFFFFFFFFFFFFFFFFFFFFFFFFFFFFFFFFFFF,
@A00738:647:H5NVNDSX7:2:1148:23891:21825 kraken:taxid|9606
GTAATACAAACTCATATAATACACAAAAACTACCACAAAAAAAAAAAACATACAAAAACAACAAAATACAAAGTAAAAAGCAAAAAAAATCAAAAACAAAATAAATATTATAAATATTAAAAAAAAAGAAAATAACTATAACCAAATATC
+
,F,,:,F,,,,F:FF,FFFFF:,FF,,,,::,,FF,,F::,F:,,:,:::FFF,:,,F:,,,:,F::,,,F,:F:F:FF:FFF::,FF,F,,:,FF,FF,FFF:F,::FF:F,,,,:FF:::,:,,FF,,FFFF,,FF,,,F,:::F,,,
@A00738:647:H5NVNDSX7:2:1148:23285:30921 kraken:taxid|9606
TCTTACTATAACACTTACATCTTTACACCGTGAACCTTAAGAGTTTAAGTAGCCTTGTCACACTTACTACACAAAAGAAATTGCTCCAGTCACCCCTAGTAGAGAGTCCTCTATTCTCTGATTTGCCACATATAGTAATGGGAACTCATT
+
FFFFFFFFF:FFFFFFFFFFFFFFFFFFFFFFFFFFFFFF,FF:FFFFFFFFFFFFFFFFFFFFFFFFFFFFF:FFFFFFFFFFFFFFFFFFFFFFFFFFFFFFFFFFF:FFFF:FF,FFF:FFFF::FFFFFFFF:FFFFFF:FFFFFF
@A00738:647:H5NVNDSX7:2:1148:20735:32049 kraken:taxid|9606
CCGCCCTTGCAGGTGCAGGGGTGGCTTTGGCTGGGAGAGTTTCCAGTAGCTTCCATGGATCAAGCGGGCTCTCAGGGCCTTTGGAGCCCAGAGCCTGTCTCCAGGCTGACCTTCAACCTCAAGGAGGGCTGTGGGAGCTGGGCCATGGAA
+
FFFFFFFFFFFFFFFFFFFFFFFFFFFFFFFFFFFFFFFFFFFFFFFFFFFFFFFFFFFFFFFFFFFFFFFFFFFFFFFFFFFFFFFFFFF:FFFFFFFFFFFFFFFFFFFFFFFFFFFFFFFFFFFFFFFFFFFFFFFFFFFFFFFFFF
@A00738:647:H5NVNDSX7:2:1148:24180:33004 kraken:taxid|9606
TCCCTGAACCAGACACAAGCATCGGGCCTTTATAAAACCAAAGCTTCGTGCTGTTCCCAACTGAACGTGGGGTCTTGAAAGCAGTGGAAAAGGTATTCACCAGGCAGCATAGCCTGGTGGTGTGGAAGAAGCCATCTGATAAAGGGTGCT
+
F:FFFFFFFFFFFFFFFFFFFFFFFFFFF,FFFF:FFFFFFFFFFFFFFFFFFFFFFFFFFFFFFFFFFFFFFFF,FFF:FFFF:FFFFFFFFFFFFF,FFFFFFFFFFFFFFFFFFFFFFFFFFF,FFFFFFFFFFFF:FFFFFFFF::
@A00738:647:H5NVNDSX7:2:1148:24198:33755 kraken:taxid|9606
AGTTTATGTAGAATTAGTTGGGAAAGCATTGGGAATGTGCACATTATTTGGATAATGTGTGAAAGGAACGTGTAGCCGTTCATGGAATCAGAAAATTCTGGCTTTGGTTGAAATGGGGTGATAGATAGGTACTCATTCTGCATACTTGAC
+
FFFFFFFFFFFFFFFFFFFFFFFFFFFFFFFFFF:FFFFFFFFFFFFFFFFFFFFFFFFFFFFFFFF,FFFFFFFFFFFFFFFFFF,FFFFFFFFFFFFFFFFFFFFFFFF,FFFFFFFFFFFFFFFFFFFFFFFFFFFFFFFFFFFFFF
@A00738:647:H5NVNDSX7:2:1149:5547:5368 kraken:taxid|9606
CTACACTGGCCAATCCTGTGGCCCTTTGGGCCAATCCTACCCTCCCAATGGCAAGATCTCAGCACAGTGGTTGTTGCCAGTCACCCAATAATTCTGCTAGGAGCCTGAGCATTTCCCACCCCCACCCCTCATGGCTGGTGCCTGCACTTG
+
FFFFFFFFFFFFFFFFFFFFFFFFFFFFFFFFFFFFFFFFFFFFFFFFFFFFFFFFFFFFFFFFFFFFFFFFFFFFFFFFFFFFFFFFFF:FFFFFFFFFFFFFFFFFFFF:FFFFFFFFFFFFFFFF,FF,FFFFF:FFFFFFFFFF:F
@A00738:647:H5NVNDSX7:2:1149:26115:7607 kraken:taxid|9606
ATCGTTTCTAAAGTTTTAAAGATAAAATATAGTAATGCCATGAAAGATGAACTAACTCCGAAAAACAGGTAGGGGCCAGGAGAGCAGTTAGGAGGCTCTTAAAAAAATTGCACTGCAAAGTGAAGAGGGTCCAAAATGAGACTAGAGAAA
+
FFFFFFFFFFFFFFFFFFF,FFFFFFFFFFF:FFFFF:FFFFFFFF:FFFFFF:FFFFFFFFFF,FFFFFFFFFFFFFFFFFFFFFFFFFFFFFFFFFFFFFFFFFFFFFFFFFFFFFFFFFFFFFFFFFFFFFF:FFFFFFFFFFFFFF
@A00738:647:H5NVNDSX7:2:1149:19289:7717 kraken:taxid|9606
AAAAGCTTGCAAGGAGCCCATGCACTTCAGGTTCTTTGGGTGATACAGACACCTGGTGGAGTAACTCGCTGGTCTGTGGACGATGCCTAAGACTGTTCATTCTGGCTGTATCACTGCTTCTGCCTCAGCTTCCCCATTCATAAAATGGGG
+
FFFFFFF,FFFFFFFFFFFFFFFFFFFFFFFFFFFFFFFFFFFFFFFFFFFFFFFF,FFFFFFFFFFFFFFFFFFFFFFFFFFFFFFFFFFFFFFFFFFFFFFFFFFFFFFFFFFFFFFFFFFFFFFFFFFFFFF:FFFF,F,FFFFFFF
@A00738:647:H5NVNDSX7:2:1149:1289:20603 kraken:taxid|9606
ACTGATGCTGAAACAGGCCCAGAGAAATTGTGACTTGCCTAAGACCACCCAAGAAAGCGTGAGCCTGGATTCAGGCCCTGATGTTGTGATTCAGAGACCATGCTTGTCCTCCTGCTCCTTGCTGTCTTTGAGTGGCCCTCGGTCAGGAAG
+
FFFFFFFFFFFFFFFFFFFFFFFFFFFFFFFFFFFFFFFFFFFFFFFFFFFFFFFFFFFFFFFFFFFFFF:FFFFFFFFFFFF:FFFFFFFFFFFFFFFFFFFFFFFFFFFFFFFFFFFFFF:FFFF:FFFFFFFFFFFFFFFFFFF:F:
@A00738:647:H5NVNDSX7:2:1149:25961:20964 kraken:taxid|9606
GGAAATAGTGATAATTGTACAACATCACAAATGTTATTTATATTACTAAATTTTAGTAATAATTGTTGAAATGGCAAGCTTTATGTTCTATTTTACCACAATAAAAATAATTAAAAATGAAAAAATATTTTTGGAATTGAAAATCAAACA
+
FFFFFFFFFFFFFF:FFFFFFFFFFFFFFFFFFFFFFFFFFFFFFFFFFF:FF:FFFFFFFFFFFFFFFFFFF:FFFFFF:FFFFF,FFFF:FFFFFFFFFFFFFF:FFFFFFFFFFFF:,FFF,FFFFFFFFFFFFFFFFFFFFFF:FF
@A00738:647:H5NVNDSX7:2:1149:22733:27430 kraken:taxid|9606
CATTGCTATATTATTCTCCTTAAATCTTGGCTTTTTAACAGAATAGCAGCTGCAAGGAAAGTTAATTTTGGCTCGTTTCAGAGCTCCTAGACAGCAATCCTTCTTACTCCTTTGCCTCTTATCTGCACCAATTTCCGGGTAAAATACAGG
+
FFFFFFFFFFFFFFFFFFFFFFFFFFFFFFFFFFFFFFFFFFFFFFFFFFFFFFFFFFFFFFFFFFFFFFFFFFFFFFFFFFFFFFFFFFFFFFFFFFFFFFFFFFFFFFFFFFFFFFFFFFFFFFFFFFFFFFFFFFFFFFFFFFFF:F
@A00738:647:H5NVNDSX7:2:1149:8332:28667 kraken:taxid|9606
CTTAGAAGTAACAAAAAAGAAGAAATATGTCCAAAGATTTAGAGAGTATATAATGTTCAATTCTGTTTCATGGACAAAATATATAATACCCGGCATATTATTATAGAAACCAGGGCAATCTGATAAGCTTTCTAGGGTAGTTATTCAGCC
+
FFFFFFFFFFFFFFFFFFFFFFFFFFFFFFFFFFFFFFFFFFFFFFFFFFFFFFFFFFFFFFFFFFFFFFFFFFFFFFFFFFFFFFFFFFFFFFFFFFFFFFFFFFFFFFFFFFFFFFFFFFFFFFFFFFFFFFFFFFFFFFFFFFFFFF
@A00738:647:H5NVNDSX7:2:1149:22815:29794 kraken:taxid|9606
AGTGTGTGCCGGGTGGACACGTGGGTTGCCACATTCCAGCACCTCCCATGGTAGAAGCCTGAACCCCCACATGTGTGTCCAGGCCTTAGAACCCCATGGAACCCCCACTCTGGTGACTGGGCACACTCAGGGCCTCTCAGAAAAGGCCTC
+
FFFFFFFFFFFFFFFFFFFFFFFFFFFFFFFFFFFFFF:FFFFFFFFFFFFFFFFFFFFFFFFFFFFFFFF:FFFFFFFFFFFFFFFFFFFFFFFFFFFFFFFFFFFFFFFFFFFFFFFFFFFFFFFFFFFFFFFFFFFFFFFFFFFFFF
@A00738:647:H5NVNDSX7:2:1149:23104:30358 kraken:taxid|9606
AGTGTGTGCCGGGTGGACACGTGGGTTGCCACATTCCAGCACCTCCCATGGTAGAAGCCTGAACCCCCACATGTGTGTCCAGGCCTTAGAACCCCATGGAACCCCCACTCTGGTGACTGGGCACACTCAGGGCCTCTCAGAAAAGGCCTC
+
FFFFFFFFFFFFFFFFFFFFFFFFFFFFFFFFFFFFFFFFFFFFFFFFFFFFFFFFFFFFFFFFFFFFFFFFFFFFFFFFFFFFFFFFFFFFFFFFFFFFFFFFFFFFFFFFFFFFFFFFFFFFFFFFFFFFFFFFFF:FFFFFFFFFFF
@A00738:647:H5NVNDSX7:2:1149:10267:30733 kraken:taxid|9606
CTTAGAAGTAACAAAAAAGAAGAAATATGTCCAAAGATTTAGAGAGTATATAATGTTCAATTCTGTTTCATGGACAAAATATATAATACCCGGCATATTATTATAGAAACCAGGGCAATCTGATAAGCTTTCTAGGGTAGTTATTCAGCC
+
FFFFFFFFFF:FFFFFFFFFFFFFFFFFFFFFFF:FFFFFFFFFFFF:FFFF:FFFFFFFFFFFFF:FFFFFFFFFFFFFFFFFFFFFFF:FFFFFFFFFFFFFFF:FFFFFFFFFFFFFFFFFFFFF:FFFFFFFFFFFFFFFFFFFFF
@A00738:647:H5NVNDSX7:2:1150:6931:7357 kraken:taxid|9606
TGAGATGCTGCCATAATAAAAGTTCAAATATGTGCCAATGGTTTTGGAACCAGTTAGTGAGCAGACGCTGGAGGGGCCTTAAGAAGACTGCTAGTGAAAGCTTGAAAGGCCTCAACTTCAGGGATGTTATTTTTAAGGGCCTAAAGGGAA
+
FFFFFFFFFFFFFFFFFFFFFF,FFFFFFFFF:FFFFFFFFFFFFFFF:FFFFFFFFFFFFFFF:,FFFFFFFFFFFFF:FFFFFFFFFFFFFF:FFFFFFFF:FFFFFFFFFFFFFFFFFFFFFFFF,FFFFFFFF:FFFFF:,F,FFF
@A00738:647:H5NVNDSX7:2:1150:14479:11005 kraken:taxid|9606
ATAAAATCTGACATAAGTGTCCCTGGAATTCTCCCACAATATTTGTCATACTCCAGATGATAGTAGGCTAGTCTTGCAAACAGCAAGACTGGGTCTTTATCTTCTCGCTGGGACTACTCTGAATCTCATGCAACATCATGAGACCATGAA
+
FFFFFFFFFFFFFFFFFFFFFFFFFFFFFFFFFFFFFFFFFFFFFFFFFFFFFFFFFFFFFFFFFFFFFFFFFFFFFFF:FFFFFFFFFFFFFFFFFFFFFFFFFFFFFFFFFFFFFFFFFFFFFFFFFFFF:FFFF:FFFFFFFFFFFF
@A00738:647:H5NVNDSX7:2:1150:7473:11490 kraken:taxid|9606
ACTCTTTCTCAACTTTTCAATTTAATAACTTATTATCAAGAGTCTATAATTAAAAGTACTGAGATGCCAGGAAGTTAATGAAGTATACAATGTAAGCACACTGAAGAATGAAAAGTTTATGGCTTTTATGCACAAAGCACTTGAGGCTCA
+
FF:FFFFF,FFFFF:FFFFFFFFF:FF,FFFF:FFFFFFFF,FF,FFFFF::,FFFFFFFFFFFFFFFFFF:,F,FFF,F,FFFFFF:FF,F:FFFFF,FFFFFF:F:FFFFFF,F:FFF:FFF:FFFF:FFFFFFFFFF:FFFFFF,,F
@A00738:647:H5NVNDSX7:2:1150:23131:11772 kraken:taxid|9606
GTAGATTAATAAACACCAATATATCTATTTTAAGTTTAATCAATTCACATTAACTTTACCTTCTCCTGTCTCATTAAATATAAATTAAATGCATGGTTAGGAAGCTTAACTGAAAACATTTTCCAGAATTTACGCACAGCATGAATACAA
+
FFFFFFFFFFFFFFFFFFFFFFFFFFFFFFFFFFFFFFFFFFFFF:FFF:FFFFF,FFF,FF:FFFF:FFFFFFFFFFFFFF:FFFFFFFFFFF:F,,FF,FF:FFFFFFFFFFFF:FF:FF:,FFFFFF,FF,FF,FFFF:FFFFFFFF
@A00738:647:H5NVNDSX7:2:1150:23863:16830 kraken:taxid|9606
GTAGATTAATAAACACCAATATATCTATTTTAAGTTTAATCAATTCACATTAACTTTACCTTCTCCTGTCTCATTAAATATAAATTAAATGCATGGTTAGGAAGCTTAACTGAAAACATTTTCCAGAATTTACGCAAAGCATGAATACAA
+
FFFFFFFFFFFF:FFFFFFFFFFFFFFFFFFFFFFFFFFFFFFFFFFFFFFFFFFFFFFFFF,FFFFFFFFFFF:FFFFFFFFF:FFFFF::FF,F::FF:F,FFFFF::FFFFF:F:FFFF,,FFFFFFFF:F:FFF:F:FFFFFF:FF
@A00738:647:H5NVNDSX7:2:1150:8314:25128 kraken:taxid|9606
CAAATATTAAACAAGTAATTTGGGGCTTTTCAAAAAGAAATACAAATTGTTAATTTCTGCTTTAAGTTATAATTAGTATATATTCTCTATAGAATTATATTTAATAAAATATATGAAAATTAATATTTTTATTCATTGATTTATTTTTTC
+
FFFFFFFFFFFFFFFFFFFFFFFFFFFFFFFFF:FFFFFFFFFFFFFFFFFFFFFFFFFF:FFFFFFFFFFFFFFFFFFFFFFFFFFFFFFFFFFFFFFFFFFFFFFFFFF:FFF::FFFFFFFFFFFFFFFFFFFFFFFFFFFFFFFFF
@A00738:647:H5NVNDSX7:2:1150:1244:25347 kraken:taxid|9606
AAACTATGGCCTGTGGCTCAAATCTGGCTTTCTTCCTGTTTCTAAAAATGAAGTTTTATTGGAACAAAACTGCACCCATTGCTCCCTCATTTAGTTATGGTCTATGACTGCCCTCGTACTATAATTGCAGAGTTCAGTAGTCGCAACACA
+
FFFFFFFFFFFFFFF:FFFFFFFFFFFFFFFFFFFFFFFFFFFFFFFFFFFFFFFFFF:FFFFFFFFFFFFFFFFFFFFFFF:FFFFFF:FFFFFFFFFFFFF:FFFFFFFFFFFFFFFFFFFFFFFFFFFFFFFFFFF,FFFFF:F:FF
@A00738:647:H5NVNDSX7:2:1150:19289:25473 kraken:taxid|9606
GAGCTTACTATGTACCAGGCAATATTTTAAATACTGTGGATACAACTATCAATGAAAGAGGCACAGTCTGTGACCTCATCGAACATTTATTTTAGTAACGGGAGCAGGGGCCAGTGAGTAAAATGAGGAGAGGAAAGGAATACATAGATA
+
FFFFFFFFFFFFFFFFFFFFFFFFFFFFFF:FFFFFFFFFFFFFFFFFFFF:FFFFFFFFFFFFFFFFFFFFFFFFFFFFFFFFFFFFFFFFFFFFFFFFFFFFFFFFFFFFFFFFFFFFFF:FFF:FFFFFFFFFFFFFFF:FFFFFFF
@A00738:647:H5NVNDSX7:2:1150:24415:26459 kraken:taxid|9606
AAAACAAATCCAGGCTCAACTGAAGTATGCAGCACATTGTTTAGTCACTAACAAGTGTTTAGAAAAATGTCAACATCCAGCATCCCACACTCAAAACTGCTAAATGTAGCAACCATTTAATTAGCAAATAGATTAAAATGCAAATGAATC
+
FFFFFFFFFFFFFFFFFFFFFFFFFFFFFFFFFFFFFFFFFFFFFFFFFFFFFFFFFFFFFFFFFF:FFFFFFFFFFFFFFFFFFFFFFFFFFFFFFFFFFFFFFFFFFFFFFFFFFFFFFFF:FFF,FFFFF:FFFFFFFFFFF,FFFF
@A00738:647:H5NVNDSX7:2:1150:13865:26819 kraken:taxid|9606
AGTTGAAGAACAGAGGGTGACCAGAGAGCGGTTATTTTAGGAGATTGGCAGAGAAGTCTTTCTGATAGACGGACATTCGAACAGAGGCCTAAGCGAAGTGAGGGAGTGAGGGAGGGCGCTGCAGACATTAGAGCTGCTTCTCCCTGGGGA
+
FFFFFFFFFFFFFFFFFFFFFFFFFFFFFFFFFFFFFFFFF,FFFFFFFFFFFFFFFFFFFFFFFFFFFFFFFFFFFFFFFF:F:FFFFFFFFFFFFFFFFFFFFFFFFFFFFF:FFFFFFFFFFF:FFFFFFFFFFFFFFFFFFFFFFF
@A00738:647:H5NVNDSX7:2:1150:20645:27320 kraken:taxid|9606
AGTAGTTTATATTTAAGTATATATCTCTGCTATAAATTTAATGTATGCAATTTCATCTTACAAAAGGGATGGTAATACCACTGAGAATATCACTGGGAATACCATGGTAAGAGAGCTCAGTTTTGGACATGCATTGCCAGTATTTTCTCT
+
FFFFFFFFFFFFFFFFFFFFFFFFFFFFFFFFFFFFFFFFFFFFFFFFFFFFFFFFF:FFFFFFFFF:FFFFFFFFFFFFFFFFFFFFF:FFFFFFFF,FFFFFFFFFFFFFFFFFFFFFFFFFFFFFFFFFFFFFFFFFFFFFFFFFFF
@A00738:647:H5NVNDSX7:2:1150:21992:27618 kraken:taxid|9606
TTCCATGGGAGGATTTGTATGTAAAAGCTAGCTTCCCATTACAAAAGCTGTAGTCCCTAGTAGCATTTCCATTTTGTGGGGCCATTGTCTCAAAGCCACTGGTGTCTTTTTCATTCCCTTCTCATATTCCACCAGAACGTTGACCATTGT
+
FFFFFFFFFFFFFFFFFFFFFFF:FFFFFFFFFFFFFFFFFFFFFFFFFFFFFFFFFFFFFFFFFFFFF::FFFFFFFFFFFFFF:FFFFFFFFFFFFFFFFFFFFFFFFFFFFFFFFFFFFFFFFFFFFFFFFFFFFFFFFFFFFFFFF
@A00738:647:H5NVNDSX7:2:1150:31919:28275 kraken:taxid|9606
GAGGAAGCGAAGGTGGGTCTCACTGGGGCTGTAATCAGAGAGACGTTGGGGCTGGGAGCCCTGGAGAGGCATTGGGCAGAGAGGGCAAAATTTACATGTTGTCAAGCTTGACCTGGGCCCACTGCAGTGTTCAGGTGGTTGACCAGCGTT
+
FFFFFFFFFFFFFFFFFFFFFFFFFFFFFFFFFFFFFFFFFFFFFFFFFFFF:FFFFFFFFFFFFFFFFFFFFF:FF:FFFFFFFFFFFFF:F:FFFFFFFFFFFFFFF,FFFFFFFFFF:FFFFFFFFFFFFFFFFFFFFFFF:FFFFF
@A00738:647:H5NVNDSX7:2:1150:7889:30749 kraken:taxid|9606
TGTCTTTAAAGAAAGAAAAAAAAAGAGAGACCTCCTCATTTTAATACCTGTTCACTGATTAAATGACTCAACGCTTCTATGGTAAATACCTACTTTGAATTTTCTGAAATTTAGCTCTTTGATCGGGGTTTACTTAAATTGGGCTGAAAA
+
FFFFFFFFFFFFFFFFFFFFFFFFFFFFFFFFFFFFFFFFFFFFFF:FFFFFFFFFFFFFFFFFFFFFFFFFFF:FFFFFFFFFFFFFFFFFFFFFFFFFFFFF:FF:FFFFFFFFFFFFFFFFFFFFFFFFFFFFFFFFFFFFFFFFFF
@A00738:647:H5NVNDSX7:2:1150:23863:31203 kraken:taxid|9606
CTGATGATGACGCTGTTGGTGAAGGAGAATATTGAGCAGCTTTGTAGCCATGTAGGAGCACAGATTTCAAGGAAGCAATGGAAAAATGCAGCTCTATGGAGAGTATGTCATCAATTTTTTCTTTTGAAACCAACTTTATGTTCTATGTAA
+
FFFFFFFFF:FFFFFFFFFFFFFFFFFFFFFFFFFFFFFFFFFFFFFFFFFFFFFFFFFFFFFFFFFFFFFFF:FFFFFFFFFFFFFFFFFFFFFFFFFFFFFFFFFFFFFFFFFFFF:FFFFFFFFFFFFFFFFFFFFFFFFFFFFFFF
@A00738:647:H5NVNDSX7:2:1150:15501:31688 kraken:taxid|9606
CCATTGATTGCTTTGACTAGTAACAAAATAAATGAAGATGGAACACCTATGTAGATTATTTGCTTAGCTTCAGCCAAAATTAGATGCCACTACCCTCCCACTGTCATACTGTGTTTAGATTTTGTTAATTTCAATGGCATGAAAATTTTA
+
FFFFFFFFFFFFFFFFFFFFFFFFFFFFFFFFFFFFFFFF:FFFFF:FFFFFFFFFFFFFFFFFFFFFFFFFFFFFFF:FFFFFFFFFFFFFFFFFFFFFFFFFFFFFFFFFFFFFFFFFFFFFFFFFFFFFFFF:FFFFFFFFFFFF:F
@A00738:647:H5NVNDSX7:2:1150:4734:35117 kraken:taxid|9606
ATAATTAAATTTTTGCAAGAACCTTTCAATATTTATTTCACTGGTTCACAATTAATGTTCTTTACTTATAACAAACACATTAGATGACATATTGATGACTTGGTTTTGATGTGCTCACTTTTTATATGGGCAAAAATAGGAAGGACAGTT
+
FFFFFFFFFFFFFFFFFFFFFFFFFFFFFFFFFFFFFFF:FFFFFFFFFFFFFFFFFFF:FFFFFFFFFFFFFFFFFFF:FFFFFFFF:FFFFFFFFF::FFF:FFFFFFFFFFFFFFFFFFFFFFFFFFFFF:FFFFFFFFFFFFFFFF
@A00738:647:H5NVNDSX7:2:1150:11831:36417 kraken:taxid|9606
AATGAAAAATGTCAGGTTTGAAACTGAGGGGTATGGTTCTATGCTGTTATTTGTTTAACCACTCCACTATCCTTTCTCTCTAAATGAACTGTGGCAAAGGTTTTCTTCTTTTCTAATCCTAGTATCTCTTATTTCTTTATCTTTTCCTTC
+
FFFFFFFFFFFFFFFFFFFFFFFFFFFFFFFFFFFFFFFFF,FFFFFFFFFFFFFFFFFFFFFFFFFFFFFFFFFFFFFFFFFFFFF,FFFFFFFFFFFFFFFFFFFFFFFFFFFFFFFFFFFFFFFFFFFFFFFFFFFFFFFFFFFFFF
@A00738:647:H5NVNDSX7:2:1151:11568:7185 kraken:taxid|9606
AATGAAAAATGTCAGGTTTGAAACTGAGGGGTATGGTTCTATGCTGTTATTTGTTTAACCACTCCACTATCCTTTCTCTCTAAATGAACTGTGGCAAAGGTTTTCTTCTTTTCTAATCCTAGTATCTCTTATTTCTTTATCTTTTCCTTC
+
FFFFFFFF:FFFFFFFFFFFFFFFFFFFFFFFFFFF,FFFFFFFFFFFFFFFFFFFFFFFFFFFFFFFFFFFFFFFFFFFFFFFFFFFFFFFFFFFF:FFFFFFFFFFFFFFFFFFFFFFFFFFFFFFFFFFFFFFFFFFFFFFFFFFFF
@A00738:647:H5NVNDSX7:2:1151:23945:11584 kraken:taxid|9606
CATCACAACTCTATCTACAGCCTTTAACACCAGTGCCTTCAATTACTGTCATTGACACAATATCCCGACTAGTCTTCATCCAGAACCCAGGTTCATACTGCCTTATTGGACAGTGACACCTTAATATCTAAATGACATATCTAAATGGAA
+
FFFFFFFFFFFFFFFFFFFFFFFFFFFFFFFFFFFFFFFFFFFFFFFFFFFFFFFFFFFFFFFFFFFFFFFFFFFFFFFFFFFFFFFFFFFFFFFFFFFFFFFFFFFFFFF:FFFFFFFF,FFFFFFFFFFFFFFFFFFFFFFFFFFFF:
@A00738:647:H5NVNDSX7:2:1151:2392:16250 kraken:taxid|9606
GTGTAACTAGTGAAAAGTGGACAGATATTTTTGTATGGGTGAAGGAGGAAAATGGAGGAATGTCAGAAGCGAATATCCGCATAGAATGTGTAAGTCCCAGCAGTGCTGATATGATTTCTATAGGCGATTGCCCTCAGATGTTTGCAGAGT
+
FFFFFFFFFFFFFFFFFFFFFFFFFFFFF:FFFFFFFFFFFFFFFFFFFFFFFFFFFFFFFFFFFFFFFFFFFFFFFFFFFFFFFFFFFFFFFFFFFFFFFFFFFFFFFFF:FFFFFFFFFFFFFFFFFFFFFFFFFFFFFFFFFFFFFF
@A00738:647:H5NVNDSX7:2:1151:31015:17190 kraken:taxid|9606
GTATATCTCTTGAATTTCTTCTCTGTGCTACTCCTATCCTCCTTCAACTCATCATCAGTTATTTTAAATGCATCCTCTTGTCCCCATTACTATCCTCCTGCCTCTATTGAAGTCACAGTGCCTCCTTATGCTGCCAACCATCTTCCCACT
+
F:FFFFFFFF:FFFFFFFFF:FFFFFFFFFFFFFFFFFFFFFFFFFFFFFFFFFFFFFFFFFFFFFFFFFFFFFFFFFFFFFFFFFFFFFFFFFFFFFFFFFFFFFFFF:FF:FFFFFFFFFFFFFFFFFFFFFFFFFFFFFFFF:FFFF
@A00738:647:H5NVNDSX7:2:1151:16694:21010 kraken:taxid|9606
AGATCAACATGTAAAACCAATGAAATCTAATTCATCAAAAGTAGGATCCTGGAAACAGTATTGTTCCTAAAACTCTCCAGGTTTGACTCCAATCAACAGCCAAGTTAAAAACTAGTAGCTCAAAGCAGTGGTTCTCAATATTTGGTATGT
+
FFFFF:FFFFFFFFFFFFFFFFFFFFFFFFFFFFFFFFFFFFFFFFFFFFFFFFFFFFFFFFFFFFFFFFFFFFFFFFFFFFFFFFFFFF:F:FFFFFFFFF:FFF:FFFFFFFFFFFFFFFFFFFFFFFFFFFFF:FFFFFFFFF:FFF
@A00738:647:H5NVNDSX7:2:1151:10086:22529 kraken:taxid|9606
CATTGTATTTTGTACCTACTCACCAGGAAGTAGGTGGCCCAATACTTAGTGCATATTTTCGACTTTGGAGGCAACAGAGACCCTATTTGTGTACTGAACAGACCCACTTGCCAGGTTACATATAAGTTGCCAAGATGAAGTGGAGCCCAG
+
FFFFFFFFFFFFFFFFFFFFFFFFFFFF:FF:FF:FFF:FFFFFFF::FFFFF,FFFFFFFFFFF:FFFFFFF:FFFFFFFFFFFFFFFFF:FFFFF:FFFF:FFFFFFF:FFFFFFFFF:FFFF:FFFF,FFF:FFFFFFFFFFFFFFF
@A00738:647:H5NVNDSX7:2:1151:15058:27038 kraken:taxid|9606
CAGCCCGGTGATAACATGGCATTCGACCCCCTTCCTGAGAATGGCTGCCAGCTTCCCGGGCCCATGGCTGTGTTGACTCTGGAAAGAGGGAGGATGCTCTCAGCTCACAAGGTCTGAGCCTCAAGACCCGAGCAGAGCGGCCGGCCGATA
+
FF,FFFF,FF:FFFF:::,:FFFF:F:FF:FFF:::FF:F:FFFF:FFFFFF:FFF:F:FFFFFFF,FF,FFF,FFFFFFFF:FFFFFFFFF,:FFFF,F:FFFFFFFFF:F,:F,FF,FFFFF,FFFFFFFFF,FFFFFF,::,FFFFF
@A00738:647:H5NVNDSX7:2:1151:21287:33974 kraken:taxid|9606
AACAGTGCTATGTCTAAGGAGATATGTTAGGGGTGAATTTTGATGGGAAAATATATATCAGCCTTGTCAATTTTATCCAGTGTAGGTTAATCCATTCTGTAGCTGGAGTAGGAGGAGTAAGGAAAGAGCTCTACAGAGACATGCATTAGA
+
FFFF:FFFFFF:FF,F::FF,FFFFFFFFFFFF,FF,F:FF:FFFFFFFFF,FFFFFFFFFFF:FFFF:FFFFF:FFFFF,FFFF::F:FFFFFF,FF,FFFFFF:FFFFFF,FFFFFFFF,FF:FF:FFFFFFFFFFFF:FFFF,F::F
@A00738:647:H5NVNDSX7:2:1151:10954:35869 kraken:taxid|9606
CCTGCCTTTTCTTATCTTACTTTTGTGTTTCATTTTTTTTGTATGACACAAGTATTTCCTTAATAGGGTTGATTTTATTGCTTACAATCAAATAGCCTTACATGGTACATTCAACAATTGAAGAGATACAAGATGTATTCTAAAATAAAA
+
FFFFFFFFFFFFFFFFFFFFFFFFFFFFFFFFFFFFFFFFFFFFFFFFFFFFFFFFFFFFFFFFFFFFFFFFFFFFFFFFFFFFFFFFFFFFFFFFFFFFFFFFFFFFFFFFFFFFFFFF:FFFFFFFFFFFFFFF,FFFFFFFFFFFFF
@A00738:647:H5NVNDSX7:2:1152:4227:2550 kraken:taxid|9606
AGGCGTTGACATTTCAAACACAACTGGCTACTCTAGCCTCATGGCAATGGCTTTAGTAACTTCACAGCTGATCCCTGAGATTGAACATCAGGACTATTAAATGCTAATTGAGTTGAAAAGCCTTCCCCAAATGCTCTAAAACTTTTAGGC
+
FFFFFFFFFFFFFFFFFFFFFFFFFFFFFFFFFFFFFFFFFFFFFFFFFFFFFFFFFFFFFFFFFFFFFFFFFFFFFFFFFFFFFFFFFFFFFFFFFFFF:FFFFFFFFFFFFFFFFFFFFFFFFFFFFFFFFFFFFFFF:FFFFFFFFF
@A00738:647:H5NVNDSX7:2:1152:23213:5525 kraken:taxid|9606
AACATTAGGCAGTTTTTATACAGAGCAATACTAAACAGAGGATGAGATAGGTTTTAAATAGAGTAATTTAAAATCAGTGAAAGACACCTCTATATGAGGGACAGTATTTAGGAAGGAGTAAGTTTTTTGAGCATGTGAAGAATTTAGCAG
+
FFFFFFFFFFFFFFFFFFFFFFFFFFFFFFFFFFFFFFFFF:FFFFFFFFFFFFFFFFFFFFFFFFFFFFFFFFFFFFFF:FFFFFFFF:FFFFFFFFFFF:FF:FFFFFFFFFFFFFFFFFFFFFFFFFFFFFFFF::FFFFFFFF:FF
@A00738:647:H5NVNDSX7:2:1152:14733:7404 kraken:taxid|9606
CACTGGGTCCCTAGTATAAAATTAGAATCCTAATAATTTCCAGCAGATTATACTTATTTATGATCACTAAATGCCATATCCAAAACAGAACCTCTCATTTAAATTTCAAGCTTTAGAAATAAATGGAAGAAATGTGTGGGCTGTTCATCC
+
FFFFFFFFFFFFFFFFFFFFF:FFFFFFFFFFFFFFFFFFFFFFFFFFFFFFFFFFFFFFFFFFFFFFFFFF:FFFFFFFFFFFFFFFFF:FFFFFF:FFFFFFFFFFFFFFFFFFFFFFFFFFFFFFFFFFFFFFFFFFFFFFFFFFFF
@A00738:647:H5NVNDSX7:2:1152:23647:9940 kraken:taxid|9606
AGTGAAATGGAACCATCTATAGTACTGCTACTAAAGACAGTTGCTGCTAAAATTTTGTTGCATACATTTCCAAATATTTTTTATTCATAATCATACACATAAATATAGAAATGTAAAGCAAACATGACATATGTATGTGTGTGTATAAAA
+
FFFFFFFFFFFFFFFFFFFFFFFFFFFFFFFFFFFFFFFFFFFFFFFFFFFFFFFFFFFFFFFFFFFFFFFFFFFFFFFFFFFFFFFFFFFFFFFFFFFFFFFFFFFFFFFFFFFF:FFFFFFFFFFFFFFFFFFFFFFFFFFFFFF:FF
@A00738:647:H5NVNDSX7:2:1152:24704:10175 kraken:taxid|9606
AGTGAAATGGAACCATCTATAGTACTGCTACTAAAGACAGTTGCTGCTAAAATTTTGTTGCATACATTTCCAAATATTTTTTATTCATAATCATACACATAAATATAGAAATGTAAAGCAAACATGACATATGTATGTGTGTGTATAAAA
+
FFF:FFFFF,FFFFFFFFFFF:FFFFFFFFFFFFFFFFFFFFFFFFFFFFFFF:FFFFFFFFFFFFFFF::FFFFF,FFFF,FFFFFFFFFFFFF:FFF:FFFFFFF,FFFF:FFF:F,FF:,FFFFFFFFF:FFFFF,:FFFFFFFFFF
@A00738:647:H5NVNDSX7:2:1152:26937:15327 kraken:taxid|9606
ATTAATTTATATGGTCAACTAACTTAAGGGAAGAAAAATTAAAATAGCAGTAGAATATAAAACCAAGTGCCAATAAAGGCTTTTAAAAGAATGGATACTATCATATATTTTCTTCTTTCTTTTCTAAAAATAAACGAGAAATAAAAGCTT
+
FFFFFFFFF:FFFFFFFFFFFFFFFFFFFFFFFFFFFFFFFFFFFFFFFFFFFFFFFFFFFFFFFFFFFFFFFFFFFFFFFFFFFFFFFFFFFFFFFFFFFFFFFFFFFFF:FF,FFF:FFFFFFFFFFFFFFF,FFFFF:FFFFFFFFF
@A00738:647:H5NVNDSX7:2:1152:19795:16266 kraken:taxid|9606
AGAAGCCTAATGGAGAAAATGAAAACAGAATGTTCACCCATAAACAGTATCTTTGTATTGGAATCTTTTCTAAAACTTCTTTTGATCTTTTTAGGAGATAGTGTGGGAATCAGCAATCTAGTATTACGTACGTGGAATCTATCACCTTGT
+
FFFFFFF:FFFFFFFFFFFFFFFFFFFFFFFFFFFFFFFFFFF:FFFFFFFFFFFFFFFFFFFFFFFFFFFFFFFFF:FF:FFFFF:FFFFF:F:FFFFFFFFFFFFFFFFFFFF,FFFFFFFFFFFFFFFFFFFFFFFFF:FFF:FFFF
@A00738:647:H5NVNDSX7:2:1152:19515:16564 kraken:taxid|9606
CTTTCACTTATTTAACTCCTTTCCACCTTGCCTACTTATGAGCAATACAAATCAAATATTATGCTTCTGTTCAAAATAACACTGTGAGCCAAGAAAGGAAGGGAAATTTTCAAGTGCCGAAGATGAACGCATAGCTCCATAGTGAGTAGG
+
FFFFFFFFFFFFFFFFFFFFFFFFFFFFFFFFFFFFFFFFFFFFFFFFFFFFFFFFFFFFFFFFFFFFF:FFFFFFFFFFFFFFFFFFFF:FFFFFFFFFFFFFFFFFFFFFFFFFFFFFFFFFFFFFFFFFFFFFFFFFFFFF:FFFFF
@A00738:647:H5NVNDSX7:2:1152:32127:17080 kraken:taxid|9606
CAGCATACACATGACTTCCATCTGCATCCCAACAAATAACTATAGGATGCAAATGTAACTCATGTATATCCCACAGGTAGAACTGGAGTGTACTAATAATCATCAAATTCATTATTTTACTTTCTTTTGTAAAACATATTTTAAATTGTT
+
F:FFFFFFFFFFFFFFFFFFFFFFFFFFFFFFFF:FFFFF,FFFFF:FFFFFFFFFF:FFFFFFFFFFFFFFFFFFFFFFFFFFFFFFFFFFFFFFFFFFFFFFFFFFFFFF:FFFFFFFFFFFFFFFFFFFFFFFF:F:FFFFFFFFFF
@A00738:647:H5NVNDSX7:2:1152:6289:17487 kraken:taxid|9606
AAAAGGCAGATTGTTACAGAAAATCTACCAGTGGATGAGAGAACTACTTCAGGAATGCAGTTCTAGACTCCAGGAGTCTTTAGGATGGTAGACATTCCTGGGATCAGCTATTATTTTTATCCCACTTTAGAAGGAAGAATCCAGGGCACA
+
FFFFFFFFFFFFFFFFFFFFFFFFFFFFFFF:FFF:FFFFFF:FFFFFFFFF:FFFFFFFFFFFFFF,FFFFFFFFFFFFFFFFFFF,FFFFFFFFFF,F:FFFFFFFFFFFFFFFFFFFFFFFFFF:FFFFF:F:FFFF:FFFFFFFFF
@A00738:647:H5NVNDSX7:2:1152:20582:20259 kraken:taxid|9606
TTATGCATGATGCCTGGTAGCATCACTTAAGACCATAATTAAGGTGGTGTTCTTAATCTTACTTAAAAACCTTCACCATGTCCCACACTAATTTTTTTAAAAATGATGATATCTATAGAAGAGTAATTTTTATTAGATGTGGGTTTTTTT
+
FFFFFFFFFFFFFFFFFFFFFFFFFFFFFFFFFFFFFFFFFFFFFFFFFFFFFFFFFFFFFFFFFFFFFFFFFFFFFFFFFFFFFFFFFFFFFFFFFF:FFFFFF:FFFFFFFFFFFFFFFFFFFFF:,FFFFFF:FFFFFFFFFFFFFF
@A00738:647:H5NVNDSX7:2:1152:8793:22013 kraken:taxid|9606
AGCCAAATTTAATCATTCCACAATACACATGTGTATCAAAGCATCTGATTGTGCCCTATACATAGATAGAATATTTGTCAATTAAAAACAAAATAGAACGTGAAAAAAATAATAAAAAATATCCTTTGACCAAAGTGTTCCATGTCAACA
+
FFFFFFFFFFFFFFFFFF:FFFFFFFFFFFFFFFFFFFFFFF:FFFFFFFF:FFF:FFFFFFFFFF,FFF:FFFFFFFFFFFFFFFFFFFFFFFFFFFFF::FFFFFFFFFFFFFFFFFFFFF:F,FFF,,FFFFFFFFF,FFF:F:FFF
@A00738:647:H5NVNDSX7:2:1152:8648:22608 kraken:taxid|9606
GAGGAGGGCTGATAATTTGTTCTCATCTCCAGTTATTGACAGTGGGTTCTCAACTCCTTAGTGGAAATGTTGGCAGTTTTTTTATGTCATTATTTTATTTTTTAACTGTTCTATTAAGATATAATATGCATGCCCTACAAGTTGCTCAGC
+
FFFFFFFFFFFFFF:FFFFFFFFFFFFFFFFF,FFFFFFFFFFFFF:FFFFFFFFFFFFFF:FFFFFFFFFFFFFFF:FFFFFFFFFFFFFFFF::FFFFFF:FFF::FFFFFFFFFFFFFFFFFFFFFFFFFF,FF:FF,FFFFFFFFF
@A00738:647:H5NVNDSX7:2:1152:28357:24706 kraken:taxid|1125
TAAAATTAAACTGATGTAATTAAATTTACAAAAAACATCCAATAATAATCAATTTTAAGGCAAGTCATGCCCTCTATTAATAGATAATTTAATTGAAAGATAGAATTACAATACAATCAACTTTACTAGGAAAAAATCACAAACAAAAAA
+
F,F,:,FF::,F,,:FF:,FF:,:,:F,F:,,,,,F,F:FFFFF,FF:,F,,,,,,,,F::F,F,,,F,:FFF,,,,F,F::F::F,F,,,:FF:,,:F,F,F,,,:F,,:,FF,,,F,,,,FFF,F,FFF:,,,,,F:,F,F,:,FF::
@A00738:647:H5NVNDSX7:2:1152:11749:24878 kraken:taxid|9606
GGGGAAGGCAGCAGGTAACAGTTAACAGCAGGGAACCTGGCCTGCCTGCCCTGAAGGCCTCTTGAAAGACTTCTCAGGACCAGGAAGCCTGTCCAGTCCCCTCCACCCCCGAGACTCAGCCACTTAATTCAATGACGCAGATGCGGAGGA
+
FFFFF,FFFFFFFFFFFFFFFFFFF:FFFF:FFFFFFFFFFFFFFFFFFFFFFF:FFFFFFF:FFFFFFFFFFFFFFFFFFFFFF,FFFFFFFFFFFFFFFFFFFFF:FFFFFFFFFF:FFFFFFFFFFFFFFF:F:FFFFFFFFFFFFF
@A00738:647:H5NVNDSX7:2:1152:4435:29528 kraken:taxid|9606
CCAACTGTCTGTTAGATTAGCACCTCATAGTCAACACAGCCAAAAGAGAACTCTAGTGTTCTCCCCAAACTGCTTCTCTGCTGGAACTTCTTAATTTCAGTAATTTCACCGTAATCCGATGCAAGTCAAAAATCTAAAGTGTCACCATTG
+
FFFFFFFFFFFF:FFFFFFFFFFFFFFFFFFFFFFFFFFFFFFFFFFFFFFFFFFFFFF,FFFFFFFFFFFFFFFFFFFFFFFFFFFFFFFFFFF:FFFFFFFFFFFFFFFFFFFFFFFFFFF:FFFFFFFFFFF:F:F:FFF,FFFF,F
@A00738:647:H5NVNDSX7:2:1152:25726:34053 kraken:taxid|9606
GGGGAGAGAGGAAAAGAGAGACAGAGAAAGTGGGGGGTAACCTTGGATGGAAAAAGAATCATCATCACCAGTGGCACACAACCTCTAACATATGTGAGAGTGAAGTCTAAATGTGTGGTATGCACATAGTTACAGAAATCTCAAGCTGAG
+
FFFFFFFFFFFFFFFFFFFFFFFFFFF:FFFFFFFFFFFFFF:FFFFFFFFFFFFF:FFFFFFFFFFFFFFFFFFFFFFFFFFFFFFFFF,F:FFFFFFFFFFFFFFFFFFFF:FFFFFFFFFFFFFFFFFFF:FF:FFFFFFFFFFFFF
@A00738:647:H5NVNDSX7:2:1152:29912:35196 kraken:taxid|9606
AACGGACAAAAATTATTAACTCTAATAAATAGCACTCATTTCTCAGAAAATAAGTTCTTCAGAGAACTAATGAAAATCCCATCTAATAAACACTAATTGAGCATCAGTAGGTGTAGTAACAATATACTGCAACTGCTAAAATAACCACAT
+
FFFF:FFFFFFFFFFFFFFFFFFFFFFFFFFFFFFFFFFFFFFFFFFFFFFFFFFFFFFFFFFFFFFFFFFFFFFFFFFFFFFFFFFFFFFFFFFF:FFFFFFFF:FFFFFFFFFFFFFFFFFFFFFFFFFFFF:FFFFFFFFFFFFFFF
@A00738:647:H5NVNDSX7:2:1152:14353:36276 kraken:taxid|9606
CACCTCAGGTTGGCACACTTCCCTTTCACTCATACCAATATGCCATGGCCTTGTCACATCCTGTTTCTGCTGCCTAGGTTGCTTTCTGTCTGTGGAGTGCCTGGAGAAGGCAGAGGCTTTGGGAGTGGACAAGTCTAGGTTTGAATTCTG
+
FFFFFFFFFFFFFFFFFFFFFFFFF:FFFFFFFFFFFFFFFFFFFFFFFFFFFFFFFFFFFFFFFFFFFFFFFFFFFFFFFFFFFFFFFFFFFFFFFFFFFFFFFFFFFFFFFFF:FFFFFFFFFFFFFFFFFFFFFFF:FFFFFFFFFF
@A00738:647:H5NVNDSX7:2:1153:9173:2691 kraken:taxid|9606
GACCTTTCTTAACTTAGTCCCTGAAAATTCTAACCCCATTCTTTCATGATTCCTTTCATAAGCAATTAACTTTCCTAAACAATCACCAAAGTAGAGAGTATTGAGCTTACAGTAAACCCCTCTTTTCTTAAAGTTTTGTTAATTTCTGAA
+
FFFFFFFFFFFFFFFFFFFFFFFFFFFFFF,FFFFFFFFFFFFFFFF:FFFFFFFFFFFFFFFFFFFFF,F:FF:FFFF:FF:FFF:FFFFFFFFFF:FFFFFFFFFFFFFFFFF:FF:FFFFFFFFFFFFFFFFFF,FFFFF,FFFF,F
@A00738:647:H5NVNDSX7:2:1153:30617:4852 kraken:taxid|9606
ATGGAGATGGACAGTGGTGGTGGCCGCACAACAATGTGAATGGACTTCATGCCGCTCAACTGTACGTTTAAACATGGTTAACACGGTAAATTTATGTTATGTATATCTCACCACAATAATGAAAAAAAAGATTCTAGCTCTGCACTGGAT
+
FFFFFFFFFFFFFFFFFFFF:FFFFFFFFFFFFFFFF,FF:FFFFFFFFFFFFFFFFFFFFFFFFFFFFFFFFFFFFFFFFFFFFFF:FFFFFFFFFFFFFFFFFFFFFFFFFFFFFFFFFFFFFFFFFFFFFFFFFFFFFFFFFFFFFF
@A00738:647:H5NVNDSX7:2:1153:30490:5040 kraken:taxid|9606
AACGGACAAAAATTATTAACTCTAATAAATAGCACTCATTTCTCAGAAAATAAGTTCTTCAGAGAACTAATGAAAATCCCATCTAATAAACACTAATTGAGCATCAGTAGGTGTAGTAACAATATACTGCAACTGCTAAAATAACCACAT
+
FFFFFFFFFFFFFFFFFFFFFFFFFFFFFFFFFFFFFFFFFFFFFFFFFFFFF:FFFFFFFFFFFFFFFFFFFFFFFFFFFFFFFFFFFFFFFFFFFFFFFFFFFFFFFFFFFFFFFFFFFFFFFFFFFFFFFFF,FFFFFFFFFFFFF:
@A00738:647:H5NVNDSX7:2:1153:19262:8891 kraken:taxid|9606
ATATAATATTTTTAATTACTTACTTCTGAGAATCCTCAGTCCTCAAAGAAACTTAGCCAAATATATGTATGTTTTGTTTGTTTGAATTTTGTTTTTTATTATAGCCCCCATAGTTGGTATGAAGTGATATGTTCTTTTAATTTGCATTTC
+
FFFFFFFFFFFFFFFFFFFFFFFFFFFFFFFFFFFFFFFFFFFFFF:FFFFFFFFFFFFFFFFFFFFFFFFFFFFFFFFFFFFFFFFFFFFFFFFFFFFFFFFFFFFFFFFFFF:FFFFFFFFFFFFFFFFFFFFFFFFFFFFFFFFFFF
@A00738:647:H5NVNDSX7:2:1153:14841:8970 kraken:taxid|9606
ACATTTTGCTGAATGCAAAATCTGTGATGTAATGATTTTTTTTAAAAGCCTGCTTTAAAGTAGGAGACTTATTAGTGGATGAGACCTTGACCAATAAGACTAGAATCCTTTGCTTTTTCAAGGTTCTATTAGATTTGAGAATGGATAGAG
+
FFFFFFFFFFFFFFFFFFFFFFFFF:FFFFF:FFFF:FFFFFFFFFFFFFFFFFFFFFFFFFFFFFFFFFFF,FFF:FFFFFFFFFFFFFFFFFFFFFFFFFFFFFFFFFFFFFFFFFFFFFFFF:FFFFFFFFFFFFFFFFF,FFFFFF
@A00738:647:H5NVNDSX7:2:1153:9914:10676 kraken:taxid|9606
CCAGGAACGTCTACCATCCTAAAGACTCCTGGAGTCTAGAACTGCATTCCTGAAGTAGTTCTCTCATCCACTGGTAGATTTTCTGTAACAATCTGCCTTTTTTTTTTTTTTTTTCTTGATAGTGTCTCTCTCATGTTTAAGCTTTTTTCG
+
FFFFFFFFFFFFFFFFFFFFFFFFFFFFFFFFFFFFFFFFFFFFFFFFFFFFFFFFFFFFFFFFFFFFFFFFFFFFFF,F:FFF:F:FFFF,F,FF::,FFFFFFFFFFFFFFF,,F,:F,FF,,,:,,,,,FF,,,F,,F,FFFFFF,:
@A00738:647:H5NVNDSX7:2:1153:9878:11992 kraken:taxid|9606
CCAGGAATGTCTACCATCCTAAAGACTCCTGGAGTCTAGAACTGCATTCCTGAAGTAGTTCTCTCATCCACTGGTAGATTTTCTGTAACAATCTGCCTGTTTTTTTTTTTTTTTATTGTTAGTGTCTCTCTAATGTTTAAGGTTTTTTAG
+
FFFFFFFFFFFFFFFFFFFFFFFFFFFFFFFFFFFFFFFFFFFFFFFFFFFFFFFFFF,FF:FFFF:FFFFFFFFFFFFFFFFFFFFFFFFFFFF::,,FFF:FF,FFFFFFFF,F:,,:F,FFF,,,,,,,F,,,F::F,,F:FFFF:F
@A00738:647:H5NVNDSX7:2:1153:6732:15562 kraken:taxid|9606
TGATTTGGTATGAAATTCCAATTCTCTGACCAATATTTACATAACAGATTAGTTTTCTTAAATTCTTAAAGCCTCATATTTGTCATTATTAAAATAGAGACAATCATACCAAACTCTTATGTTCTTATGAGGACTATGTGAGATAATATA
+
FFFFFFFFFFFFFFFFFFFFFFFFFFFFFFFFFFFFFFFFFFFFFFFFFFFFFFFFFFFFFFFFFFFFFFFFFFFFFFFFFFFFFFFFFFFFFFFFFFFFFFFFFFFFFFFFFFFF:FF:FFFFFFFFFFFFFFFFFFFFFFF,,FFF:F
@A00738:647:H5NVNDSX7:2:1153:4499:17018 kraken:taxid|9606
TGATTTGGTATGAAATTCCAATTCTCTGACCAATATTTACATAACAGATTAGTTTTCTTAAATTCTTAAAGCCTCATATTTGTCATTATTAAAATAGAGACAATCATACCAAACTCTTATGTTCTTATGAGGACTATGTGAGATAATATA
+
FFFFFFFFFFFFFFFFFFFFFFFFFFFFFFFFFFFFFFFFFFFFFFFFFFFFFFFFFFFFFFFFFFFFFFFFFFFFFFFFFFFFFFFFFFFFFFFFFFFFFFFFFFFFFFFFFFFFFFFFFFFFFFFFFFFFFFFF,FFFFFFFFFFFFF
@A00738:647:H5NVNDSX7:2:1153:23375:22654 kraken:taxid|9606
AGTTTTCTTATAGCAGTTTGGACATGTCATCCCACCACATTCCATATTTTCCTTGTAAGAAGTCATGTGTTAAACTTGTGATTTTCTATAGAATTAATCAACAACTTTCAAGATTTTTCGCTGTCTTTGGCACTCAATACTTTGACTTTC
+
FFFFFFFFFFFFFFFFFFFFFFFFFFFFFFFF:FFFFFFF,FFFFFFFFF::FFFFFFFFFFFFFFFF:FFFFFFFFFFFFFFFFFFFFF:FFFFFFFFFFFFFFFFFFFFFFFFFFF:,FF:FFFFFFF:FFFFFFFFFFFFFF:FFFF
@A00738:647:H5NVNDSX7:2:1153:11668:23328 kraken:taxid|9606
ATGGCCCTGGAGAGTAGTTCTGGTACCTGAATACTTCACTTCTGGCTCACAGCTCCAAAGCACCAGTGACTGTAGTCCAACTGACTCCCTCTGGAAGAGATGCAGCCTCGCCGGATCCACTTCTTTTCCCTGCCTGTCTCTCTCCCCCTT
+
FFF,:FFFFFFFFFF:FFFFFFFFFFFF:FF,:FFFFF,FF,FF,F:FFFF:FFFFFFFFFFFFFFF,::FFFFF:FFFFFFFF,:FFFFFFFFFF:FFFFFFFFF:FFFFFF,FF:F:FFF:FFFFFFFFFF,F::FFFFFFFFFF:::
@A00738:647:H5NVNDSX7:2:1153:16884:24220 kraken:taxid|9606
TAATGTCCCATAAGTTAGTTGTTACAGAGGTGGCATTGCCAATTTCCAGTATTTCCCTTAGGCAGCTTACAAGTTTACAAAGATTAAAAAATGATAAAACCTAACATTGGTGGAGGTGAAGTGAGATGGGCCTTCACGTAACACTGGAGG
+
FFFFFFFFFFFFFF:FFF:FFFFFFFFFFFFFFFFFFFFFFFFFFFFFFF:FFFFFFFFFFFFFFFFFFFFFFFFFFFFFFFFFFFFFFFFFFFFFFFFFFFFFFFFFF:FF:FFFFFFFFFFFFFFFFFFFFFFFFFFFFFFFFFFFFF
@A00738:647:H5NVNDSX7:2:1153:28031:27305 kraken:taxid|9606
AAGATGATGAACACCTCACACAGCCTGTTAAATTAATCAGAAACATTTCACTGTGAATGTGGAAGGGAAGATGAACAGAATTTTAAACACATTGGGTGTGTACAGAGGATCAGAATCTTGAATTTAGCATCACTTTTATATATTTTTTAT
+
FFFFFFFFFFFFFFFFFFFFFFFFFFFFFFFFFFFF:FFFFFFFFFFFFFF,F:FFFFFFFFFFFFFFFFFFF:FFFFF:FFFFFFFFFFF:FFFFFFFFFFFFFFFFFFFFFFFFFF:FFFFFFFFFFF:F,F:FFFFFFFFFFFFFFF
@A00738:647:H5NVNDSX7:2:1153:6280:28526 kraken:taxid|9606
CTTCGTAACCCATGGCACCTCAGTTGGGCATAATAAAGACCTGGCTCTTGGCAAGTTGAATACAAAAGTTACCTCTCATTCCTTCTCTGCTGCAGTTCAGTTTCTAAACCACATAACTGGATTGCCCAGGAAAAGAAAATGTGGTAGTCG
+
FFFFFFFFFFFFFFFFFFFFFFFFFFFFFFFFFFFFFFFFFFFFFFFFFFFFFFFFFFFFFFFFFFFFFFFFFFFFFFFFFFFFFFFFFFFFFFFFFFFFFFFFFFFFFFFFFFFFFFFFF:FFFFFFFFFFF:FFFFFFFFFFFFFFF:
@A00738:647:H5NVNDSX7:2:1153:4625:29919 kraken:taxid|9606
AATTTCTATGACTAAGCCAAGTTTGAAGCATTTCATTTAAATCAAGTTTGACTTTTTTTAGGGTAATTAACAAATATTCAAAATGTTCTTCAAAATTCAAAGGAAAAATGTAATTCTTCTTTTCAACTGATTTTTGCCATTTTGAAATTT
+
FFF:FFFFFFFFFFFFFFFFFFFFFFFFFF:FFFFFFFFFF,FFFFFFFFFFFFFFFFFFF:FFFFFFFFFFFFFFF:FFFFFFFFFFFFFFFFFFF:FFFFFFFFFFF,FFFFFFFFFFF:F:FFFFFFFFFFFF,FFFFFFFFFFFFF
@A00738:647:H5NVNDSX7:2:1153:8413:30812 kraken:taxid|9606
TTGGTATCCATGGAGGAATGGTTCCAGGATGCTGCCAACACTAAACTTAGTGGATCCTCAACTTCCTTATGTAAAATGTTGCATATAATCTATGCACGTACTCCTGTATATTTTAAATTATCCCTAGATCATGTATGATATGTAATCAAA
+
FFFFFFFFFFFFFFFFF,FFFFFFFFFFFFFFFFFFFFFFFFFFFFFFFFFFFFFFFFFFFFFFFFFFFFFFFFFFFFFFFFFFFFFFFFFFFFFFFFFFFFFFFFFFFFFFFFFFFFFFFFFFFFFFFFFFFFFFF:FFFFFFFFFFFF
@A00738:647:H5NVNDSX7:2:1153:28447:30874 kraken:taxid|9606
TTAAGAGTATTTAATAAGTAAACATTACATGTTCATGAATTATAAGTCTCAATGTGGCAAAATTTGTCAGTGCTCTCCAAATCTGATTACTGAATGAAATCTCTATTAAAAATAAAATTGTTAAAGGTACTTGGAAAGGTGCCTGTCAAG
+
FFFFFFFFFFFFFFFFFFFFFFFFFFFFFFFFFFFFFFFFFFFFFFFFFFFFFFFFFFFFFFFFFFFFFFFFFFFFFFFFFFFFFFFFFFFFFFFFFFFFFFFFFFFFFFF:FF:FFFFFFFFFFFFFFFFFFFFFFFFFFFFFFFFFFF
@A00738:647:H5NVNDSX7:2:1154:17888:7012 kraken:taxid|9606
AATTAATAAAACACAGCACTAGAACCCCATATCAGTATGTAGAAGATTTACACACATAAACTGCCAAGAACAGGTTCTGAAACAAACCCTATAGACTTCCAGTTGCCATAGTAACTGCACAATTTTATTGAATGCGAAAGCGTAAATAGA
+
F:FFFFF,FFFFF:F:FFFFFFFFFFFF,::FFFFF,FFFFFFFFFFFFFFFFFFFFFFFFFFFFFFFFF,:FFFFFFFFFFFFFFF:F:FFFFFFFFFFFFFFFF:FFFFFFFFFFFFFFFFFFFFFFFFFFFFF:FFF,,FFFFFFF:
@A00738:647:H5NVNDSX7:2:1154:3224:10144 kraken:taxid|9606
TACTTTGGCAAAGCCAGGTAGCAGCTAAGTCACAGAGCAGGACTGCCACCTAAACTGTGTTACCTTCAAAGCCAGCGGGCCTTAAAAACACCACACTATCTTACCTTGCACTGGTCATAGGGTCCCCTGCCAATGCACACTAGGAAGACA
+
FFFFFFFFFFFFFFFFFFFFFFFFFFFFFFFFFFFFFFFFFFFFFFF,FFFFFFFFFFFFFFFFFFFFFFFFFFFFFFFFFFFFFFFFFFFFFFFFFFFFFFFFFFFFFFFFFFFFFFFFFFFFFFFFFFFFFFFFFFFFFFFFFFFFFF
@A00738:647:H5NVNDSX7:2:1154:3360:10942 kraken:taxid|9606
TACTTTGGCAAAGCCAGGTAGCAGCTAAGTCACAGAGCAGGACTGCCACCTAAACTGTGTTACCTTCAAAGCCAGCGGGCCTTAAAAACACCACACTATCTTACCTTGCACTGGTCATAGGGTCCCCTGCCAATGCACACTAGGAAGACA
+
FFFFF:FFFFFFFFFFFFFFFFFFFFFFF:FFFFFFFFFFFFFFFF:FFFFFFFFFFFFFFFFFF,FFFFF:FFFFF:FFFFFFFFFFFFF:FFFFFFFFFFFFFFFFFFFFF,FF:FFFFFFF:FFFFFFFFFF,FFFFFFFFFFF,FF
@A00738:647:H5NVNDSX7:2:1154:4842:13135 kraken:taxid|9606
AGCTTCATTGTTCTCTTGTGTCTCTTGCCCTTGACCATGCAATTCCATAGACCATTATTCCCCTCCTGGGACAGAGATTTCTAATTGCCCACTAGTGCCCATCTCCCCTTCTTCCCTCTTAGTTTTAGTTAGATACATGGCTACTTAGTT
+
FFF:FFFFFFFFFFFFFFFFFFFFFFFFFFFFFFFFFFFFF,FFFF,FFFFFFFFF:FFFFFFFFFFFFF:FF:FFFFFFF:F:F:,FFFFFFFFFFFF:FFFFFFFF::FFFFFFFFF,FFF,FFFFFF,:FFFFFFFFF:FFFF,FFF
@A00738:647:H5NVNDSX7:2:1154:10140:16861 kraken:taxid|9606
CTGATATTGAAGCACAGTCTTCTCTTGACCCAACCACCCTTTCCATCAGATCCTCCAAAGGCCAAAAAAACATTTAGCTAGTTAGACAGTCCAGAAAGAGGAATTTCTTATCAGAAAGGGCTCTGCAAGAAGACCAACCTGACTTTCCCC
+
FFFFFFFFFFFFFFFF,FFFFFFFFFF:F:FFFFFFFFFFFFFFFFFFFFFFFFFFFFFFFFFF:FFFFFFFFFFFFFFFFFFFFFFFFFFF:FFFFFFFFFFFFFFFFFFFFFFFFFFFFFFFFFFFFFFFFFFFFFFF:FF:FFFFFF
@A00738:647:H5NVNDSX7:2:1154:5177:17503 kraken:taxid|9606
CTTCCAGTGTAGTTTATTTTGGCTGATTACTCTGACTAGAACTTTCAGTACCAATGTTAAAGCACAAGGGCAAATGTGGAAATGCTTGTCTTCTTCCTTATCTAAGTAGATAGGTTTCAATCTTTCACCTTTAAATATGATGGTAGCTGT
+
FFFFFFFFFFFFFFFFFFFFFFFFFFFFFFFFFFFFFFFFFFFFFFFFFFFFFFFFFFFFFFFFFFFFFFFFFFF:FFFFFFFFFFFFFFFFFFFFFF:FFFFFFFFFFFFFFFFFFFFFFFFFFFF:FFFFFFFFFFFFFFFFFFFFFF
@A00738:647:H5NVNDSX7:2:1154:26910:20917 kraken:taxid|9606
AACACTGCATAGAAATATTAGTGCCAACCTTGTGGGGTTAAAAATAATTTAGAGCAACACTTAACGGACAACTGTGCCTTAGTCCAAGACTTCAGGTTTGCACAGGTCCTCTCATTTGGGATGAGATAGGAGAAGGGCAGTGGAAAGAGA
+
FFFFFFFFFFFFFFFFFFFFFFFFFFFFF:FF:FFFFFFFFFFFFFFFFFFFFFFFFFFF:FFFFFFFFFFFFFFFFFFFFFFFFFFFFFFFFFFFFFFFFFFFFFFFFFFFFFFFFFFFFFFFFFF:FFFFFFFFFFFFFFFFFFFFFF
@A00738:647:H5NVNDSX7:2:1154:8006:23156 kraken:taxid|9606
AGGGGCTTAAGAGCTGGACAGGGCAGATGAGCCTCCTACTCCTTGCTCCATGGAGCACACAAGCTGGTGAGGGAGAGAGACAATAAGTCAGTTTGCAATCCCGTAGAAAACCACAGGTTGTAAAAATCACTGGAAAGAAAAGAACAGAAC
+
FFFFFFFFFFFFFFFFFFFFFFFFFF:FFFFFFFFFFFFFFFFFFFFFFFFF:FFFFFFFFF:FFFFFFFFFFFFFFFFFFFF:FFFFFFFFFFFFFFFFFFFFFF:FFFFFFFFFF:FFFFFFF,FFF:FFFFFFFFFFFFFFFFFFFF
@A00738:647:H5NVNDSX7:2:1154:27914:23406 kraken:taxid|9606
AACACTGCATAGAAATATTAGTGCCAACCTTGTGGGGTTAAAAATAATTTAGAGCAACACTTAACGGACAACTGTGCCTTAGTCCAAGACTTCAGGTTTGCACAGGTCCTCTCATTTGGGATGAGATAGGAGAAGGGCAGTGGAAAGAGA
+
FFFFFFFFFFFFFFFFFFFFFFFFFFFFF:FFFFFFFFFFFFFFFFFFFFFFFFFFFFFFFFFFFFFFFFFFFFFFFFFFFFFFFFFFFFFFFFFFFFFFFFFFFFFFFFFFFFF:FFFFFFFFFFFFFFFFFFFFFFFFFFFFFFFFFF
@A00738:647:H5NVNDSX7:2:1154:11469:24048 kraken:taxid|9606
ATACTCATTTCTGCACTACCACTATTTGTAATATTCTAATCTCTCTGGAAGTCTATCAGATAATTATAATTATCTGCATTTGTACACAAGAAAACTGAAGATGAGTGAGAGTAAGTTGCTCAAAGACACACAGATAGTTAGAGGCAAAGC
+
FFFFFFFFFFFFFFFFFFFFFFFFFFFFFFFFFFFFFFFFFFFFFFFFFFFFFFFFFFFFFFFFFFFFFFFFFFFFFFFFFFFFFFFFFFFFFFFFFFFFFFFFFFFFFFFFFFFFFFFFFFFFFFFFFFFFFFFFFFFFFFFFFFFFFF
@A00738:647:H5NVNDSX7:2:1154:21757:25426 kraken:taxid|9606
TGTCACTCAGGTAGAACAGTCTCAAATCGCACCGTTAGTACCGGCCCCCTTTGCCTTTCTACCTTGCCCCTCCGAGTCCCGACCCAAGATCCCAAGTAATCGTCTTCCCCCTGCACCAGGGCCGGGACCAGGCAGCCAAGAGACGCGGAG
+
FFFFFFFFFFFFFFFFFFFFFFFFFFFFFFFFFFFFFFFFFFFFFFFFFFFFFFFFFFFFFF:FFFFFFFFFFFFFFFFFFFFFFFFFFFFFFF:FFF:FFFFFFFFFFFFFFFFFFFFFFFFFFFFFFFFFFFFFFFFFFFFFFFFFFF
@A00738:647:H5NVNDSX7:2:1155:26756:4679 kraken:taxid|9606
AAAAAGAAGAAACATTTTAGATATCAGACCAGATATATAGACAAAGCTGACTGAGTAGCATACAGCCTATGTGAGTCAATATAGTGCAGAAAAAGTTTTAATATGGCTCAAATCCTCTGAATTGATGATGTAAACATTTCAATAGATAAA
+
F:FFFF,FFFFFFFFF,FFFFFFFFFFF:FFFFFFFFFFFFFFFFFF:F:FFFFFF,:FFFFFF:FFFFFFFF:,FFFFFFFFFFFFFF:FFFFFFFFFFFFF:,,FFF:FFFFFFFFFFFFFF:FFFFFFFF,,FFFFFFFFFFFFFFF
@A00738:647:H5NVNDSX7:2:1155:27263:5744 kraken:taxid|9606
GCTTTTCATGGAAATAGTTTGCTGACCCTTTCTCTAGATGGATTCTCCCAAAATGTAGGTCATCTCCCCCTACTCAGGCCACACTAATTCTTCAGTAAAATATTCTCAACTCTCTGAACTGCCTTACTGGCCTGGTATTTTAGCAAGAGA
+
FFFFFFFFFFFFFFFFFFFFFFFFFFFFFF:FFFFFFFFFFFFFFFFFFFFFFFFFFFFFFFFFFFFFFFFFFFFFFFFFFFFFFFF,:FF:FFFF:FFFFFFFF:FFFFF:FFFFFFFFFFF:F:F:FFFFFFF:FFFFFFFFFFFFFF
@A00738:647:H5NVNDSX7:2:1155:32316:5791 kraken:taxid|9606
CTAACATTTTAATGCCGGCAGGAGAAAATCATAAGACATTATAAAGAATTCATCAAATATTTAATTGACTGCCATAGAGAAAACATGCCTAATGAAGAGCTGGAGGAACCACGAATATAGTCTACAGAGAGCATTATCCTCAACACAAAA
+
FFFFFFFFFFF,FFFFFFFFFFFFFFFFFFFFFFFFFFFFFFF:FFFFFFFFFFFFFFFFFFFFFFFFFFFFFFFFFFFFFFFFFFFFFFFFFFFFFFFFFFFFFFF,FFFFFFFFFFFFFFF::FFFFFF,FFFFFFFFFFFF:FFFFF
@A00738:647:H5NVNDSX7:2:1155:27227:6026 kraken:taxid|9606
GCTTTTCATGGAAATAGTTTGCTGACCCTTTCTCTAGATGGATTCTCCCAAAATGTAGGTCATCTCCCCCTACTCAGGCCACACTAATTCTTCAGTAAAATATTCTCAACTCTCTGAACTGCCTTACTGGCCTGGTATTTTAGCAAGAGA
+
FF:FFFFFFFFFFFFFFFFFFFFFFFFFFFFFFFFFFFFFFFFFFF:F:FFFFFFFFFFFFFFFFFF:F:FFFFFFFFFFFFFF:,FFFFFFFF,:FFFFFFFFF:FFFF:FFFFFFFFFFFF::FFFFFFFFFFFF,:FFFFF:,FFFF
@A00738:647:H5NVNDSX7:2:1155:1081:6809 kraken:taxid|9606
TATGTATAGGTTTATAAACAACATGCTAGGGTTTAACCAGAACCTAAAAAAATGCACCAATATTTTGTCTTTTCCTTCCCACTACTCAAAATTTACGTAAATAACTTTTTAAAATATTATTTACAAACAATTTTTCTGCAACTTCACTAT
+
FFFFF:FFFFFFFFFFFFFFFFFFFFFFFFFFFFFFFFFFFFFFFFFFFFFFFFFFFFFFFFFFFFFFFFFFFFFFFFFFFFFFFFFFFFF:FFFFFFFFFFFFFFFFFFFFFFFFFFF:FFFFFFFFFFFFFFFFFFFFFFFFFFFFFF
@A00738:647:H5NVNDSX7:2:1155:27407:11318 kraken:taxid|9606
GCTTTTCATGGAAATAGTTTGCTGACCCTTTCTCTAGATGGATTCTCCCAAAATGTAGGTCATCTCCCCCTACTCAGGCCACACTAATTCTTCAGTAAAATATTCTCAACTCTCTGAACTGCCTTACTGGCCTGGTATTTTAGCAAGAGA
+
:FFFFFFFFFFFFFFFFFFFFFFFFFFFFFFFFFFFFFFFFF:FFFFFFFFFFFFFFFFFFFFFFFFFFFFFFFFFFFFFFFFFFFFFFFFFFFFF::FFFFFFFF::FFFFFFFFFFFFF:FFFFFFFF,F:FFFFFFFFF:FFFFFFF
@A00738:647:H5NVNDSX7:2:1155:2871:12038 kraken:taxid|9606
AATAAATTTGAGTTTTAGAACAGTCATGATACTAGAGGCAAATCTGTTTCTCTAAGTTGCTAAGTGAATTACCCTGAATTGCATAACTGATTTGTATGGAAATAGATGTAAATATAATATAAATTACAGCTAATATATCTTGACCATTTA
+
FFFFFFFFFFFF:FFFFFFFFFFFFFFFFFFFFFFFFFFFFFF:FFFFFFFFFFFFFFFFFFFFFFFFFFFFFFFFFFFFF:FFFFFFF:FFFFFFFFFFFFFFFFFF:FFFFFFFFFFFFFFFFFFFF,FFFFFFFFFFFF:F,FFFFF
@A00738:647:H5NVNDSX7:2:1155:2700:12900 kraken:taxid|9606
CCTTCTCCAAATTCTTGTAATCATGTATCTATTAACTGTGATCAATAAATTGCTTTGTCTACAGGCACCTATGCATTCTCCTAATTTTCACTTTTTTAATACCAAACTGCAACAATGTCCCTATTCCAGCCCTATTGCATCTTATTATTT
+
FFFFFFFFFFFFFFFFFFFFFFFFFFFFFFFFFFFFFFFFFFFFFFFFFFFFFFFFFFFFFFFFFFFFFFFFFFFFFFFF:FFFFFFFFFFFFFFFFFFFFF:FFFFF:FFFFFFFFFFFFFFFFF:FFFF:FFFFFF:FFFFFFFFFFF
@A00738:647:H5NVNDSX7:2:1155:25599:14951 kraken:taxid|9606
TTCTTCAATGGCCTAGATCGGCACAAGGCTCCATAGAAATTGGCTTTGAGTTGGTCTCCATCCTTTGAACTGGCAAGGAAAGACACAGTAACTTGTTTTGTTTTGAAAGCTAGATTGCAGTATTCCCCCAGTGATGCCAGACTGACTTGG
+
FFFFFFFFFFFFFFFFFFFFFFFFFFFFF:FFFFFFFFFFFFFFFFFFFFFFFFFFFFFFFFFFFFFFFFFFFFFFFFFFFFFFFFFFFFFFFF:FFFFFFFFFFFFFFFFFFFFFF:FFFFFFFFFFFFFFFFFFFFFFFFFFFFFFFF
@A00738:647:H5NVNDSX7:2:1155:27109:16094 kraken:taxid|9606
ATTATTTCAGTTGCAAAAGGCAAGAACTCAGCTCAAATTAGTTTATACAAAAGAAGCTCACTGGCTGGCAAGAAAATAGTAGCTTAAAGTTGAAAGCAAGAGATACAGAAAAATGAAGCACCTAGGGCAGGAATTATGCACTCAGAATTG
+
FFFFFFFFFFFFFFFFFFFFFFFFFFFFFFFFFFFF,:FFFF:FFFFFFFF:FFFFFFFFFFFFFFFFFF:FFFFFFFFFFFFFFFFFFFFFFFFFFFFFFFFFFFFFFFFFFF:FFFFFFFF:F:FFFFFF,FFFFFFFFFFFFFFFFF
@A00738:647:H5NVNDSX7:2:1155:29423:19413 kraken:taxid|9606
TTCCCCTATTTCTGAGGCAAGAGCCTTCTTAGAACTATAGTCAATGCCCCGCCAATTAGGAAGCTTTTAAAACTCTGGGTCTTGGGAGCAGATCCTGTTCCCAGCTCTTTGTAAGGCTTGAAAACTTTTCCCTGTAATGTGTTCAGGTGG
+
FFFFFFFFFFFFFFFFFFFFFFFFFFFFFFFFF:FFFFFFFFFFFFFFFFFFF:FFFFFFFFFFFFFFFFFFFFFFFFFFFFFFFFFFFFFFFFFFFFFFFF:FFFFFFFFFFFFFFFFFFFFFFFFFFFFF:FFFF,F,F,FFFFFFF:
@A00738:647:H5NVNDSX7:2:1155:1226:19617 kraken:taxid|9606
AGGGGAAAGAAGCAAAAAGAGCCATTGCCTTTCTTCTTGGGTCCTGCAAGCTCACACAAAGTGGTAAGGCTGTTTGTTTCTTACCTTGGAAGTTCAGTTACAAATGACTTGCAGCTGTGAGTTGTTTTCAGGCTTTCTCTGGTGCCGTTG
+
FFFFFFFFFFFFFFFFFFFFFFFFFFFF:,,FF,,F::FFFFFFFFFFFFFFFFFFFFF:FFFFFF,FFFFFF,FF:FFFFFF:FFFFFFF,FFFFFFFFFFFFFFFFFFFFFFFFFFFFFFFFF,:FFFFFFFFFF:FFFFFFFFFFFF
@A00738:647:H5NVNDSX7:2:1155:27570:19899 kraken:taxid|9606
AAAAGCCTTAGCTTTGGATTTGGCTTTGGGAGGAGCAGGGATTTCCTTCTTTGCTTTCAGCATCATCATTTTGGTGAAAAGGGTTGACACCTGGATTTTTATATCTATTTCTATATTCAGTCTGTTGTGGTATGGTATGGCGTTTTGGTA
+
FFFFFFFFFFFFFFFFFFFFFFFFFFFFFFFFFFFFFFFFFFFFFFFFFF:FFFFFFFFFFFFFFFFFFFFFFFFFFFFFFFFFFFFFFFFFF:FFFFFFFFFFFFFFFFF:FFFFFFFFFFFFFFFFFFFFFFFFFFF:FFFFFFFFFF
@A00738:647:H5NVNDSX7:2:1155:29405:20509 kraken:taxid|9606
CTATAACTGCTGTTACAATTTGCAGTGCATAATTCTCTTTTTTCTAGGCATAAGCAATATATATTTTTAAATAACTTTTATCATGGAAAAATTCAAACATACACAAAAATAGATAGACCAGTACAGAAAGATCCAATACACCCATCATTC
+
FFFFFFFFFFFFFFFFFFFFFFFFFFFFFFFFFFFFFFFFFFFFFFFFFFFFFFFFFFFFF:FFFFFFFFFFFF:F:FFFFFFFFFFFFF:FFFFFFFFFFFFFFFFFFFFFFFFFFFFFFFFFFFFFFFFFFF:FFFFFFFFFFFFF::
@A00738:647:H5NVNDSX7:2:1155:22073:21214 kraken:taxid|9606
AAAAACCTTCAGAAATTCTAGTAACAGAAAGACATTTTCCGGGTTAATTATCCTGCAATAAACATCACAGATAGAAAGCTGCCTTTTTCACAAAAAGTTTTACAAACACCAGAATAGCATAACTCAGGATCCTCTGCAAACTTCTTACAA
+
FFFFFFFFFFFFFFFFFFFFFFFFFFFFFFFFFFFFFFFFF:FFFFFFFFFFFFFFFFFFFFFFFFFFFFFFFFFFFFFFFFFFFFFF:FFFFFFFFFFFFFFFFFFFFFFFF:FFFFFFFFFFFFFFFFFFFFFFFF:FFFFFFFFFFF
@A00738:647:H5NVNDSX7:2:1155:30861:21809 kraken:taxid|9606
CTATAACTGCTGTTACAATTTGCAGTGCATAATTCTCTTTTTTCTAGGCATAAGCAATATATATTTTTAAATAACTTTTATCATGGAAAAATTCAAACATACACAAAAATAGATAGACCAGTACAGAAAGATCCAATACACCCATCATTC
+
FFFFFFFFFFFFFFFFFFFFFFFFFFFFFFFFFFFFFFFFFFFFFFFFFFFFFFFF,FFFFFFFFFFFFFFFFFFFFFFFFFFFFFFFFFFFFFFFFFFFFFFFFFFFFFFFFFFFFFFFFF:FFFFFFFFFFFFFFFFFFFFFFFFFFF
@A00738:647:H5NVNDSX7:2:1155:16089:23938 kraken:taxid|9606
CTCCTATGGTTTCCCTATAATCATATTGTTGGGAATTTATTTTTATTTATTCTACCTTAGATCAAGTAAAGTTTCTTCAATTGGGAGACAGATATTTTTCATGAACTCTGAAAAATTCTTGTTTATTGTTACTTCTTGGAGTATCCTCCA
+
FFFFFFFFFFFFFFFFFFFFFFFFFFFFFFFFFFFFFFFFFFFFFFFFFFFFFFFFFFFFFF:FF,FFFFFFFFFFFFFFFFFFFFFFFFFFFFFFFFFFFF,FFFFFFFFFFFF,F:FFFFFFFFFFFFFFFF:FFF:FFFFF::FFFF
@A00738:647:H5NVNDSX7:2:1155:20473:25050 kraken:taxid|9606
AGGCCTGCAGAGGACTGTGCTTTGCCTGATGCAGGGAGCTGGGCCCATCCTGGGGCCTATGAGACCTGAGCCACCCTCCGTCCCCCATCCCACACATCAGTGGCTGGGCGGGGTGAGGATTCAGAGGCATCTCTACTGCCCCTGGGCACA
+
FFFFFFFFFFFFFFFFFFFFFFFFFFFFFFFFFFFF:FFFFFFFFFFFFFFFFFFFFFFFFFFFFFFFFFFFFFFFFFFFFFFFFFFFFFFFFFFFFFFF,F:FFFFFFFFFFFF:FFF::FFFFFFFFFFFFFFFFF:FFFFFFFFFFF
@A00738:647:H5NVNDSX7:2:1155:4481:26349 kraken:taxid|9606
ACCTGTCCCACTATTGTACATCTTCCTCTATCTCTATATCTCATTGCTTCCCTGATATCATCTCGGTCCTTTAATTCTGTGGGGATGTTGCTTGCCTGTTTTCTTTCCACTCACTCTTTAATTCCTTACTCTTCTAGTCAGTTGCCTATC
+
FFFFFFFFFFFFFFFFFFFFFFFFFFFFFFFFFFFFFFFFFFFFFFFFFFFFFFFFFFFFFFFFFFFFFFFFFFFFFFFFFFFFFFFFFFFFFFFFFFFFFFFFFFFFFFFFFFFFFFFFFFFFFFFFFFFFFFFF:FFFFFFFFFFFFF
@A00738:647:H5NVNDSX7:2:1155:29984:28557 kraken:taxid|9606
AACTCTGGAAGAACACAGGGAGCAGATGGACAGGACTTGGTAACTTACGGGATGGGAGATGGGTGGGAAGAGAGGGAAGTGAGGAGGTGAGGAGTGACTTCGGAGCCCAGACTTGAAGATGGGCTCCTCCCCAGGTGGAGGAGCTGGAGG
+
FFFFFFFFFFFFFFFFFFFFFFFFFFFFFFFFFFFFFFFFF:FFFFFFFFFFFFFFFFFFFFFFFFFFFFFF:FFFF,FFFFFFFFFFFFFFFFFFFF:FFFFFFFFFFFFFFFF:FFFFFFFFFFFFFFFFFFFFFFFFFFFFFFFFFF
@A00738:647:H5NVNDSX7:2:1155:3269:31829 kraken:taxid|9606
AAAAGAGTCAGCTTTTTAATTATTAATTTTCTCTATTGTTTGCCTGTTTTTATTCTATTAAAAAAAAATTCTGCTTTTATTTTTACTACTTCCTTCAACTAACCTTGGGTTTACTTTGCTTTTTTTTCTATCATCTTAAGACGGAAACTT
+
FFFFFFFFFFFFFFFFF:FFFFFFFFFFFFFFFFFFFFF:FFFFFFFFFFFFFFFFFFFFFFFF:FFFFF:FFFFFFFFFFFFFFFFFFFFF:FFFFFFF:F,FFFFFFF:FFFFFFFFFFFFFFFFFFFFFFFFFFFFF:FFFFFFFFF
@A00738:647:H5NVNDSX7:2:1155:31458:32049 kraken:taxid|9606
TGTGCTAACTTGCTAATAAATGTTTAATTAATAAATGTCACTGTGTAGGCAAATTTGTCTGAGATTTGCTCTCTTTATAACTTGGTAACAAGGTTGTTGATGAGAGCTAACCAAACTCTAACTTCTTTAGCAACTACTGTTACCCACCAA
+
FFFFFFFFFFFFFFFFFFFFFFFFFFFFFFFFFFFFFFFFFFFFFFFFFFFFFFFFFFFFFFFFFFFFFFFFFFFFFFFFFFFFFFFFFFFFFFFFFFFFFFFFFF:FFFFFFFFFFFFFFFF:FFFFFFFFFFFFFFFFFFFFFFFFFF
@A00738:647:H5NVNDSX7:2:1155:32678:34037 kraken:taxid|9606
AAATGTTAAAAAAAAAATACAAGAAAAAAAGACATTGCAAAAAAATAGATGTTGCATAAGGATAAATATAGATGTTCTCAATTAAAATCTCCATAAGCAGGTTAACCATTATGTCAAGCACAACTAAATAAACTCATTTATATTGATATA
+
FFFFFFFFFFFFFFFFFFFFFFFFFFFFFF:FFFFF:FF:FFFFFFFFF:FFFFFFFFF:FF,FFFFFFF,FFFFFFFFFFFFFFFFFFFFFF:FFFFF:FFFFFFFFF,FF:FFFFFFFFFFF:FFFFFFF:FFF,FFFFFFFFF:FFF
@A00738:647:H5NVNDSX7:2:1155:16514:34914 kraken:taxid|1224
GAGGCGCAGGCGGCGCCCGAGATGATCTCGGTGGTGAAGCGCAACAACTGCGGCAAGGCGCGGGAAATCGCCCGCATGGCCCGCGACATGCACGGCGGCAACGGCATCTCCGAGGAGGTCCAGGTCATGCGCCACGCCGCGAACCTGGAG
+
FFFFFFFFFFFFFFFFFFF:FFFFFFF,FFFFFFF:F:FFFFFFFFFF:FFFFFF:FFFFF,FF:,F:FFFFFFF::FF:FFFFF,FF,F:F:F:FFF:F:FFFFFF:F::F,FFFF,FF:,FFFFF:FFF:F:FFFFF:F,:FF:FFFF
@A00738:647:H5NVNDSX7:2:1155:8910:35336 kraken:taxid|9606
AGGTTGCCAGATAATGGAGAACACAGCCATATGGCTTCAAAGTCATGCCCTAAGGCTCTGTGTTTTAGTGCTCAATCATCAGGAACAAAAGTTCAGAAAGAGATTAAAAAGCAATGACTTTGTCTCAAAAGTATAACTGAAATTGAAGAT
+
FFFFFFFFFFFFFFFFFFFFFFFFFFFFFFFFFFFFFFFFFFFFFFFFFF,FFFFFFFFF,FFFFFFFFFFFFFFFFFFFFFFFFFFFFFFFFF:FFFFFFF:FFFFFFF:FFFFFFFFFFFFFFFFFFFFFFFFFFFFFFFFFFFFFFF
@A00738:647:H5NVNDSX7:2:1156:13838:1094 kraken:taxid|9606
AGAAAGGTGGAAAAACCACTTCAAGCACAAGGAATAGCATGTGGAAAGGCACAGAAGCCTGAAAAAGCATAATACCAGCGAATGCAAAAACTTGATGATGAGAGTTAAAACTGAAGTAGACAGCAGTAGAAGAAAGGCCTCTTATGAGGG
+
FFFFFFFFFFFFFFFFFFFFFFFFFFFFFFFFFFFFFFFFFFFFFFFFFFFFFFFFFFFFFFFFFFFFFFFFFFFFFFFFFFFFFFFFFFFFFFFFFFFFFFFFFFFFFFFFFFFFFFFFFFFFFFFFFFFFFFFFFFFFFFFFFFFFFF
@A00738:647:H5NVNDSX7:2:1156:23104:1924 kraken:taxid|9606
AACCTCAGAATACTTCTTAAATCCTTTCTCTGCACTTTCTCATGGCAGCCTTTGAGTGAGGCTTTCCGAATATTGAATAGTCTTGCTAGTGGTTGCTTGCTGCAAAACATGCACAATCATGGAGGATGAGGTTACCTGCTCCCCTTGAGG
+
FFFFFFFFFFFFFFFFFFFFFFFFFFFFFFFFFFFFFFFFFFFFFFFFFFFFFFFFFFFFFFFFFFFFFFFFFFFFFFFFFFFFFFFFFFFFFFFFFFFFFFFFFFFFFFFFFFFFFFFFFFFFFFFF:FFFFFFFFFFFFFFFFFFFFF
@A00738:647:H5NVNDSX7:2:1156:22878:4382 kraken:taxid|9606
AGAAGGAAAAGAAAAAAACTGCTGCAACCCAGCTGTGCGCGAAGCTTGTCTGTTTTCTTAAAATCCCAAGAAAGAGCTGGTTCTACTGTGCTCACAGTCCAGGGGGACCCTGGTGTTCTGAGAGTTGTAGGATCCCACTAGGAGCAAAGA
+
FFFFFFFFFFFFFF:FFFFFFFFFFFFFFFFFF:FFFFFFFFFFFF:FFFFFFFFFFFFFFFFFFFFFFFFFFFFFFFFFFFFFF:FFFFFFFFFFFFFF,FFFFFFFFFFF,FF,FF:FFFFF,FFFFF:FFF:FFFFFFFFFF,FFFF
@A00738:647:H5NVNDSX7:2:1156:12075:5932 kraken:taxid|9606
GATGATGAAGCCCAGGTCCTAGAGTATTTTCAAAAACAGTGACTACTTCATCTTTAGAAAAAAATACACTCACTCCGCAAAGAATCTATCTCTAAAAAGGAACATATTTTTAAATAAGAAAAAGAAAAAGTAATGTTTGATATTCATAGC
+
FFFFFFFFFFFFFFFFFFFFFFFFFFFFFFFFFFFFFFFFFFFFFFFFFFFFFFFFFFFFFFFFFFFFFFFFFFFFFFFFFFFFFFFFFFFFFFFFFFFFFFFFFFFFFFFFFFFFFFFFFF:F:F:F:FFFFFFFFFFFFFFF::FFFF
@A00738:647:H5NVNDSX7:2:1156:19569:11866 kraken:taxid|9606
CTGATGTGGAAGACCAGGAATAGCAGAAGCAGGTAACACTGATTAGTTCTGCTTAAATATTCTGCAGTGCCTGCTGTTGCTACCGGCCCGCACCCTTCCTGCCCTTGGCATCATATGGATGTTATCAAGATCCAGTGAGATGATGTGGAT
+
FFFFFFFFFFFFFFFFFFFFFFFFFFFFFFFFFFFFFFFFFFFFFFFFFF:FFFFFFFFFFFFFFFFFFFFFFFFFFFFFFFFFFFFFFFFFFFFFFFFFFFFF,,FFFFFFFFFFFFFF:FFFFFFFFFFFFFFFFFFFFFFFFFFFFF
@A00738:647:H5NVNDSX7:2:1156:19334:20071 kraken:taxid|9606
CTAGACAAAGATGACTTGTCTTTGGATGCTGTCTGTCTAGTTGGTCCAGAGGTCAGCACCTCTCACTGTCTGATAAAAGGTCAGCCAGCCACATGCTACACCTGAGGACTATGGGTGGAGATCAAGGATTCAGCTCGACTTGCTGACTGT
+
FFFFFFFFFFFFFFFFFFFFFFFFFFFFFFFF:FFFFFFFFFFFFFFFFFFFFFFFFFFFFFFFFFFFFFFFFFFFF:FFFFFFFFFFFFFFFFFFFFFFFFFFFFFFFFFFFFFFFFFFFFFFFFFFFFFFFFFFFFFFFFFFFFFFFF
@A00738:647:H5NVNDSX7:2:1156:18276:24565 kraken:taxid|9606
AGTATTGAAAATAAATGCACACTTGCCATACACAAAAAACTAGTCTCTCAAGACCATTATTTTTTATACGTAAGTGCCTCTGAATATAACAACAGCATTGTCAGAGTTAAAATTTATTGAACTGGATGCTTGAAGACTAATTTTGGCCTC
+
FFFFFFFFF:FFFFFFF:FFFFFFFFFFFFFFFFF,FFFFFFFF:FFFFFF::FFFFFFFFFFFFFF,F:FFFFFF,FFFFF:FFFFFFFFFFFF:FFF::,FFFFF:FF,FFFFFF,:FF,FFF:FFFFFF:F:FF:FFFFFF,,,FF,
@A00738:647:H5NVNDSX7:2:1156:12671:26349 kraken:taxid|9606
TGACTTGTCGACAGCAGACATTTATTTTGTGGAGGTTGAGGTTGGAGCTCAGGGTGCCAGCATGGTTGGCTTTGGGTTGGTTCAGGCTCAGGGCTTAAAGACTCTTGTGCTTTTTGGGATTGTTGTAAGTTTTTCTGCTATCGGTTTACG
+
FFFFFFFFFFFFFFFFFFF,,F:F:F,FFFFFFFFFFFFFFFFFFFFFFFFFFFFFFFFF::FFFFFFFFF,,FFFF:FFFFFF:FFFFFFFFF:FFFFFF,FFFFFF:F:FF,FFFFFFFFFFFFFF:FF:FFFFFFFFFFFFFFF:FF
@A00738:647:H5NVNDSX7:2:1156:5565:26757 kraken:taxid|9606
ACTTGCTGGCTGAATGACTGGGTCTGCAGGGTTCCTATATTGTTGCAGGGTTAGACCTGGGGAGTCTTATTATAAATGTGGCTCTAGATTGATGGGTTAGAAGATCTCAGTGGACACTACAAGACAGTGAGAGGTGAGGGCAAATGGAAA
+
FFFFFFFFFFFFFFFFFFFFFFFFFFFFFFFFFFFFFFFFFFFFFFFFFFFFFFFFFFFFFFFFFFFFFFFFFFFFFFFFFFFFFFFFFFFFFFFFFFFFFFFFFFFFFFFFFFFFFFFFFFFFFFFFFFFFFFFFFFFFFFFFFFFFFF
@A00738:647:H5NVNDSX7:2:1156:27787:30044 kraken:taxid|9606
AGATAGAGGGGAGAATTAAACCAACTGGGTTCTTCCCTAACCACAGCTATAGTCCCTTGAGGAAAATACATGAACAGGTAATGATATGCATTAAGGGAAGTACAAAGCGCTATAGGAGAACTCGGTTGGACCCTACATTATTTCCAGGGA
+
FFFFFFFFFFFFFFFFFFFFFFFFFFFFFFFFFFFFFFFFFFFFFFFFFFFFFFFFFFFFFFFFFFFF:FFFFFFFFFFFFFFFFFFFFFFFF:FF:F:FF:FFFFFFFFFFFFFFFFFFFFFFFFFFFFFFFFF:FFFFFFFFFFFFFF
@A00738:647:H5NVNDSX7:2:1156:12554:30217 kraken:taxid|9606
AGTACTTTGCTTTCGTATTGTTATGGATCTTTTACAAGCATAATTTTCTGTAATCTCTTGTGTTATTGTTGAAGTGATATTTAAAGCATCCACACATAACCCATAGGCTTAAATTCGGTGACTGATACTTACATATTTATTATGTTAAAA
+
FFFFFFFFFFFFFFFFFFFFFFFFFFFFFFFFFFFFFF:FFFFFFFFFFFFFFFFFFFFFFFFFFFFFFFFFF:FFFFFFFFFFFFFFFFFFFFFFFFFFFFFFFFFFFFFFFFF,FFFFFFF:FF,:F:F:FFFFFF:FFFFFFFFFF:
@A00738:647:H5NVNDSX7:2:1156:3857:30686 kraken:taxid|9606
AATTCTATTATTAAGGTAAACTCACATTTGAAAAAATAATCCATTTACAAATGTATGCTATTTTCCTTGTAAATATCTTGTATCACACTATTAAATTATGAATCATGGCTGCATCTAAGCTTAATCCATTGTCTAAAAATTCTAAATATT
+
FFFFFFFFFFFFFFFFFFFFFFFFFFFFFFFFFFFFFFFFFFFFFFFFFFFFFFFFFFFFFFFFFFFFFFFFFFFFFFFFFFFFFFFFFFFFFFFFFFFFFFFFFF:FFFFFFFFFFF:FFFFFFFFFFFFFFFFFFFFFFFFFFFFFFF
@A00738:647:H5NVNDSX7:2:1156:7826:32236 kraken:taxid|9606
ACTTGCTGGCTGAATGACTGGGTCTGCAGGGTTCCTATATTGTTGCAGGGTTAGACCTGGGGAGTCTTATTATAAATGTGGCTCTAGATTGATGGGTTAGAAGATCTCAGTGGACACTACAAGACAGTGAGAGGTGAGGGCAAATGGAAA
+
FFFFFFFFFFFFFFFFFFFFFFFFFFFFFFFFFFFFFFF:FFFFFFFFFFFFFFFFFFFFFFFFFFFFFFFFFFFFFFFFFFFFFFFF:FFFFFFFFFFFFFF:FFFFFFFFFFFFFFFFFFFFFFFFFFFFFFFFFFFFFFFFFFFFFF
@A00738:647:H5NVNDSX7:2:1156:7735:32550 kraken:taxid|9606
ACTTGCTGGCTGAATGACTGGGTCTGCAGGGTTCCTATATTGTTGCAGGGTTAGACCTGGGGAGTCTTATTATAAATGTGGCTCTAGATTGATGGGTTAGAAGATCTCAGTGGACACTACAAGACAGTGAGAGGTGAGGGCAAATGGAAA
+
FFFFFFFFFFFFFFFFFFFFFFFFFFFFFFFFFFF:FFFFFFFFFFFFFFFFFFFFFFFFFFFFFFFFFFFFFFFFFFFFFFFFFFFFFFFFFFFFFFFFFFFFFFFFFFFFFFFFFFFFFFFFFFFFFFFFFFFFFFFFFFFFFFFFFF
@A00738:647:H5NVNDSX7:2:1156:14217:32941 kraken:taxid|9606
TCTGGAATCAAGCTGTCTTTACTTCATTGCTCCCAATTCACTCTTTAATCCCCTGCTCTCTGGTTTCTGCTCTCATATCTCCAATGACACTCTTCTAGCAGAGACACACTAATAGACAAATATAATGATTCTTTTAAGACCTGCAAGCTG
+
FFFFFF:FFFFFFFFFFFFFFFFFFFFFFFFFFFFFFFFFFFFFFFFFFFFFFFFFFFFFFFFFFFFFFFFFFFFFFFFFFFFFFFFFFFFFFFFFFFFFFFFFFFFFFFFFFFFFFFFFFFFFFFFFFFFFFFFF:FFFFFFFFFFFFF
@A00738:647:H5NVNDSX7:2:1157:9688:1579 kraken:taxid|9606
ATGCTCAGAATATAAATCTCAGCCTCAAGAGAATGTGAGCAACAGATCAGACACAAACAGACCCAAGAAAGAGAAAAAAGGAGAGAGCTAGAAAACCGAATCAAGAGGCAAAAAACACATTTTGCAGAGAGCATTAAGGGCAAACCAGTA
+
FFFFFFFFFFFFFFFFFFFFFFFFFFFFFFFFFFFFFFFFFFFFFFFFFFFFFFFFFFFFFFFFFFFFFFFFFFFFFFFFFFFFFFFFFFFFFFFFFFFFFFFFFFFFFFFFFFFFFFFFFFFFFFFFFFFFFFFFFFFFFFFFFFFFFF
@A00738:647:H5NVNDSX7:2:1157:6433:3552 kraken:taxid|9606
CTATTCTCAGACTGTTGCAGCCATTCTAGCTGAGCCACCAACAATATGTAAATGAAGAAGTCACCTTGGATATCCAACTCAGTCAAACCTTGAACTCCAGTCCTGCAGTCCTGCCACCATTTGACAGCAACCTCATTAGTAACTTAAAAT
+
FFFFFFFFFFFFFFFFFFFFFFFFFFFFFFFFFFFFFFFFFFFFFFFFFFFFFF,FFFFFFFFFFFFFFFFFFFFFFFFFFFFFFFFFFFFFFFFFFFFFFFF:FFFFFFFFFFFFFFF,:FFFFFFFFFFFFFF:FFFFFFFF:FF:FF
@A00738:647:H5NVNDSX7:2:1157:31521:8860 kraken:taxid|9606
GAATCCCTTTACTCCCACCCAAGAGGCAACCACTATTCTGATTTTCTTTCATCACTGATTAGAATCACCTGTTGTAGAGCTTGTCTTTCACCACAGATGAGAATCATCTGTTGTAGAGCTTGCTATAAATGAAATCAAATAGTATGTACT
+
FFFFFFFFFFFFFFFFFFFFFFFFFFFFFFFFFFFFFFFFFFFFFFFFFF:FFFFFFFFFFFFFFFFFF,FFFFFFFFFFFFFFFFFFFFFFFFFFFFFFFFFFFFFFFF:FFFFFFFFFFFFFFFFFFFFFFFFFFFFFFFFFFFFFFF
@A00738:647:H5NVNDSX7:2:1157:21757:8923 kraken:taxid|9606
ATTAGTTTTCTTAAATTCTTAAAGCCTCATATTTGTCATTATTAAAATAGAGACAATCATACCAAACTCTTATGTTCTTATGAGGACTATGTGAGATAATATATGTAAAGTGTTTAGCACAAATCTGAAAAAGAATAAATGCTCAGTAAA
+
FFFFFFFFFFFFFFFFFFFFFF:FFFFFFFFFFFFFFFFFFFFFFFFFFFFFFFFFFFFFFFFFFFFFFFFFFFFFFFFFFFFFFFFFFFFFFFFFFFFFFFFFFFFFFFFFFFFFFFFFFFFFFFF:FFF:FFFFFFFFFFFFFFFFFF
@A00738:647:H5NVNDSX7:2:1157:12355:10300 kraken:taxid|9606
TAACTTGATAAAATATATCTATGAAATCCTTACAAAACTACATTAAAGGATAAGTATTAGAAGGACTATTATTAAAGTCAGGAAAAAGACAAGGTTTCTATGATAGCTGCTTAAACTCAACATTATAATGGAAGTACCAGGTCATACAAT
+
FFFFFFFFFFFFFFFFFFFFFFFFFFFFFFFFFFFFFFFFFFFF:FFFFFFFFFFFFFFFFFFFF:FFFFFFFFFFFFFFFFFFFFFFFFFFFFFFFFFFFFFFFFFFFFFFFFFFFFFFFFFFFFFFFFFFFF:FFF:FFFFFFFFFFF
@A00738:647:H5NVNDSX7:2:1157:11433:10363 kraken:taxid|9606
TAACTTGATAAAATATATCTATGAAATCCTTACAAAACTACATTAAAGGATAAGTATTAGAAGGACTATTATTAAAGTCAGGAAAAAGACAAGGTTTCTATGATAGCTGCTTAAACTCAACATTATAATGGAAGTACCAGGTCATACAAT
+
FFFFFFFFFFFFFFFFFFFFFFFFFFFFFFFFFFFFFFFFFFFFFFFFFFFFFFFFFFFFFFFFFFFFFFFFFFFFFFFFFFFF:FFFFFFFFFFFFFFFFFFFFFFFFFFFFFFFFFFFFFFFFFFFFFFF:FFFFFFFFFFFFFFFFF
@A00738:647:H5NVNDSX7:2:1157:30445:10848 kraken:taxid|9606
ATAAAGCCATACCTGAAAGCACTGAGATTTCTGCCATCACTATACAAGAGTCCAGCTGCTGATTATTGAAAGGCACATTTGGCTTTAGTCCAGAGTTCTGTAAAAAGATTATGTGAATACAAAGCAATTACAGAGGTTGGTTTGGGTAGC
+
FFFFFFFFFFFFFFFFFFFFFFFFFFFFFFFFFFFFFFFFFFFFFFFFFFFFFFFFFFFFFFFFFFFFFFFFFFFFFFFFFFFFFFFFFFFFFFFFFFFFFF:F:FFFFFFFFFFFFFFFFFFFFFFFFFFFFFFFF,FF:FFFFFFFFF
@A00738:647:H5NVNDSX7:2:1157:32353:11804 kraken:taxid|9606
GAATCCCTTTACTCCCACCCAAGAGGCAACCACTATTCTGATTTTCTTTCATCACTGATTAGAATCACCTGTTGTAGAGCTTGTCTTTCACCACAGATGAGAATCATCTGTTGTAGAGCTTGCTATAAATGAAATCAAATAGTATGTACT
+
:FFFFFFFFFFFFFFFFFFFFFFFFFFF:FFFFFFFFFFFFFFFFFFFFFFFFFFFF:FFFFFFFFFFFFF:FFFFFFFFFFFFFF:FFFFFFFFFFFFFFFFFFFFFFFFFFFFFFFFFF::FFFFFFFFF:FFFFFFFFFFFF,FF,:
@A00738:647:H5NVNDSX7:2:1157:13566:12305 kraken:taxid|9606
AAAAGCATTAACGATTATCTTAAGATATTCCACATCCACGGGTAGTACTCAATATTAAAGTGCTTTCAAGTGTACCCCCAATAATCTATAGATTAATTTTAATTCCAAAATCCAAGCAGTGTTTTTCATATAGATGTTGCACAGATTTTA
+
FFFFFFFFFFFFFFFFFFFFFFFFFFFFFFFFFFFFFFFFFFFFFFFFFFFFFFFFFFFFFFFFFFFFFFFFFFFFFFFFFFF:FFFFFFFFFFFFFFFFFFFFFFFFFFFF:FFFFFFFFFFFFFFFFFFFFFFFFFFFFFFFFF,FFF
@A00738:647:H5NVNDSX7:2:1157:30933:17769 kraken:taxid|9606
GACTAGACATTGCTTTTTCCCTTGACTATCCCACAATAGCTAGTGTTTATAGAATTGAAAAATTACTCTTCCTGCCTCGTGTGTTCTAGAGTAGCCTGATACACTGTCTCATCCTTAATAATGTCTTGTAAAGAAAGTGCCTAGAATTCT
+
FFFFFFFFFFFFFFFFFFFFFFFFFFFFFFFFFFFFFFFF,FFFFFFFFFFFFFFFFFFFFFFFFFFFFFFFFFFFFFFFFFFFFFFFF,FFFFFFFFFFFFFFFFFFFFFFFFFFFFFFFFFFFFFFFFFFFFFFFFFFFFFFFF,FFF
@A00738:647:H5NVNDSX7:2:1157:20012:22968 kraken:taxid|9606
ACTCAGCTTGACATAGATGTGAGAAGGAGCATAGTGGAGAGAAAGTGGACGGAGCATCTGATTCAGGAGACTTCACTGCAAGTCCTGGAACAGCCACTGGCTGGTGATCGCCAGAAAATTATTGTATTTCATTCTCATCTCTCAGAAGGA
+
F:FFF:F,FFFFFFFFFF::FFFF:F:FFF:FFF,F:FFFFFFFF,::FFF:FFFFFFFFF,FFFFFFFF:FFFFFF:FFFFFFFFFFF:FFF:FFFF:FFF,FF,FFF,FFF,FFFFFFFF,:F:FFFFF:,FFFF,FF:FFFFF,,FF
@A00738:647:H5NVNDSX7:2:1157:28763:24878 kraken:taxid|9606
TCATTCGTTGCCATCACAGGGGCCACTGGCTACTTGGGAGCATGGAGAGGAGGCTACTCTCTGAGCATTCCTTGTCCTCAACAGAGGCACAGAAATGGAAGCCTGAGGCCAGGGCCACCTTTTGACTCATCTTAAACTTTTTGTAAATTC
+
FFF:FF:FFFFFFF:FFFFFFFFFFFFFFFFFFFFFFF:FFFFFFFFFFFFFFFFFF:FFFFFFFFFFFF:FFFFFFFFFFFFFFFFFFFFFFFFFFFF:FFFFFFFFFFFFFFFFFFFFFFFFFFFFFFFFFFFFFFFFFFFFFFFFFF
@A00738:647:H5NVNDSX7:2:1157:20916:25410 kraken:taxid|9606
AGTTACTATTATTGGCATTTTGTAGTTGAGGAAACAGAGATTTAGAGGGCTTGAAAATTTGTCCAGAGTTACACAACTTAAAAACTTAAAGTCTTTCAGAGAAGAGAATGGAAATATTTAGATTGAGATAGGAAATAAAAAACAAACTAC
+
:FFFFF:FFFFFFFFFFFFFFFFFFFFFFFFFFFFFFFFFFFFFFFFFFFFFFFFFFFFFFFFFFFFFFFFFFFFFFFFF:FFFFFFFFFFFFF:FFFFFFFFFFFF,FFFF:FFFF,FFFFFFFFFFFFFFFFFFFFFFFFFFFFFFFF
@A00738:647:H5NVNDSX7:2:1157:21748:30796 kraken:taxid|9606
ACTCAGCTTGACATAGATGTGAGAAGGAGCATAGTGGAGAGAAAGTGGACGGAGCATCTGATTCAGGAGACTTCACTGCAAGTCCTGGAACAGCCACTGGCTGGTGATCGCCAGAAAATTATTGTATTTCATTCTCATCTCTCAGAAGGA
+
FFFFFFFFFFFFFFFFFFFFFFFFFFFFFFFFFFFFFFFFFFFFFFFFFFFFFFFFFFFFFFFFFFFFF:FFFFFFFFFFFFFFFFFFFFFFFFFFFFFFFFFFFFFFFFFFFFFF:F:FFFFFFFFFFFFFFFFFFFFFFFFFFFFF:F
@A00738:647:H5NVNDSX7:2:1157:19343:31673 kraken:taxid|9606
AGTCACCAGATGAAATATTGCTTGGATCCAAACCCTGAGAGCAAGCCAAATAAACTACAAAATCAAAGTTAAAAAAATCCATTAAAAAAAACACAGAAATCTAAATGAACTAAATTCCAGGAAATAATATCCCTCTTCCAGGAAAGAACA
+
FFFFFFFFFFFFFFFFFFFFFFFFFFFFFFFFFFFFFFFFFFFFFFFFFFFFFFFFFFFFFFFFFF:FFFFFFFFFFFF,FFFFFFFFFF:FFFFFFFFFFFFFFFFFFFFFFFFFFFFFFF:FFFFF,F:FFFFFFFFFFFF:FFFFFF
@A00738:647:H5NVNDSX7:2:1158:7808:2957 kraken:taxid|9606
GGATGTTTCCAGAAGTCTTAATACCTACTCTGTAGCTTGTTTGTTAAAACCTAAGTGGCTAAAATCTAAGCCATAGATTAATTGACTCTAGGTGTGACTAGAACACCTGCCTGTCCTGCCCCATAAGAAGCTGCAATGACCTTACAAATG
+
FFFFFFFFFFFFFFF:FFFFFFFFFFFFFFFFFFFFFFFFF:FFFFFF,FFFFFFFFFFFFFFFFF:FFFFFFFFFFFFFFFFFFFFFFFF:FFFFFFFFFFFFFFFFFFFFFFFFFFFFFFF,F,FFFFFFFFFFFFFFFFFFFF:FFF
@A00738:647:H5NVNDSX7:2:1158:16640:16344 kraken:taxid|9606
CATCACAGTCAGAGAACTGTTTCTTCCACAGAAGTCAGGGAAGATGTCTCCCCATGAGCGTACCTGCTCAGAGTAGGGTTATGTGCATGAAAGGTGATCTGAGACATAGATAGAACAAAGTTGTGCCATGCATAAGCCGTGACTCTTTAT
+
FFFFFFFFFFFFFFF,FFFFFFFFFFFFFFFFFFFFFFFFFFFFFFFFFFFFFFFFFFFFFFFFFFFFF:FFFFFFFFFFFFFFFF,FFFFFFFFFFFFFFFFFFFFFFFFFFFFFFFFFFFFFFFFFFFFFFFFFFFFFFFFFFFFFFF
@A00738:647:H5NVNDSX7:2:1158:31602:17456 kraken:taxid|9606
TTTACTAACTGCGTGTGACTTCAGGCGCATTAGTTGCTTTCTCTGAGCTTTCTCACCTCCATCGGCACTATTGTCTCTTTCTTTTCCCTCTTATTTATCTCTTCTCCTCTTATCAGAAAGATGGAGAGAAAAGTACTGACCTGCTGAGTA
+
FFFFFFFFFFFFFFFFFFFFFFFFFFFFF:FFFFFFFFFFFFFFFFFFFFFFFFFFFFFFFFFFFFFFFFFFFFFFFFFFFFFFFFFFFFFFFFFFFFFFFFFFFFFFFFFFFFFFFFFFFFFFFFFFFFFFFFFFFFFFFFFFFFFFFF
@A00738:647:H5NVNDSX7:2:1158:2166:18803 kraken:taxid|9606
TTCACCTCTCCCTTCTCTTCTGCTTTTAAAATACTGATATTCCTTTGGTTTCTGTCACTTGTTTGCTTGCTTCTATTCTAATGCCATATGTTGTCTTTTACTGTTATCCACTACGATTCCTTAAACATCATTTTTACCTTCATGCTTCCT
+
FFFFFFFFFFFFFFFFF,FFFFFFFFFFFFFFFFFFFFFFFFFFFFFFF:FFFFFFFFFFFFFFFFFFFFFFFFFFFFFFFFFFFFFFFFFFFFFFFFFFFFFFFFFFFFFFFFFF,FFFFFFFFFF:FFFFFFF:FFFFFFFFFFFFFF
@A00738:647:H5NVNDSX7:2:1158:16966:18881 kraken:taxid|9606
AGAAATTGGCTGAAGAAACAATTTCTCTTGAGAGGCTGACCTAGGCGCTTTAGAAACGTTTGGCTTACTATTGTGTAAACAAAGCACAAAACTTCTTATTTCAGAAATCTTACGTAAACATTAATACTAATTTGAAAAACAGGGCGCAAG
+
FFFFFFFFF:FF:FFFFFFFFF:F::::FFFF:FF:FFFFFF:FFFF:FFFF,FFFFFFFF,,FFFFFFF:F:FFFF:FFFFFFFFFFFFF,FFFFFFFFFFF:FFFFFF,FFFFFFF:FFFFF:FFF,FFFFF,FFF:FF:,,::,FFF
@A00738:647:H5NVNDSX7:2:1158:17201:18881 kraken:taxid|9606
AGAAATTGGCTGAAGAAACAATTTCTCTTGAGAGGCTGACCTAGGCGCTTTAGAAACGTTTGGCTTACTATTGTGTAAACAAAGCACAAAACTTCTTATTTCAGAAATCTTACGTAAACATTAATACTAATTTGCAAAACAGGGCGCAAG
+
FFFFFFFFFFFFFFFFFFFFFFFFFFFFFFFFFFFFFFFFFFFFFFFFFFFFFFFFFFFFFFFFFFFFFFFFFFFFFFFFFFFFFFFFFFFF:FFFFFFFFFFFFFF:FFFFFFFFF:FFFFFFFFFFFFFFFFFFFF,FFFFFFFFFFF
@A00738:647:H5NVNDSX7:2:1158:13069:20306 kraken:taxid|9606
AATCCTGTTCATGTCTTTCTTTAAAGCTTTACCCCATGCATATATTTCTAAAACAACACAGGTTATCTCAAACTTTATATAAATTTTGAATTTTTCATACAAATGGAATCATGCTGTGTATATTCTTACAAGACCTCATTTTAGATCAAA
+
FFFFFFFFFFFFFFFFFFFFFFFFFFFFFFFFFFFFFFFFFFFFFFFFFFFFFFFFFFFFFFFFFFFFFFFFFFFFFFFF:FFFFFFFFFFFFFFFFFFFFFFFFFFFFFFFFFFFFFFFFFFFFFFFFFFFFFFFF:FFF:FFFFFFFF
@A00738:647:H5NVNDSX7:2:1158:7003:22232 kraken:taxid|9606
AGAAATACTGTGAACAAATTTCTAAAATATTTAAGGAAATTTTTGATAAACTTTCAGGAATACCTTAAAAAGCTATGGGATCAGGTAATGTTTACTAGTAAAGCAAATGAAGGTGTATGTATTCATAATTTGCCTTACAGAATAATTTTT
+
FFFFFFFFFFFFFFFFFFFFFFFFFFFFFFFFFFFFFFFFFFFFFFFFFFFFFFFFFFFFFFFFFFFFFFFFFFFFFFFFFFFFFFFFFFFFFFFFFFFFFFFFFFFFFFFFFFFFFFFFFFFFFFFFFFFFFFFFFFFFFFFFFFFFFF
@A00738:647:H5NVNDSX7:2:1158:15356:26240 kraken:taxid|9606
CATGACTCAGGTCGAGTGCGATTGTGGTCAGTGGGGCACACGGATAGGTGAGGTAGGGCTGGAGGAGGGGACCAGGGAGTCTGCTGTAGCGTCCGACAAAGGGGCCTCTTTATTCCCTGAGCTGGGATGTGCTTGGGGCTCCCAACCTTA
+
FFFFFFFFFFFFFFFFFFFFFFFFFFFFFFFFFFFFFFFFFFFFFFFFFFFFFFFFFF:FFFFFFFFFFFFFFFFFFFFFFFFFFFFFFFFFFFFFFFFFFFFFFFFFFFFFFFFFFFFFFFFFFFFFFFFFFFFFFFFFFFFFF:FFFF
@A00738:647:H5NVNDSX7:2:1158:25907:29293 kraken:taxid|9606
ATGAATACTTTCGTACCACATAGGAGGTATCTATTCATTAACTGTAAAAACAGTGACTAATCATTTGCAATAACTGCACCTTTATGAATTTGTCTTTTCTTAATTACTAACATTCCTTTGAAATGATGAATATGAAAGAAACATTCTTGA
+
FFFFFFFFF:FFFFFFFFFFFFFFFFFFFFFFFFFFFFFFFFFFFFFFFFFFFFFFFFFFFFFFFFFFFFFFFFFF,FFFFFFFFFFFFFFFFFFFFFFFFFFFFFFFFFFFFFFFFFFFFFFFF:F,:FFFFFFFFFFF,FFFFFFFFF
@A00738:647:H5NVNDSX7:2:1158:1606:30326 kraken:taxid|9606
TAAGGAAATACAGTGTTCAGAAAACTCTCCCTCACTCTCTAGTCAAGGCCTACACGCTGAATGTTGATTGGCCATCAGGTCGGTCTGTGACTTCCAGGTCATTAGGGAAGAGACCATCAATTACTCATGTTAAGTTGCATCATCCAGTAT
+
FFFFFFFFFFFFFFFFFFFFFFFFFFFFFFFFFFFFFFFFFFFFFFFFFFFFFFFFFFFFFFFFFFF:FFFFFFFFFFFFFFFFFFFFFFFFFFFFFFFFFFFFFFFFFFFFFFFFFFFF:FFFFFFFFFFFFFFFFFFFFFFFFFFFFF
@A00738:647:H5NVNDSX7:2:1158:16441:32659 kraken:taxid|9606
CAAACCCAGGGATTCACTTAAACTGATCCAACACAGTTTACCCCTTGTGCCATTCAGATTCCCTTACATCCTTTTCTGAGAAAAAAAAAAATCTTATTTCTCTTTTAGAGAGCAGCCACTTCTAAGGGATGGCTAATTGTAGTCACCAAA
+
FFFFFFFFFFFFFFFFFFFFFFFFFFFFFFFFFFFFFFFFFFFF:FFFFFFFFFFFFFFFFFFFFFFFFFFFFFFFFFFFFFFFFFFFFFFFF:FFFFFFFFFFFFFFFFFFFFFFFFFFFFFFFFFFFFFFFFFFFFFFFFFFFFFFFF
@A00738:647:H5NVNDSX7:2:1158:14281:33708 kraken:taxid|9606
ATACTTGTCATATAGAATGCCTAAAGTTGATCTGTAGATGCCACTGAGAAAGACACTTGAAAAAAATCTTCCTAATCCACATAACAAGAATAACATTTTATTCACACTTAAAAGCATGCACATCTTCTTTCAGCAAAAGTATCAGTTATG
+
FFFFFFFFFFFF:FFFFF:FFFFFFFFFFF:FF,FFFFFFFFF:FFFFFFFFFFFFFFFFFFFFFFFFFFFFFFFF::FF,:FFFFFFFFFFFFFFF:FF::,FFFF,::FFF,:FF:,F,,F:FFFFFFFF:FFFFFFFF,:F:F,FFF
@A00738:647:H5NVNDSX7:2:1159:26865:12164 kraken:taxid|9606
CTCCCTTTCCTATCTGGCCTGGACCCCATGCAGACCATGTTAACTACTTTGTCAGAATCGCCTTCTCTTGCTCTCTATCATGTGCCACATCTAACCAACAAAACCCAAACTCTGGACCAACGCTACCCTTTGTCTTTACTACCTCTGCTC
+
FFFFFFFFFFFFFFFFFFFFFFFFFFFFFFFFFFFFFFFFFFFFFFFFFFFFFFFFFFFFFFFFFFFFFFFFFFFFFFFFFFFFFFFFFFFFFFFFFFFFFFFFFFFFFFFFFFFFFFFFFFFFFFFFFFFFFFFFFFFFFFFFFFFFFF
@A00738:647:H5NVNDSX7:2:1159:27579:14873 kraken:taxid|9606
CTCCCTTTCCTATCTGGCCTGGACCCCATGCAGACCATGTTAACTACTTTGTCAGAATCGCCTTCTCTTGCTCTCTATCATGTGCCACATCTAACCAACAAAACCCAAACTCTGGACCAACGCTACCCTTTGTCTTTACTACCTCTGCTC
+
FFFFF:FFFFFFFFFFFFFFFFFFFFFFFFFFFFFFFFFFFFFFFFFFFFFFFFF:FFFFFFFFFFF:FFFFFFFFFFFFFFFFFFFFFFFFFFFFFFFFFFFFFFF:FFFFFF::F:FFFFFFFFFF,FFFFFFFFFFFFFFFFFFFFF
@A00738:647:H5NVNDSX7:2:1159:28040:15734 kraken:taxid|9606
CTCCCTTTCCTATCTGGCCTGGACCCCATGCAGACCATGTTAACTACTTTGTCAGAATCGCCTTCTCTTGCTCTCTATCATGTGCCACATCTAACCAACAAAACCCAAACTCTGGACCAACGCTACCCTTTGTCTTTACTACCTCTGCTC
+
FFFFFFFFFFFFFFFFFFFFFFFFFFFFFFFFFFFFFFFFFFFFFFFFFFFFFFFFFFFFFFFFFFFF:FFFFFFF:FFFFFFFFFFFFFFFFFFFFFFFFFFFFFFFFFFFFFFFFFFFFFFFFFFF,FFFFF:FFFFFFF:FFFFFFF
@A00738:647:H5NVNDSX7:2:1159:6804:16689 kraken:taxid|9606
CTATTTTACTTCAGCTGATCATTGAAGACTGACCACCAATGAATCTGCAGTCCTGAAGCCTGTTCTTGCTTGCAATATCACCATATTGAGATTTTAACCATCTTTAAGTTCCTTCTAAGATGTCACTTAAAATATTCTTATTATAGTATG
+
FFFFFFFFFFFF:FFFFFFFFFFFFFFFFFFFFFFFFFFFFF:FFFFFFFFFFFFFFFFFFFFFFF:FFFFF:FFFFFFFFFFFFFFFFFFFFFFFFFFFFFFFFFFFFF:FFFFFFFFFFFFFF::FFF:FFF:FFFFFFFFFFFFF:F
@A00738:647:H5NVNDSX7:2:1159:12906:18834 kraken:taxid|9606
AAGCATCCCCAATAGTTTAGCCTATCCTCTCACAGCAACCCACGTTTCAAAAATAAATAAATAAATAAAAACTAGCTTTCCCCTCACCCACCTTTGAATAGTTTCCTATTCCTCCACTGCTATGGTTAAAAATATTTTATATGACTACTA
+
FFFFFFFFFFFFFFFFFFFFFFFFFFFFFFFFFFFFFFFFFFFFFFFFFFFF:FFFFFFFFFFFFFFFFFFFFFFFFFFFFFFFFFFF:FFFFFFF:FFFFFFFFFFFFFFF,FFFFFFFFFFFFFFFFFFFFFFFFFFFFF:FFFFFFF
@A00738:647:H5NVNDSX7:2:1159:1506:20541 kraken:taxid|9606
GCAAAGGCCCTGCGTCAGGCATGTGCTTGCTACAGTACCTGGCTGTCTCCGTGGCTGGGGCTGTGGACAGGGCCGGCATTCTGTGTTGTGGCCTGTGGAGTGGTTTGAGATTCCTTTGGAGAGTACCAGAACTTGCGGTCAGTCCCAAGT
+
FFFF:FFFFFFFFFFFFFFFFFFFFFFFFFFFFFFFFFF,FFFFFFFFFFFFFFFFFFFFFFFFFFFF,FFFFFFF:F,FFFF:FFFFFFFFF:F:FFF:FFFF:FFFFFFFFFF:FF:FFFFFFFFFFFFFFFFFFFFFFFFFFFFFFF
@A00738:647:H5NVNDSX7:2:1159:23719:28197 kraken:taxid|9606
GATCATGTGATGCGTGTATTCATATTTTTTGAAGACAAGTGTTAAAATAGTCTCAGAACAGAAGAAATGGGTTTGTGTTTTCTAGAATAATTATCCATGTGAGATTAGAATAGTCTACCCATTAAAGGCAATTTTAGTGTAACTAAAGTT
+
FFFFFFFFFFFFFFFFFFFFFFFFFFFFFFFFFF:FFFFFFFFFFFFFFFFFFFFFFF,FFFFFFFFF::FF:FFF,FFFFFFFFFFFFF:FFFFFFF,FFFFFFFFFFFFFFFFF:FFFFFFFF:FF:FFFFFFF,FFFFFFFF:FFFF
@A00738:647:H5NVNDSX7:2:1159:24650:28933 kraken:taxid|9606
CAAGTTTCTTATTTATATTATCCTATTTATAATCTTGATAGCAATCCTATTTCATAGAAAATAGGATCTCCATTTTACAGAAGAGATAACTGAGGTACAATAAGTAACTTGCCAGAGATCAAACAGCTACTAATTAAATGGAAAAGGCTA
+
FFFFFFFFFFF::FF:FFFFF,FFFFFFF:FFFFFFFFFFFFFFFFFFF:FFFFFFFFFFFFF:,FFFFF:FFFFFFFFF:FFFFFFFFFFFFFFFFFFFF:FFFFFFFF:FFFF:FFF:FF:FF,FFFFFFFFFFFFF:F:FFFF:FFF
@A00738:647:H5NVNDSX7:2:1159:19868:33395 kraken:taxid|9606
CAGAGATGTGAATAGTTAAATAGGGCTGTCATGGAGACTATCTTGACCACCAATTTCGATTTCATTTTCCTCCTTAGTACAGAATTCTTACTTATGTTACTCTGGTCTGATTTCATTCACAGCTAAAAGCACACATTTTTCAGTCTCTTT
+
FFFFFFFFFFFF:FFFFFFFFFFFFFFFFFFFFFFFFFFFFFFFFFFFFFF:FFFFFF:FFFF,FF,FF:FFF:FFFFFFFFF,FFFFFFFFFFFFFFFFFF:FFFFFFFFFFFFFFFFFFF:FFFFFFFFF::FF::FFFFFFFFFFFF
@A00738:647:H5NVNDSX7:2:1159:6840:36385 kraken:taxid|9606
ATTAACAAAGTGTCAACAGCAATGAAAACAAAATGCTTATGTAAAGGAGAGAGATCTCAGGGTTTATAGTCAAAAGTCCTAAGCTGGGTGGCCCGTGGCCTCAGTTTCCTTAACTGTGAATTGGTGACGAAAGCAACACTTGGCCTAACC
+
FFFFFFFFFFFFFFFFFFFFFFFFFFFFFFFFFFFFFFFFFFFFFFFFFFFFFFFFFFFFFFFFFFFFFFFFFFFFFFFFFFFFFFFFFFFFFFFFFFFFFFFFFFFFFFFFFFFFFFFFFFF:FFFFFF::FFFFFFFFFFFFFFFFFF
@A00738:647:H5NVNDSX7:2:1160:12554:17754 kraken:taxid|9606
GGCAAATGAAAATGCTTTTGTAAACTTCTCCAGTGATCATGTGTTTAAATATTCAATTGGCAATTCTCAGTTATTTGTTTTAATCTATCAGCAGTATTTGACACAAGAAATTACTCCCTCCTTCTTGAAATGCCTTATTTTCTTGGCTTC
+
FFFFFFFFFFFFFFFFFFFFFFFFFFFFFFFFFFFFFFFFFFFFFFFFFFFFFFFFFFFFFFFFFFFFFFFFFFFFFFFFFF:FFFFFFFFFFFFFFFFFFFFFFFFFFFFFFFFFFFFFFFFFFFFFFFFFFFFFFFFFFFFFFFFFFF
@A00738:647:H5NVNDSX7:2:1160:4209:26850 kraken:taxid|9606
GCACCACTACAGATTCTCCAAAGTTTTAAAATTTTGCATATGCTAGGAATTTGAGTAGACATATTGCAAAATCATATTCCATATAGAAGAACCAGGTCTTAATGAAATAAGAACCTGAATCTAAATCATTCCAGTGGAAATAAATTAAAT
+
FFFFFFFFFFFFFFFFFFFFFFFFFFFFFFFFFFFFFFFFFFFFFFFF:F:FFFFFFFFFFFFFFFFFFFFFFFFFFFFFFFFFFFFFFFFFFFFFFFFFFFFFFFFFFFF,FF:FFFFFFFFFFFFFFFFFFFFFFFFFFFFFFFFFFF
@A00738:647:H5NVNDSX7:2:1160:7835:32221 kraken:taxid|9606
AGGGAGTGAGAATCTTTGGGGCTGTCCTAGAATTCTGCCTACCACAGCTGGGAGGACTCCAACATCTGTGTGCTGGAAGATCTGTACTTCCTCAAGCATCAGTCTTTAGGTGGTCTCTTCATGTGGTCTCTTCATGGTGACCTCAAGGTT
+
FFFFFFFFFFFFFFFFFFFFFFFFFFFFFFFFFFF:FFFFFFFFFFFFFFFFFFFFFFFFFFFFFFFFFFFFFFFFFFFFFFFFFFFFFFFFFFFFFFFFFFFFFFFFFFFFFFFFFFFFFFFFFFFFFFFFFFFFFFFFFFFFFFFFFF
@A00738:647:H5NVNDSX7:2:1160:32452:33896 kraken:taxid|9606
CATGTACTCATAGGCCAAAGATCCCTCAAAATTATAAGTAAATATTATAATTGTATAATTATCTATTTATATATAATTATATTATTAAAAAATTATAAATAAGCTCTACACAGTAGGTTTGCTTTTCACACAGGTAGGGATTAGCAACCC
+
FFFFFFFFFFFFFFFFFFFFFFFFFFFFFFFFFFFFFFFFFFFFFFFFFF:FFFFFFFFFFFFFFFFFFFFFFFFFFFFFFFFFFFFFFFFFFFFFFFFFFF,FFFFFFFFFFFFF:FFF:FFFFF,FFFFFF:F:FF,FFFFF:FFFFF
@A00738:647:H5NVNDSX7:2:1161:1696:5869 kraken:taxid|9606
AACATTTTAAGATCGCTGTTTAATGTTTCTCCCCCAAGCAAAACCATAAATAGCTTCCCATCACCAAGAGAATAAATTCCAAAAGTTTACCAATGGCATTCAAATCATGCCACAAACTGGAACCAACATGTTCATTCAGTGAACTTGCCC
+
FFFFFFF:FFF,FFFFFFFFFFFFFF:FFFFFFFFFFFFFFF,FFFFFFFFFFFFFFFFFFFFFFFFF:FFFFFFFFFFF:FFFFFFFFFFF:FF:FFFFFFF:FFFFFFFFFFFFFFFFFFFFFFFFFFFFFFFFFFFFFF,FFFFFFF
@A00738:647:H5NVNDSX7:2:1161:13340:8813 kraken:taxid|9606
ATAACTTGAAAATCAAAAACACAAAAAAATAAAAAAAAAAAACAAAGGCTGTTCACCATCGTTAAAACATATAACACCAGCACTATAGGACGCCGAATTTGTAAGATCACAATGTCAAGAAATACAGACCAAACTGGCTAACACATTGAA
+
:,F,:,,:FFF,,FFF:FF:F,F,F,F:F,:F,FFF:,FFF:,,F,,,F,,:,:,F,:,,,:,,F,:,,,,FFFF,FF:,FFF,,F:,,F,,,:FF,,F,F,,FFFFFFF:F,F,,FF:F,:F,,F,F,F:,FF,,F,,F:,:F,,:,F,
@A00738:647:H5NVNDSX7:2:1161:6180:11569 kraken:taxid|9606
CTTCAAGAAAACACAGAATGAATTCAGAAATTTATCAATGAAATTTAACAGAAATCAAAATTTTTAAAAATCAAACAGAAGTCCTAAAGCTGAAAAATAAAATTAATGAAATACCATCAACAGCAGAATTGATAAAATAGAAGAAGGAAT
+
FFFFFFFFFFFFFFFFFFFFFFFFFFFFFFFFFFFFFFFFFFFFFFFFFFFFFFFFFFFFFFFFFFF:FFFFFFFFFFFFFFFFFF:FFFFFF,FFFFFF::FFFFFFF:FFFFFF:FFFFFFFFFFF:FFFF,FFFFFFFFFF:FFFF,
@A00738:647:H5NVNDSX7:2:1161:15845:12211 kraken:taxid|9606
ATTCTACCCACACTGTGTTTTCTTCAGGATTCTCAAAGGAGGAGGATCTAAATGATAGCAGTGGGTCCCTCCTGCTTTCCTCATAGACAAGCACAATATCTGAATACAGAAAAGGAACACAATCTCAAAAAAATTCTCACTACTTTAACT
+
,,FFF,:,F,FF,:FF:F,:,,,,F:F,FF,FF,F:::FFFFFF,F:F,FF,FFFFF,FFF,,,,F,FF,:,FF,FF:FF,:,FF,FFF,FFFFF,,FF,FF,:,F:F,FF,F,:FFF,F,F,,FFFFFF:,::,FF,F,F,F:,,FF,F
@A00738:647:H5NVNDSX7:2:1161:31087:15342 kraken:taxid|9606
AAATAAAAACTCAACCCAATCATAAAAGCCTCTGTATGTGTAGTGGATTCTACTGGATGTCTGGAGAGACAAAAAGAATTCCAGAAGTAGATATTCATTCAGCACAAACAACTTTGATTTAACAGCAGAGGGCCCTATTCTTGAAAAGCC
+
FFFFFFFFFFFFFFFFFFFFFFFFFFFFFFFFFFFFFFFFFFFFFFFFFFFFFFFFFFFF:FFFFFFFFFFFFFFFFFFFFFFFFFFFFFFFFFFFFFFFFFFF:FFFFFFFFF:FFFFFFF:FFFF,FF::FFFFF:FFF:FFFFFFFF
@A00738:647:H5NVNDSX7:2:1161:5385:17801 kraken:taxid|9606
AAATAAAATATGAATAATATACTCAAGTCCTAAAACAGTCTATGTGCTTTAACATTTTCAGAAAGTAAGAATCCTCTTTATTGAAGACAATCTAGATAATTCCATTTCCCCTGCAGCTTGGTGCCAAACAAACAAATGAATATAGCCCTA
+
FFFFFFFFFFFFFFFFFFFFFFFFFFFFFFFFFFFFFFFFF:FFFFF,FFFFFFFFFFFFFFFFFFFFFFFFFFFFFFFFFFFFFFFFFFFFFFFFFFFFFFFFFFFFF:FFFFFFFFFFFFFFFFF,FFFFFFFFF:FFFFFFFFFFFF
@A00738:647:H5NVNDSX7:2:1161:26747:32471 kraken:taxid|9606
CTAACACTGCCATACTGAAGTAAGTGGGCAAAAATGTAGTTCTATGTTAATAATAGCACTCTATAATAACTTGAAGCTAAAAAAGACAAAATCCTTGCAAATCTGTAGAATACAGTCTTTGATTAATAGATATGGATATTTTTGGCTTGA
+
FFFFFFFFFFFFFFFFFFFFFFFFFFFFFFFFFFFFFFFFFFFFFFFFFFFFFFFFFFFFFFFFFFFFFFFF::F:FFFFFFFFFFFFFFFFFFFFF:FF:F,FF:F,FFFFFF:FFFFFFFF:FF:F:FFF,F:FFFFFFFFFF:FFF:
@A00738:647:H5NVNDSX7:2:1161:30409:33207 kraken:taxid|9606
CTTCTTTCTTTTCTAAAAATAAACGAGAAATAAAAGCTTTCAATGTTTTTAGGTTTTTGAATCCACCCACTTACACCTGTTCAGAAACATCTGTTTTCCTATAAAATGGAAACCAGAAAAAATCAAAAGGCCAGCTAGTAATAATATATG
+
FFFFFFFFFFFFFFFFFF:FFF,FFFFFFFFFFFFFFFFFFFF,F,FF:FF:FFFFFF,FFFF:FFFFFFFFFFFFFFFFFFFF:FFFFFFFFFFFFFFFFFFFFFFF,FFFFFFFFFFF:FFFFFFF,FFFFFFFFFF:::FFFFF,F:
@A00738:647:H5NVNDSX7:2:1161:27127:34194 kraken:taxid|9606
AAAGAACCTTGGATTATGATACTGTCTGAGCCCTATTGGCAGGAAAGACAAATCCATAAGCAGAATACATTTCTATTTCTTTGTGAATGAACCACTGGGTCTTTCTAGGATGGACCAATAAACTGAAATTGACATCAAGTAATTTAGTTT
+
FFFFFFFFFFFFFFFFFFFFFFFFFFFFFFFFFFFFFFFFFFFFFFFFFFFFFFFFFFFFFFFFFFFFFFFF:FFFFFFFFFFFFFFFFFFFFFFFFFFFFFFFFFFF:FFFFFFFFFFFFFFFFFFFFFFFFFFFFFF:FF:FFFFFFF
@A00738:647:H5NVNDSX7:2:1161:11767:35900 kraken:taxid|9606
TAAGGATTTTCCATGTGTTCTTACTTTTTTGTATTTATTTCCTCAGACTTTTCTATGTTCAAGGCCTAGAGGTATATTACCTTGACCACCCATACATACTATGTATGTAGAAGTCAGCATAATCACTTTTAAAATTCATTGACAGCTGGG
+
FFFF:FFFFFF:FFFFFFFFFFFFFF:FFFFFFFFFFFFFFFFFFFFFFFFFFFFFFFF:FFFFFFFF:FFFFFFFFFFFF:FFFFFFFFFFFFFFFFFF:FFFFFFFF,FF,FFF,FFFFF::FFFFFFFFFFF,FFF:FFFFFFFFFF
@A00738:647:H5NVNDSX7:2:1161:18222:36307 kraken:taxid|9606
TGTACAAAGTATCTAGAATTATAGAAAAGTTTTGGAAATAGTGATAATTGTACAACATCACAAATGTTATTTATATTACTAAATTTTATTAATAATTGTTGAAATGGCAAGCTTTATGTTCTATTTTACCACAATAAAAATAATTAAAAA
+
FFFFFFFFFFFFFFFFFFFFFFFFFFF,FFFFFFFFFFF:FFFFFFFFFFFFFFFFFFFFFFFFFFFFFFFFFFFFFFFFF:FF:FFFFFF,FF:FF:FFFFF:FF:FFFFFFFF:FFFF:FFFFFFFF,:FFFFF:F:FFFFF::::FF
@A00738:647:H5NVNDSX7:2:1162:14479:5807 kraken:taxid|9606
TTTACACTCTGTCTATATTTCATTCTGGAATGTTAGCAGATTTTTTATGTTCTGAGACCATTCATTCAATCAGCATAAATATATACAACCATTTATTCAATGTCAAAAAAGTAAAGCAGATCAGATTTCTGGTTTTATGAGAAAGAACAC
+
,F:,:FFF:F:FFFF::F:F:FF:FFFFF,,,F:F:F::FFFFF,FFF::,FFFFFF,,FF:F:,FFF,FFFFFFF:FF,F:F,FFF:FFFFFFFFF,,FFFFFFFF,FF,,:F:,F::F,FFFF::F,FF,::FFF:F,,FFFF,:F:F
@A00738:647:H5NVNDSX7:2:1162:13241:6230 kraken:taxid|9606
TTTTCACTCTGTCTATATTTCATTCTGGAATGTTAGCAGATTTTTTATGTTCTGAGACCATTCATTCATTCAGCATAAATATATACAACCATTTATTCAATGTCAAATAAGTAAAGCAGATCAGATTTCTGGTTTTATGAGAAAGTACAC
+
FFFFFFFFFFFFFFFFFFFFFFFFFFFFF:FFFFFFFFFFFFFFFFFFFFFFFFFFFFFFFFFFFFFFFFFFFFFFFFFFFFFFFFFFFFFFFFFFFFFFFFFFFFFFFFFFFFF:FFFFFFFFFFFFFFFFFFFFFFFFFF,FFFFFFF
@A00738:647:H5NVNDSX7:2:1162:16821:6417 kraken:taxid|9606
TCAAGCATGGTTAACTTCGACATGACTCTTCATCTTAAGACATTTTATTTCATAATAACCTTATTGCTATATAAATCTTATATCAAATATTAAACAAGTAATTTGGGGCTTTTCAAAAAGAAATACAAATTGTTAATTTCTGCTTTAAGT
+
FFFFFFFFFFFFFFFFFFFFFFFFFFFFFFFFFFFFFFFFFFFFFFFFFFFFFFFFFFFFFFFFFFFFFFFFFFFFFFFFFFFFFFFFFFFFFFFFF:F,FF:FFFFFFFFFFF,FFFFFFFFFFFFFFFFFFFFFFFFFFFFFF:,::F
@A00738:647:H5NVNDSX7:2:1162:31837:23782 kraken:taxid|9606
TTCTTAACTTCTATAATTATCTTTCTCCTTAATTTATTTTCCCTAGTTATGCCAGCTGCTGTTTCACCTTATCTTTTCATCTCATTTTACATTTCTTATTTCACAGGCTCCCGGTTTGCTTTAATTTCCTTGAGAGCGAGAAAAGTATTT
+
FFFFFFF:FFFFFF:FFFFFFFFFFFFFFFFFFFFFFFFFF:FFFFFFFFFFFFFFFFFFFFFF:F::FFFFFF:FFFFF,F:FFFFFFFFFFFFFFFFFFFFFFF:FFF:F::FFFF,FF,FFFF:F:FFFFFF:FFFFFFFF,FFFF:
@A00738:647:H5NVNDSX7:2:1162:31810:23797 kraken:taxid|9606
TTCTTAACTTCTATAATTATCTTTCTCCTTAATTTATTTTCCCTAGTTATGCCAGCTGCTGTTTCACCTTATCTTTTCATCTCATTTTACATTTCTTATTTCACAGGCTCCCGGTTTGCTTTAATTTCCTTGAGAGCGAGAAAAGTATTT
+
,FF:FFFFF,F,FFFFFFFFFFF::FFFFFFFFFFFF:FFF,::FFFFF,F:FF:FFFFFFFFFFFFF,FFFFF:FFFFFFFFFFFFFFFFFFFFFFFFFFFFFFF,,,F,FF,FFF,,FF:FFFFFFFF:FFFF:F:F:FFFFFFFF::
@A00738:647:H5NVNDSX7:2:1162:19027:24956 kraken:taxid|9606
TGGGAAATCTCTAAAGCTGAGGTCATTACCTCTGGTGTTGTGGTATATTTCTCGTGTTCTATGCTCTCTCTCTCCATGCGATTAAACCTGCAATATTTTAAAATAATTTGTCAATTGTGTTTCCCCATTCATAAGTCCTTTTCTATCCTT
+
FFFFFFFFFFFFFFFFFFFFFFFFF:FFFFFF,F:FFFF,:FFFFFFFFFFFFFFFFFFFFFFFFFFFFFFFFFFFFFFFFFFFFFFFFFFFFFFFFFF:FFFFFFFFFFFFFFF:FFFFFFFFFF,F:FFF:FFFFFFFFFF:FFFFFF
@A00738:647:H5NVNDSX7:2:1162:18692:26412 kraken:taxid|9606
TGGGAAATCTCTAAAGCTGAGGTCATTACCTCTGTTGTTTTGGTATATTTCTCGTGTTCTATGCTCTCTCTCTCCATGCGATTAAACCTGCAATATTTTAAAATAATTTGTCAATTGTGTTTCCCCATTCATAAGTCCTTTTCTATCCTT
+
FFFFFF:FFFFFFFFFFFFFF:FFFFFFF:::FF::F,FFFFFFF:FFFFFFFFFFFFFFFFFFF,FFFFF:FFFFFFFFFFFFFFFFFFFFFFFFFFFFFFFFFFF:F:FF:F:FFFFFFFF:F,FF:FF:FFFFFFFFFFFFFFF:,F
@A00738:647:H5NVNDSX7:2:1162:28465:35415 kraken:taxid|9606
AAGGAACACCCAATATTCAAACTCAAGGCTGTGGCTTTAAAGCCTGTGCACTTTTCATCATACCCAGCTTCCTTCATACCAAGACCTCCCGGAAGGGGAGAAAAGGCAATTAATTCTACTGCCAGCCAAGGAATTTTCTCATTCTATTTA
+
FFFFFFFFFFFFFFFFFFF:FFFFFFFFFFFFFFFFFFFFFFFFFFFFFFFFF:FFFFFFF:FFFFFFFFFFFFFFFFFFFFFFFFFFFFFFFFFFFFFFFFF:FFFFFFFFFFFFFFF:FFFFFFFFFFFFFFFFFFFFFFFFFFFFFF
@A00738:647:H5NVNDSX7:2:1163:21739:2785 kraken:taxid|9606
GTGGCTGAAGATAGATGCCCTGTGGGATCTTGCCATCTATTACACCCACACACACCATTGTCATTACAGCGTCTTAGACAACACCACCACACCCTGCCAGGCACTAGGATTTTCAATTTAAAAATCTCCTGAGGTTTCCATGTAAATGTC
+
FFFF:FFFFFFFFF:FFFFFFFFF:FFFFFFFFFF:FFFFFFFFFFFFFFFFFFFFFFFFFF:FFFFFFFF:FFFFFFFF:FFFFFFFFFFFFFFFFFFFFFFFFFFFFFFFFFFFFFFFFF,FFFFF,FFFFFFFFFF:FFFFFFFFFF
@A00738:647:H5NVNDSX7:2:1163:26802:4257 kraken:taxid|9606
AGACTGTGGCGTTAGCTCAGCGACTGCACTGAGCCGCCGGGAAGATCCTGGTCCCGTCAGCCAGGTGACCCACATGCGTTGCGGAGGCGCTGACCACCCCGCTTCGCTGGCTGCTGGGGGGTCACGTGAGGACCTCGGGGTCACGTGAGG
+
FFFFFFFFFFFFFFFFFFFFFFFFFFFFFFFFFFFFFFFFFFFFFFFFFFFFFFFFFFFFFFFFFFFFFFFFFFFFFFFFFFFFFFFFFFFFFFFFFFFFFFFFFFFFFFFFFFFFFFFFFFFFFFFFFFF:FF:FFFFFFFFFFFFFFF
@A00738:647:H5NVNDSX7:2:1163:25310:4366 kraken:taxid|9606
AAAGAAAAATGCTGGTATCCAATGTTGATGAGGCTCAGCTGAGAGGTAATGAGTAATAGCACAATCCTTGAAAACCACACGTTGATGAGAGAGCTGACCATCCTCCACCCTCAACCATCCACTTCATCCATGCTAGCCTTGGTACCTGGA
+
FFFFFFFFFFFFFFFFFFFFFFFFFFF::FFFFFFFFFFFFFFFFFF:FFFFFFFFFFFFFFFFFFFFFFFFFFFFFFFFFFFFFFFFFFFFFFFFFFFFFFFFFFFFFFFFFFFFFFFFFFF:FFFFFFFFFFFFF:FFFFF:FFFFFF
@A00738:647:H5NVNDSX7:2:1163:10339:4554 kraken:taxid|9606
ATATAAACAAATAATGATATGCAAGTATGCATTTAAGATTCCTTCCAACCACATCTGCTGCTTTTAACGAGACTGTGAAAGATCAAGTATGTAAAAGTATGTCACCAAGTCAAAAGGTATATTTTAAGTACCTGTGTCTAATACTGTAGA
+
FFFFFFFFFFFFFFFFFFFFFFFFFFFFFFFFFFFFFFFFFFFFFFFFFFFFFFFFFFFFFFFFFFFFFFFFFFFFFFFFFFFFFFFFFFFFFF:FFFFFFFFFFFFFFFFFFF:FFFFFFFFFFFFFFFFFFFFFFFFFFFFFFFFFFF
@A00738:647:H5NVNDSX7:2:1163:24930:4679 kraken:taxid|9606
AAAGAAAAATGCTGGTATCCAATGTTGATGAGGCTCAGCTGAGAGGTAATGAGTAATAGCACAATCCTTGAAAACCACACGTTGATGAGAGAGCTGACCATCCTCCACCCTCAACCATCCACTTCATCCATGCTAGCCTTGGTACCTGGA
+
FFFFFFFFFFFFFFFFFFFF:FFFFFFFFFFFFFFFFFFFFFFFFFF:FFFFFFFFFFFFFFFFFFFFFFFFFFFFFF:FF:FFFFFFFFFFFFFFFFFFFFFFFFFFFFFFFFFFF:FFFFFFFFFFFFFFFFFFFFF:FFFFFFFFFF
@A00738:647:H5NVNDSX7:2:1163:18069:11365 kraken:taxid|9606
ACAACCATCAGTGTGCCAGAGCAATTAACCCAACCTGATTGGAAGGAATAGTGAGAACTCCTTTTCTTGGCAATGGAGTACATTCTATGATTAACCCATCTGACAATCTCTGGTTCTGTTTTCCATTTCCCTCCATGGCCTCTGGCCCTT
+
FFFFFFFFFFFFFFFFFFFFFFFF:FF:FFFFFFFFF,FFFFFFFFFFFFFFFFFF:FFFFF:F:FFFFFFFFFFFFFFFFF:FFFFFFFFFFFFFFFFFFFFFFFFFFFFFFFFFF:FFFFFF:FFFFFFFFFFFFFFFFFFFFFFFFF
@A00738:647:H5NVNDSX7:2:1163:4951:13698 kraken:taxid|9606
TACTTATGATTAGTTTAACTCATAATTAGGCACAGTGAAAGATTAATAACAATAAATTATAATAAAACTGAATAATTATAATACGTCAGCACCACTGCTTTTGCACTTTGGAGCCATGACGAAGTAAAATTAGGGCGACTTGAACACAAG
+
FFFFFFFFFFFFFFFFFFFFFFFFFFFFFFFFFFFFFFFFFFFFFFFFFFFFFFFFFFFF:FFFFFFFFFFFFFFFFFFFFFFFFFFFFFFFFFFFFFFFFFFFFFFFFFFFFFFFFFFFFFF:FFFFFFFFFFFFFFFFFF:FFFFFFF
@A00738:647:H5NVNDSX7:2:1163:18710:14512 kraken:taxid|9606
AAACAAGGAGCTCATGAGGGGAAATCTAAGTAAAATCAAGGCCTTATGCACAAGATGGATGGGGAAGAAAGAGTGCCTGTGTGAACTGTATTGTTGCAGGGGAGAAAGGGATGCTGATGGCCTCAAGTTTTCAGCTAAGGCTTTGTCAAA
+
FFFF,FFF,FFFFFFFFFFFFF,FFFF,FFFFFFFFF,FFF:FFFF:FFFFFF:F,FFF,FF:FFFFFFFFFFFFFFFFFFF:FFFFFFFFFFFFFFFFFFFFFFFFFFFFFFFFFFFFFFFFFFFFF:FFFF,FFFF:FF:,FFFFFFF
@A00738:647:H5NVNDSX7:2:1163:8449:19225 kraken:taxid|9606
CTCAGATTATTTTACTTTAAGATGTGATTATTGGTTTTGGAATATAGATAGAATCTGATGACAATATTTATTGGTCACCATTGGGCCCCTAATTTGGCTAAGATCAGAATTCTGTAACCTCTGTGAGCCCACTAACATCATGTTTTGTCC
+
FFFFF:FFFFFFFFFFFF:FF:FFFFFFFFFFFFFFFFFFFFFFFFFFFFFFFFFFFFFFFFFFFFFFFFFFFFFFFF:FFFF:FFFFFFFFFFFFFFFFFFFFFFFFFFFFFFFFFFFFFFFFFFFFFFFFFFFFFF:FFFFFFF:FFF
@A00738:647:H5NVNDSX7:2:1163:13955:23907 kraken:taxid|9606
CTCTGGTTTCCTCCCAAATGATCATTTCATGTTAAGGATTGTTCATCAAATCTCAAACAAACAGAGTTCTAAGTACCAGTATCAAGCACCTGCACACTTGAGAGCAATGATTACAGGGGGAAAAAGAGGATTGAACACCATCAGTGTTAT
+
FFFFFFFFFFFFFFFFFFFF,FFFFFFFFFFFFFFFFFFFFFFFFFFFFFFFFFFFFFFFFFFFFFFFFFFFFFFFFFFFFFFFFFFFFFFFFFFFFFFF:FFFFF,FFFFFFFFFFFFFFF,FFFFFFF:F:FFFFFFFFFFFFFFFFF
@A00738:647:H5NVNDSX7:2:1163:26341:23970 kraken:taxid|9606
AGAAATTAAAGCATCATTTATTTTTAAATGGAGGAATTTATACAACTTTCTCTATCAAGGGACAGGTCACAAAGGATAAGGACACCAACAAAGATAGAAGCCTATCAATGCCCTGCGAGTGTGATAAGCCCAGAAGTATCCCCTGGTCCT
+
FFFFFFFFFFFFFFFFFFFFFFFFFFFFFFFFFFFFFFFFFFFFFFF:FFFFFFFFFFFFFFFFFFFFFFFFFFFFFFFFFFFFFFFFFFFFFFFFFFFFFFFFFFFFFFFFFFFFFFFFFFFFFFFFFFFFF:FFFFFF:FFFFFFFFF
@A00738:647:H5NVNDSX7:2:1163:22462:29841 kraken:taxid|9606
CCCCTATCACTGTGACTGTGATATATTAAAATGGCCATTCTCTTTCCAGAAAGTTTGGAGAAATGGTATCAGACAGGAACAAACAACATAAAAATTATTTTTTAAGAAACCTAACAACCCAGTATTTATCTACTAGAACAGCCAATAATG
+
FFFFFFFFFFFFFFFFFFFFFFFFFFFFFFFFFFFFFFFFFFFFFFFFFFFFFFFFFFFFFFFFFFFFFFFFFFFFFFFFFF:FFFFFFFFFFFFFFFFFFFFFFFFFFFFFFFFFFFFFFFFFFFFFFFFFFFF:FFFF:F:FFFFFFF
@A00738:647:H5NVNDSX7:2:1163:20952:29951 kraken:taxid|9606
TGTCTCCTTCATCACTATATGCCTGACAATTTACAGTTGTAGGTACCGTTGCTTTTCAGTAAGGATTTTTTTTTTTAGATAGACTTCTATTTCATGTGGCATTTTTTTTTCCTGAATTTTATCTCAAAAGGACCCTTTCTTGAAATGTCA
+
FFFFFFFFFFFFFFFFFFFFFFFFFFF,FFFFFFFFFFF:FFFF:FFFFFFFFFFFFFFFF:FFFFFFFFFFFFFFFFFF:FFFFFFFFFFFFF,FFFFFFFFFFFFFFFFFFFF:FFFFFF:FFFFF:FFFFF:F,F,FFFFFFFFF:F
@A00738:647:H5NVNDSX7:2:1163:4788:34710 kraken:taxid|9606
CTACGTATGGAGCATCCAAAACTGAATTTATGTGGGTATTTTATTAATATGCAATATAGCACTTTAATTCTGGAGGAAAGGTGGATTATTCAGTAAATGATTCTGGGACATTGGGGACAAATTAGATACCTACTTCACACTGATAAATAA
+
FFFFFFFFFFFFFFFFFFFF:FFFFFFFFFFFFFFFFFFFFFFFFFFFFF:FFFFFFFFFFFF:FFFFFFFFFFFFFFFFFFFFFFFF:FFFFFFFFFFFFF:FFFFFFFFFFFFFFFFFFFFFFFFFFF:FFFFFFFFFFFFFFFFFFF
@A00738:647:H5NVNDSX7:2:1163:14624:34773 kraken:taxid|9606
CTGATCTGCAGTATGCTAGACTATCATTGGCAAGAACAAACAATATTACTGTTAGATTTTATGGTAGCAAAGCAAAGCAAAAATCAGTGGTATATGAAAATATACCAAATTTCTTGAGAAAAAAGCCTATGCAAGAAACTTCATTTATAT
+
FFFFFFFFFFFFFFFFF,FFFFFFFFFFFFFFFFFFFFFFFFFFFFFFFFF:FF:FFFFFFFFFFFFFFFFFFFFFFFFFFFFFFFFFFFFFFFFFFFFFFFFF,FFFFFFF:F,FF:FFFFFF,FFFFFFFFFFFFFFFFFFFFFFF,F
@A00738:647:H5NVNDSX7:2:1164:28040:7748 kraken:taxid|9606
AGAACAACTAGAATTCTCATGCACTGCTGGTTAGACTGCAAAATAATATAGCCACTCTGAAAAACCACTTGGCCGTTTTTATAAAGTTAAACCTGGAGTTCTCACACGACCCATCAATCCTAGTCCTTGGTCATTACCCAAAAGAAATGA
+
FFFFFFFFFFFFFFFFFFFFFFFFFFFFFFFFFFFFFFFFFFFFFFFFFFFFFFFFFFFFFFF:FFFFFFFFFFFFFFFFFFFFFFFFFFF,F::FFFFFFFFFFFFFFFFFF:FFFFFF,FFFF:FFFFFFFFF:FFFFF:FFFFFFFF
@A00738:647:H5NVNDSX7:2:1164:28800:8155 kraken:taxid|9606
AGAACAACTAGAATTCTCATGCACTGCTGGTTAGACTGCAAAATAATATAGCCACTCTGAAAAACCACTTGGCCGTTTTTATAAAGTTAAACCTGGAGTTCTCACACGACCCATCAATCCTAGTCCTTGGTCATTACCCAAAAGAAATGA
+
FFFFFFFFFFFFFFFFFFFFFFFFFFFFFFFFFFFFFFFFFFFFFFFFFFFFFFFFFFFFFFFFFFFFFFFFFFFFFF:FFFFFFFFFFFFFFFFFFFFFFFF:FFFFFFFFFFFFF:F:FFFFF:FF:FFFF,FF,FFF,FFFFFFFFF
@A00738:647:H5NVNDSX7:2:1164:2763:8249 kraken:taxid|9606
GGAAAATCAATCATGGGATTTGGTTAAATTTAAGATTCATGTTAGACATACAAGTGGAGATTTTTCATAAGTAGATGGATACACAAGTCTATAGTTCAAAGAAGTGGTTGGGACAGCATTATACATTAAGGAATCATGACAGTATAGATG
+
FFFFFFFFFFFFFFFFFFFFFFFFFFFFFFFFFFFFFFFF:FFFFFFFFFFFFFFFFFFFFFF:FFFFFFFFFFFFFFFFFFFFFFFFFFFFFFFFFFFFFF:FFFFFFFFFFFFF:FFFFFFFF,FFFFFFFFFFFFFFFF:FFF:FFF
@A00738:647:H5NVNDSX7:2:1164:4182:9236 kraken:taxid|9606
CATCATTCATACTGAGGGCAAGTTACACAGCAAGGAGTGAGCAGCTCAGAGCAGCTGTTTGTTACGCAAATGGGGTTTAGAAGATATCATTCTGCCCGCTTAATTTGGTAGGCCCCTTTAACCTCAAAAAAATTGGAATGCAAAATGCTA
+
FFFFFFFFFFFFFFFFFFFFFFFFFFFFFFFFFFFFFFFFFFFFFFFFFFFFFFFFFFFFFFFFFFFFFFFFFFFFFFFFFFFFFFFFFFFFFFFFFFFFFFFFFFF:FFFFFFFFFFFFFFFFFFFFFFFFFFFFFFFFFFFFFFFFFF
@A00738:647:H5NVNDSX7:2:1164:3540:10128 kraken:taxid|9606
CATCATTCATACTGAGGGCAAGTTACACAGCAAGGAGTGAGCAGCTCAGAGCAGCTGTTTGTTACGCAAATGGGGTTTAGAAGATATCATTCTGCCCGCTTAATTTGGTAGGCCCCTTTAACCTCAAAAAAATTGGAATGCAAAATGCTA
+
FFFFFFFFFFFFFFFFFFFFFFFFFFFFFFFFFFFFFFFFFFFFFFFFFFFFFFFFFFFFFFFFFFFFFFFFFFFFFF:FFFFFFFFFFFFFFFFFFFFFF:FFFFFFF:FFFFFFFFFFFFFFFFFFFFFFFFFFFFFFFFFFFFFFF:
@A00738:647:H5NVNDSX7:2:1164:14181:11584 kraken:taxid|9606
CATTGATGTCCAGGCTTGGTAAGATCCAAGCTTGAAGAATCTATGTGACTTAAAAAAAAAACATGTAATTCTATAATTCTGATAATTAAAATATTTTAAAAGTGTAGTATACATCTCATCTAATCATATTCCTTAAAAGCTGACTACAGA
+
FFFF:FFFFFFF:FFFFF:FFFFFFFFFFFFFFFFFFFFFFFF:,F:FFFFFFFFFFFFFF:FF:FFFFF:FFFFFFF,F,FFFFFFFFFF,FFFFFFF,F:F,,FF:FFF,FF,F,FF,:FFFFFFFFF:F:FFFFF,FF,FFFF:FF:
@A00738:647:H5NVNDSX7:2:1164:14705:12117 kraken:taxid|9606
CATTGATGTCCAGGCTTGGTAAGATCCAAGCTTGAAGAATCTATGTGACTTAAAAAAAAAACATGTAATTCTATAATTCTGATAATTAAAATATTTTAAAAGTGGAGTATACATATCATCTAATCATATTACTTAAAAGCTGACTACAGA
+
FFFFFFFFFFFFFFFFFFFFFFFFFFFFFFFFF:FFFFFF:FFFFFFFFFFFFFFFFFFFFFF,FFFFFFFFFFFFFF,FFFFFFFFFFFFFFFF:FFFFF:F:F::F,F:FFF,F,FF,FFF,:FFFFF,::FFFFF,:,,,F:FFF,F
@A00738:647:H5NVNDSX7:2:1164:14624:12226 kraken:taxid|9606
CATTGATGTCCAGGCTTGGTAAGATCCAAGCTTGAAGAATCTATGTGACTTAAAAAAAAAACATGTAATTCTATAATTCTGATAATTAAAATATTTTAAAAGTGGAGTATACATCTCATCTAATCATATTCCTTAAAAGCTGACTACAGA
+
FFFFFFFFFFFFFFFFFFFFFFFFFFFFFFFFFFFFFFFFFFFFFFFFFFFFFFFFFFFFFFFFFFFFFFFFFFFF,F,FFF:FFFFFFFFFFFFFFFFFFFFF,FFFFFFFFFFFFFFF,FF:FFFFFF,FF:FFFF:,:FF:FFFF,F
@A00738:647:H5NVNDSX7:2:1164:23077:14434 kraken:taxid|9606
CTTAGGCCTCTTCACAAAATCCAGATGCTCAGACCCCACTTGGACCGAATGAGTTGGAGCCTGCGGGTCTGCAGCCTGGGTGTGTAAATAGGGCTCTGATTTGCTCCTTTGGTTGAGAACCTCCAATATTTGGCCTAGAACTGGGTCTGG
+
FF:,:,,FFF::F:FFFFFF,FF:,FF:FFF::F:FFFF,F:FFFFF:F,FF,,,,FF::F:,F:::FFF,FF:,:FFF,,:F:,FFF,F,:FF,FF:FFFFF:FFFF,FFF:F:FFFFFFFFFFFFFFF:F:FFFF:FFF,FF,FF,FF
@A00738:647:H5NVNDSX7:2:1164:4851:22921 kraken:taxid|9606
AAAAAATTAAGTTACAAATAAAAATAATAAAATAAACAAAAAAAAAATAAAATTCATCACCAAAAAAAATACTCACTTACAATAAAAATTCAAAATAAAAAATTAAAATCACTGAATCATAGCAACATGAAAATACCTCAATTCCACATA
+
:,F:FFFF::::,,FF,,,F,:F:FF,F,F,FF,F:,,:,,,,:FFFFFF::F,FFF:F,,FFF::,:,F,F,,:FF::FF::::FFFF:F,:,,F:,::,::,,:,:F:F,,FFF,F,,,,,::,,:FFF,FF:F,,:F:FFFF,,F,:
@A00738:647:H5NVNDSX7:2:1164:15573:23359 kraken:taxid|9606
AACAGATGAGTAAGAAACGGGACAGAGAAGCGCAATTTTTAAAATGAAGAACTTGATCTAAATATTTTAGAGTGTTTCCCATTAAAAAAAAAACAGAACTTGATTTTATATATATATATATCATTGTGTCAGTTCTCCAGATTGTTTCAC
+
FFF::,FFFFFF,FFFFF,FFFFFFFFF:FFFF:F:FFFFFF:FFFFFFFFFFFFFFFFF:FF:FFFF:FFFFFF:FFFFF,FFFF,FFFFF:FF::F,,FF,:FFF:F,F:FFF,F:F,F,F,FF:FFFF,FF:FFFFF,FFFFFFFF:
@A00738:647:H5NVNDSX7:2:1164:21414:23860 kraken:taxid|9606
CAGAACAATGCCATGTGGAGGCATATAATTTGATGCACAAGGAGACAACCTCCAACAGCACGGGTGAGACCTTTAAGATAGGCATTTTCACGACATACAAGCACATCAAGATGAACAAGCCCTACCTTCATTGTTAGAGCTTGTTCTCAG
+
FFFFFFFFFFFFFFFFFFFFFFFFFFFFFFFFFFFFFFFFFFFFFFFFFFFFFFFFFFFFFFFFFFFFFFFFFFF:FFFFFFFF:FFFFFFFFFFFFFFFFFFFFFFF:F:FFFFFFFFFFFFFFFFFFFFFFFF:FFF:FFFF:FFFFF
@A00738:647:H5NVNDSX7:2:1164:16740:26130 kraken:taxid|9606
AAGAGAGGAATAAGGCAGGTTATGGTCTGCATAACATAGGATACAATATAAAAGCAGGATTATAAGAAAGTTAATGCAACAAGACCATACTAGAACAGGGTATGTAAGGTAAATTAGAACTTCTAACAAGCTATCATGCATGCCAGAGAA
+
FFFFFFFFFFFFFFFFFFFFFFFFFFFFFFFFFFFFFFFFFFFFFFFFFFFFFFFFFFFFFFFFFFFFFFFFFFFFFF:FFFFFFFFFFFFFFFFFFFFFFFFFFFFFFFFFFFFFFFFFFFFFFFFFF,FFFFFFFFFFFFFFFFFFFF
@A00738:647:H5NVNDSX7:2:1164:16975:26443 kraken:taxid|9606
AAGAGAGGAATAAGGCAGGTTATGGTCTGCATAACATAGGATACAATATAAAAGCAGGATTATAAGAAAGTTAATGCAACAAGACCATACTAGAACAGGGTATGTAAGGTAAATTAGAACTTCTAACAAGCTCTCATGCATGCCAGAGAA
+
FFFFFFFFF:FFFFFFFFFFFFFFFFFFFFFFFFFFFFFFFFFFF:FFFF:FFFFFFFFFFFFFFFF:FFFFFFFFFFFFFFFFFFFFFFFFFFFFFFFFF:FFFFFFFFF:FFFFF:FFFFFFFFFFFFFF,FFFFFFFFFFFFFFFFF
@A00738:647:H5NVNDSX7:2:1164:31024:30452 kraken:taxid|9606
TCTCAAACAATAAAATGCTTTAGTTCAAAAACATGGTTGTATAAAGTGGTATCTTTTGGGTTTTTGGCCATTTCACAGTGGTGAATGCTCTGATCACTTCCGGGAGATGTGCCAGGAGAAACAAGTCATTCCTGTTCTACTTTTGGAAAA
+
FFFFFFFFFFFFFF:FFFFFFFFFFFFFFFFFFFFFFFFFFFFFFF:FFFFFFFFFFFFFFFFFFFFFFFFFFFFFFFFFFFFFFFFFFFFFFFFFFFFFF:FFFFFFFFFFFFFFFFFFFFFF:FFFFFFFFFFFFFFFFFFFFFFFFF
@A00738:647:H5NVNDSX7:2:1164:10420:33505 kraken:taxid|9606
CTAGAATTGGGCATCATTTTGTATATATATGCATTGGTTATTTGGATTACTCATCTGTCAGTTTCCTATTAATATTATTTGCCTATTATCCTATAGAGTTTTTAATTAATCTGTAAAAGCTCTTTCTAAAGCATAGATATTAATATCTTT
+
FFFFFFFFFFFFFFFFFFFFFFFFFFFFFFFFFFFFFFFF:FFFFFFFFFFFFFFFFFFFFFFFFFFFFFFFFFFFFFFFFFFFFFFFFFFFFFFFFFFFFFFFFFFFFFFFFFFFFF,FFFFFFFFFFFFFFFFFFFFFFFFFFFFFFF
@A00738:647:H5NVNDSX7:2:1165:16396:8750 kraken:taxid|9606
AAATGTTTAAACAGCTATGGATTCTGGTTTGGAAACTTGTGAGATGTTTTAGGGTACAGAATAAAAAGTGATAGAGCCTACTCTGAGAAATCCAGACTTCACATCCTTTGCCAGAGTGATCTAGGTCAGAGATCAGTGAACCCAGATTGC
+
FFFFFFFFFFFFFFFFFFFFFFFFFFFFFFFFFFFFFFFFFFFFFFFFFFFFFFFFFFFFFFFFFFFFFFFFFFFFFFFFFFFFFFFFFFFF:FFFFFFFFFFFFFFFFFFFFFFFFFFFFFFFFFFFF:FFFFFFFFFFFFFFFFFFFF
@A00738:647:H5NVNDSX7:2:1165:14995:12524 kraken:taxid|9606
CTGCCTCCGACATGAGCAACCTGCACCCGATGCTGACATGATTGTAAAAATGAAACTCGGATATGGCTCCTGACATTCGACACTGTTTACTTAATCCATGACGGATACGCAGCTTTCACATACTCATCCACTCAACCGTGACTTTGAAAT
+
FFFFFFFFFFF:FFFFFFFFFFFFFFFFFFFFFFFFFFFFFFFFFFFFFFFFFFFFFFFFFFFFFFFFFFFFFFFFFFFFFFFFFFFFFFFFFFFFF:FFFFFFFFFFFFFFFFFFFFFFFFFFFFFFFFFFFFFFFFFFFFFFFFFFFF
@A00738:647:H5NVNDSX7:2:1165:13720:13636 kraken:taxid|9606
TGTTTGCTTTCTTCCATGTCTCTCTTGCCATCTGTCATGATGGTGTTTTATTTGCTGCTTAATGTCACATTAACTTGGGCACAGGGATATTTGCCAGACAAAGTCCAGACCCTTGCAGGCTCCCTGGGGTTTTGCCCAGAGACTCAATTG
+
FFFFFFFFFFFFFFFFFFFFFFFFFFFFFFFFFFFFFFFFFFFFFFFFFFF:FFFFFFFFFFFFFFFFFFFFFFFFFFFFFFFFFFFFFFFFF:F:FFFFFFFFFFFFFFFFFFFFFFFFFFFFFFFFFFFFFFFFFFFFFFFFFFF:FF
@A00738:647:H5NVNDSX7:2:1165:3929:20165 kraken:taxid|9606
CATCGAGCTTTGTGACATTTTAACTTGCCCTAATTCCATATCCTCTCCCCAGCTCCATAGCAGCCTTGAAAATAAACAGCATGGCTGTGAATCCAGCAGCCAAGCAGCCACTGGAGGTGGAAGAACAGATTTGAAGCTTCCCAAAAGCCT
+
FFFFFFFFFFFFFFFFFFFFFFFFFFFFFFFFFFFFFFFFFFFFFFFFFFFFFFFFFFFFFFFFFFFF:FFFFFFFFFFFFFFFFFFFFFFFFFFFFFFFFFFFFFFFFFFFFFFFFFFFFFF:FFFFFFFFFFFFFFFFFFFFFFFFFF
@A00738:647:H5NVNDSX7:2:1165:32199:22498 kraken:taxid|9606
GACAAGTCACCCCGTGTGTAATACTTTGTCAGAGCCGCCTGAACAGACTAAGAAGAGGCTGATGAAGAGAGGACTCTGCACAAAGGCTGAGCTCTGCTCAGTAGATTTGCTTCTCCGAGAAGGATACATCAGCAATTCTGAACCCGCTTT
+
FFFFFFFFFFFFFF:F:FFFFFFFFFFFFFFFFFFFF:FFFFFFFFFFFFFF:FFFFFF:FFFFFFFFFFFFFFFFFFFFFFFFFFFFFFF,FFFFFFFFFFFFFFFFFFFFFFFFFFFFFF:FFFF:FFFFFFFF:FF,FF:FFFFFFF
@A00738:647:H5NVNDSX7:2:1165:3748:23797 kraken:taxid|9606
AGATGGTGAAGTGACATCTAAGTCAAGGTGGGAGAATGAGCAGAGGCTGAGAAGAGGCTTTTCTCTTGCATACTAATCTATAGGTAGGTGAATGGTCCAGGCTGGGAAGATAGTCCCATGTCAAGAGGTTGTCTGGGGCCCATTGCCATT
+
FFFFFFFFFFFFFFFFFFFFFFFFFFFFFFF:FFFFFFFFFFFFFFFFFFFFFFFFFFFFFFFFFFFFF:FFF:FFFFFFFFFFFFFFFFF,FFFFFFFFFFFFFFFFFFFFFFFFFFFFFFFFFFFFFFFFFFFFFFFFFFFFFFFFFF
@A00738:647:H5NVNDSX7:2:1165:27525:27023 kraken:taxid|9606
CTATTCAAGGGGCAAGAAATGCAGTGAGATGTTCCATCTGACTGAGCACTTGTAAGAAGCCTCAGAGGCCACTGATGACCAACTGCTTATACCAGAAGGACCAGGTCTCTGTTTTCAAGGTGCACAGCTGGCAATGCCACAAAACACTCC
+
,FF:FFFFFFFFFFFFFFFFFFFFFFFFFFFFFF:FFFFFFFFFFF::FFFFFFFFFFFFFFFFFFFFFFFFFFFFFFFFFFFFFFFFFFFFFFFFFFFFFFFFF:FFFFFFFFFFFFF:FFFFF:FFFFFFFFFFFFFFF::FFFF,F:
@A00738:647:H5NVNDSX7:2:1165:28890:28667 kraken:taxid|9606
CTATTCAAGGGGCAAGAAATGCAGTGAGATGTTCCATCTGACTGAGCACTTGTAAGAAGCCTCAGAGGCCACTGATGACCAACTGCTTATACCAGAAGGACCAGGTCTCTGTTTTCAAGGTGCACAGCTGGCAATGCCACAAAACACTCC
+
FFFFFFFF:FFFFFFFFFFFFFFFFFFFFFFF,FFFFFF:FFFF:FFFFFFFFFFFFFFFFFFFFFFFFFFFFFFFFFFFFFFF,FFFFFFF:FFFFFFFFFFFFFFFF:FFFFFF,FFFFFFFFFFFFFFFFFFFFFFFFFFFFFFFFF
@A00738:647:H5NVNDSX7:2:1166:8730:5869 kraken:taxid|9606
TCCACAGATATGTGCAAGGGGACACTGTCCTTGGCTGTTTTCCTGAGTGACCACCTGGAAACCTGGTGTCCTTCAACTGGAAATCATTATGCGTGGGTCACGTAATAAACCAACTGCAAAAGAACCTTTGGGAGTAAATCAGGGAAATTT
+
FFFFFFFFFFF:FFFFFFFFFFFFFFFFFFFFF:FFFFFFFF,FFFFFFFFFFFFFFFFFF:FFFFF:FFFFFFF:FFFFFFFF,,:FFFFFFFFFF:F:F:FFFFFF:FFFFFFFF,FFFFFFFFFFFFFFFFFFFFFF:FFF:FFFFF
@A00738:647:H5NVNDSX7:2:1166:18159:7858 kraken:taxid|9606
CAAAATCCATGCCTATGGAAGACCAACTTTTCATTCGCACAGGTTCCGGAGGGCTGACTGTGGGGCTTTGAGTGCGTGCAGACTTGAGTCTATGTAGGTAGTCCTGGAACAAATCCCCTGAGTATATTGCGGGACAACTTTACAATTTTC
+
FF:F:F,FFFFF:FFFF::FF,F:::FFFFFFFFF:F:FFFFFFF:FFFFFFFFFF:FFFFFFFFFFFF:,FFF:F,FFFF:,FFF:FF:FFFFFFFFFFFFFFFFFFFFF:FFFFFFFFFFFFFFFFFFFFFF::F:FFFFF::FFFFF
@A00738:647:H5NVNDSX7:2:1166:15393:8108 kraken:taxid|9606
TCTCTTTTACCTTTTGAAGGCTTTCACTTCCCTTTCTATCATTCTCTCCTCTAACACTCTCTCTCACTTTTCTTGTTCCTCCTCTTCTTGACACAAAGTCTCCTTAAGGATATTTTTTCTTATCTGACCTTACTAAGACAAAAATCATTT
+
FFFFFFFFFFFFFFFFFFFFFFFFFFFFFFFFFFFFF:FFFFFFFFFFFFFFFFFFFFF::FFFFFFFFFFFFFFFFFFFFFFFFFFFFFFFFFFFFFFFFFFFFFF,:FFFFFFFFFFFFFFFF:FF,FFFFFFFF,FFFFF:FFF::F
@A00738:647:H5NVNDSX7:2:1166:29577:13228 kraken:taxid|9606
AACAAATAAATGCAAGTTGCAATGGGAAGACCACCTACAGAGAAAAGAAGACATCACTATTTATTAAAGAAGGCATAAAAATTATTAAAATTATATTTAGACTTTAGTTCAGAAAAATATAGATATTAATAAGCTATTTTGGCAGGCTTT
+
FFFFFFFFFFFFFFFFFFFFFFFFFFFF:FFFFFFFFFFFF:FFFFFFFFF:FFFFFFFFFFFFFFFF:FFFFFFFFFFFFFFFFFFFF:FFF::FFFFFFFFF:FF:FFF:FFFF:FFFFFFFFFFFFFFFFFFFFFFFFFFFFFFFFF
@A00738:647:H5NVNDSX7:2:1166:28528:17863 kraken:taxid|9606
ATTCTATTTATATGGTTTACAATTGTAGTAAAACTAAACCACATTATTTATGGCAAACAAGTATGTGGCAAAATTATGAAGAAAGGCAGGGGAACAATTATTACATAAGGATAGAAGTTACTTCCAGAGGCAGGTTATTATGATCAATGA
+
FFFFFFFF:FFFFFFFFFFFFFFFFFFFFFFFFF:FFFF:FFFF:FFFFFF:F,FFFFFF,FFFFFF,FFFFFF,FFFF::FFFFFFFFF:,FFFFFFF:F:FFFFFFFFFFFFFF:FFF:FFFFFFF:FFFFFFFFFFFFFFFFFFFF:
@A00738:647:H5NVNDSX7:2:1166:1669:24893 kraken:taxid|9606
GTCTCCCTAAGGGAGAGTTTTACTTCTTATTTCCTAACTTTGTATGTTTTATTGCTTTTACTTTCCATATTTTGATTGACAGAACCTCTTATACAGTGTTTCCAGTTTTCATTTTTGAATTTTAAGGGTTCTTTATATCATCTGGTATAT
+
FFFFFFFFFFFFFFFFFFFFFFFFFFFFFFFFFFFFFFFFFFFFFFFFFFFFFFFFFFFFFFFFFFFFFFFFFFFFFFFFFFFFFFFFFFFFFFFFFFFFFFFFFFFFFFFFFFFFFFFFFFFF:FFFFFFFFFFFFFFFFFFFFFFFFF
@A00738:647:H5NVNDSX7:2:1166:16170:26553 kraken:taxid|9606
ATTGAGCCAATGTTTAATTTCTAGCATTTATAAGATTCTGAACTGAGATGAAATTATATGCAGTGTGCAAAAACAAAAAGTATGTATTTTTTCTATTTTTTCTTTACTATTAATGGCTCAATATTTTTGGACGTTGAGATAATCTACCAA
+
FFFFFFFFFFFFFFFFFFFFFFFFFFFFFFFFFFFFFFFFFFFFF:FFFFFFFFFFFFFFFFFFFFFFFFFFFFFFFF,FFFFFFFF:F::F:FF:FFFFF:FFFFFFFFFFFFFFFFFFFFFFFFFFF:FF:FF:FF:FFFFFFFFFFF
@A00738:647:H5NVNDSX7:2:1166:21712:30827 kraken:taxid|9606
ATTGCATATTCAGGATAAAAGTTTATCTAGCAATAACATTGTCAAGGATTTCTCCTCATTTAAGCCAGAGTTCTTCAGTCTCCAGCTGGAAGGGAGAATTTCTGCTGAGTCTCTTTAGGAGGCCCATTAGCCCATCAGTGTGTGCTGGAA
+
FFFFFFF:FFFFFFFFFFFFFFFFFFFFFFFFF:FFFFFFFFFFFFFFFFFFFFFFFFFFFFFFFFFFFFFFFFFFFFFFFFFFFFFFFFFFFFFFFFFFFFFFFFFFFFFFFFFFFFFFFFFFFF,FFFFFFFFFFFFF,FFFFFFFFF
@A00738:647:H5NVNDSX7:2:1166:21513:30890 kraken:taxid|9606
ATTTTATTGCTCTATCCTTGATTATCCTTCACCATAACTTTCTTACCTACTTCTAGCTTATATTATTTTATACTGTATGAGGTTTTATAGATTACCTAAGTCATATCTGGTGCAAGACGAGGTATATATAAATGCATAAATGTGTGAATA
+
FFFF:FFFFFFFFFFFFFFFFFFFFFFFFFFFFFFFFFFFF:FFFFFFFFFFFFFFFFFFFFFFFFFFFFFFFF,FFFFFFFFFFFFF::FFFFFFFFFFFF:FFFFFFFFFFFFFFFFFFFFFFFFFFFFFFFFFFFFFF:FFFFFFFF
@A00738:647:H5NVNDSX7:2:1166:5990:32440 kraken:taxid|9606
GAAGCCCGGTGAGTTAGCACCCAGGAAAGCCAGACCTTCTGATTTGTATGTCAATCTCCTGATATTGAAAAATCGGCTCAAGACATTTTTTGACCCTGAAAGGTAAAGAAAACCAGGCAGCTGGTCCAACCTGTCCTGTGGCTGTCGGCT
+
FFFFFFFFFFFFFFFFFFFFFFFF:FFFFFFFFFFFF:FFFFFFFFFFFFFFFFFFFFFFFFFFFFFFFFFFFF:FFFFFFFFFFFFFFFFFFFFFFFFFFFFFFFFFFFF:FFFFFFFFFFFFFFFFFFFFFFFFFFFFFF,FFFFFFF
@A00738:647:H5NVNDSX7:2:1166:10375:33238 kraken:taxid|9606
TGGCAATAAATTTAAGCATATTAAAGCTACGTAAACATCTTTAAACCTGAAAGCTGAGGATCTGAAGAATTTGAAAGGCATAATTTCGTGCTTTAAATTTCATATAAGGAAAGAACGAATTTGCACATTCTAGGATAAGCTGTAACAGTG
+
FFFFFFFFFFFFFFFFF:FFFFFFFFFFFFFFFFFF:FFFFFFF:FF:FFFFFFFFFFFFFF:FFFFFFFFFFFFFFFFFFFFFFFF:FF:F:FFFFFFFFFFF::FF:FFFF::FF:FFFFFF:FFFF:,FFFFFFFFFFFFFFFFFFF
@A00738:647:H5NVNDSX7:2:1166:9724:33332 kraken:taxid|9606
ATCAATATACATTTTTATTATACACACAAACACACGTGCGTGCACACATGTGCACACACACACAGTTATAAAATTCCTTTGGAGATTGACTATTAAATCTTGCAAGAAAAACAATTATTGTGAGTCCATAGTATATGTAGAAATAAAATA
+
FFFFFFFFFFFFFFFFFFFFFFFFFFFFFFFFFFFFFFFFFFFFFFFFFFFFFFFFFFFFFFFFFFFFFFFFFFFFFF:FFFFF:FFFFFFFFFFFFFFFFFFFF:FFFF:FFFFFFFFFFFFFFFFFFFFFFFFFFFFFFFFFFFFFFF
@A00738:647:H5NVNDSX7:2:1167:19117:1908 kraken:taxid|9606
TAATGTTGGATATTCTGTATTTGACACATTTCATGTCCTATTGTAAATACATATTTTCTTTAGCATCATCATTGCAAAAGGAATCGGCATTCTCATTCCTGACTGTTGAGGAATGATTATGATATAATAAAGTTTGACTGTATAACTAGT
+
FFF:FFFFFFFFF:FFFFF:FFFFFFFFFFFFFFFFFF:FFFFFFFFFFFFFFF:FFFFF:F:FFFFFFFFFFFFF:FFF:FFFFFFFFF:FF:FFFFFFFFFFFFFFFFFF:FFFF,FFFFFFFF:FFFFFFFFFFFFFFFFFFFFFFF
@A00738:647:H5NVNDSX7:2:1167:8938:4977 kraken:taxid|9606
CCTGTTTTAATTTTGTTGTTTTTGTTTTGTGAAAAAAAAAACCCTGGATGCTTCAAACACTTTCTCTTTCTACAGTGACCCCCACCTTTACAAGTGTCTGTAATTCTCACTAGCAGTATCTTAGAGGGCAAAAGATTTGAACAGACACAT
+
FFFFF:FFFFFFFFFFFFFFFFFFFFFFFFFFFFFFF,FF,FFFFF:FFFFFFFFF,F:FFFFFFFFFFFFFFFFFFFFFFFFFFFFFFFFFF:FFFFFF,F:FFFFFFFFFFFFF,::,:,:FFFFFF,:FFFFFF:FFFFFFFFFFF:
@A00738:647:H5NVNDSX7:2:1167:16143:7435 kraken:taxid|9606
AGTGTTTCATTACACAATTTCACATCTGGGCACTAGTTTACGTTATCTAAAGGGAGCTGTAATTCTCCTTAGGAGATGACTAGAAATGAATTGGTTAATATACAATAAAACATAGTGGAGTAAGAGTTTGACTATGTGATTTATGGTGAA
+
FFFFFFFFFFFFFFFF:FFFFFFFFFFFFFFFFFFFFFFFF,FFFFFFFFFFFFFFFFFFFFFFFFFFFFFFFFFFFFFFFFFFFFFFFFFFFFFFFFFFFFFFFFFFFFFFF,FFFFFFFFFFFFFFFFFFFFFFFFFFFFFFFFFFFF
@A00738:647:H5NVNDSX7:2:1167:15320:10582 kraken:taxid|9606
TCAGTGCAGAACAAACAGGGAGTCTGGATCTTTACGAACTCTCCCTGCATTGTGGTAGTATCAGAAGAGCACTAGAGGAGAGTGCAGGCTTTCACGGTCATCCAGCAGTAACAAGCTGACCTCCACCACAACGTCAGTGGAGACCATAAG
+
FFFFFFFFFFFFFFFFFFFFFFFFFFFFFFFFFFFFFFFFFFFFFFFFFFFFFFFFFFFFFFFFFFFFFFFFFFFFFFFFFFFF:FFFFFFFF:FFFFFFFFFFFFFFFF:FFFFFFFFFFFFFFFFFF,FFFFFFFFFFFFFFF:FFFF
@A00738:647:H5NVNDSX7:2:1167:19822:13589 kraken:taxid|9606
AATTTTTAGTAAAGATGGTACATGTATTCAGAAAGTGGTTTCCATGTCCCCCAAAATGCAAATAAAAATGAGACCTAGTTTACTTTGCCTCACTGTCTCCCAAGAATAGACTTCTAGCAATCACAGTCGGCCTATATTTACACCTGAAAA
+
FFFFFFFFFFFFFFFFFFFFFFFFFFFFFFFFFFFFFFFFFFFFFFFFFFFFFFFFFFFFFFFFFFFFFFFFFFFFFFFFFFFFFFFFFFFFFFFFFFFFFFFFFFFFFFFFFFFFFFF:FFFFFFFFFFFFFFFFFFFFFFFFFFFFFF
@A00738:647:H5NVNDSX7:2:1167:5204:17112 kraken:taxid|9606
AAGTATGGAGCTTAAGTAGGGAGCACAGTGTTTCAAGTCTTGAAGACAGCAGTAAGTAACCTGGGGCTCAACTGAAGCTTAATGAGGTGCTTCTGACAGTGTATAGGCATAATCCTATTAATATTTCAAAAAGATAGCTCTCTTGGTTGT
+
FFF:FFFFFFFFFFFFFFFFFFFFFFFFFFFFFFFFFFFFFFFFFFFFFFFFFFFFFFFFFFFFFFFFFFFFFFFFFFFFFF:FFFFFFFFFFFFFFFFFFFFFFFFFFFFFFFFF:F:FFFFFFFFFFFFFFFFFFFFFFFFF,F,FFF
@A00738:647:H5NVNDSX7:2:1167:27796:17127 kraken:taxid|9606
TGTCTAAAATGCTCTTCCTACCTTTCTCTGTCTATTTATCAAACCTCTATTAATTCTTTTCAATGATGAATTCATGTTACCTTATCTCTGAAACTTTTCCTGACTTCTCCAAGTAGAATGGTTATCTTTCATTCTGTGGCACCTTAACGT
+
FFFFFFFFFFFFFFFFFFFFFFFFFFFFF:FFFFFFFFFFFFF:FFFFFFFFFFFFFFFFFFFFFFFFFFFFFFFFFFFFFFFFFFFFFF:FF:FFFFFFFFFFFFFFFFFFFFFFFFFFFFFFFFFFFFFFFFFFFFFFFFFFFFFFFF
@A00738:647:H5NVNDSX7:2:1167:7618:18881 kraken:taxid|9606
GAATGGCAGAGATAACCAGGGGATTTTCTGGATTAAATTTGGAAGATGAGACAAAGGAGTGATCAAGATAATGTCTAGTTTTTAGTCTGTAGCAAATATGTGATAGTGATGGTACTTCCATATATAAAGATAAAACAACCTGGTAGAAAA
+
FFFFFFFFFFFFFFFFFFFFFFFFFFFFFFFFFFFFFFFFFFFFFFFFFFFF:FFFFFFFFFFFFFFFFFFFFFFFFFFFFFFFFFFFFFFFFFFFFFFFFFFFFFFFFFFFFFFFFFFFFFFFFFFFFFFFFFFFFFFFF:FFFFFFFF
@A00738:647:H5NVNDSX7:2:1167:32136:31626 kraken:taxid|9606
CACTTTTAATTTGAATAGATATCGCTAAATTTCTTTTTAGAAATGGTTGCAGCAATTCGTATTGTAGTAGAAATGTATGACAGTACCTTTTCCTCTTATGATTGTAGCCTATAGGTATCATTCTTTTCACTTTTTGTGAATCTTATAAGG
+
FFFFFFFFFFFFFFFFFFFFFFFFFFFFFFFFFFFFFFFFFFFFFFFFFFFFFFFFFFFFFFFFFFFFF:FFFFFFFFFFFFFFFFFFFFFFFFFFFFFFFFFFFFFFFFFFFF:FFFFFFFFFFFFFFF:FFFFFFFF:FFF,FFFFFF
@A00738:647:H5NVNDSX7:2:1167:24939:33004 kraken:taxid|9606
GTATAATAAACCAGTGAAAGGCAACGAGTTAATCTGAAATATTACAAGCACAGCAAATAAAACTGATTTGTAATGTTTAGGCCACATGTATTTTCCAGGACACCAAAGGATTCTGGCACTTGAAATCACTTTCCCCTTTTCACCTGCTTA
+
FFFFFFF:FFFFFFF,FFFFFFF:FFFFFFFFFFFFFFFFFFFFFFFFFFFFFFFFFFFFFFFFFFFFFFFFFFFFFFFFFFFFFFFFFFFFFFFFFFFFF:FFFF:F:FF:FFF:F:FFFFFFF,FFFFFFFFFFFFFFF:F,F:FFFF
@A00738:647:H5NVNDSX7:2:1167:22932:33317 kraken:taxid|9606
TTATGAAGAAAATAAATGGATAATTATGAAATGCATAAAAAATTGTACATCAAAATATAAAATGTGATTATAACTTCATACATAAAGATGGAAATAACTAGTCTATCATTTGTGATCTATTAGTAATTATATTACATTAGTAATTACATT
+
FFFFFFFFFFFFFFFFFFFFFFFFFF:FFFFFFFFFFFFFFFFFFFFFFFFFFFFFFFFFFFFFFFFFFFFFFFFFFFFFFFFFFFFFF,FFFFFFFFFF,FFF:FFFF:FFFFFFFFFFFF,FFFFFFFFFFFFFFFFFFFFFFFFFFF
@A00738:647:H5NVNDSX7:2:1167:15383:34240 kraken:taxid|9606
CTACTTTGGAAAGAGCTCAGAAAATCTGGGGATAGATTCTATAATTTCAGAGTATTAGAACTAGAAAGGCTTTTAATATAAACTTCTCATTTTCTGAATAGGGAAGCTGAGACCCAGAGAAATGATATGACTAGCCCAAGGTTGCTTAGC
+
FFFFFFFFFFFFFFFFFFFFFFFFFFFFFFFFFFFFFFFFFFFFF:FFFFFFFFF:FFFFFFFFFFFFFFFFFFFF:FFFFFFF:FFFFFFFFFFFFFFFFFFF:FFFFF:FFFFFFFFF:FFFFFF::FFFFFFFF:FFFFFFFFFFFF
@A00738:647:H5NVNDSX7:2:1167:17201:34726 kraken:taxid|9606
TAGTAATGGGAACTCATTACTATTCTAGATTTCTTTCACTATTACACAGCTTTAAATGTTAAAAAGTTATCTTTCACTTATTTAACTCCTTTCCACCTTGCCTACTTATGAGCAATACAAATCAAATATTATGCTTCTGTTCAAAATAAC
+
FFFFFFFFFFFFFFFFFFFFFFFFFFFFFFFFFFFFFFFFFFFFFFFFFFFFFFFFFFFFFFFFFFFFFFFFFFFFFFFFFFFFFFFFFFFFFFFFFFFFFFFFFFFFFFFFFFFFFFFFFFFFFFFFFFFFFFFFFFFFFFFFF:FFFF
@A00738:647:H5NVNDSX7:2:1167:25663:35070 kraken:taxid|9606
GTTTCAGGGTTGCAAAGATGTAAATTCCATGTGAAACAATCTGGAGAACTGACACAATTATATATATATATATATAAAATCAATTTCTGTTTTTTTTTTAATGGGAAACACTCTAAAATATTTAGATCAAGTTCTTCATTTTAAAAATTG
+
FFFFFFFFF:FFFFFFFFFFFFFFFFFFFFFFFFFFFFF:F,FFFFFFFFFFFFFFFFFFFFFFF,FFFFFFFF:F,FFFFFFFF:FFFFFFFFFFFFFFFF:FFFFFFFFF:F,FFF:FFFF:,FFFFF::F:F,FFFFF:FFFFFFF,
@A00738:647:H5NVNDSX7:2:1167:24424:36025 kraken:taxid|9606
GTATAATAAACCAGTGAAAGGCAACGAGTTAATCTGAAATATTACAAGCACAGCAAATAAAACTGATTTGTAATGTTTAGGCCACATGTATTTTCCAGGACACCAAAGGATTCTGGCACTTGAAATCACTTTCCCCTTTTCACCTGCTTA
+
FFFFFFFFFFFFFFFFFFFFFFFFFFFFFFFFFFFFFFFFFFFFFFFFFFFFFFFFFFFFFFFFFFFFFFFFFFFFFFFFFFF,FFFFFFFFFFFFFFFFFFFF:FFFFFFFFFFFFFFFFFFFFFFFFF:FFFFFF:FFFFFFFFFFFF
@A00738:647:H5NVNDSX7:2:1167:16514:36918 kraken:taxid|9606
TAGTAATGGGAACTCATTACTATTCTAGATTTCTTTCACTATTACACAGCTTTAAATGTTAAAAAGTTATCTTTCACTTATTTAACTCCTTTCCACCTTGCCTACTTATGAGCAATACAAATCAAATATTATGCTTCTGTTCAAAATAAC
+
FFFFFFFFFFFFFFFFFFFFFFFFFFFFFFFFFFFFFFFFFFFFFFFFFFFFFFFFFFFFFFFFFFFFFFFFFFFFFFFFFFFFFFFFFFFFFFFFFFFFFFFFFFFFFFFFFFFFFFFFFFF:FFFFFFFFFFFFFFFFFFFFFFFFFF
@A00738:647:H5NVNDSX7:2:1168:23782:5134 kraken:taxid|9606
GCCAAGTTTGGCCCATGGACACCTGGTGGTGGCAAATGGTGGTGGCAAACGGTGGGTGCAGGGTGTTCAGATTTTTCTCCCCATCCCTGCCTCCTCTCCTGGGCTTCAGACCATCCATCTAACCAGCTGCCTCCTGAGCACCTCCACCTG
+
FFF:FFFFFFFFFFFFFFFFFFFFFFFFFFFFFFFFFFFFFFFFFFFFFFFFFFFFFFFFFFFFFFFFFFFFFFFFFFFFFFFFFFFFFFFFFFFFFFFFFFFFFFFFFFFF:FFFFFFF,FF:FFFFFFFFFFFFFFFFFFFFFFFFFF
@A00738:647:H5NVNDSX7:2:1168:2003:5963 kraken:taxid|9606
ACTCTAAATTTCACTGAGGACACTGCTTTGATGGTAATAAGAAATGTCATATTCCAACATAATATTATGCTTTTTTTCTGTTTTCATAAATTGATAGCATTTAAAGTCAGCAATTTTACCAGAAGAAATATATCCACATGGTTCAAATTT
+
FFFFFFFFFFFFFFFFFFFFF,FFFFFFFFFFFFFFFFFFFF,FFFFFFFFFFFFFFFFFFFFFFFFFFFFFF:FFFFFFFFFFFFFFFFFFFFFFFFFFFFFFFFFFFFFFFFFFFFFFFFFFFFFFFFFFFFFFFFFFFFFFFF:FFF
@A00738:647:H5NVNDSX7:2:1168:23421:11209 kraken:taxid|9606
ACCCACCAAGCAGGCCCTCTTGTGAGTTTAACTGATTTTGCCATTTAAACATTTTGTTAAGGAATGAAGATGCTTCCTTCATTCCTTAACATTCCAAGCTGGACGTGCCCTTCGTAGACGAGGGCAAATTACTTGTGATGGGTGCGTGGG
+
FFFFFFFFFFFFFFFFFFFF,FFFFFFFFFFFFFFFFFFFFFFFFFFFFFFFFFFFFFFFFFF:FFFFFFFFFFFFFFFFFFFFFFFFFFFFFFFFFFFFFFFFFFFFFFFFFFFFFFFFFFFFFFFFFFFFFFFFFFFFFFFFFFFF:F
@A00738:647:H5NVNDSX7:2:1168:18295:11663 kraken:taxid|9606
ATTAAGTTTGTAGATGAAATAATGGTATTACATTATGATTAATGAAAAGTATATTTGTTTTATAAAGATATATAATGGAATATTTACAGTTGAAATGAGATGATGTCTGGGTTGGCCTCAAAGTAACCTGGAGAAAGGGGAAACTGCGTA
+
FFF,FFFFFFFFFFFFFFF::FFFFFFFFFFFFFFFFFFFFFFF:FFFFFFFFFFFFFFFFFFFFFFFFFFFFFFFFFFFFFFFFF:FFFFFFFFFFFFFFFFFFFFFFFFFFFFFFFFFFFFFFFF:FFFFFFFFFFFFFFFFFF,FFF
@A00738:647:H5NVNDSX7:2:1168:6424:17284 kraken:taxid|9606
AAAGTATATGTATGTATGTAGATAAGCATTATATAAACAATGTAGTTTTATACACACACATACATATGTCATGTTTGCTTTACATTTCTATATTTATGTGTATGATTATGAATAAAAAATATTTGGAAATGTATGCAACAAAATTTTAGC
+
FFFFFFFFFFFF:FFFFFFFFFFFFFFFFFFFFFFFFFFFFFFFFFFFFFFFFFFFFFFFFFFFFFFFFFFFFFFFFFFFFFFFFFFFFFFFFFFFFFFFFFFFFFFFFFFFFFFFF:FFFFFFFFFFFFFFFFFFFFFFFFFFFFFFFF
@A00738:647:H5NVNDSX7:2:1168:20320:18803 kraken:taxid|9606
TCCTCACTTCTCCCATTTCCTTACTGTCTACAATACAGTGTATTAATAGCAGTCAGTTTCATATTTTAGTACTTACATTTCAGAATATCAAAAGGGGAATGTGACGCAACTAGAAGAGAAATGAACATCAGTCCAAAATAGTTGAAGAAA
+
FFFFF:FFFFFFFFFFFFFFFFFFFFFFFFFFFFFFFFFFFFFFFFFFFFFFFFFFFFFFFFFF:FFFFFFFFFFFFFFFFFFFF:FFFFF::FFFFFF:FFFFFFFFF:FFFF,FFFFF:FFFFFFFFFFFFFF:F::FFF:FF,FFF,
@A00738:647:H5NVNDSX7:2:1168:29243:20134 kraken:taxid|9606
ATATGGTGTAAAACATAATATGTGTCTGTGTACAATGTGTGTGTGCAGGATAATTAAATCAAGCTATTTAACATATATATTACCTCACATATTTAACATTGTTTATGGTGTGAAGGTTGTTGGTCAAAGGACACAAAATTAGTCAAAGGG
+
FFFFFFFFFFFFFFFFFFFFFFFFFFFFFFFFFFFFFFFFFFFFFFFFFFFFFFFFFFFFFFFFFFFFFFFFFFFFFFFFFFFFFFFFFFFFFFFFFFFFFFFFFFFFFFFFFFFFFFFFFFFFFFFF:FFFFFFFFFFFFFFFFFFF:F
@A00738:647:H5NVNDSX7:2:1168:32913:22952 kraken:taxid|9606
AGAGTTAATTTTCGATGTACATGAGTTTAGGTTTTCCTGTACATTAGTAAAATGTAACTGAACCATTTGATAGTAAACATGGCCAATACTTCCAAGCCTAATTTCAACTAGAGAAATGCCTGTTTGGTTGGAATTGTGTGAACTGTTTAC
+
FFFFFFFFFFFFFFFFFFFFFFFFFFFFFFFFFFFFFFFFFFFFFFFFFFFFFFFFFFFFFFFFFFFFFFFF:FFFFFFFFFFFFFFFFFFFFFFFFFFFFFFFFFFFF,FFFFFFFFFFFFFFFFFFFFFFFFFFFFFFFFFFFFFFFF
@A00738:647:H5NVNDSX7:2:1168:24985:22999 kraken:taxid|9606
TAGAAACTGGAGTTCAGACAGGTAGAATTTCTATCACAGCAACCATAACAAATTACTTATTATATATTATTACTAAAACAACAATGATAGCATCCATTAATTGAGTGCATATTGTGTGCCAGGCACTGTGCAGGGCATTCCCCATTATTT
+
FFFFFFFFFFFFFFFFFFFFFFFFFFFFFFFFFFFFFFFFFFFFFFFFFFFFFF,FFFFFFFFFFFFFF:FFFFFFFFFFFFFFFFFFFFFFFFFFFFFFFFFFFFFFFF,FFFFFFFFFFFFFFFF:FFFFFFFF:FFF:FFFFFFFFF
@A00738:647:H5NVNDSX7:2:1168:25735:27023 kraken:taxid|9606
AGAAATACTTTGAAGGGAAATAAAATGTTTTTTTTTTAACCTTGGTTGGATGCTCTAGGTATTCACTATCACTGCGTAACAGATTACCCCAAACCGTAGTGGCTTACAACAACAACAATGATTTATTTTCTCATATGGGTTCTGTGAGTC
+
FFF:FFFFFFFFFFF,:FFFFFFFFFFFFFFFFFFF,FF,F:FF:FF,:F:F,FFFFFFFFFFFFFFFFFF,:FF:FFFFF,FFFF,FFFFFF::,FF:F:F:FFF,FF:FF:FF,FFFFFF,FFFFFFF:F,FFF,:FFF,,:FFFFF:
@A00738:647:H5NVNDSX7:2:1168:13901:30859 kraken:taxid|9606
CCAAAGATAAAGAAAGGAAAAGGGACTTTTGAGCAAAAGCAATGAGGAAAAAATAGAAGGAAATAATATGTAAGGGAAATCCAATATGCCTGAAAGCAGACTTCTCAACAGAAACCTCACAGGCCAGGAGGAGTAGAAAGATATATTCAA
+
FFFFFFFFFFFFFFFF:FFFFF::FF:FFFFFFFFFFF::FFF:FF:FFFFFFFFFFFF,FF,FFFFFFFFFFFFFFFFFFFFFFF:FF:F,FFFFFFFFFFFFFFFFFFFFF:FFFFFFFFFF,FFFFFFFFFFFFFFFFFFFFFF:F:
@A00738:647:H5NVNDSX7:2:1168:29523:33802 kraken:taxid|9606
ACTAATTTCACAACTTTTACAGGCCAGGCTTTATGATATATTCAATCAAAGAGGCTTGAGATTACAGGCAAGTTCCTAATTCAGGACTTAACAAAACAAAGGTTGTTTGTGTTTCATACCACTGACAAATACAGGAAGATATGGTATAGT
+
FFFFFFFFFFFFFFFFFFFFFFFFFFFFFFFFFFFFFFFFFFFFFFFFFFFFFFFFFFFFFFFFFFFFFF:FFFFFFFFFFFFFFFFFFFFFFFFFFFFFFFFFFFFFFFFFFFFFFFFFFFFFFFFFFFFFFFFFFFFFFFFFFFFFFF
@A00738:647:H5NVNDSX7:2:1168:5330:34835 kraken:taxid|9606
TTCCTTCTGGATTGGAAATTTGACCTGGTAATTTTAGGTAAACCTCATTCATCCAAATAGTTAAAGCTTTTTGCAAAGTATATTCTTTGGAGCATTGGTCTTGCAACCCTCCTTTAAAATACATGTTCCTGAAATTCTGCATATTGTACC
+
FFFFFFFFFFFFFFFF:FFFFFFFFFFFFF:FFFFFFFFFFFFFFFFFFFFFFFFFFFFFFFFFFFFFFFFFFFFFFFFFFFFFFFFFFFFFFF,FFFFFFFFFF:FFFFFFFFFFFFFFFFFFFFFFFFFFFFFFFFFFFFFFFFFFFF
@A00738:647:H5NVNDSX7:2:1169:4264:3834 kraken:taxid|9606
TGGTAGCCTCTGTGTGGCAGAGTAGATAGACAATCACTTAGATGGGCATTTGGAAGCCAAAACAAGGTGCTACGTTCTCAAAGCTGCTCTTCCACAAAACAGACCTAGTCCTTTATGCCATGGAGAGTTTCCTGGAGCACAGTTTGGAGA
+
FFFFFFFFFFFFFF:FFFFFFFFFFFFFFFFFFFFFFFFFFFFFFFF:FFFFFFFFFFFFFFFFFFFFFFFFFFFFFFFFFFFFFFFFFFFFFFFFFFFFFF:FF:FFFFFFFFFFFFFFFFFFFFFFFFFFFFFFFFFFFFFFFFFFFF
@A00738:647:H5NVNDSX7:2:1169:10791:6277 kraken:taxid|9606
GTACAAAAGAAATTTATTCTACAATAATGAGATGAAGTAATGCTTATCTTACTTTATTTGCATATACCAAAGTAGAGATAAGCTTTACTACTTGTAATTTCTGCATTGAAACTGTCATGTGGTTATTTTAGCAGTTGCAGTATATTGTTA
+
FFFFFFFFF:FFFFFFFFFFFFFFFFFFFFFFFFFFFFFFFFFFFFFFFFFFFFFFFFFFFFFFFFFFFFFFFFFFF:FFFF:FFFFFFFFFFFFFFFFFFFFFFFFF:FFFFFFFFFFFFFFFFFFFFFFFFF:FFFFF:F::::FFFF
@A00738:647:H5NVNDSX7:2:1169:19018:7811 kraken:taxid|9606
ATTTACAGGGCATTCAGAGCAGAGGTTGAGAGGATTGAAGAAAGCCTTTTGAGTGGAACTAATATTATTAAGAAAGCCATAGAACAAGAAAAGGCAAGATACATTTGAAGAACTACAGAGAGAGGAACTAGAGCAGGAGCATTCATTGTA
+
FF:FFFFFFFF:FFFFFFFF:FFFFF,FFFFFFFFFFFFFFFFFFFFFF:FFFFFFF,FFF:FF,,FFFFFFFFFFFFFF,FFFF,,FFF,FFFFF:FFFFFFFFFFFFFFFFFFFFFFFFFFFFF:FFFFFFFFFFFFFFFFFFFFFFF
@A00738:647:H5NVNDSX7:2:1169:2763:11851 kraken:taxid|9606
AGGGCCTGCAAGCCTCTGTGAGCAAGTGAGGGCCCAGGGAGAGTCAGGAGAGGCCTTTCCTGGTGAGGTCAGGTGCCTGTCGTCGGCGTCTGCACTTGCCTGGAAGCCGCCCTCAGACACGCTCAGCTCCACCACACGAGGGTGTGGGCA
+
FFFFFFFFFFFFFFFF:FFFFFFFFFFFFFFFFFFFFFFFFFFFFFFFFFFFFFFFFFFFFFFFFFFFFFFFFFFFFFFFFFFFFFFFFFFFFFFFFFFFFFFFFFFFFFFFFFFFFFFFFFFFFFFFFFFFFFFFFFFFFF:FFFFFF:
@A00738:647:H5NVNDSX7:2:1169:12671:24690 kraken:taxid|9606
CTGCTCAGACAGCATGGCAGATCAATTAAATAAGACTCTCTAGGGGAGGAACCTGGGTGCAGGCATGTTTCAAAAACTCCCCAGATGATTCTAATGTGCAGCAGAGTTTAGAATTACTTACCTGGAGCGATTTCAGATTTTTTAAAAAAA
+
FFFFFFFFFFFFFFFFFFFFFFFFFFFFFFFFFFFFFFFFFFFFFFFFFF::FFFFFFFFFFFFFFFFFFFFFFF,FFFFFFFF:FFF:FFFFFFFFFFFFFFFFFFFFFFFFFFFFFFFFFFFFFFFFFFFFFFFFFFFF:FFFFFFFF
@A00738:647:H5NVNDSX7:2:1169:12346:27289 kraken:taxid|9606
AGAATTGGGTCACATTTAAGAGCTATAAGGGCATCTCCAAGGTTTTCCTTTTATTAATAAAGAAAGATACCATTTTACAAAGGGATCTCACTTTCCATACTTTTTAGTGTACAAAGATCAAGCCTAAACAATAATTATATAAAATTATTT
+
FFFFFFFFFFFFFFFFFFFFFFF,FFFFFFFFFFFFFFFFFFFFFFFFFFFFFFFFFFFFFFFFFFFFFFFFFFFFFFFFFFFFFFFFFFFFFFFFFFFFFFFFFFFFFFFFFFF:FFFFF,FFFFF,FFFFFFFFFFFFFFFFFFFFFF
@A00738:647:H5NVNDSX7:2:1169:7129:29152 kraken:taxid|9606
TTATGAGTGATAAACAAAATTATGTATATTGATACAATGAATTATTATTCATCAATAGAAAGGAAAGAAGTACTAATATATACCACAACAGAGACGAATCTTAAAAAAGTTATCCAAGGTGAAAGCAACTAGTCACAAAATACTACATAT
+
:FFFFFFFFFFFFFFFFFFFFFFFFFFF,FFFFFFFFFFFFFFFFFFFFFFFFFFFFF:FFFFFFFFFFFFFFFFFFFFFFFFFFFFFFFFFFFFFFFFFFFFFFFFFFFFFFFFFFFFFFFFFFFF,FFFFFFFFFFFF:FFFFFFFFF
@A00738:647:H5NVNDSX7:2:1169:29704:32894 kraken:taxid|9606
TGGCCAGAATCAGTTGGTAATGACCAGGAAAGGGAAAGCAGAGGGTCTACCAATGGGTCTCTCTAGGGGTTTCTAGAGTCCCAGAGCTGAGTGAGCCATGGTTCCTGCTCTCAGAAAAGTCTCTAGTGAGACCTAATTGGTGAGTAATGG
+
FFFFFFFFFFFFFFFFFFFFFFFFFFFFFFFFFFFFFFFFFFFFFFFFFFFFFFFFFFFFFFFFFFFFFFFFFFFFFFFFFFFFFFFFFFFFFFFFFFFFFFFFFFFFFF:FFFFFFFFFFFFFFFFFFFFFFFFFFFFFFFFFFFFFFF
@A00738:647:H5NVNDSX7:2:1169:30770:36777 kraken:taxid|9606
ATCCAAATAGTTAAAGCTTTTTGCAAAGTATATTCTTTGGAGCATTGGTCTTGCAACCCTCCTTTAAAATACATGTTCCTGAAATTCTGCATATTGTACCCTTCACTTTGAAATCTTCAAAGCATACTGGTAATTCAAAAGCATTATAAG
+
FFFFFFFFFFFFFFFFFFFFFFFFFFFFFFFF:FFFFFFFFFFFFFFFFFFFFFFFFFFFFFFFFFFFFFFFFFFFFFFFFFFFFFFF:FFFF:FFFFFFFFFFFF:FFFFFFFFF:FFFFFFFFFF:FFFFFFFFFFFFFFF:F:FFFF
@A00738:647:H5NVNDSX7:2:1170:10348:1125 kraken:taxid|9606
AAGTGGGATAGAATGATAACATAAAGGAATTAACAATAAAGTATTTCTTCCCCAATTGTGTGTCTGTGAGAATTTGGTAGAGGATGAGAGTGTGGCAGAAACACAATGTAATAAAATCTCTCACTACAGCAAGTTTCAACCTTGTATTCT
+
FFFFFFFFFFFFFFFFFFFFFFFFFFFFFFFFFFFFFFFFFFFFFFFFFFFFFFFFFFFFFFFFFFFFFFFFFFFF:FFFFFFFFFFFFFFFFFFFFFFFFFFFFFFFFFFFFFFFFFFFFFFFFFFFFFFFFFFFFFFFFFFFFFFFFF
@A00738:647:H5NVNDSX7:2:1170:9399:3051 kraken:taxid|9606
GAAGTATAGTCTACCAACCAGATTATTTGCTGGCTTTTTTTGATACAGTAGATGCCACAGCACAGCAAGATTCTATTGATATCTAACAGGAATGTAAATAAAAGGGCTTGCCAATTGGAAGCACTGTAGCCCAAGGGGCAGGAACATGTG
+
F::FFFFFFFFFFFFFFFFFFF:,:FFFFFFFFFFFFFFFFFFFFFFFFFFFFFFFFFFFF,FFFFFFF,F:F:,FFFFFFFFFFFFFFFF:FF:FF:FFFF,:FFFFFFFFFFFFFFF,FFFFFFFFFFFF:FFF:FFFFFFFF:F:FF
@A00738:647:H5NVNDSX7:2:1170:14895:3208 kraken:taxid|9606
CCCATAAAAATCTCCATCTGCAATCCTCCATGCTGTTTCTCCTTCTTCCAAATGAATTTTACTATCTATGAGAACTTTAGAAGCCAGTGGGAAAAAATATTACAAAGTTGGTCATCCTGGGTTGCTGAACAACTGTATGATATAAGACAC
+
FFFFFFFFFFFFFFFFFFFFFFFFFFFFFF:FFFFFFFFFFFFFFF:FFFFFFFFF:FFFFFFFFFFFFFFFFFFFFFFFFFFFFFF:FFF:FFF:FFFFFFFFFFFFFFFFFFFFFFFFFFFFFFF:FFF:::FFFFF::FFFFFFFFF
@A00738:647:H5NVNDSX7:2:1170:18982:7373 kraken:taxid|9606
CTTATTAATATGTAGGTTGGGAAACATTGGAGAATGGTTTATCCAGTTTAATTAGCCTCTAGTGCTGATTTGTTTTGATAATACAAATAATTAGTTTAACCACAAAATTGATGTAACAGAAATAATTGTCAGGCAATTAAATATTGCAAT
+
FFFFFF:FFFFFFFFFFFFFFFFFFFFFFFFFF:FFFFFFFFFFFFFFFFFFFFFFFFFFFFFFFFFFFFFFFFFFFFFFFFFFF:FFFFFFFFFFFFFFFFFFFFFFFFFFFFFFFFFFFF:FFFFFFFFFFFF:FFFFFFFFFF:FFF
@A00738:647:H5NVNDSX7:2:1170:12066:7983 kraken:taxid|9606
ATTTGGCCAAAGTCACCCAGCCATAATGGTGAAATCAAGATATTAATCTAAGTAAGTCCTCCTGCTCCAGAGTTGCTGGTTTCTCCATGAGGCTACACTTCCTCTCCGTAAAGCTACCTACGATGCCATGGGAGATCCAGGCGTCACTGG
+
FFFFFFFFFFFFFFFFFFFFFFFFFFFFFFFFFFFFFFFFFFFFFFFFFFFFFFFFFFFFFFFFFFFFFFFFFFFFFFFFFFFFFFFFFFFFFFFFFFFFFFFFFFFFFFFFFFFFFFFFFFFFFFFF:FFFFFFFFFFFFFFFFFFFFF
@A00738:647:H5NVNDSX7:2:1170:15808:10175 kraken:taxid|9606
AGTCCGCAGCCTCCGTCCATCACATGAACATTGATTGGTGACGTGCAGCCATATATTGGTGCCATTTGGAAACAAAGCCTGGAGAAGCTGGATTTTCTCTTAGGTAATTAGTACATGTCTCTCCCCACCACCAGACTGAGCTTCCAGAGG
+
FFFF:FFFFFFFFFFFFFFFFFFFFFFFFFFFFFFFFFFFFFFFFFFFFFF:FF,F:FFFFFFFFFFFFFFFF,F,FFFFFFFFFFFF:FFFFFFFFFFFFFFFFFFFFFFFFFFFFFFFFFFFFFFFFFFFFFFFFFFFF:FFFFFFFF
@A00738:647:H5NVNDSX7:2:1170:10176:11256 kraken:taxid|9606
CTGCTCCCTACCACCCGGGCCCAAGCCACAATTGTGTTCCACAATTCTATGCCTTGGCTGTTCCTGTACCTGGCTTCATACAGTCTGGGATAATGCTCAGTCCCACCATCCTAGGGCCCAGAGTCACCACTACACAGTGCCTCATTCCCT
+
FFFFFFFFFFFFFFFFFFFFFFFFFFFFFFFFFFFF:FFFFFFFFFFFFFFFFFFFFFFFFFFFFFFF:FFFFFFFFFFFF:FFFFFFFFFFFFFFFFFFFFFFFFFFFFFFFFFFFFF:FFFFFFFFFFFFF:FFFFFFFFFFFFFFFF
@A00738:647:H5NVNDSX7:2:1170:27715:13980 kraken:taxid|9606
TTCTCAAGTGCTATTTTCTTAAGAAAGTGTTCATGTTAATTTTGGCAAATGTATTCTCTTCCTCCATTGATTTATGTTGTCTAAAACGTTCTTTTTAGAGTTAGCATTGTTCAACAGAACAATGAACCAGCACAACCAAAAGATACCAAA
+
FFFFFFFF,:FFFFFFFFFFFFFFFFFFFFFFF,FFFFFFFFF:FF:FFFFFFFFFFFFFFFFFFF,FFFFF:FFFFFFFFFFFFFFFFFFFF:FFFFFFFFFFFFFFFFFFFFFFFFFFFFFFFFFFF:FFFFFFFF:FF:FFFFFFFF
@A00738:647:H5NVNDSX7:2:1170:23737:16078 kraken:taxid|9606
ATCCCATGGAATGCCTCCCAGTACTCACATATCCCAAGATTAAAGTCAATTAAAAAAAATTACAATGGCCTGAAGTAAGCAGACCTGATAATGGACCAGATCCTTCAAGAATGATGATGTGGGACATCCTACACAGCAAGAAACCATAAA
+
FFFFFFFFFF:FFFFFFFFFFFFFFFFFFFFFFFFFFFFFFFFFFFFFFFFFFFFFFFFFFFFFFFFFFFFFFFFFFFFFFFFF:FFFFFFFFFFFFFFFFFFFFFFFFFFFF:FFFFFFFFFFFFFFFFFFFFFFFFFFFFFFFFFFFF
@A00738:647:H5NVNDSX7:2:1170:28266:16564 kraken:taxid|9606
TTCTCAAGTGCTATTTTCTTAAGAAAGTGTTCATGTTAATTTTGGCAAATGTATTCTCTTCCTCCATTGATTTATGTTGTCTAAAACGTTCTTTTTAGAGTTAGCATTGTTCAACAGAACAATGAACCAGCACAACCAAAAGATACCAAA
+
FFFFFF:FFFFFFFFFFFFFFFFFFFFF:FFFFFFFFFFFFFFFFFFFFFF:FFF:,:FFFF:FFFFF,FFFFFFFFFFFFF:FF,FFFFFFF,FFF:F,FF,::FFFFFFFFFFFFFFFFFF,FF::FFFF:FFFFFF:FFFF:F,FFF
@A00738:647:H5NVNDSX7:2:1170:30879:19460 kraken:taxid|9606
AGATAAACAATTTAATGAAATCCAGAAAACAATTCATTATCTGAATGATAAATTTAGCAAAGAGATGGATATAAAAAAGAAACAAGCAGAAATATTAAGAGGTGAAGAATTCAACAAGTGAAATGAAAAAATACAATATAGAGCTTCAAC
+
FFFFFFFFFFFFFFFFFFFFFFFFFFFFFFFFFFFFFFFFFF:FFFFFFFFFFFFFFFF:F,FFFFFFFFFFFFFFFFFFFFFF:FFFFFFFFFFFFFF:F:FFFFFFFFFFFFFFFF:FFFFFFFFFFFFFFFFF:FFFFFFF:FFFFF
@A00738:647:H5NVNDSX7:2:1170:3803:20979 kraken:taxid|9606
AGTTTACTTCACAGAGAAATACTTTTAAGGACTTTCTTCAGCCACTGAAATGTGGTTAAAATTATGTCCTAGTTATCTTTCTGGCATTTTGGAGCAGGCTGGGAAAGTTTCCAGAGTCATGACATCTTCCGGGCCTTTCTCAAACTACAA
+
FFFFFFFFFFFFFFFFFFFFFFFFFFFFFFFFFFFFFFFFFFFFFFFF,FFFFFFF:FFFFFFFFFFFFF:FFF:FFFFFFFFFFF:F:FFFFFFFFFFFFF:F:FFFFFFFFFFFFFFFFFFF:FFFFFFFFF,FFFFFFFFFFF:FFF
@A00738:647:H5NVNDSX7:2:1170:1425:25661 kraken:taxid|9606
CTCAAAGCTGCTCTTCCACAAAACAGACCTAGTCCTTTATGCCATGGAGAGTTTCCTGGAGCACAGTTTGGAGATATACCTAACTATAAAGAAGGAAGAGATGAAGGAAGCAAGGGGAGGAGGAAGAAAAGAGGAAGACGAAAAAGCAAA
+
FFFFFFFFFFFFFFFFFFFFFFFFFFFFFFFFFFFFFFFFFFF:FFFFFFFFFFFFFFFFFFFFFFFFFFF:FFFFFFFFF,FFF:::F:FF:FFF:FFF:FFFFFFFFFFFFFFFF,FFFFFF,FFFF:FFFFF,FF,FFFFFFFFF:F
@A00738:647:H5NVNDSX7:2:1170:23737:26631 kraken:taxid|9606
GAGATAAACAATGTTTCTATAAGATTACGAAGCCAGCACAGTTTAAAGAAAAATAAATCTCCCAAAAAGCTAATGTTGGACATTGAGTTCATATTGAGGTATAATTATCCAGTTAATTTGACATTTATCTGGAAGACTGGCTACCGAGCT
+
FFFFFFFFFFFFFFFFFFFFF:FFFFFFFFFFFF:FFFFFFFFFFF:FFFFFFFFFFFFFFFFFFFFFFFFFFFFFFFFFFFFFFFFFFFFFFFFFFFFFFFFFFFFFFFFFFFFFFFFF:FFFFFFFFFFFFF:FFFFFFFFFFFFFFF
@A00738:647:H5NVNDSX7:2:1170:22345:27352 kraken:taxid|9606
GAGATAAACAATGTTTCTATAAGATTACGAAGCCAGCACAGTTTAAAGAAAAATAAATCTCCCAAAAAGCTAATGTTGGACATTGAGTTCATATTGAGGTATAATTATCCAGTTAATTTGACATTTATCTGGAAGACTGGCTACCGAGCT
+
FFFFFFFFFFFFFFFFFFFFFFFFFFFFFFFFFFFFFFFFFFFFFF:FFFFFFFFFFFFFFFFFFFFFFFFFFFFFFFFFFFFFFFFFFFFFFFFFFFFFFFFFFFFFFFFFFFFFFFFFFFFFFFFFFFFFFFFFFFFFFFFFFFFFFF
@A00738:647:H5NVNDSX7:2:1170:23827:28009 kraken:taxid|9606
AAAACGAAAGAGTAGCATCAGGAGGCCTTTAGTGGACTTTTCCAAAAACATCACGAAAAAACAGATACTGGCTTCTTTTAGAATCTCAGAGCAAGTGCTTCCCCATAATATCCAAGATATTAATACTTTAGGAAATAAATCTGATTTTAA
+
FFFFFFFFFFFF:FFFFFFFFFFFFFFFFFFFFFFFFFFFFFFFFFFFFFFFFFFFFFFFFFFFFFFFFFFFFFFFFFFFFFFFFFFFFFFFFFFFFFFFFFFFFFFFFFFFFFFFFFFFFFFFFFFFFF:FFFFFFF:FFFFF:FFF:F
@A00738:647:H5NVNDSX7:2:1170:1588:30420 kraken:taxid|9606
TGACCACACACTAAAAGAAGTTCTTTATCTCCCACTTGCTCCATCTCTACATTGCCTTATTTCTTTTCTCCATGGTACATAATCAATGCTTTAAGTTTCACTATATTTACTTATGGCATGAATGAATAAGCCCTGAAAATGTAGTTGGAA
+
FFFFFFFFFFFFFFF,F:FFFFFFFFFF:FFFFFFFFFFFFFFFFFFFFFFFFFF:FFFFFFFFFFF:FFF:FFFFFFFFFFFFF:FFF:FFFFF:FFFFFFFFFFFFFFFFFFFFFF:FFFFFFFFFFFFFFFFFFF,FFFFFFFFFFF
@A00738:647:H5NVNDSX7:2:1170:21305:32534 kraken:taxid|9606
CTTGGGGATTTACTATTTTTTGTTTATAGATCAAGCTTCAAAAAGTGCATGGTGGTTATGCTGTTGAAGAACTTAGACAAGAAAATAACTCACTTGGCAGTGAGCACAGTGGAGAATCAAAGAATCAATGAATTGTGGATCTGAAAGAAA
+
F:,F,,FF,FFFFFFFFFFFFFFFFFFFFFFFFFFFFFFF,FFF:FFFFFFFF:FFFF,FFFFFF:FF:FFFFFFFF:FFFF:FFFFFFFFFFFF,,FFFFFF,F,FFFF:FFFF:FFFFF,FF:FFF,FFFFF,F::FFF:FFFF,:FF
@A00738:647:H5NVNDSX7:2:1170:24406:33113 kraken:taxid|9606
GAAAGGATTGTTCCACATTTATTTTCTAAATTAAAGTTAAGACCTGAATATCAGAAGAATAACCAAACAAGGAAACAGGAAAGAATAGTAATATAGTTCAGAAAAAGGACTTATCTTCTGAGGGTACAGTCATGTTTTTATAATTTTATT
+
FFFFFFFF:FFFFFFFFFFFFFFFFFFFFFFFFFFFFFFFFFFFFFFFFFFFFF:FFFFFFFFFFFFFFFFFFFFFFFFFFF,FFFFFFFFFFFFFFFFFFFFFFFF,FFFFFFFFFFFFFFFFFFFFFFFFFFFFFFFFFFFFFFFFF:
@A00738:647:H5NVNDSX7:2:1170:20735:33552 kraken:taxid|9606
CTCTTGCAAATGCATAAGCAATCTTTTATTCTCACAGGCCTCGTGTTGCAAGCCCATTGTCTATAAGCTGCTGCTTTACTCTACACTGTGTTTATTACACCCTAGGCTGATGGAACCTCCTCTGTGTAGGACATTGTCAGTCTTGTGTCA
+
FFFFFFFFFFFFFFFFFFFFFFFFFFFFFFFFFFFFFFFFFFFFFFFFFFFFFFFFFFFFFFFFFFFFFFFFFFFFFFFFFFFFFFFFFFF,FFFFFFFFFFFFFFFFFFFFFF,FFFFFFFFFFFFFFFFFFFFFFFFFFFFFFFFFFF
@A00738:647:H5NVNDSX7:2:1170:20356:34147 kraken:taxid|9606
ATATCTTAGTGGGTGAGACACAAAGAGGCATACAAAGTCGTTAGGAGTAAAAGAGCTATAATGAATTCTGTGGTCTGGGTTGAAAAGCAAATAGTAACTGAAGGCTTCGCTCTTGCAGGGTTACAAGTAATAAGAGAGTTCCATGGAAGT
+
FFFFFFFFFFFFFFFFFFFFFFFFFFFFFFFFFFFFFFFFFF:F:FFFFFFFFFFFFFFFFFFFF:FFFFFFFFFFFFFFFFFFFFFFFFFFFFFFFFFFFFFFFFFFFFFFFFFFFFFFFFFFFFFFFFFFFFFFFFFFFFFFFFFFFF
@A00738:647:H5NVNDSX7:2:1170:23303:36213 kraken:taxid|59779
CGTGGCGCAGGTCCATGAACAGGTTCAGCACCTGCGCCTGGATCGACACGTCGAGCGAGGCCACGGCCTCATCCAGCACTAGCACCTCGGGCTGCATCGCCAAAGCGCGGGCAATGGCGATCCGCTGACGCTGGCCGCCGGAAAACTGGT
+
FFFFFFFFFFFFFFFFFFFFFFFFFFFFFFFFFFFFFFFFFFFFFFFFFFFFFFFFFFFFFFFFFFFFFFFFFFFFFFFFFFFFFFFFFFFFFFFFFFFFFFFFFFFFFFFFF:FFFFFFFFFFFFFFFFFFFFFFFFFFFFF,FFFFFF
@A00738:647:H5NVNDSX7:2:1171:25084:2503 kraken:taxid|9606
AAAGCTATGTAAGGAGATATCTGGGGAAATACTTCTTCACTTCCAGCAGAAGTAGTACCAAGTACACAGGCTCTGAGGTGGAAATTCCAAGAACAGAAACATGTTGGTGTGATTGGAGTGGTGGGCAATGTCGGAGAGATGGGGCAGTGT
+
FFFFFFFF:FFFFFFFFFFF,:FF:FFFFFFFFFFFFFFF:FF:FFFFFFFF:FFFFFFFFFFFFFF:FFFFFFFFFFFF,FFF:FF:FFFFFFFFFF:FF:F::FFFFFFFFFFFF:FFFF:FFFF,FFFF::FFFFFFFFFFFFFFFF
@A00738:647:H5NVNDSX7:2:1171:15971:3505 kraken:taxid|9606
CAGGCATATTGGATTTCCCTTAGATATTATTTCCTTCTATTTTTTCCTCATTGCTTTTGCTCAAAAGTCCCTTTTCCTTTCTTTATCTTTGGCTTTTGAGTACCTGATTATAATGTTTTGGGGTATTCTTATTTGAGATAAATCTGATTG
+
FFFFFF:FFFFFFFFFFFFFFFF::FFF:FFFFFF:FFFFFFFFFFFFFFFF:FFFFFFFFFFFFFFFFFF:FFF:FFFF:FFFFFFFFFFFFFFFFFFFF:F:FFFFFF:FFF,:FFF:FFF,FFFFFFFFFF::F,F:FFFFFFFFFF
@A00738:647:H5NVNDSX7:2:1171:21404:7654 kraken:taxid|9606
CTCTTGCAAATGCATAAGCAATCTTTTATTATCACAGGCCTCGTGTTGCAAGCCCATTGTCTATAAGCTGCTGCTTTACTCTACACTGTGTTTATTACACCCTAGGCTGATGGAACCTCCTCTGTGTAGGACATTGTCAGTCTTGTGTCA
+
FFFFFFFFFFFFFFFFFFFFFFFFFFFFFF,FFFFFFFFFFFFFFFFFFFFFFFFFFFFFFFFFFFFFFFFFFFFFFFFFFFFFFFFFFFFFFFFFFFFFFFFFFFFFFFFFFFFFFFFFFFFFFFFFFFFFFFFFFFFFFFFFFFFFFF
@A00738:647:H5NVNDSX7:2:1171:20636:7858 kraken:taxid|9606
TATGTAACTTTTCAAAAGAGTTATTCTTATTAGATACTTTGTATCTATAAGAACATAATCTAAATAGACCACTGTTACGTGACTGTTTTTTTCCCCTCAATAGATAATTTCTATTATTTATGGGTCCTTTTTTTAGTTATTACATGGTTT
+
FFFFFFFFFFFFFFFFFFFFFFFFFFFFFFFFFFFFFFFFFFFFFFFFFFFFFFFFFFFFFFFFFFFFFFFFFFFFFFFFFFFFFFFFFFFFFFFFFFFFFFFFFFFFFF::FFFFFFF:FFFFFFFFFFFFFF:FFFFFFFFFFFFFFF
@A00738:647:H5NVNDSX7:2:1171:1488:9048 kraken:taxid|9606
ATTCTTCCTATTGTTTAAAGGGTCATGTGTCTTTTTATTCACCCCACAACCCATGCTTCAGCTTTCCTTGCTTTAGATTCCTAACTCACTGTTCACTAAATTAGCTGTGGGCCTTGTCCTTAATCTGAGGCTAGGAGAGCATATGCATCC
+
FFFFFFFFFFF:FFF,FFFFFFFF:FFFFFFF:FFFFFFFFFFFFFFFFFFFFFFFFFFFFFFFFFFFFFFFFFFFFFFFFFFFFFF:FFFFFFFFFF:F,FF:FFFFFFFFFFFFFFFFFFFFFFFFFF:F,FFFFFFFFFFFFFFFFF
@A00738:647:H5NVNDSX7:2:1171:28366:13636 kraken:taxid|9606
ATGTCTACAGGTAATAATAATTTCCATAAATTAATTGCCACTGAATTCCTAGGGCTAGCAAATCCCCTTTATCACTGGAAACAGAGTCAACAATGTCTAAACTTCATCTGATCAGAGGACCAATTTCAAGTAATCTAGAAATAGCTCATA
+
FFFFFFFFFFFFFFFFFFFFFFFFFFFFFFFFFFFFFFFFFFFFFFFFFF:FFFFFFFFFFFFFFFFFFFFFFFFFFFFFFFFFFFFFFFFFF:FFFFFFFFFFFF:FFFFFFFFFFFFFFFFFFFFFFFFFFFFFFFFFFFFFFFFFFF
@A00738:647:H5NVNDSX7:2:1171:1271:16501 kraken:taxid|9606
ACAGCAATGAAACAGAATAGCTATGGAGATCTTTGGGCAGTATTGCCATGTGTACCCACGGTGATTTATGCTACATCGGACACCTGGGGAACCCCTGCTGCCCTAAGGCCTTGCATCCTCTGTGACTAAAGTGAGTAAGGACTCAATACT
+
FF,FFF,FFFFFFFFFF,FFFFFFFF:FFFF:F,FFFFFFF:FFFFFFFFFFFFFFFFFFFFFF:FFFFFFFFFFFFFFFFFFF:FFF::F:FFFFFFFFFFF::FFFFFFFFFFFFFFF,FFFFFF:FFFFFFF:F:FF:FFFF,FFFF
@A00738:647:H5NVNDSX7:2:1171:2799:18803 kraken:taxid|9606
ACAGCAATGAAACAGAATAGCTATGGAGATCTTTGGGCAGTATTGCCATGTGTACCCACGGTGATTTATGCTACATCGGACACCTGGGGAAACCCTGCTGCCCTAAGGCCTTGCATCCTCTGTGACTAAAGTGAGTAAGGACTCAATACT
+
FFFFFFFFFFFFFFFFFFFFFFFFFFFFFFFFFFFFFFFFFFFFFFFFFFFFFFFFFFF:FFFFFFFFF,FFFFFFFFFFFFFFFFFFFFFFFFFFFFFFFFFFFFFFFFFFFFFFFFFFFFFFFFFFFFFFFFFFFFFFFFFFFFFF:F
@A00738:647:H5NVNDSX7:2:1171:1488:19883 kraken:taxid|9606
TGGGGCTGCCCACTCTGTGGAGCCTAAACAGGTGCGAGCCCTGCCCCCTACTGTGTTGGCCGGGTGGGAGCCCCACGCTCCCAGGCCCAGCCCTAGCTCCGAATCGGGACATCCCTGTGCTCTTGGGGCCTGGGAAGCCCCCCTGTCTCC
+
FFFFFFFFFFFFFFFFFFFFFFFFF:FFFFFFFFFFFFFFFFFFFFFFFFFFF:FFFFFFFFFFFFFFFFFFFFFFFFFFFFFFFFFFFFFFFFFFFFFFFFFFFFFF,FF,FFFFFFFFFFFFFFFFFFFFFF:FFFFFFFFFFFFFFF
@A00738:647:H5NVNDSX7:2:1171:25898:20322 kraken:taxid|9606
TGGAATGGCAGGACCTAAGCAGATGAGTCAGCGAGTGAGATGGAAGCAAAAGAGGTTGATGGGAGAGCTTATAAAGCTTGCAGGATATAGGAGCAACACACACAAAAGTTACTAGCATGTGTAAATACCCAAGCCTTGTATATTTCTTAC
+
FFFFFFFFFFFFFFFFFFFFFFFFF,FFFFFFFFFFFFFFFFFF:FFFFFFFFFFF,FFFFFFFFFFFFFFFFFFFF:FFFFFFF,FFFFFFFFFFFFFFFFFFFFFFFFFFFFFFFF,FFFFFFFFFFFFFFFFF,FFFFFFFFFFFFF
@A00738:647:H5NVNDSX7:2:1171:3188:24831 kraken:taxid|9606
AACTGCATTCCTGAAGTAGTTCTCTCATCCACTGGTAGATTTTCTGTAACAATCTGCCTTTTTTTTTTTTTTCTTGATAGTGTCTCTCTCATGTTTAAGCTTTTTTCGGAATCAAGCCCACATTCTTCAGCACGGCATTGAAGACTCAGG
+
F:FFFF:FFFFFFFFF:FF:FFFFFFFFFFFFFFFFFFFFF:FFFFFF,FFFFF,FFFFF,FFFFFFFFFFFFFF:FFFFFFFF:FFFFFFFFF:F:F:FFFF:FFFFF:FFFFFFFFFFFFFF:FFFFFFFFFFFFFFFFFFFFFFFFF
@A00738:647:H5NVNDSX7:2:1171:14045:27790 kraken:taxid|9606
AGCTGCAAGTAAAAAATATATTATTATCAGTAGCTTAAATAAAGTTTCTTTTTCACAGAAGAAGAAGCTCAAGGGAAGGTGGTAACTGGCATTCACTTACTCACTGATGTCACTGGAAATTCAGGAACTTTTGTCTTCTTGCCCCTGTGC
+
FFFFFFFFFFFF,FFFFFFFFFFFF:FFFFFFFFFFFF:FFF,FFFFFFFFFFFFFFFFFFFFF:FFFFFFFFFFFFFFFFFFFFFFFFFFFFFFFFFFFFFFF:FFFFF,FFFFFFFF,FF:F:::F,,:FFFFFFF:FFFFFFFFFFF
@A00738:647:H5NVNDSX7:2:1171:19090:30076 kraken:taxid|9606
TGTAGAATTAATCGATGAACGAAATGTGAGGCTCGGCAGGAATTCAGCTGGAGACGCCACCTGACGTGGCCCAGAATTCTGGGTTTTGCTGGATTTACCAGTGCTTTGGTGGCGTTGTGCCTGTTTCTCCCACTCACCCACTCCCAACCG
+
:F:FFFFFF:FF:FF,FFFFFF,FFFFFFFFFFFFFFFFFF:FFFFF:FFFFFFFFFFFFFFFF:FFFFFFFFFF:FFF:F:F,FFFFFFFFFFFFFFF:FFFFFFFFFFFFFFFFFF:FFFFFFFFFFFF,F,FFFFF,FFFFFFFFFF
@A00738:647:H5NVNDSX7:2:1171:18719:30561 kraken:taxid|9606
TGTAGAATTAATCGATGAACGAAATGTGAGGCTCGGCAGGAATTCAGCTGGAGACGCCACCTGACGTGGCCCAGAATTCTGGGTTTTGCTGGATTTACCAGTGCTTTGGTGGCGTTGTGCCTGTTTCTCCCACTCACCCACTCCCAACCG
+
FFFFFFFFFFFFFFFFFFFFFFFFFFFFFFFFFFFFFFFFFFFFFFFFFFFFFFFFFFFFFFFFFF:FFFFFFFFFFFFFFFF:FFFFFFFFFFFFFFF:FFFFFFFFFFFFFFFFFFFFFFFF::FFFFFFFFFFFFFFFFFFFFFFFF
@A00738:647:H5NVNDSX7:2:1171:13865:31328 kraken:taxid|9606
CAAAGAGTAGCATCAGACGGAGAATCAGAGGAAATTAAAGAGACAATCAATATCAAGTCAGCTTTATAATAAATGGCCAGAGAAAAAGGATGATTAATTAAAAGGAAGAGGTTATATTGTTTTTTGCATTTTGGACAATGAGGCACAATG
+
FF:FF,F,F,,FFF,,F,,F:,FF,FF,:,,F,F,,,,,,F:FF:F:FFF,,,F:F:,FF,FFF,,F,F,FF:F:,,,,,,,:FFF::,F,,,FF,FFFFF,F,,FF,FFFFF,F,FF,,FFFFF:,,:,FFF,F:FF,FF,,:F:FF,F
@A00738:647:H5NVNDSX7:2:1171:1488:33724 kraken:taxid|9606
GGGCTATTGTTGTTACTTTATTTTTTAATTTAGTTTTTCCAGTATTTTCTTGTATCTCTACAATGTTTTAAGCATCAGCTAAGTCAGTGTAAAACAGTAAAAATTGGGAAAAAAATTGACATGATCTTCAAAATCATGGAGTATACAGTA
+
FFFFFFFFFFFFFFFFFFFFFFFFFFFFFFFFFFFFFFFFFFFFFFFFFFFFFFFFFFF:FFFFFFFFFFFFFFFFFFF:FFFFFFFFFFFFFFFFFFFFFFFFFFFFFFF:FFFFFF,FFFFFFFFFFFFFFFFFFFFFFFFFFFFFFF
@A00738:647:H5NVNDSX7:2:1171:30120:36432 kraken:taxid|9606
TGCTTATTTGAGGGGCTCTGACATATCAGCTGGCTTTGGTGTAGCTACTGGATAAGAATTTCTGAATATCCAGGACTCAAGGTTGGTGACTGCTCAGCAGACCTAGCAGATTTTATACCTGTATGTGTCATGTGGCACCTTAATGCCTTG
+
FFFFFFFFFFFFFFFFFFFFFFF:FFFFFFFFFF,F:FFFFFFFFFFF::FFFFFFFFF:FFFFFF:FFFFFF,FFFF:FFFFFFFFFFFF:F:FFFFFFFF:FFFFF:,:,F:F,FF,FFFFF,F:F:FF:FFFFFFFFF,F:F,:,FF
@A00738:647:H5NVNDSX7:2:1171:17273:36699 kraken:taxid|9606
CTTCAGGCAGTAAATGAGGAAAGCATCAAGCCATTTACAATACATAATGAAATAATCTACAGAATGACCATTAATGTTGCTAACATTATAAAATGGGTGAACCAAATTATATGGGCTTCTGGTGCAAAGACCACACCAAAACTTATGTTT
+
FFFFFFFFFFFFFFFFFFFFFFFFFFFFFFFFFFFFFFFFFFFFFFFFFFFFFFFFFFFFF:FFFFFFFFFFFFFFFFFFFFFFFFFFFFFFFFFFFFFFFFFFFFFFFFFFFFFFFFFF:FFFFFF::FFFFFFFFFFFFFFFFFFFFF
@A00738:647:H5NVNDSX7:2:1172:30553:2425 kraken:taxid|9606
CTTTTTTCTTCTCCTTCATCTTTGCCTTAGTTCAGGGCTTTGTCATTTGTTTCTTGAACCAGTTGGAAACTGATTTCCCTCCTTCTTATAACATTTGATAGCTTTCAAGGCCCATAACTTGATCTCCTGCTTTCAGAAGTAACTTTTATT
+
FFFFFFFFFFFFFFFFFFFFFFFFFFFFFFFFFFFFFFFFFFFFFFFFFFF:FFFFFFFFFFFFFFFFFFFFFFF:FFF,FFFFFFFFFFFFFFFFFFFFFFFFFFFFFFFFFFFFFFFFFFFFFFF,FFFFFFFFFFFFF,FF:FFFFF
@A00738:647:H5NVNDSX7:2:1172:31078:3897 kraken:taxid|9606
ATTCTCTTCAGTACCCTGCATAATTACAGTACCGAATAGCTCTTGTAAATATCGCCTACAATAAATTCTATTATTAAGGTAAACTCACATTTGAAAAAATAATCCATTTAAAAATGTATGCTATTTTCCTTGTAAATATCTTGTATCACA
+
FFFFFFFFFFFFFFFFFFFFF:FFFFFFFFF:FFFFFFFFFFFFFFFFFFFFFFFFFFFFFFFFFFFFFFFFFFFFFFFFFFFFF:FFFFFFF,FFFFFFFFFFFFF:FFFFFFFFFFF:FF::FFFFF,F,FFFFFFFFF::FFFFFFF
@A00738:647:H5NVNDSX7:2:1172:31268:4539 kraken:taxid|9606
CTTTTTTCTTCTCCTTCATCTTTGCCTTAGTTCAGGGCTTTGTCATTTGTTTCTTGAACCAGTTGGAAACTGATTTCCCTCCTTCTTATAACATTTGATAGCTTTCAAGGCCCATAACTTGATCTCCTGCTTTCAGAAGTAACTTTTATT
+
FFFFFFFFFFFFFFFFFFF:FFFFFFFFFFFFFFFFFFFFFFFFFFFFFFFFFFFFFFFFFFFFFFFFFFFFFFFFFFFFFFFFFFFFFFFFFFFFFFFFFFFFFFFFFFFFFFFFFFFFFFFFFF:FFFF:FFFFFFFFF,FF:FFFFF
@A00738:647:H5NVNDSX7:2:1172:15013:6511 kraken:taxid|9606
TGTGAGAGGATTTTCAACATCCCAGCCCGCAGCATCCCAGAGCTCAGGTGTAGGGAATTTCCCGACTGCACGGACGCTCTGCCGGCCCCATGTGGTCAGGGCAATCCTCTCTTTGAATGTCCTTTCCACAAGATGTCTGTGAGGCCACCT
+
FFFFFFFFFFFFFFFFFFFFFFFFFFFFFFFFFFFFFFFFFFFFFFFFFFFFFFFFFFFFFFFFFFFFFFFFFFFFFFFFFFFFFFFFFFFFFFFFFFFFFF:,FFFFFFF:FFFFFFF,FFFFFFFFFFFFFFFFFFFFFFFFFFFFFF
@A00738:647:H5NVNDSX7:2:1172:19325:8938 kraken:taxid|9606
CATACAGAAAATGTCTAGTAGATATTTAAAATAAAGAAGGGAGGAATGATTCAGTAATTCAGTCAATCAGAAAGTAAACACCTATTCCAGAATGAAGGTAATAGATCCAATGTGAAGTTGACTGGCATCAACCAAAAACTGACATATTTC
+
FFFFFFFFFFFFFF:FFFFFFFFFF:FFFFFFFFFFFFFFFFFFFFFFFFFFFFFFFFFFFFF:FFFFFFFFFFFFFFFFFFFFFFFFFFFFFFFFFFFFFFFFFFFFFFFFFF:FFFFFFFFFFFFFFFFFFFF:F:FFFFFFFFFFFF
@A00738:647:H5NVNDSX7:2:1172:18105:11710 kraken:taxid|9606
CAGAAATTAGTTTTAAGTAAGCAAGATTAACAAAGTGTCAACAGCAATGAAAACAAAATGCTTATGTAAAGGAGAGAGATCTCAGGGTTTATAGTCAAAAGTCCTAAGCTGGGTGGCCCGTGGCCTCAGTTTCCTTAACTGTGAATTGGT
+
FFFFFFFF:FFFFFF:FFFFFFFFFFFFFFFFFFFFFFFFFFFFFFFFFFFFFFFFFFFFFFFFFFFFFFFFFFFFFFFFFFFF:FFFFFFFFFFFFFFFFFFFF:FF:FFFFFFFFFFFFFFFFFFFFFFFFFFF:F,FFF:FFFFFFF
@A00738:647:H5NVNDSX7:2:1172:15682:13745 kraken:taxid|9606
GTAAATATTAAAGGAGATAATGTAATACACTTATTGCTTGGTCATTTTATTTGTAAAGTCTCATTAATATGTTAACTTTTATGTTTTATGATGATTATAATTTACTATTCAGGAAATTAAACTCTCTGTCTCTCCTCCACTCCACATCAG
+
FFFFFFF:FFFFFFFFFFFFFFFFFFFFFFFFFF:FFFFFFFFFFFFFFFFFFFFFFFFFFFF:FFFFFF:FFFFFFFFFFFFFFFFFFFFFFFFFF:FFFFFF:FFFFFFF:FFFFFFFFFFFFFFFFFFFFFFFFFFFFFFFF:FFFF
@A00738:647:H5NVNDSX7:2:1172:30409:14638 kraken:taxid|9606
GACACCGTATCTAGGAAGGCTTCCCCTGTCTCCCGAGCATGGCTAATTGCTCAGCCCTTTAGCCTTTGAGCATTCTTCTAGGTGAGGCATTTCTATCTTTAGTGCGTTTATGTGTTTCTGGGTCTCTCTCTCCAACCAAACCGTGAGTTC
+
FFFFFFFFFFF:FFFFFFFFFFFFFFFFFFFFFFFFFFF:FFFFFFFFFFFFFFFFFFFFFFFFF:FFFF:FF:FFFFFFFFFFFFFFFFF:FFFFFFFFFF,FFFFF:FFFFFFFFFFFFFFFFFFFFFFFFFFFFFFFFFF,FFFFFF
@A00738:647:H5NVNDSX7:2:1172:27995:19132 kraken:taxid|9606
AAATGAGATCTCATATGCGAAGGCACCTACGGTCACCCCCCGTAGCTGACAGACGTTCAGCCAATGCTGTGCTTCCAGAAAGCACAACAGGACACTCGGGAAGCATTTACTGACTGCTCTGGATGAAGAGAACCCTGGAGCAGGAACCCT
+
F:,FFFFFFFFFFFFFFFFFFFFFFFFFFFFFFFFFFFFFFFFFFFFFFFFFFFFFFFFFFFFFFFFFFFFFFFFFFFFFFFFFFFFFFFFFFFFFFFFFFFFFFFFFFFFFFFFFFFF:FFF:FFFFFFFFFFFFFFFFFFFFF:FFFF
@A00738:647:H5NVNDSX7:2:1172:6361:19993 kraken:taxid|9606
ATATAAAACTTTACTAAAGAAAATAGAATTGTTGAATAAGTTTGGAAACATCATATTCCCAGATGTGAAATCCTGATTATAAAACTGTCAGTTCTCCCCCAATTAATCTATAAATTCAATACAGTCCCATCTACACAAGATTTTTACTTA
+
FFFFFFFFFFFFFFFFFFFFFFFFF:FFFFFFFFFFFFFFFFFF:FFFFFFFFFFFFFFFFF::FFFFFFFFFFFFFFFFFFFF:FFFFFFFFFFFFFFFFF:FFFFFFFFFFFFFFFFFFFFFFFFFFF:FFFFFFFFFFFFFFFFFFF
@A00738:647:H5NVNDSX7:2:1172:3803:31093 kraken:taxid|9606
AACTGACAAATCAGGTTTGAAGTGAGTCTTAGGACTTTGCAAAGGCATGTGGAGTATGAAATCTTAGATGTCTCAAATGCATCTAAGATTTTGTACTCTGGTGACCTACTCTCACCTGCAGTATTGATGACCTGGTCTGCCACGGGCTTC
+
FFFFFFFFFFFFFFFFFFF::FFFFFFF:F:FFFF:FFFFFFFF:FFFFF::FFFFFFFFFFFFFF,FFFFFFFFFFFFFFFFFFFFFFF:FFFFFFFFFFFFFFFFFFFFFFFFFFFFFFFFFFFFFFFFFFF,FFFFFFFFFFFFFFF
@A00738:647:H5NVNDSX7:2:1172:18267:31939 kraken:taxid|9606
ATTCAGTTCAGAGATGACTTTCTTCTTTTGAAGATGCCTGTTTTCAAGCAAAATACAAAATACACTAACAATAAAAGATGCCAAATTTTATCAAATGAAGTAGGAAGCCTTTCCCTTAAACTAAAAGATGTAAACAGTGAGCAAAAGAGA
+
FFFFFFFFFFFFFFFFFFFFFFFF:FFFFF,FF,FFFFFFFFFFFF:FFFF:FFFFFF:,FFFFFFF:FFFFFFFFFFF,F:FFFFFFFFFFFFFF:,FFFFFF:FFFFFFF:F,FFFF,,FF:F:F,FFFF::,:FFF,:::F,,F:,:
@A00738:647:H5NVNDSX7:2:1172:27344:32002 kraken:taxid|9606
ATGGAATAGGATGTGCACCTGGCTCTCAAACAGCTTTAAAGGCTTAGACTTCCTCTGAAATGATCTCTTCAGCCAGGACAGAAGAATTTTTTTAAAAAATCTGAAATCGCTCCAGGTAAGTAATTCTAAACTCTGCTGCACATTAGAATC
+
FFFFF,FFFFFFFFFFFFFFFFFFFFFFFFFFFFFFFFFFFFFFFFFFFFFFFFFFFFFFFFFFFFFFFFFFFFFFFFFFFFFFFFFFFFFFFFFFFFFFFFFFFFFFFFFFFFFFFFFFFFFFFFFFF,FFFFFFFFFFFFFFFFFFFF
@A00738:647:H5NVNDSX7:2:1172:24930:35493 kraken:taxid|9606
AAAGAATGAACTGACCACAACCAATCATCACATCAACACAGCAACCAGGGCAAGACCCGCCATGGGCGCCACTCCCTGCAGGGAAGCTGCCTTTATCTCCAGCTGCCTCAATAGAGACAACAGAGGAAGTAAGAGAAAGGTGATATTCAA
+
FFFFFFFFFFFFFFFFFFFFFFFFFFFFFFFFFFFFFFFFFFFFFFFFFFFFFFFFFFFFFFFFFFFFFFFFFFFFFFFFFFFF:FFFFFFFFFFFFFFFFFFFFFFFFFFFFFFFFFFFFFF:FFFFFFFFFFFFFFFFFFFFFFFFFF
@A00738:647:H5NVNDSX7:2:1172:26250:35556 kraken:taxid|9606
CTGATATTCATGCGGGGACACTGCACCGGAAACTAATGAACCGCCCCAAGTTTCAGAGGAGTCACAACTTTAGGAAGAGACAGACAGGAAACAGGAAATTCTGATGTTAAAAATTGTCCTAATAGATTTAAGACCAGAGCACTATGGTTA
+
FFFFFFFFFFFFFFFFFFFFFFFFFFFFFFFFFFFFFFFFFFFFFFFFFFFFFFFFFFFFFFFFFFFFFFFFFFFFFFFFFFFFFFFFFFFFFFFFFFFFFFFFFFFFFFFFFFFFFFFFFFFFFFFFFFFFFFFFFFFFFFFFFFFFFF
@A00738:647:H5NVNDSX7:2:1173:6072:3458 kraken:taxid|9606
TCCTTTCCTCTACTGCTCAGGACATTGTTCTCCCTGCAGAAAATCCATGGTGCTTAGAAGACAGATTCCCAGGGAAGGAGTGTATGAAGTCTGCTGGGGGCTCTCGGGTGGGGCTGCCTTAACCTTCTCCAGCCTCCCCAGAGATCCAGC
+
FFFFFFFFFFFFFFFFFFFFFFFF:FFF:FFFFFFFFFFFFFFFFFFFFFFFFFFFFFFFFFFFF:FF:FFFFFF,FFFFFFFFFFFFFFFFFFFFFFFFFFF:FFFFFFFFFFFFFFF:FFFFFFFFFFFFFFFFFFFFFFFFFFF,FF
@A00738:647:H5NVNDSX7:2:1173:25283:7513 kraken:taxid|9606
TAATTCCAACCACTCTCACAGCCTTTCCTAGGCCAAGAAACCTCAGCATAAGGGTCACCTGCTTGCCTTGGTCTGACTACCTGGGTGTCTGCCTATTTCTCCATCCCGGCGTTTGAGCCAACACAAGCCCAGGACAAGGTCGCACCAGCA
+
FFFFFFFFFFFFFFFFFFFFFFFF:FFFFFFFFFFFFFFFFFFFFFFF,FFFFFFFFFFFFFFFFFFFFFFFFFFFFFFFFFFFFFFFFFFFFFFFFFFFFFFFFFFFFF,FFFFFFFFFFFFFFFFFFFFFFFFF:FFFF:FFFFFFFF
@A00738:647:H5NVNDSX7:2:1173:2275:10222 kraken:taxid|9606
ATGTTTACGTAGCTTTAATATGCTTAAATTTATTGCCATTTTAGTCCATTGAAACCTGTGATAAAATCACTTTAAGGAAGTTGCTTGAAATATCATTCGTTGTTATTATTTAATAGTAACTTTTAATAAAAAATTTCACCTCACATTGCC
+
FFFFFFFFFFFFFFFFFFFFFFFFFFFFFFFFFFFFFFFFFFFFFFFFFFFFFFFFFFFFFFFFFFFFFFFFFFFFFFFFFFFFFFFFFFFFFFFFFFFFFFFFFFFFFFFFFFFFFFFFFFFFF,FFF:FFFFFFF:F,FF:FFFFFFF
@A00738:647:H5NVNDSX7:2:1173:31801:12352 kraken:taxid|9606
CTGATGTTAGAAATTGTTAAGATGTCAGAAAAGTATTAATAGTGACGGCGTTAGTAATAATAATGATGGCTAGCAATGTCTTCCATCCTCTGCTGTATAATTTGGGCTCAGCACTGCTGACCCTTGTGTCAAGTCCAGCTACTGGTCAGT
+
FFFFF:F:FFFFFFFFFFFFFFFFFFFFFFFFFFF,FFFFFFFFFFFFFFFFFFFF:FFFFFFFFFFFFFFF,FFFFFFFF:FFFFFFFFFFFFFFFFFFFFFFFFFFFFFFFFFFFF:FFFFFFFFFFFFFF:FFFFFFFFF,FF::FF
@A00738:647:H5NVNDSX7:2:1173:31810:13432 kraken:taxid|9606
AAATTGTTGCCAAAAAGCATTCTCTTGTGTGGGCTTTTCATGAATACACTATTTAAAATATCAATTATTTACTGTACTTTCCATTACCTTGCTGTATTTTTCTTCATAGTACTTTAATTATTTGAAATTATATTTCTTTTCCAGTCATCT
+
FF:FFFFFFFFFFFFFFFF:FFFFFFF,FFFFFFFFFFFFFFFFFFF:FFFFFFFFFFFFFFFFFFFFFFFFFFFFFF,FFFFFFFFFFFFFFFFFFFFFFFFFFFFFFF,FFFFFFF:FFFFFFFFFFFFFFFF:FFFFFFFFFFFFFF
@A00738:647:H5NVNDSX7:2:1173:4815:18756 kraken:taxid|9606
AAAGAACAGACCTGTGGCATAATGATTGGAAAGGAAGGAGTTCGATTCTTCATTTACAGAGGACATGCTTGTGTACAGACATTATTATTTCAGATCTTCAAATGCGAATTAGTAAATTATTATTGCCTGGTGGCAGAAAACAAAGTCGGA
+
FFFFFFF:FFFFFFFFFFFFFFFFFFFFFFF:FFFFFFFFFFFFFFFFFFFF:FFFFFFFFFFFFFFFFFFFFF:FFFFFFFFFFFFFFFFFFFFFF:FFFFFFFFFFFFFFFFFFFFFFFFFFFFFFFFFFFFFFFFFFFFF:FFFFFF
@A00738:647:H5NVNDSX7:2:1173:19687:19586 kraken:taxid|9606
AATATAAATCATTCTACTATAAACATGGCAATTTCCACAAAAATCTCTGCTTGGATTTTCATTGAAATTGCACTGAATGTACCATTTAGAGAAAATCATCATGTTTACGATACTGAGGCTTCTATTCACCAACAGGCTACATCCCTCCTT
+
FFFFFFFFFFFFFFFFFFFFFFFFFFFFFF:FFFFFFFFFFFF:FFFFFFFFFFFF:FFFFF:FFFFFFFFFFFFFFFFFFFFFFFFFFFFF::FFFFFFFFFFFFFFFFFFFFFFFFFFFFFFFFFFFFFFFFFFFF,FFFFFFFF,:F
@A00738:647:H5NVNDSX7:2:1173:1551:23156 kraken:taxid|9606
GGAAAATATCATTTTCAAATAAAAACACAAAAGTGGCACAAAAAATTCTTATGATTTTTTTGCTTGAATTTTGTGCATTTATTTGGCTATTATTAAAGTAAATAATTCTCTTTATAGAAAATGTAGAAAATAACAAAAAATAAATAAGCA
+
FFFFFFFFFFFFFFFFFFFFFFFFFFFFFF:FFFFFFFFFFFFFFFFFFFFFFFFFFFFFFFFFFFFFFF:FFFFFFFFFFFFFFFFFFFFFFFFFFFFFFFF:FFFFFFF,FFF,FFF:::F:,FF:F:FFF:F:::F,::F:FFFFFF
@A00738:647:H5NVNDSX7:2:1173:29514:23703 kraken:taxid|9606
AAAAACTTTCCTTAATATCGTTCAGGATAATTCTCTTACTTCTCTTTTCATATAATCCTGCTTTGTTTTGTTTACATACATCCCAGCATATTCTTTCTTTAGGAAACTCTGACTCTGTTTTTTATAAGCATTGATTACTACCACTTTTTT
+
FFF:FFFFFFFFFFFFFFFFFFFF:FFFFFFFFFFFFFFFFFFFFFFFFFFFFFFFFFFFFFFFFFFFFFFFFFFFFFFFFFFFFFFFFFFFFFFFFFFFFFFFFFFF:FFFFFFFFFFFFFFFFFFFFFFF:FF:FFFFFFF:F:FFFF
@A00738:647:H5NVNDSX7:2:1173:3495:25457 kraken:taxid|9606
AAAGAACAGACCTGTGGCATAATGATTGGAAAGGAAGGAGTTCGATTCTTCATTTACAGAGGACATGCTTGTGTACAGACATTATTATTTCAGATCTTCAAATGCGAATTAGTAAATTATTATTGCCTGGTGGCAGAAAACAAAGTCGGA
+
FFFFFFFFFFFF:FFFFFFFFFFFFFFFFFFFFFFFFFFFFFFFFFFFFFFFFFFFFFFFFFFF:FFF:FFFFFFFFFFF:FFFFFFFFFFFFFFFFFFFFFFFFFFFFFFFFFFFFFFFFFFFFFFFFFFFFFFFF:FFFFFFFFFFFF
@A00738:647:H5NVNDSX7:2:1173:19976:28009 kraken:taxid|9606
ATGTAGCTCATAGTAACTATAATTAATAATACGGTATTGAATACTTTAAAATTAATAAGATAGATCTTCAGTGTTCTCATCATAAAAAATATTTAAAATGGTAACTATGTGAGATGATCAATGTTTAATTAGCTTAATTGTAATAATAAT
+
FFFFFFFFFFFFFFFFFFFFFFFFFFFFFFFFFFFFFFFFFFFFFFFFFFFFFFFFFFFFFFF:FFFFFFFFFFFFFFFFFFFFFFFFFFFFFFFFFFFF:FFFFFFFFFFFFFFFFFFFFFFFFFFFFFFFFFFF,FF:FFFFFFFFFF
@A00738:647:H5NVNDSX7:2:1173:26585:28620 kraken:taxid|9606
AACAAGAAAAGAAAAGTTATGGAATCTAATAATATGTGGAAATTTAGCAACACTTCAAAATAACTGGAGAGTCAAAGAGAATTCACGTGGGAAATAAGAAAATACCTTGAGATGAATAAAAATGACAACACAACACTTACAGGCTGTGGC
+
FFFFFFFFFFFFFFFFFFFFFFFFFFFFFFFFFFFFFFFFFFFFFFFFFFFFFFFFFFFFFFFFFFFFFFFFFFF:FFFFFFFFFFFFFFFFFFFFFFFFFFFFFFF:FFFFFFFFFFFFFFFFFFFFFFFFFF:FFFFFFFFFFFFFFF
@A00738:647:H5NVNDSX7:2:1173:30092:31000 kraken:taxid|9606
AGGAAATCTAAGCCCTGCTTGGAAAAATAATTTTTTTAGTTCATATTGCTACTCAGTAACAGATTCAGGAGCAAAATAAGCTATCTGAGTTCCCAGTCTTCTGATATTTATAGGAATGGATGCACACTATAGTTAATAATAATAGTTAGC
+
FFFFFF:FFFFFFFFFFFFFFFFFFFFFFFFFFFFF:FFFFFFFFFFFFFFFFFFFFFFFFF:FFFFF::F,FF,FFFF,FFFFFF:F:FFFFFFFF:FF:FF:FFFFFFFFFFFFF,,FF:FFFFFF:FFF:FF:FFF:FFFF:FFFFF
@A00738:647:H5NVNDSX7:2:1173:30074:32189 kraken:taxid|9606
AGGAAATCTAAGCCCTGCTTGGAAAAATAATTTTTTTAGTTCATATTGCTACTCAGTAACAGATTCAGGAGCAAAATAAGCTATCTGAGTTCCCAGTCTTCTGATATTTATAGGAATGGATGCACACTATAGTTAATAATAATAGTTAGC
+
FFFFF,FFFFFFFFFFF::FFFFFF,FFFFFFFF:FFFFFFFFFFFFFFFFFFFFFFFFFFFFFFFFFFFFFFFFFFFFFFFFFFFF:FFFFFFFFF:FFFFFFFFFFFFF:FFF::FFFFFFFFFFFFFFFFFFFFFFFFFFFFFFFFF
@A00738:647:H5NVNDSX7:2:1174:16188:6699 kraken:taxid|9606
ATTACAGTGAGATATGGCACTATGAGGAGATTTTATCAGTGCAAAATTGCATTATGTTCAAATTTATCCATGTGTTAATTTACATTAAACCCATTCTACTTCTTCAGATGAATGCAAATTCTAGGATTTGCTGGCCTGTATTTTACCCGG
+
FFFFFFFFFFFFFFFFFFFFFFFFFFFFFFFFFFFFFFFFFFFFFFFFFFFFFFFFFFFFF::FFFFFFFFFFFFFFFFFFFFFFFFFFFFFFFFFFFFFFF:FFFFFFFFFFFFF:FFFFFFFFFFFFFFFFFFFFFFFFFFFF:F:F,
@A00738:647:H5NVNDSX7:2:1174:9109:14732 kraken:taxid|9606
ATATTCAGTTACAGCGCTGGGTGCTTTGACTCCTCACCGGCCCCATCCCAGGCTGTGAAGACAAGAAGAAAAGCTAGCGCTGACACCTACTTGCAGAGGCCCTTGGCTCTACCCTTGTCTGGGTCGTGAGTGCTGGGTGAGGAGTGTCCT
+
F::F:FFFFFFFFFFFFFFFFFFFFFFFFFFFFFFFFF:FFFFFFFFFFFFFFFFFFFFFFFFFFFFFFFFFFFFF:FF:FFFFF:F:FFFFFFF:FFFF:FFFFFFFFFFF:F:FFFFFF:F:FFFFFF:FFFFFFFF:,FFF:FF:FF
@A00738:647:H5NVNDSX7:2:1174:3586:15154 kraken:taxid|9606
AAATCATTTATAATGAGTTATTTTCCTACTCCAGGGCTGGAAGGAACACTATATTTGCATTATTGATTGAACTGTAATTTAAATTGCCTCTGTTCTAAGGTAGCTTGTGAGTTGAACATTATTTTTAAAGAATGTCTTGGAAAACAGCCG
+
FFFFFFFFFFFFFFFFFFFFFFFFFFFFFFFFFFFFFF,FFFFFFFFFFFFF:FFFFFF,FFFFFFFFFFFFFFFFF:FFFFFFFFFFFFFF,FFFFF:FFFFF,FFFFFFFFFFFFFFFFFFFFFFFFFFFFFFFFFFFFFFFFFFFFF
@A00738:647:H5NVNDSX7:2:1174:28691:15890 kraken:taxid|9606
AGGTTTTACACATGTAATACATTTTGAAAACAATTGCCTCAGAAGTAAGAGTCAGATCTGATGTAGCGAGGTGAAGACTGACTAATGAAGGTGAAAATTGTACTATAGTAAAAAAAAAGATCCAAATGCAATGGCTTAAATATAATGAGA
+
FFFFFFFFFFFFFFFFFFFFFFFFFFFFFFFF:FFFFFFFFFF:FFFFFFFFFFFFFFFFFFFF:FFFFFFFFFFFFFFFFFFFFFFF,FFFFFFFFFFFFFFFFFFFF:FFFFFF::FFFFFFFFFFFFFFF:FFFFF:FFFFFFF:FF
@A00738:647:H5NVNDSX7:2:1174:29053:16016 kraken:taxid|9606
AGGTTTTACACATGTAATACATTTTGAAAACAATTGCCTCAGAAGTAAGAGTCAGATCTGATGTAGCGAGGTGAAGACTGACTAATGAAGGTGAAAATTGTACTATAGTAAAAAAAAAGATCCAAATGCAATGGCTTAAATATAATGAGA
+
FFFFFFFFFFFFFFFFFFFFFFFFFFFFFFFFFFFFFFFFFFFFFFFFFFFFFFFFFFFFFFFFFFFFFFFFFFFFFFFFFFFFFFF:FFFFFFFFFFFFFFFFFFFFFFFFFFFFFFFFFFFFFFFFFFFFFFFFFFFFFFFFFF:F::
@A00738:647:H5NVNDSX7:2:1174:26115:18537 kraken:taxid|9606
AACAATTTTAAACACACACATGCATACACACACCATAAATGATATGAGTTAAAAATGGTTAGGATCACAGTGCAAATATAAACTTTTATTTTAGAATACATCTTGTATCTCTTCAATTGTTGAATGTACCATGTAAGGCTATTTGATTGT
+
FFFFFFFFFFFFFFFFFFFFFFFFFFFFFFFFFFFFFFFFFFFFFFFFFFFFFFFFFFFFFFFFFFFFFFFFFFFFFFFFFFFFFFFFFFFFFFFFFFFFFFFFFFFFFFFFFFFFFFFFFFFFFFFFFFFFFFFFFFFFFFFFFFFFFF
@A00738:647:H5NVNDSX7:2:1174:32886:26005 kraken:taxid|9606
AACTATTATGGAATGATTAAATAACTCAAGGCAAATATCAAATCTTCTAAGTGGAATTTTGTGGATGAGGTGTCTAGCACAATTTATGGCTTACTTGTTCCTGCAGAAATTACACATATGTTGTAAGATACTATGGATGAGGAAATTTAG
+
FFFFFFF:FF:,FFF:FFFF,FFF:F:FFFFFF:FFFFFFFFF,FF:FF:FFF:FF,F,FF,FFFFF,FFFF,::,FF,,,:FFF:F:F,F:,,FFFFF:,FF,F,,FFFF,:F,,,,FF,F:F,F,FFF:FFF,,FFF,FF,F:FF:F,
@A00738:647:H5NVNDSX7:2:1174:11351:26537 kraken:taxid|9606
AGTAGAAGAAATTTTTAAAAATCAGTAGAAATAGTTGAAGATAAAGTAAATCAAGACATATCCCAAAAACAAGATTTTAAAAATTTTTTTAAAAATTAAAGATCAATCTTGGTGGTCCAATATACGAGTAACAGGAATTGTAGAAAAAAC
+
F:FFFFFFFFFFFFFFFFFFFFFFFFFFFFFFFFFFFFFFFFFFFFFFFFFFFFFFFFFFFFFFFFFFFFFFFFFFFFFFFFFFFFFFFFF:F:FFFFFFF:FFFFFFFFFFFFFFFFFFFFFF:FFFFFFFFF:FFFFFFFFFFFFFFF
@A00738:647:H5NVNDSX7:2:1174:24089:26772 kraken:taxid|9606
TTAGAACTGATTCCTCCTTTGTTCTGTAAGCATTTGGAAGAGAAGGCCTCAAAAAGCAATATATAGGAACACATCCACCACCACCTTCTAAAAAATAGACTGAAACATGTACACCTCTCTCTTCTGAACAGACAGAATTCCACTTATTAG
+
FFFFFFFFFFFFFFFFFFFFFFFFFFFFFFFF:FFFFFFFFF:FFFFFFFFFFF:FFFFFFFFFFFFFFFFFFFFF:FFFFFFFFFFFFF:FFFFFFFFFFFF:FFFFFFF:FFFFFFFFFFFFFFFFFFF:FFF:FFFFFFF:FFFFFF
@A00738:647:H5NVNDSX7:2:1174:16884:27070 kraken:taxid|9606
TTGTTTGTCATCAATATTCATTTATATTTACCAACTGTTGCTGTTTATTCTTTCCTGTATTTTTATTTCCATTTAGCTTCATTTTCCTTCAGCTAAAAACACTCTTTAGTATTTCTTTTCCTGTGATGCTTCTGGTAACACATTCACTTT
+
FFFFFFFFFFFFFFFFFFFFFFFFFFFFFFFFFFFFFFFFFFFF,FFFFFFFFFFFFFFF:FFFFFFFFFFFFFFFFFFFFFFFFFFFFFFFFFFFFFFFFFFFFFFFFFFFFFFFFFFFFFFFFFFFFFFFFFFFFFFFFFFFFFFFFF
@A00738:647:H5NVNDSX7:2:1174:12897:28181 kraken:taxid|9606
GTATGAACACCAAAAAGTCTTTAAAAACTTTGATGATGCACATATTTCATGTAACAATAAGCAGCAGCAGCAGTAATAATAAATATTATCTGTTGTTATCTTCTTCATAGAAAGTGGTAGAAACATACATGCACACATACTCAAAAATAT
+
FFFFFFFFFFFFFFFFFFFFFFFFFFF:,FFFFFFFFFFFFFFFFFFF:FFFFFFFFFFFFFFFFFFF,FFFFFFFFFFFFFFFFFFFFFFFFFFFFFFFFFFFFFFFFFFFFFFFFFFFFF:FFFFFFFFFFFFFFFFFFFFFFFFFFF
@A00738:647:H5NVNDSX7:2:1174:10348:31344 kraken:taxid|9606
ACAGGGCCCCGACAGTGAGCCCAAGAGATAGACTACCATCCAGCAATTCTGTTCAGTGGCAGGTAGGACAGAATAGTGAGCTGGATTGTATGAATCTCAGACAAACCCTTTGGGGAAGTGATTTGAAAAAGCCAATGTCATAGTACCCTC
+
FFFFFFFFFFFFFFFFFFFFFFFFFFFF:FFFFFFFFFFFFFFFFFFFFFFFFFFFFFFFFFFFFFFFFFFFFFFFFFFFFFFFFFFFFFFFFFFFFFFFFFFFFFFFF:FFFFFF,FFFFFFFFFFFFFFFFFFFFFFFFFFFFFFFFF
@A00738:647:H5NVNDSX7:2:1174:12825:32628 kraken:taxid|9606
ATAATAAAAATAATGTGGTACTTGCAGAGAAAGACAAGCAAATTATTGGAAAAGAGTAGAATCTAGAAACAGACTCAAGTATATATACACGTCAGTTTAAGATTTAATAATGATGTCATTTCAAATCAATGAGATAACCATGTATCATTA
+
FFFFFFFFFFFFFFFFFFFFFFFFFFFFFFFFFFF:FFFFFFFFFF:FFFFFFFFFFFFFFFFFFFFFFFFFFFFF,FF:FFFFFFFFFFFFFFFFFFFFFFFFFFFFFFF:FFFFF:FFFFFFFFFFFFFFF:FFFFFFFFFFFFFFFF
@A00738:647:H5NVNDSX7:2:1175:12237:2080 kraken:taxid|9606
ACAGAGAGAGGAACTAGAGCAGGAGCATTCATTGTAGTAAAATCAGAAAGGATGAAAACTATGGTAAAGTCAATTTACAAAAATCTTGAAACTAAGCAACATAGAAAGCATTCTTTATCTTGCTGGGAAAAGGAAGACAGATAGAATGAG
+
FFFFFFFF:FFFFFFFFFFFFFFFFFFFFFFFFFFFFFFFFFFFFFFFFFFF,F:FFFFFFFFFFFFFFFFFFFFFFFFFFFFFFFFFFFFFFFFFFFFFFFFFFFFFFFF:FFFFFFFFFFFFFFFF:F:FFF,FFFFFFFFFF:FFFF
@A00738:647:H5NVNDSX7:2:1175:18783:3959 kraken:taxid|9606
TAGCTCTTCAGGGGGACACCTGTTGCCTTGTTTGATAAAGGACTCTGCCCTATCTTCCCACATGGGGGACATGCTGGCTCCCAAAAGCTGACATCAGCTGCTTTAGCAGGCCAGGCTACTTTCCAGTTCTCTTTATGAGTTTTTTTCCCT
+
FFFFFFFFFFFFFFFFFFFFFFFFFFFFFFFFFFFFFFFFFFFFFFFFFFFFFFFFFFFFFFFFFFFFFFFFFFFFFFFFFFFFFFFFFFFFFFFFFFFFFFFFFFFFFFFFFFFFFFFFFFFFFFFFFFFFFFFFFFFFF:FFFFFFFF
@A00738:647:H5NVNDSX7:2:1175:23339:5995 kraken:taxid|9606
AATTCAATTACATTATTTCAAATAAAAAATTATTGTTCAAATTACATACAGCAGGATTGTATAACCCACTTGCCCTTGACTTTAGAAGTGAACATACTAGAAGTCAAAAACAATTCGCTTGAATATTTAACTATCGTTAATCATGTGAGT
+
FFFFFFFFFFFFFFFFFFFFFF:FFFFFFFFFFFFFFFFFFFFFFFFFFFFFFFFFFF:FFFFFFFFFFF,FFFFFFFFFFFFFFFFFFFFFFFFFFFFFFFFFFFFFFFFFFFFFFFFFFFFFFFFFF:FF,FFFFFFFF:FF,F:F:F
@A00738:647:H5NVNDSX7:2:1175:23122:6057 kraken:taxid|9606
AATTCAATTACATTATTTCAAATAAAAAATTATTGTTCAAATTACATACAGCAGGATTGTATAACCCACTTGCCCTTGACTTTAGAAGTGAACATACTAGAAGTCAAAAACAATTCGCTTGAATATTTAACTATCGTTAATCATGTGAGT
+
FFFFFFFFFFFFFFFFFFFFFFFFFFFFFFFFFFFFFFFFFFFFFFFFFFFFFF:FFFFFFFFFFFFFFFFFFFFFFFFFFFFFFFFFFFFF:FFFFFFFFFFFFFFFFFFF,F:FFF,:FFFFFFFFFFFFFFFFFFFFFFFFFFFFFF
@A00738:647:H5NVNDSX7:2:1175:4517:6590 kraken:taxid|9606
AATGAGTCTTCTTCTTTGGGGAAAATGAAGCCAAACATGAAAGATCTAAAGATAATGGCACTGGGATCTCAAAACAGCTCTTCATGATCAATGACCTAAGGGACACTGGCTCATAGACAAATGACCTAATGGCTGGTGTCTCCCATCTTC
+
FFFFFFFFFFFFFFFFF:FFFFFFFFFFFFFFFFFFFFFFFFFFFFFFFFFFFFFFFFFFFFFFFFFFFFFFFFFFFFFFFFFFFFFFFFFF:FFFFFFFFFFFFFFFFFFFFFFFFFFFFF:FFFFFFFFFFFFFFFFFFFFFFFFFFF
@A00738:647:H5NVNDSX7:2:1175:20012:12508 kraken:taxid|9606
CCCTACCAAAGGGTATCCTTGTGACATTTCCAAGTCATACACAAATCACCTAAAATCAAAATGGTATCACATTCTCAACAAGAATATTGCACACTAAAAAACAAGAGGAAATAAATTCGAATTTCTGAGGGAAAATTATTGTTAACTCAG
+
FFFFFFFFFFFFFFFFFFFFFFFFFFFFFFFFFFFFFFFFFFFFFFFFFFFFFFFFFFFFF:FFFFFFFFFFFFFFFFFF,FFFFFFFFFFFFFFFFFFFFF:FFFFFF,FFFFFFFFFFFFFFFFFFFFFFFFFFFFFFFFFFFFFFFF
@A00738:647:H5NVNDSX7:2:1175:6732:27743 kraken:taxid|9606
CTCTGGACTACACACCTAGGAGTAAGTCATTTATTTAACCACATGGGGGCTGCAAACACCTGCATACATGGCGGGGCTCTCTGTCCCCGGCATCAGTCCTCACTGACTTGACTATTTTAACTTCATGACGGGTGTTGCGACTCTCTCTGC
+
FFFFFFFFFFFFFFFFFFFFFFFFFFFFF:FFF::FFFFFFFFFFFFFFFFFFFFFFFFFFFFFFFFFFFFFFFFFFFFFFFFFFFFFFFFFFFFFFFFFFFFFFFFFFFFFFF:F:F::FFFFFFFFFFFFFFFFFFFFFFFFFFFFFF
@A00738:647:H5NVNDSX7:2:1175:7464:29575 kraken:taxid|9606
CTAAGCTATCTGTTCATGAAAAGATCCCGATGGACGTTCTCTGTTAAGAGGAAATCTATGTAAAATAGGCACTTTATCTAAAATAAAAATGAACTTTGCATTAGTTCCATGGGTTAATAAAGATATTCCATTATTTGTAAATCTTATCTT
+
FFFFFFFFFFFFFFFFFFFFFFFFFFFFFFFFFFFFFFFFFFFFFFFFFFFFFFFFFFFFFFFFFFFFFFFFFFFFFFFFFFFFFFFFFFFFFFFFFFFFFFFFFFFFFFFFFFFFFFFFFF:FFFFFFFFFFFFFFFFFFFFFFFFFFF
@A00738:647:H5NVNDSX7:2:1175:19171:31657 kraken:taxid|9606
TTTTCACAGAAGAAGAAGCTCAAGGGAAGGTGGTAACTGGCATTCACTTACTCACTGATGTCACTGGAAATTCAGGAACTTTTGTCTTCTTGCCCCTGTGCCTTTGCCACATAGACCTTCTTTTCCTCATCATCGCCTCATGGTTCCACA
+
FFFFF:FFFF,FFFFFFFFFFFFFFFFFFFFFFFFFFFFFF:FFFFFFFFFFFFFFFFFFFFFFFFFFFFFFFFFFFF:FFFFFFFFFFFFFFFFFFFFFFFF,FFFFFFFFFFFFFFFFFFFFFFFF:FFFFFFFFFFFFFFFFFFFFF
@A00738:647:H5NVNDSX7:2:1175:27823:35963 kraken:taxid|9606
GAGTTACCACTTGTTTAACATACTATATCTCAGGTATTCTTCCACGGGAACACATATTAACTCACTTGATTTTCAGAACAACTGAGTCATAGAGAAGTTTAGAAAGTTGAATAAATGTGTTTGTTTTACTGTTGTATATGTGTCTGTTTA
+
FFFFFFFFFFFFFFFFFFFFFFFFFFFFFFFFFFFFFFFFFFFFFFFFFFFFFFFFFFFFFFFFFFFFFFFFFFFFFFFFFFFFFFFFFFF,FFFFFFFFFFFFFF:FFFFFFFFFFF:FFFFFFFFFFFFFF:FFFFFFF:FFF:FFFF
@A00738:647:H5NVNDSX7:2:1176:12509:1830 kraken:taxid|9606
ATAATATTATTTGTAATTATTATAACTGATGCTACTAATGAAGGAGAGCAACTGTAGATAATCTAACCTTCCAGAGAGTGGAGAATCTGTTCATGATTAGCTGATTATTTCCATTTGTCTTTTCCCCCCAACTCTCGGTCACCTTTGCTG
+
FFFFF:FFFFFFFFFFFFFFFFFFFFFFFFFFFFFFFFFFFFFFFFFFFFFFFFFFFFFF:FFFFFFFFFFFFFFFFFFFFFFFFFFFFFFFFFFFFFFFFFFFFFFFFFFFFFFFFFFFFFFFFFFFFF:FFFFFFFFFFFFFFFFFFF
@A00738:647:H5NVNDSX7:2:1176:18141:3129 kraken:taxid|9606
TGCAAAGCGTTTAGTTTGCCTTTCAGGGAAACAGCAATTCTTTGTAGTTACATACCATAAACTCAAATAATATTTAATTAGATTTCCAATTGCATTAGAAACACAAGATAGAAAAACACCTTCGGTAATAATCACAGCTCACTCTTGCTG
+
FFFF:FFFFFFFFFFFFFFFFFFFFFFFFFF:FFFF:FFFFFFFFFFFFFFFF:F:,FFF:FFFF::FFFFFFFF::FFF,FFFFFFFFFFFFFFFFFFF,FFFFF::FF::FF:,F:F,FFF,FFF:FF:FF,F,FFFF:FFFFFFFFF
@A00738:647:H5NVNDSX7:2:1176:12554:4914 kraken:taxid|9606
ATAATATTATTTGTAATTATTATAACTGATGCTACTAATGAAGGAGAGCAACTGTAGATAATCTAACCTTCCAGAGAGTGGAGAATCTGTTCATGATTAGCTGATTATTTCCATTTGTCTTTTCCCCCCAACTCTCGGTCACCTTTGCTG
+
FFFFFFFFFFFFFFFFFFFFFFFFFFFFFFFFFFFFFFFFFFFFFFFFFFFFFFFFFFFFFFFFF:FFFFFFFFFFFFFFFFFFFFFFFFFFFFFFFFFFFFFFFFFFFF:FFFFFF:FFFF:FFFFFF:FFFFFFFFFFF:FFFFFFFF
@A00738:647:H5NVNDSX7:2:1176:28809:4977 kraken:taxid|9606
ATTATCTTTTAGAAATACTTTATCTGGCAACCTATGTAATATGAATCTGAGTTAATTTCTATGACTTCTGAAAACTGATCTGTTAAAACATATACAGAAACATTGTCCCAGTGTAAGCCTGAGGGTCTTACCACCTCAGTGGATGTGAAA
+
FFFFFFFFFFFFFFFFFFFFFFFFFFFFFFFFFFFFFFFFF:FFFFFFFFFFFFFFFFFFFFFFFFFFFFFFFFFFFFFFFFFFFFF:FFFFFFFFFFF:FFFF:F:FFFFFF:FF,FFFFF:FFFFFFFFFFFFFFFFFFFFFFFFFFF
@A00738:647:H5NVNDSX7:2:1176:22688:7529 kraken:taxid|9606
GATAATTCAGTCTCTAGTTCTCCAATATTTATGATACTGCATGCTGCAGAAAAGTCACAGCTCCAAATACGTTGAATCTCATGACGCGATGCATGTCGAAGGTCCAAGGGCATGTGGAAATGGTCAGTTATATTCAGGCAATTAAAAAAC
+
FFFFFFFFFFFFFFFFF:FF:FFFFFFFFFFFF:FFFFFFFFFFFFFFFFFFFFFFFFFFFFFFFFFFFFFFFFFFFFFFFFFFFFFFFFFFFFFFFFFFFFFFFFFFFFFFFFFFFFFFFFFFFFF:FFFFFFFFFFFFFF:FFFFFFF
@A00738:647:H5NVNDSX7:2:1176:16803:19132 kraken:taxid|9606
AATTAAATGCATAATTTATTAAACAGCTGACATGTATTAATTTTCCTGAGCTGTAACATCTCTCCATAATATACTGTGCTATACTTTCCTTTGGCTGCGAAAATTATTTCATACATTTTATCAAAATCTATAAAACAGAAATTTCTGGCT
+
FFFFFFFFFFF:FFFFFFFFFFFFFFFFFFFFFFFFFFFFFFFFFF:FFFFFFF:FFFFFFFFFFFFFFFFFFFFFFFFFFFFFFFFFFFFFFFFFFFFFFFFFFFFFFFFFFFFFFFFFFFFFFFFFFFFFFFFFFFFFFFFFFFFFFF
@A00738:647:H5NVNDSX7:2:1176:9561:20932 kraken:taxid|9606
CTTTTGTGTAGTAAGTGTGACAAGGCTACTTAAACTCTTAAGGTTCACGGTGTAAAGATGTAAGTGTTATAGTAAGACATTTTATAAAGCTACATAATGTATCCTCAGAGCCTCAGCTTTCCCACCTAAAAGCTGGGTGACTTGAGGCAA
+
FFFFFF:FFFFFFFFFFFFFFFFFFFFFFFFFFFFFFFFFFFFFFFFF:FFFFFFFF,FFFFFFFFFFF:FFFFFFFFFFFFFFFFFFFFFFFFFFFFFFFFFFFF:F,FFFFFF:FFFFFFFFFF:FFFFFFFFFFFFFFFFFFFFFFF
@A00738:647:H5NVNDSX7:2:1176:18747:23469 kraken:taxid|9606
CTCCAAACACCTTGAAAAAGCCCTCCAATCTCTCTGTCAACAGATGACAGAAGGGAGACCACAGGGTCTGGGCAAATTCCCAGCAATTCATGCAGCTAACTAGTTAGTGTTCAATGAGGGTCTCAAATACAGAGTGCTAAATCCAGGTGA
+
FFFFFFFFFF:FFFFFF:F:F:FFFFFFFFFFF:FFFFFFFFFFFFFFFFFFFF:FFFF,FFFFFFFFFF,F,FF:FFF:FFF::FFFFFFFFF:FFFFFFF:FFF:FFFFFFFFFFFFFFFFFFFFFFFFF:FFFFFF:FFFFFFFFFF
@A00738:647:H5NVNDSX7:2:1176:6207:24267 kraken:taxid|9606
AAAAATGGATACCTCATTTTATAAAACAAAATCTGCATCCAAAACAGATTAAATTACAGTAAAGATCCACATAGCACTACAATCATAGTAAATAAGTAAACAAATATGTTAAATACAGAAGAGTTCCTAGGAAAGAATTAGTTTCACATA
+
,FFF,,,,,,FFFF,F:,F,FF,,FF,,,,,F,,,F,FFF,F:,,,,:F,,,F,,F,,,,,F,,F,:,,,:,:,F,,,,,,:,F,:,,F,,F,:,,F:F,,,F,:,,,F:F:F:,FFFFF,,,,,,,,,:,F,FF,,,,,,FF:,FF,:F
@A00738:647:H5NVNDSX7:2:1176:3974:25191 kraken:taxid|9606
AGAATAACTTTGTTTACATACTTTCCTAGAAAGAGAGAATAGAGTTGAAGCTTTAAAATCAGAGAGATTTGACAGATAACAAATATAGGATATGGCCTCATATAAGAAAATTAGACTGGCAGTTTTCAATATTAATGTACCCAATAAATG
+
FFFFFFFFFFFFFFFFFFFFFFFFFFFFFFFF:FF:FFF:FF:FFFF:FFFFFFFFFFF:FFFFFFF,FFF:FFFFF:FFFFFFFFFFFFFFFFF:FFFFFFFFFFFFFFFFFFFFFFFFFFFFFFF::FFFFF:FFFFF,F:,FFFFFF
@A00738:647:H5NVNDSX7:2:1176:5990:25394 kraken:taxid|9606
AAAACTGAGACCAAGAGTCCAGACGGTTAGGAAGGTTGATTCTATAGGGGAAGGGAGAAAAAGAGGCCTAAGAAGATGACGGAAAGGATGAGAGAAGCTTGTTAGGTTTTGTGTTTAAGATAAGAATAACTTGATTGTGTGTGTGAGTGC
+
FFF:FFFFFFFFFFFFFFFFFFFFFFFFFFF:FFFFFFFFFFF,FFFFFFF,FFFFFFFFFFFFFFFFFFFFFFFFFFFFFFFFFFFF:FFFFF,FFF:,FFFFFFF:FFFFFFFFFFFFFFFFF,FFFFF:FFFFFFFFFFFFFFFFFF
@A00738:647:H5NVNDSX7:2:1176:7111:27085 kraken:taxid|9606
AGAATAACTTTGTTTACATACTTTCCTAGAAAGAGAGAATAGAGTTGAAGCTTTAAAATCAGAGAGATTTGACAGATAACAAATATAGGATATGGCCTCATATAGGAAAATTAGACTGGCAGTTTTCAATATTAATGTACCCAATAAATG
+
F:FFFFFFFF::FFFFFFFF:FFFFFF:FFFFFFFFFF:FFFFFFFFF:FFFFFFFFFFFFFFFFFFFFFFFFFFF:FFFFF:FFFFF:F:FFFFFFFFF:FFF,:FFFFFFFF:FFFFFFFFFFFFFFFF:FFFF:F,:FFFF:FFFFF
@A00738:647:H5NVNDSX7:2:1176:31087:27273 kraken:taxid|9606
CTGTAGTTTTGTCAATAAAAGTACCATTATTTTATCATTCTGAGAAATTTTATGTGAATAAGCAAGTAAAATTAGTCTTTCACTTTTCTCAGCCATTATAATTATTACATTATATAACTATCTATTCTCCTGCTTTCCTTGTTCTGACAC
+
FFFFFFFFFFFFFFFFFFFFFFFFFFFFFFFFFFFFFFFFFFFF:FFFFFFFFFFFFFFFFFFFFFFFFFFFFFFFFFFFFFFFFFFFFFFFFFFFFFFFFFFFFFFFFFFF,FFFFFFFFFFFFFFFFFFFFFFFFFFFFFFFFFFFFF
@A00738:647:H5NVNDSX7:2:1176:19226:33004 kraken:taxid|9606
ACAATCCAGTGGGAATAATTCCATTCTTGCAATGGAGAAAAAAGGAGTTAGTGAGGACTAAGTGACTCAAACCAAGGTCGCACAAAGAGTTGAGCATGCAAGACAGCGGAAAAGTAGCCACAGAAACAGCAGTCTGGGAGGAAGAGGACT
+
FFFFFFF:FFFFFFFFFFFFFFFFFFFFFFFFFFFFFF:FFF:FFFFFFFFFFFFFFFFFFFFFFFFFFFFFFFFFF,FFFFFFFFFFFF:FFFFFFFFF,FFFFFFFFFFFFFFFFFFFFF,FFFFFFFFFFFFFFF,FFFFFFFFFFF
@A00738:647:H5NVNDSX7:2:1176:8214:33285 kraken:taxid|9606
CACTAAAAAAACAAACAGTAAAACTGGAAATCAGACGTATTTTGGGTTAATTTAAGCTTCAGTGTCAAAATCACTAGGCATATTGTCTTGTATATTGGTTTTTACACTTCAATGTACAAAGGACACTGTTAATTCCAAACATTTGCATAG
+
FFFFFFFFFFFFFFFFFFFFFFFFFFFFFFFFFFFFF::,,:FFFF:FF:FF:FFFFFFFFFFFFFFFF:FFFFFFFFFFFFFFFFFFFFFFFFFFFFFFFFFFFFFFF:FFFFFFFFFFFFFFFFFFFFFFFFFFFFFFF,FFFFFFFF
@A00738:647:H5NVNDSX7:2:1176:7093:34006 kraken:taxid|9606
TAAGACACTTGATTTAAGGGTATCCTAGGAAAATCAGTCTGGGAGCCAGGTTAACCTGTGACTATTTGTGAAAGGCTAGAAGGCCTAAACTGGATAAATTTTAATTAATTCATTCATCCCATGTGAATTTATTGACAAAAACCTGTTTCC
+
FFFFFFFFFFFFFFFFFFFFFFFFFFFFFFFFFFFFFFFFFFFFFFFFFFFFFF:FFFFFFFFFFF:FFFFFFFFFFFFFFFFFFFFFFFFFFFFFFFFFFFFFFFFFFFFFFFFFFFFFFFFFF:F:F,FFFFFFFFFF::FFFFFFFF
@A00738:647:H5NVNDSX7:2:1176:1244:34741 kraken:taxid|9606
GACGCCCGCACACCAACACAAGACAGGCACCTCCCAGGGGTCCTTGCTCTGTGGTGACAGCCGGCCGGCCCCTGCGGTGGGAGCGGGAGTCTGGGGTCGGGAAGGGTCTCTGCCGGGATCTCGCGGGCTCCGGGCGCCTTTGGCGTCTCC
+
FFFFFFFFFFFFFFFFFFFFFFFFFFFFFFFFFFFFFFFFFFF,FFFFFFFFFFF::FFFFFFFFFFFFFFF:FFFFFFFFFFFFFFFFFF:FFFFFFFFFF,FFFFFFFFFFFFFFFFFFFFFFFFFFFFFFFFFFF::FFFFFFFFFF
@A00738:647:H5NVNDSX7:2:1177:18448:1595 kraken:taxid|9606
TAACTTTTTGTCTCCCATCTTGCAATTGTTTCCATCCAAGCCCTTGACGAGGTTCCCAAGTCATTCACCAATGCTGATAAATCCATAATTTTCCAATCTTGGACCACTTCTTATTACAATCAAAGTGAATGTCATGGTGTAATGCCTAAA
+
FFF:FFFF:FFFFFFFFFFFFF:FFFFFF:FFFFFFFF:FFFFFFFFFFFFFFF:FFFFFFF::FF,FFFFFFFFF,FFFFFFFFFFF:FFFF,F:FFFFFFFFF:FFFFFFFFFF,FFFFFFFFFFFFFFFFFF:F:FF:FFFFFFFFF
@A00738:647:H5NVNDSX7:2:1177:8187:5619 kraken:taxid|9606
CTGAATGCTTTCTACAACAATGAAATGAGACTAGAATAAGATAGATAGAATTACTTAAACAAAGTCGTGTAAGGAAATTACAGTCTCCCTAGTTAGGGACAACATAGAAACAAGGACAAATGAGGATGGGGATGTGGGGTAGATCCACCT
+
FFFFFFFFFFFFFFFFFFFFFFFFFFFFFFFFFFFFFFFFFFFFFFFFFFFFFFFFFFFFFFFFFFFFFFFFF:FFF:FFFFFFF:FFFFFFFFFFFFFFFFFFFFFFF:FFFFFFFFFFFF:F:FFFFFFFFFFF:FFFFFFFFFFFFF
@A00738:647:H5NVNDSX7:2:1177:13331:9298 kraken:taxid|9606
GACCAGATATACCTCTATGCTCAATGCTGGGGATTCAAAAACAAGACATCCATTCTACTCTCAGAGAACTCACGGTTTGGTTGGAGAGAGAGACCCAGAAACACATAAACGCACTAAAGATAGAAATGCCTCACCTAGAAGAATGCTCAA
+
FFFFFFFFFFFFFFFFFFFFFFFFFFFFFFFFFFFFFFFFFFFFFFFFFFFFFFFFFFFFFFFFFFFFFFFFFFF:FFFFFFFFFFFFFFFFFFFFFF:FFFFFFFFFFFFFFFFFFFFFFFFFFFFFFFFFFFFFFFFFFFFFFFFFFF
@A00738:647:H5NVNDSX7:2:1177:23701:15577 kraken:taxid|9606
ACCCGGCTCTGCTTTCTCGTTTTTAAGGACAAGCTGACATGTTAGTAGCATCTGGAACCAACAAGGGAGCAGCAGCAAGAATGAGTTTTGAGTATTCCTGTGGCTTATCCACAGATTCTCTAGGGCACCTGACCACTAGCCTTACATACT
+
FFFFFFFFFFFFFFFFFFFFFFFFFFFFFFFFFFFFFFFFFFFFFFFFFFFFFFFFFFFFFFFFFF:FFFFFFFFFFFF,FFFFFFFFFFFFFFFFFFFFFFFFFFFFFFFFFFFFFFFFFFFFFFFFFFFFFFFFFFFFFFFFFFFFFF
@A00738:647:H5NVNDSX7:2:1177:13295:17033 kraken:taxid|9606
TATCTTTATTCATTTACTTAAATTTGTCACTCAACCTAGTTTTTTTGGACTGTTATCTAAGTCTGACAGTGAGCCAGTGTAGACACATAGGAAATGAAGAAATAAAGAAATGTATCTAATACAGCCGAAATACTTAGGATGTCTCCAATA
+
FFFFFFFFFFFFFFFFFFFFFFFFFFFFFFFFFFF:F:FFFFFFFFFF:FFFFFFFFFFFFFFFFFFFFFFFFFF:FFFFFFFFFFFF::FFFFFFFFF,FFFFFFF:FFFFFFFFFFFFFFF,FFFFFFF:FFFFFFFFFFFFFFFF:F
@A00738:647:H5NVNDSX7:2:1177:30671:20917 kraken:taxid|9606
AAATAGGCAAATCACAAATACAGTGGGAGACAGAAACACATCTGTAACTGACAGAACATACAGAATAAAAACAGCAAGGATATAGAAGAGTTGGACAAAATTTGATCTCACTGACACATATAAAAAGAGCTGTGCTTGTTAAATACAGAA
+
FFFFFFFFFFFFFFFFFFFFFFFF:FFFFFFFFFFFFFFFFFFFFFFFFFFFFFFFFFFFFF:FFFFFFFFFFFFFFFFFFFFFFFFFFFFFF:FFFF:FFFFFFFFFF:FFFFFFF:FF:FF:FFF:FFFF:FFFFFFF:FFFFFFFF:
@A00738:647:H5NVNDSX7:2:1177:23059:34507 kraken:taxid|9606
GGACTTGTTTTCTCTAGCTAATGGGAATTAGTGTTTAAATGATTCGGAAGCTTGGCCTAAAATCCCTACCTGAATACCATGGAGAGAGCAGGAACAGAACACCCTCTAATTTTAAAACCACTACATTTACCTTCAGTTACTTTGTGGTTC
+
FFFFFFFFFFFFFFFFFFFFFFFFFFFFFFFFFFFFFFFFF:,FFFFFFFFFFFFFFFFFFFFFFFFFFFFFFFFFFFFFFFFFFFFF:FFFF:FFFFFFFFFFFFFFFFFFFFFFFFFFFFFFFF:FFFFFFFFFFFFFFFFFFFFFFF
@A00738:647:H5NVNDSX7:2:1178:1470:1251 kraken:taxid|9606
TAAAAAGCAAAAATCAATTCGCATAGTAAGTGGTAAGAATTCACTCTAAATATCAAATGAACAGAATATCAAATTTAGCTTCTATTACATTTCAGGTTTGCTGCAGTACTCTGTCTGAAAATATTTGTAATTTATTTTAAAAATATTACA
+
F:FFFFFFFFFFFFFFFFFFFFF:FFFF:F:FFFF:FFFFFFFFFFFFFFFFFFFFFFFF:F:FFFFFFFF:FF,FFFFFFFFF:FFFFFFFFFFFFF:FFFFFFFFFFFFFFFFFFFFFFFFFFFFFFFFFFFFF:FFFFFF,FFFFFF
@A00738:647:H5NVNDSX7:2:1178:32497:1783 kraken:taxid|9606
CTGGCTTTCCTGGGTGCTAACTCTCCGGGCTTCACTGGCTGGTGCTGGACAGGGCTCTCCCAATTCAGCAGGAACCCTGCCCCTGCCATGTCTCATTCCCACAGCCCACCTGGCTCTGCAAGCCCAGGGCTTTGGGACCTGGGTCTGACA
+
F:FFFFFFFFFFFF:FFFFFFFF,FFFFFFFFFFFF:FFFF:FFFFFFFF:FFFFFFFFFFFF,FFF,FFFFF:FFFFFFFFFFFFFFFFFFFFFFFFFFFFFFFFF:FF:FFFFFFFFFFFFFFFFFFF:,FFFFFFFFFFF:F:FFF:
@A00738:647:H5NVNDSX7:2:1178:26973:3615 kraken:taxid|9606
CTTTCTGGTGCTCCCAGACCATGTAGCAATCTGGGGTTATAATTGCTTCATGCAGGACAAAATGGAGAGGAGTTAGAATGGCATTAGATTCGAATAAAATAGCATACTTCAGAAAGTGCTTAAATGATAGAATACAAAATATGTCTTTTT
+
FFFFFFFFFFFFFFFFFFFFFFFFFFFFFFFFFFFF:F:FFFFFFFFFF:FFFFFFFF:F:FFFFFFFFFFFFFFFFFFFFF:FFFFFFFFFFFFFFFFFFFFFFFFFFF:FFFFFFFFFFFF:FFFFF:FFFF,FFFFFFF:F:FFFFF
@A00738:647:H5NVNDSX7:2:1178:20265:4272 kraken:taxid|9606
GAAGTGAATCTGGAACAGGAGCCCAGGCTGTGGAACATGGTTGTAAGGTATGGTAGGACATTTGTCCGAGGTCACATAGCCATTAACGCTAGAGCCTAGCTTTGAACGAAAGCTGGTTTGCCTACCGAGTCTATACTAAACTATCCAAGA
+
FF:FFFFFFFFFFFFFFFFFFFFFFFFFFFFFFF:FFFFFFFFFFFFFF:FFFFFFFFFF:FFFFFFFFFFFFFFFFFFFFFFFFFFFFFFFFFFFFFFFFFFFFFFFFFFFFFFFFFFFFFFFFFFFFFFFFFFFFFFFFFFFFFFFFF
@A00738:647:H5NVNDSX7:2:1178:31792:6856 kraken:taxid|9606
AAATAAACATGTACAACTAGCTATTTGTTAAACAACAACAATTTTAAACACACACATGCATACACACACCATAAATGATATGAGTTAAAAATGGTTAGGATCACAGTGCAAATATAAACTTTTATTTTAGAATACATCTTGTATCTCTTC
+
FFFFFFFFFFFFFFFFFFFFFFFFFFFFFFFFFFFFFFFFFFFFFFFFFFFFFFFFFFFFFFFFFFFFFFFFFFF,FFFF::FFFFFFFFFFFFFFFFFFFFFFFFFF:FFFFFFFFFFFFFFFFFFFFFFFFFFFFF:F:FFFFFFFF:
@A00738:647:H5NVNDSX7:2:1178:12807:7670 kraken:taxid|9606
ATCCCAAGAAAACAAATGAGAGCTACGTGGGCTTTGATGACATGGCCTCAGATTACACAGCATCACTTCCTCCCTACTGTGTTGGTTGAAGTAGTTATAATCCTGCTCAGATAAAATGGGGATTTCTTGACATTTTCAATGACAGAATTT
+
FFFFFFFFFFFFFFFFFFFFFFFFFFFFFFFFFFFFFFFFFFFFFFFFFFF:FFFFFFFFFFFFFFFF:FFFFFFFFF:FFFFFFFFFFF,FFFFFFFFFFFF:FFFFFFFFFFFFF:FFFFFFFFFFF:FFFFFFF:FFFFFFFFFFFF
@A00738:647:H5NVNDSX7:2:1178:23818:7983 kraken:taxid|9606
TGTTTATATACTGATATACTGAATTTACTAGTGGATACATGTGCAACACAAATATATTTTGAAGCTCCCATGGCATTTTAGATGTAAGTAGCCTTGAATATTAGAACATAAAAATGGTACTAGAAGGTATACGATGAGAAGTACCTTCGT
+
:F,F,FFFFFFFFF:::FFFFF,FFFFFF:FF,::FFFFFFFFFFFFFFFF:FFFF::FFFFFFFFFF:FFFFFFFFF,F,,FFF:FFFFFF,FF:FFFFF:FF:FFFFFF,:FFFFFFFFF::F,,FFFFF,FFFFFFFFFFFFFFFF,
@A00738:647:H5NVNDSX7:2:1178:16342:9909 kraken:taxid|9606
CTGAAGTTCCAAAGTGGTAAAAGAGAACACATGCTCAAGTAGAATAAATAATTCAGTCCTAAATTAATATGGACCTATTTCTTCTTTTTTAAAAAGGCTATTGATTAGGTCATAAAGAATATTAATTAAAAAAGAATATTAGTTGAAGAA
+
FFFFFFFFFFFFFFFFFFFFFFFFFFFFFFFFFFFFFFFFFFFFFFFFFFFFFFFFFFFFFFFFFFFFFFFFFFFFFFFFFFFFFFFFFFFFFFFFFFFFFFFFFFFFFFFF:FFFFFFFFFFFFFFFFFFFFFFFFFFFFFFFFFFFFF
@A00738:647:H5NVNDSX7:2:1178:32434:11788 kraken:taxid|9606
AGTGCCCACGTGCCCGCGTCTGTTCTTCTGCAAAGGGAAACAGGCTCCGCCGCCACCACAGCATCTGTAGGGCCTGTTGTGTGGAATGGATTGGAATCTGTAACTCTGTTTAATCTGGAGAAATCTCTTCCCAGCAAAGCTCCTTGCTGT
+
FFFFFFFFFFFFFFFFFFFFFFFFFFFFFFF::FFFFFFFFFFFFFFFFFFFFFFFFFFFFFFFF:FFFFFFFFFF::FFFFFF:,FFFF,FFFF:FFFFFFFFFFFFFFFFFFFFFFFFFFFFFFFFFFFFFFFFFFFFFFFFFFFFFF
@A00738:647:H5NVNDSX7:2:1178:11605:19961 kraken:taxid|9606
AAGTTGTTCTACCGGATCAAAACATACTTTGTATGATATTCATGCTGAAATAGGTGAATAGATCAGTGGATCAGAATAACGAATCCAAAGCCACACCTATCTACTTGTAGAAAATCAATAGATCCTAAGTGTGGTCTTTAAGAGAGTAAA
+
FFFFFFFFFFFFFFFFFFFFFFFFFFFF:FFFFFFFFFFFFFFFFFFFFFFFFFFFFFFFFFFFFFFFFFFFFFFFFFFFFFFFFFFFFFFFFFFFFFFFFFFFFFFFFFFFFFFFFFFFFFFFFFFFFFFFFFFFFFFFFFFFFFFFFF
@A00738:647:H5NVNDSX7:2:1178:12581:21778 kraken:taxid|9606
AAGTTGTTCTACCGGATCAAAACATACTTTGTATGATATTCATGCTGAAATAGGTGAATAGATCAGTGGATCAGAATAACGAATCCAAAGCCACACCTATCTACTTGTAGAAAATCAATAGATCCTAAGTGTGGTCTTTAAGAGAGTAAA
+
FFFFFFFFFFFFFFFFFFFFFFFFFFFFFFFFFFFFFFFFFFFFFFFFFFFFFFFFFFFFFFFFFFFFFFFFFFFFFFFFFFFFFFFFFFFFFFFFFFFFFFFFFFFFFFFFFFFFFFFF:FFFFFFFFFFF:FFFFFFFF,FFFFFFFF
@A00738:647:H5NVNDSX7:2:1178:26485:22592 kraken:taxid|9606
AGGAGTAATGAATACAACACAACAAAAAATGAATACCTAGAAACTGTGTGTACTTTTGTTCAATGCCAAGACCATTGGTGAGAAGAATAATTGCTTATTTAATAATAAACCTGGTCTAAATCTATTATTCTTACATCAAACAGCCTTAGA
+
F:,FFFFFF:FFFFFFFFFFFF,FFFFFFFFFFFFF,FFFFFFFFFFFFFFFFFFF::FFFFFF:FFFFFFF,F,,,:FFFFFFFFF:FF,FF:FFFF,:FFFFFFFFFFF:,::FFFFFFFFFFFF:F:FFFFFF,FF,F:F,FF:F::
@A00738:647:H5NVNDSX7:2:1178:3378:23218 kraken:taxid|9606
ACCCGGCTCTGCTTTCTCGTTTTTAAGGACAAGCTGACATGTTAGTAGCATCTGGAACCAACAAGGGAGCAGCAGCAAGAATGAGTTTTGAGTATTCCTGTGGCTTATCCACAGATTCTCTAGGGCACCTGACCACTAGCCTTACATACT
+
FFFFFFFFFFFFFFFFFFFFF::FF:FFFFFFFF:FFFFFFFFFFF:FFFFFFFFFFFFFFFF:FFFFFFFFFFFFFFFFFFFFFFFFFFFFFFF:FFFFFFFFFFFFFFFFFFF:FF:FFFFFFFFFFFFFFFFFFFFFFFFFFFFFFF
@A00738:647:H5NVNDSX7:2:1178:2546:23375 kraken:taxid|9606
CTTAAAAACAATTTAATGCAACTATGCATAATCTCATAAGCAGGTGAAAAGGGGAAAGTGATTTCAAGTGCCAGAATCCTTTGGTGTCCTGGAAAATACATGTGGCCTAAACATTACAAATCAGTTTTATTTGCTGTGCTTGTAATATTT
+
FFFFFFFFFFFFFFFFFFFF:FFFFFFF:FFFFFFFFFFFFFFFFF:FFFFFFFFFFFFFFFFFFFFFFFFFFFFFFFFFFFFFFFFF:FFFFFF::FF:FFFFFFFFFFFFFFFFFFFFFF,F::FFFFFFF:FFFF:FFFFFFFF:FF
@A00738:647:H5NVNDSX7:2:1178:26395:26663 kraken:taxid|76775
CGTCGACGACATGAGCCAACCCTCCACGGCCCAACGAGGGCCAAGCGGCGTCTGAATGAAGGTGTGTATTCGATATCGCTAGGTCGTACCTACAGGACGGAGCCCGGGTGGGAGTCGGTCGTTTCGCCGCCAGAACTGGACGAGCGTACG
+
FFFFFFFFFFFFFFFFFFFFFFFFFFFFFFFFFFFFFFFFFFFFFFFFFFFFFFFFFFF,FFFF:FFF:FFFFFFFFFFFFFFFFFFFFFFFFFFFFFFFFFFFFFFFFFFFFFFFFFFFF:FFFFFFFFFFFFFFFFFFFFFFFFFFFF
@A00738:647:H5NVNDSX7:2:1178:24858:28604 kraken:taxid|9606
ATATCTGAGTACTTACTGTGTGTCAGGCATTGTCATAAGTGCTATACCTAAATCATTTTTACCAAACCCTCAAGATGAGTTCCCAGTGAGAATTAATTGAGATATTACTAATCTGTTCCAGGCAGTATTCTAAGCTCATTTAAATTATAA
+
FFFFFFFFFFFFFFFFFFFFFFFFFFFFFFFFFFFFFFFFFFFFFFFFFFFFFFFFFFFFFFFFFFFFFFF,FFFFFFFFFFFFFFFFF:FF,FFFFFFFFFFFFFFFFFFFFFFFFFFFFFFFFFFFFFFFFFFFFFFFFF:FFFFFFF
@A00738:647:H5NVNDSX7:2:1178:24722:29058 kraken:taxid|9606
ACTGTTCCCCCAGTTAGAACTTTTCAGTTAGAAGAGTCAATGAATTCCTCGTTTCACTTATGCTACTTTGAGTAGGGTCTTTGTTACTTGAAACTGAAGTGTACTGACCCACATTTCCCCAATTCCTCAGAAAAACCTTCCCTGACTCTC
+
FFFFFFFFFFFFFFFFFFFFFFFFFFFFFFFFFFFFFFF:FFFFFFFFFFFFF:FFFFFF:FFFFF,FFFFFFFFF:FFFFFFFFFFFFFFFFFFFF,FF:FFFFFFFFFFFFFFFFFFFFFFFFFFFFFFFFFFFF:FFFFFFFFFFFF
@A00738:647:H5NVNDSX7:2:1178:16206:32221 kraken:taxid|9606
CCTTTGCTGCTGTTGTTGCCTGTGTCCCTTCATTAAAGAAGGTAGTGATTCTTGGAGCTACAGGAAAAAAGTCCAAGACACCTCCCTGGCACAGGCAAGGTATTAATTTTAAACTGTGTTAAGCCCAAGTCCTTAATCTCAATAAAGCTA
+
FFFFFFFFFFFFFFFFFFFFFFFFFFFFFFFFFFFFFFFFFFFFFFFFFFFFFFFFFFFFFFFFFFFFFFFFFFFFFFFFFFFFFFFFFFFFFFFFF:F:FFFFFFFFFFFFFFFFFFFFFFFFFFFFFFFFFFFFFFFFFFFFFFFFFF
@A00738:647:H5NVNDSX7:2:1201:4887:6010 kraken:taxid|9606
TGGTAAGGATGTCATCCCTCTCATTTCCTGATGAATTTTAATATTCTTAAAGTTACACTGGAAAGTAATAGGAAGATTATATCTAGTTCCTTGACAGTATTTTTTTTTTACCCATGAGAAATCTCAAAAGTATTTGAGAACTGAATACCT
+
FFFFFFFFFFFFFFFFFFFFFFFFFFFFFFFFFFFFFFFFFFFFFFFFFFFFFFFFFFFFFFFFFFFFFFFFFFFFFFFFF:FFFFFFFF:FFFFFFFFFFFFFFFFFFFFFFFFFFFFFFFFFFFF:FFFF:FFFFFFFFFF:FFFFFF
@A00738:647:H5NVNDSX7:2:1201:5882:8296 kraken:taxid|9606
TGACCTAATGCCATTGTGTGAGCTGTTTATTTAGTCTCTGTGAAGCTGGTATATACAACCTGAATTCTACAGACCAGTAAGCATAAAAGGGAAGATGGGTATGAAGTTGGTAAAAGCTAAGACAAACTGGAACCCACAAACACAAGGTGG
+
FFFFFFFFFFFFFFFFFFFFFFFFFFFFFFFFFFFFFFFFFFFFFFFFFFFFFFFFFFFFFFF:FFFFFFFFFFFFFFFFFFFFFFFFFFFFFFFFFFFFFFFFF,FFFFFFFFFFFFFFFFFFFFFFF:FFFFFFFFFFFFFFFFFFFF
@A00738:647:H5NVNDSX7:2:1201:30065:9502 kraken:taxid|9606
TGGCACACTTCCCTTTCACTCATACCAATATGCCATGGCCTTGTCACATCCTGTTTCTGCTGCCTAGGTTGCTTTCTGTCTGTGGAGTGCCTGGAGAAGGCAGAGGCTTTGGGAGTGGACAAGTCTAGGTTTGAATTCTGGCTCCAGTTC
+
FFFFFFFFFFFFFFFFFFFFFFFFFFFFFFFFFFFFF:FFFFFFFFFFFFFFF:FFFFFFFFFFFFFFFFFFFFFFFFFFFFFFFFFFFFFFFFFFFF:FFFFFFFFFFFFFFFFFFFFFFFFFF,FFFFFFFFFFFFFFFFFFFFFFFF
@A00738:647:H5NVNDSX7:2:1201:28158:11271 kraken:taxid|9606
CTCTGACCAATATTTACATAACAGATTAGTTTTCTTAAATTCTTAAAGCCTCATATTTGTCATTATTAAAATAGAGACAATCATACCAAACTCTTATGTTCTTATGAGGACTATGTGAGATAATATATGTAAAGTGTTTAGCACAAATCT
+
FFFFFFFFFFFFFFFFFFFFFFFFFFFFFFFFFFFFFFFFFFFFFFFFF,FFFFFFFFF:FFFFFFFFFFFFFFFFFFFFF:FFFFFFFF:F:FFFFFFFFFFFFFFFFFFF:,FFFFFFFFFFFFFFFFFFFFFFFFFFFF,FFFFFFF
@A00738:647:H5NVNDSX7:2:1201:26811:21684 kraken:taxid|9606
GTCACTTTTAGTATGATTGGGAACAAATTATCTTGGAAAGTAATAAAGGAAAGAATTAAGCATTCATCTTGTCTTACATATACAGGGTATAACTCAAAGGAATCAAGTTACTCATATGGAAAAGATGCACTTTTTAGACATCTTCAGGCA
+
FFFFFFFFFFFFFFFFFFFFFFFFFFFFFFFFFFFFFFFFFFFFFFFFFFFFFFFFFFFFFFFFFFFFFFFFFFFFFFFFFFFFFFFFFFFFFFFFFFFFFFFFFFFFF::FFFFFFFFFFFFFFFFFFFFFFFFF:FFFFFFFFFFFFF
@A00738:647:H5NVNDSX7:2:1201:8919:23015 kraken:taxid|9606
ATATAAAAGTAACATTTTTCATCATTTCTCAAAGATCCTTACTGTATCTTTGCAGTCAGTTCTTCCGTTGACCCTCAACTGCAAGCAAAAATCTACTAGATTTTTGTTACTATAGATTAGTTTCCATGTTTTATAATAAGAATAATATCA
+
FF:FFFFFFFFFFF:FFFFFFFFFF:FFFFFFFFFFFF,FFFFFFFFFFFFFFFFFFFFFFFFFFFF,FFFFFFFFFFFFFFFFFFFFFFFFFFFFFFFFFFFFFFFFFFFFFFFF,FFFFFFFFF,FFFFFFFF,FFFFFFFF:FFFFF
@A00738:647:H5NVNDSX7:2:1201:3902:23437 kraken:taxid|9606
CACCCAGCCCCAGTTCATATTCTTATGTTGAATTATCTTATTTGTGGAATACTTATCACTATTTTATTGGATAATTGTTTTCCGGAGGACACAGCTTGGTTTAGAAGAAGTAAAGAACAGCCCCACCACCAAGTCTTTTCTGCTATCACT
+
FFFFFFFFFFFFFFFFFFFFFF:FFFFFFFFFFFF:FFFFFFFFFFFFFFFFFFFFFFF:FFFFFFFFFFFFFFFFFFFFFFFFFFFFFFFFFFFFFFFFFFFF:FFFFFFFFFFFFFFFFFFFFFFFFFFFFFFFFFFFFFFF,FFFFF
@A00738:647:H5NVNDSX7:2:1201:20528:30060 kraken:taxid|9606
GTCATTAAGCATCATCTGTAATAAAATATAATACATTTCTGAAGATGTAAATGAGAATACTGTCCTTGTTATACTCTTTATAATGAAGTACGTGTATCTATTTATCTGTAGATATAATTAAATAAATCTTATAAAAAGGTTTTAAGTAAT
+
FFFFFFFFFFFFFFFFFFFF:FFFFFFFFFFFFFFFFFFFFFFFFFFFF:FFFFFFFFFFFFFFFFFFFFFFFFFFF:FFFFFF:FFFFFFFFFFFFFFFFFFFFFFFFFFFFFFFFFFFFFFFFFFFFFFFFFFFF:FFF:FFF:FFFF
@A00738:647:H5NVNDSX7:2:1201:11632:30185 kraken:taxid|9606
TGGAACAAATTTTTGTGTAACGTGTAGTTGTCTTCTGTAAGAGAGGTTTATTAGAAATTTGTGCTTGTATCTGTAGATCGAATGAGAAACATCCTTAAGCAAAATTATCATTGTTATTATTTCTGATAGCCAAGAGAAATCAAATATCCA
+
FFFFFFFFFFFFFFFFFFFFFFFF:FFFF:FFFFFFF:F:FFFFFFFFFFFFFFFFFFFFFFFFFFFFFFFFFFFFFFFFFFFFFFFFFFFFFFFFFFFFFFFFFFF:FFFFFFFFFFFFFFFFFFFF:FFFFFFFFFFFFFFFFFFFFF
@A00738:647:H5NVNDSX7:2:1201:20473:33098 kraken:taxid|9606
GTACAGACATTATTATTTCAGATCTTCAAATGCGAATTAGTAAATTATTATTGCCTGGTGGCAGAAAACAAAGTCGGAATGCACAATCTTTTGCATTACTATATTTTAGAAATAAAATGGAAAGTGAAAACAAATACCATTTGCAATAAT
+
FFFFFFFFFFFFFFFFFFFFFFFFFFFFFFFFFFFFFFFFFFFFFFFFFFFFFFFFFFFFFFFFFFFFFFFFFFFFFFFFFFFFFFFFFFFFFFFFFFFFFFFFFFFFFFFFFFFFFFFFFFFFFFFFFFFFFFFFFFFFFFFFFFFFFF
@A00738:647:H5NVNDSX7:2:1201:19750:33160 kraken:taxid|9606
GTACAGACATTATTATTTCAGATCTTCAAATGCGAATTAGTAAATTATTATTGCCTGGTGGCAGAAAACAAAGTCGGAATGCACAATCTTTTGCATTACTATATTTTAGAAATAAAATGGAAAGTGAAAACAAATACCATTTGCAATAAT
+
FFFFFFFFFFF:FFFFFFFFF:FFFFFFF:FFFFFFFFFFFFFFFFFFFFFFFFFFFFFFFFFFFFFFFFF,FFFFFFFFFFFFFFFFFFFFFFFFFFFFFFFFFF:FFFFFFFFFFFFFF:FFFFFFF:F::FFFFF,FFFFFFFFFFF
@A00738:647:H5NVNDSX7:2:1201:31919:34100 kraken:taxid|9606
GTCTTTATCTGATTTTAAAAATTAATGTCTATTATCTACAAAAGACTTTATAATCAGTGGAAGCATAGCACTTTTCCTTGACAAGAAATCAAATCTTTCATCTAGACCTCCTGGCAGATAGCAAAACAGGTAACTTAGCAGTCATTAGAT
+
FFFF:FFFFF,FFFFFFFFFFFFFFF,FFFF:FFF:FFFF:FF,:F,F:FFFFFFFFFFFFF,,F,F,FFFFFFF:F,F:FFFFFFFFF,FFF:FFFFFFFFFFF,:,FFFFFF,FFF:FFFFFFFFFFFFFFFF,FF:FFFFFFF,FFF
@A00738:647:H5NVNDSX7:2:1201:31928:34898 kraken:taxid|9606
GTATATGCCACAGACTTTAAAACAGAGTAGAATGTCAGATTAAAAGAGTTTATAGTCAAAAGATTGCTAATGTAATTACTAATGTAATATAATTACTAATAGATCACAAATGATAGACTAGTTATTTCCATCTTTATGTATGAAGTTATA
+
FFFFFFFFFFFFFFFFFFFFFFFFFFF:FFFFFFFFFFFFFFFFFFFFFFFFFFFFFFFFFFFFFFFFFFFFFFFFFFFFFFFFFFFFFFFFFFFFFFFFFFFFFFFFFFFFFF:FFFFFFFFFFFFFFFFFFFFFFFFFFFFFF,FFFF
@A00738:647:H5NVNDSX7:2:1202:7247:1266 kraken:taxid|9606
AAGAGCCTGTTTGGGAGCGTGAGTGGTGTGGCTGGAGCAGCAGGTGGGAAATGTGGGGAGGCGGAGGGGGAGAGAAATGAGACTGGGGAGCCCCGGAGGCCTGGGTCACCCTGATAAAGAATTTGGCTTCAACCTGGATGGGTTGGGGAG
+
FFFFFFFFFFFFFFFFFFFFFFFFFFFFF:FFFFFFFFFFFFFFFFFFFFFFFFFFFFFFFFFFFFFFFFFFFFFFFFFFFFFFFFFFFFFFFFFFFFFFFFFFFFFFFFFFFFFFFFFFFFFFFFFFFFFFFFFFFFFFFFFFFFFFFF
@A00738:647:H5NVNDSX7:2:1202:26413:1611 kraken:taxid|9606
ACCCTGGTCATGTCCTAGGTCCTTGCGGTGAACAGACAAGGAAGGCCCCCGCCCTTGTGGGACTTACAATCTCGTGGGGATGGTCTTTGAGGTCCCTTTCAGTTTGGGCTCCTCATTGCTGATTCTAAGCCTGAAAGATGGTTTGAGGCC
+
FFFFFFFFFFFFFFFFFFFFFFFFFFFFFFFFFFFFFFFFFFFFFFFFFFFFFFFFFFFFFFFFFFFFFFFFFFFFFFFFFFFFFF:FFFFFFFFFFFFF:FFFFFFFFFFFFFFFFFFFFFFFFFFFFFF:FFFFFFFFFFFFFFFFFF
@A00738:647:H5NVNDSX7:2:1202:15320:4038 kraken:taxid|9606
GGGTTCCTTCTCCACAGCTCACTGGCCGTGATCTTGGCTGAATGGTTGAACACTGTGGAGACCAATGTCCCTCATCTGCACACTGGCCTTACAGCAAGTAGCTCCTAGGCTGTGAGGTGAGGGGCCACAGCTGGTCAGCGTGTGCAGCAT
+
FFFFFFFFFFFFFFFFFFFFFFFFFFFFFFFFFFFFFFFFFF:FFFFFFFFFFFFFFFFFFFFFFFFFFFFFFFFFFFFFFFFFFFFFFFFFFFFFFFFFFFFFFFFFFF:FFFFFFFFFFFFFFF:FFFFFFFFFFFFFFFFFFFFF::
@A00738:647:H5NVNDSX7:2:1202:5267:12179 kraken:taxid|9606
GCTGTTCCAGAAATGCATCAGGCCAGCAGCTTCCTGCTAATGTATTATGTAATATCAAACTGGATCTATTGATCATCACTTCATTCCTAAACCTCTGTTGAAATGTTGGTTCTCTTGCTCTGACTTTACAAGAAATCCCATGCTAGTGGA
+
FFFFFFFFFFFFFFFFFFFFFFFFFFFFFFFFFFFFFFFFFFFFFFFFFFFFFFFFFFFFFFFFFF:FFFFFFFFFFFFFFFFFFFFFFFFFFFFFFFFFF:FFFFF:FFFFFFFFFFFFFFF:FFFFFFFFFF:FFFFFFFFFFFFFFF
@A00738:647:H5NVNDSX7:2:1202:3839:12868 kraken:taxid|9606
AAGAGCCTGTTTGGGAGCGTGAGTGGTGTGGCTGGAGCAGCAGGTGGGAAATGTGGGGAGGCGGAGGGGGAGAGAAATGAGACTGGGGAGCCCCGGAGGCCTGGGTCACCCTGATAAAGAATTTGGCTTCAACCTGGATGGGTTGGGGAG
+
FFFFFFF:FF,FFFFFFFF:FFFFFFFFFFFFFFFFFFFFFFFFFFFFFFFFFFFFFFFFFFFFFFFFFFFFFFF:FFFFFFFFFFFFFFFFFF:FFFFFFFFFFFF:FFF:FF,:FFFFFFFFFFFFFFFFFFF:F,FF:FFFFFFF:F
@A00738:647:H5NVNDSX7:2:1202:9706:14512 kraken:taxid|9606
GGGAGGAGATAGACTTCTGTGAGCTATGGATTCACCCTCATGGAATTTAGATTCCAGTTAGGTAACGAAAAGTAAGCAAAGAGTGAGAACTAAACCCATAAATTGTGATTCACATAAAATGGCAGAATTTTATAAGTATAAATTATAGTT
+
FFFFFFFFFFFFFFFFFFFFFFFFFFFFFFFFFF:FFFFFFFFF:FFFFFFFFFFFFFFFFFFFFFFFFFFFFFFFFFFFFFFFFFFFFFFFFFFFFFFFFFFFFFFFFFFFFFFFFFFFFFFFFFFFFFFFFFF,FFFFFFFFFF,FFF
@A00738:647:H5NVNDSX7:2:1202:29469:21308 kraken:taxid|9606
GGTTATTCTTCTGATATTCAGGTCTTAACTTTAATTTAGAAAATAAATGTGGAACAATCCTTTCATGCCATAGACCAAGGGCATGTCATTTAATCATTGAAACACTAGTGTGGTCATCATCACCTGACAATTCTAGTTGATCTAAAATGC
+
FFFFFFFFFFFFFFFFFFFFFFFFFFFFFFFFFFFFFF,FFFFFFFFFFFF:FFFFFFFFFFFFFFF:FFFFFFFFFFFFFFFFFFFFFFFFFFFFFFFFFFFFFFFFFFFFFFFFFFFFFFFFFFFFFFFFFF:FFFFFFFFFFF:FFF
@A00738:647:H5NVNDSX7:2:1202:14724:25081 kraken:taxid|9606
TTCTCAGTTTATTTTATTCATAGTAAGTCATTTAAAAGATTTGATATTTGTGTAGATTAAATGTCCTATAACAAAAAAATACAGTAGAAACAGGGAATATTGCTATTCATTTTATCACAGAAAGAATTTAAGTATGACTCAAAAATTTAT
+
FFFFFFFFFFFFFFFFFFFFFFFFFFFFFFFF:FFF:F,FFFFFFFFFFFFFFFFF:F:FFFFF:FF:FFFFFF:FF:FFFFFFFFFFFFFFFFFFFFFFFFFFFFFFF:FFFFF:FFFFFFFFFFFFFFFFFFFFFFFFFFFF,FFFFF
@A00738:647:H5NVNDSX7:2:1202:29532:27461 kraken:taxid|9606
GGTATGCTTTTAAAATTATTGCAAATGGTATTTGTTTTCACTTTCCATTTTATTTCTAAAATATAGTAATGGAAAAGATTGTGCATTCCGACTTTGTTTTCTGCCACCAGGCAATAATAATTTACTAATTCGCATTTGAAGATCTGAAAT
+
FFFFFFFFFFFFFFFFFFFFFFFFFFFFFFF:FFFFFFFFFFFFFFFF:FFFFFFFFFFFFFFFF:FFFFFFFFFF:FFFFFFFFFFF,FF:FF:FFFFFFFFFFFFFFFFFFF,FFFFFFFFFFFFFFFF:FFF:FFFFFFFFFFFFFF
@A00738:647:H5NVNDSX7:2:1202:2049:28714 kraken:taxid|9606
TATACCAAACAGTTTGATTACTACAAGAATCCTTTTTTCTTGCCCTTTTACTATCACTTTCTCCTCCTTTTGCAACTACTGATATGCTCTTCATTTATAAAAACATAATACAAAATATTATACAATGTAATCATAGAGTACATACACTTG
+
FFFFFFFFFFFFFFFFFFFFFFFFFFFFFFFFFFFFFFFFF:FFFFFFFFFFFFFFFFFFFFFFFFFFFFFFFFFFFFFFFFFFFFFFF:FFFFFFFFFFFFFFFFFFFFFFFFFFFFFFFFFFFFFFF,FFFFFFFFFFFFFFFFFFFF
@A00738:647:H5NVNDSX7:2:1202:21350:28855 kraken:taxid|9606
ATCATATGCCTATATTAGTGTACCACTTTTGACATTGCTGTTTAGGGTCAGATTCCTGGTCAGTATCTTTTTTTTCTACCAAGTATTTTTAGCCAAGCACAGTATTACCAACCTAGATTAAACCTATTTGCTGGGCATAATTCTAAATGA
+
FFFFFFFFFFFFFFFFFFFFFFFFFFFFFFFFFFFFFFFFFFFFFFFFFFFFFFFFFFFFFFFFFFFFFFFFFFFFFFFFFFFFFFFFFFFFFFFFFFFFFFFFF:FFFFFFFFFFFFFFFF:FFFFFFFFFFFFFFFFFFFFFF:FFFF
@A00738:647:H5NVNDSX7:2:1202:20528:33160 kraken:taxid|9606
TTCCACTACTTGCAAGTAAAAGCCATGTTTTATTTTTGTTTTTTTCTTAATCAGGCTTTTCTTAAAATATATTTAGATTTTAAAGTTTTGCCTTCCAAAAAAACTCTCTGAATTTCCCACTTTTGTAATTTCTCAATTACAAATTTCTCA
+
FFFFFFFFFFFFFFFFFFFFFFFFF:FFFFFFFFFFFFFFFFFFFFFFFFFFFFFFFFFFFFFFFFFFFFFFFFFF:F:FFFFFFFFFFFFFFFFFFFFFFF:FFFFFFFFFFFFFFFFFFFFF:FFFFFFFF:FFFFFFFF:FFFFFFF
@A00738:647:H5NVNDSX7:2:1202:5213:33818 kraken:taxid|9606
CATGTCCAATTAATCCATCAAAAGAAGAAGTAAAGTGATGTTGTTTTCTCAGTTGTGGATGCCACACCCTGTCACATACCCAGTTTTCATAGTTGGCCCACCGAGTCCTGGCATTGGCAGGAATGAAAATCGGTTCAAGTTCTTCTGCAT
+
FFFFFFFF,FFFFFFFFFFFFFFFFF:FFFFFFFFFFFFFFFFFFFFFFFFFFFFFFFFFFFFFFFFFFFFFFFFFFFFFFFFFFFFFF:FFFFFFFFFFFFFFFFFFFFFFFFFFFFFFFFFFFFFFFFFFFFFFFFFFFFFFFFF:FF
@A00738:647:H5NVNDSX7:2:1202:29071:34616 kraken:taxid|9606
TAATGTTTGACATCCAAAAACCGATTTTCATTTTGAACTTTCTCTGTATCATGTTGCCCAAATTGGTGGTGCTTCTGCCAGATCAATTCTTTTAAAAAACGTTGTGGGTTTTCTATAACTCTTTCTAAGGTTCACTCTGTTAGACAAAAA
+
FFFFFFFFFFFFFFFFFFFFFFFFFFFFFFFFFFFFFFFFFFFFFFF:FFFFFFFFFFFFFFFFFFFFFFFF:FFFFFFFFFFFFFFFFFFFFFFFFFFFFFFFFFFFF:,FFFFFFFFFFFFFFFFF:FFFFFFFFFFFFFFFFFF:FF
@A00738:647:H5NVNDSX7:2:1202:13810:34867 kraken:taxid|9606
ATATAAATGGAATCACACAATACAAGGCCTTTTGTCACTGGCTTTTTCACTAACATGATCTTTTCAGGGTTATCCAACATAGCACAGATCAGTATTTTATTTTCATTGCCAAATCATCTTCCATCCTAAGGTTATACCACATTTCCTTTA
+
FFFFFFFFFFFFFFFFFFFFF:FFFFFFFFFFFFFFFFFFFFFF:FFFFFFFFFFFFF:FFFFFFFFFFFFFFFFFFFFFF:FFFFFFFFFF:FFFFFF:F:FFFFFFFFFFFFFFFFF,FFFFFF:FFFFFFFFFFF:FF:FFFFFFFF
@A00738:647:H5NVNDSX7:2:1202:14995:35477 kraken:taxid|9606
GATGTAAATTCATGCAAACTCGTTGGATAAAATTATATATAAGATGTATCATAAAAATATATATCAAAATTAGAAATGCAAATATGACCTAGAAATTTTATTTTTAGGAATTTATCTCATATATATTCTAGTATGTACTCAAATAATGTT
+
FFFFFFFFFFFFFFFFFFFFFFFFFFFFFFFFFFFFFFFFFFFFFFFFFFFFFFFFFFFFFFFFFFFFFFFFFFFFFFFFFFFFFFFF:FFFFFFFFFFFFFFFFFFFFFFFFFFFFFFFFFFFFFFFFFFFFFFFFFFFFFFFFFFFFF
@A00738:647:H5NVNDSX7:2:1202:24397:36072 kraken:taxid|9606
ATAGGCAAATATAATTGTACATTTGCACAATGTGTTGATGGGTCTTTCTCGTTTTGTTGCCTCAATCAATTGTGGCAGCATGCTCTTGCCTTCTTTACTCCTATCCCCCATTCCATCTAAAGGAATCACCCACTGCCTTGCATGGTTTAG
+
FFFFFFFFFFFFFFF:FFF:F:FFFFFFFFFFFFFFFFFFFFFFFFFFFFFFFFFFFFFF,FF,FF:FFFFFFFFFFFFFFFFFFFFFFFF:FFFFFFFFFFFFF:FFFFFFFFFFFFFFFFFF,FFFFFFFFFFF:FFFFFFFFF,FF:
@A00738:647:H5NVNDSX7:2:1202:9191:36292 kraken:taxid|9606
CACTAATTCCACTTTCACTCTCATGTGGCTTCTCTGGGTTGCTGCTGATGGAGGTGGGATCCCTATGAGGCGCTTTCCTCTGGGAGCTCTGCGTGGGATGGGAGCAAAAGCTCCTTTTCTGCTTTTGGCTTTCCCTGAAAGCCTCCCTGC
+
FFFFFFFFFFFFFFFFFFFFFFFFFFFFFFFFFFFFFFFFFFFFFFFFFFFFFFFFFFFFFFFFFFFFFFFFFFFFFFFFFFFFFFFFFFFFFFFFFFFFFFFFFFFFFFFFFFFFFFFFFF,FFFFFFFFFFFFFFFFFFFFFFFFFFF
@A00738:647:H5NVNDSX7:2:1203:6641:14246 kraken:taxid|9606
GTCTATTCCTCAACAGGCTTTACAGGAATCAAAAAGCTGTAAATATGTTTACCTAGAATGTATACCCTAGGAGCATCTACAGGAAACCATCTAAGAAAGAACGCAGTCACCCATGGGCAGACGCCAGGTGTGATTCCCATTTGCCTAGCC
+
FFFFFFFFFFFFFFFFFFFFFFFFFFFFFFFFFFFFFFFFFFFFFFFFFFFFFFFFFFFFFFFFFF,F:FFFFFFFFFFFFF:FFFFFFFFFFFFFFFFFFFFFFFFFFFFFFFFFFFFFFFFFFFFFFFFFFFFFFFF:FFFFFFFFFF
@A00738:647:H5NVNDSX7:2:1203:15013:20040 kraken:taxid|9606
ACTTAATTAACAGATGACAGAGCTCAGACTGAAGTCCAGGCAGTTCATCTTCATAGTCCACTCTGATCTTCAGGGTCCACTGCTGTTCAGTAAAAAAAAAAAAAAACTATTCTTACTGTCTGATTCAAAGCTCTTTTATAATTTGATATT
+
FFFFFFFFFFFFFFFFFFFFF:FFFFFFFFFFFFFFFFFFFFFFFFFFFFFFFFFFFFFFFFFFFFFFFFFFFFFFFFFFFFFFFFFFFFFFFFFFFF:FF:F:FF,FFF::FFF,:FF,F:F,FFFF,,FFFF:FFF,:FFFF,:FFFF
@A00738:647:H5NVNDSX7:2:1203:31503:23766 kraken:taxid|9606
CTAAAAGTCTAAGCTTTTGTTAAATTCCTAAAGGGGACTTTTACTCAATTTAAGAACCACTGCTTTTAAAGTACAAAAAAAACATCGATTTCTTCTGTTTTGTTCTAAAGCATAAAAATCACAATAGCATTAATCAAAGGAGGACATAAA
+
FFFFFFFFFFFFFFFFFFFFFFFFFFFFFFFFFFFFFFFFFFFFFFFFFFFFFFFFFFFFFFFFFFFFFF:FFFFFFFFFF:FFFFFFFFF:FFFFFF:FFFFFFFFFFF:FFFFFFFFFFFFF:F:FFF,FFFFFF,FFFFFFF,:F:F
@A00738:647:H5NVNDSX7:2:1203:28791:25895 kraken:taxid|9606
CTCCTTCCTGGTTGATGATTAGCATTTATTACGCAAAAACACTGAAACTGCTGTGCCTGTCCGGTTTAGAAAATGAAATCTATTCCTTTTCCAGAGACAGTTTGCTCCGGCCACTATGAGACGTCCAACACGGCACAACTCCTGACTCAA
+
FFFFFFFFF:FF,FFFFFFFFFFFFFFFFFFFFFFFFFFFFFFFFFFFFFFFFFFFFFFFFFFFFFFFFFFFFFFFFFFFFFFFF:FFFFF:FFFFFFFFFFFFFFFFFFFFFFFFFFFFFFFFFFFFFFFFFFFFFFFFFFFFFFFFFF
@A00738:647:H5NVNDSX7:2:1203:6108:27289 kraken:taxid|9606
TGGATATTGTTATTATTACACTTATATACAGAGACAAAGTAGATTAGAAGTTGTTAGAAGATGGTGGGGAGGATAAATGGTGAGTTATTGCTTAATGTGTACAAAGTATCTAGAATTATAGAAAAGTTTTGGAAATAGTGATAATTGTAC
+
FFFFFF:FFFFFFFFFFFFFFFFFFFFFFFFFFFFFFFFFFFFFFFFFFFFFF,FFFFFFFFFF:FFFFFFFFF:FFFFFFFFFF:FFFFFFFFFFFFFFFFFFFFFFFFFFFFFFFFFFFFFF:FFFFFFFFFFFFF::F:FFFFFFFF
@A00738:647:H5NVNDSX7:2:1203:14859:27665 kraken:taxid|9606
CTGAATGAACTATACCTGGGGATTAAGTATGGCTCAGAGGTAGACTGAGTGATACAAAAACTACAAAAAAAAGTCCTAAATCAGCTAAATCCCCGAATGATTTCAAAAATCAGCTATTCATTGTATTGGCCTGATCAAGGAAATGGATAC
+
FFFFFFFFFFFFFFFFFFFFFFFFFFFF,FFFFFFFFFFFFFFFFFFFFFFFFFFFFFFFFFFFFFFFFFFFFFFFFFFFFFFFFFFFFFFFFFFFFFFFFFFFFFFFFFF:FFF::FFFFFFFFFFF:FFFFFFFFFFFFFFFFFFFFF
@A00738:647:H5NVNDSX7:2:1203:14778:30311 kraken:taxid|9606
GTACATACTATTTGATTTCATTTATAGCAAGCTCTACAACAGATGATTCTCATCTGTGGTGAAAGACAAGCTCTACAACAGGTGATTCTAATCAGTGAGGAAAGAAAATCAGAATAGTGGTTGCCTCTTGGGTGGGAGTAAAGGGATTCA
+
FF,FFFFFF,FFFF:FFFF,,FFFFFFFF,FFFFFFFF:FFFFF:FFFFFFFFFFFFFFFFFFFFFFF:::FFFFFFFFFFFFF:FFFF:FF:FFFFF,,:FF:F,,FFFFFFFFFFF:F:FFFFFFF,FFFFFFFFFF,FFFFF:FFFF
@A00738:647:H5NVNDSX7:2:1204:13856:1000 kraken:taxid|9606
TTTTAATTATTAAAACTTGAAATTACATATTTTATTCTCTTGTCCTGTGTGATTTTTTAAATATTCACTTACAAAAATCCTTCTCTCAGAATTTTCTAGGGAATAATTGTGATTATTTGAGAATTATTCATGAAAGGATTTGTATAATTC
+
FFFFFF:FFFFFFFFFFFFFFFFFFFFFFFFFFFFFFFFFFFFFFFFFFFFFFFFFFFFFFFFFFFFFFFFFFFFFFFF:FFFFFFFFFFFFFFFFFFFF:FFFFFFFFFFFFFFFFF,F:FFFFFFFFFFFFFF:FFFFFFFFFFFFFF
@A00738:647:H5NVNDSX7:2:1204:26856:2472 kraken:taxid|9606
TAGAAGCAGGAAGGCTAACTAGGGGCCAGTTGAATGTTTGCAGCCTAACCCAAAAGGTAGGAGTCAGGGTGCAGACAAGAATAGACCTGAGAAATAATTAAAAGGTAGAATTGTCCCAATTAGAGTCTAACTGAATATATAAGGTAAGGT
+
FFFFFFFFFFF:FFFF:FFFFFFFFFFFFFFFFFFFFFFFFFFFFFFFFFFFFFFFFFFFFFFFFFFFFFFFFFFFFFFFFFFFFFFFFFFFFFFFFFFFFFFFFFFFFFFFFFF:FFFFFFFFFFFFFFFFFFF,FFFFFFFFFFFFFF
@A00738:647:H5NVNDSX7:2:1204:4291:2973 kraken:taxid|9606
CACCTTCAAGTATGTGTGAAGTCTTTAGCCCACACCATCCAGAATAATCACCACTCTGACCAAGGTTGGGAAAGGTTGAGGAGCCTGGGGTGCACAGTGTAAGGAGGCCTCCCCTCTCAAGGTCAAGCACGTCTAGCCCCTTACATTTTG
+
FFFFFFFFFFF,:FFFFFFFFFFFFFFFFFFFFFFFFFFFFFFFFFFFFFFFFFFFFFFFFFFFFFFFFFFFFFFFFF:FFFFFFFFFFFFFFFFFFFF:FFFFFFFFFFFFFFFFFFFFFFF:FFFFFFFFFFFFFFFFFFFFFFFFFF
@A00738:647:H5NVNDSX7:2:1204:1723:4539 kraken:taxid|9606
AATGGTTTTGAAATAATTTTTAAAGCCATATTTGAGTAGTGAATTTTTGCTCATTAGTATCATGTGTTTCATGTCCTAAGAGCTCTTTATAAAAACATAAAAATATAGAATCCTAAATGGCTTTAAGATTCATAAAAATTTGTAATCAAA
+
FFFFFFF:FFFFFFFFFFFFFFF:FFFFFFFFFFFFFFFFFF:FFFFFFFFFFFFFFFFFFFFFFFFFFFFFFFFFFFFF,FFFFFFFFFFFFFFF:FF,F::FFFFFFFFFFFFFFFFFFFFFFFFFFFFFFFFFFFFFF,FFFFFFFF
@A00738:647:H5NVNDSX7:2:1204:3830:4805 kraken:taxid|9606
AATGGTTTTGAAATAATTTTTAAAGCCATATTTGAGTAGTGAATTTTTGCTCATTAGTATCATGTGTTTCATGTCCTAAGAGCTCTTTATAAAAACATAAAAATATAGAATCCTAAATGGCTTTAAGATTCATAAAAATTTGTAATCAAA
+
FFFFFFFFFFFFFFFFFFFFFFFFFFFFFFFFFFFFFFFFFFFFFFFFFFFFFFFFFFFFFFFFFFFFFFF:FFFFF:FFFFFFFFFFFFFFFFFFFFFFFFFFFFFFFFFFFFFFFF:FFFFFFFFFFFFFFFFFF,FFFFFFFFFF,:
@A00738:647:H5NVNDSX7:2:1204:1344:11522 kraken:taxid|9606
AAATATGCTTAATTTTGCATTTTTCAATACCATTCATGGTTGCATATATTTACGTCCTATATTTGCCTTTATTGAGTTGGAACATTATTATTTTGTATGATTTAGACTTTACATAAGTGCTACATCCTATACGTAGTTTTCTGCAACTTG
+
FFFFFFFFFFFF,,FFFFFFFFFFFFFFF:FFFFFFFFFFFFF:FFFF,FFFFF:F:FFFF,FFFF::F,F,FFFFFFFFFF:F::FFFFFF:FFFFFFFFFFF:,,FF:F:FFFF:FFFFFFFFF:,FFFF,:FFFFFFFFFFFFFFF,
@A00738:647:H5NVNDSX7:2:1204:25030:23703 kraken:taxid|9606
TGATGTAATGATTTTTTTTAAAAGCCTGCTTTAAAGTAGGAGACTTATTAGTGGATGAGACCTTGACCAATAAGACTAGAATCCTTTGCTTTTTCAAGGTTCTATTAGATTTGAGAATGGATAGAGTGCCGGGAACGTTGACTCTGTACC
+
FFFFFFFFFFFFFFFFFFFFFFFFFFFFF:FFFFFFFFFFFFF:FFFFFFFFFFFFFFFFFFFFFFFFFFFFF:FFFFFFFFFFFFFF,FFFFFFFFFFFFFFFFFFFFFFFF,FFFF::FFFFF:F,FFFFFF:FFFFFFFFFFFFFFF
@A00738:647:H5NVNDSX7:2:1204:16486:32487 kraken:taxid|9606
CAATGTCCTTGAGAAGTGTTATGGAGCCCCAGGGTCTTCATCTATGAAATGCAAATAATCCCCCAAATACTGCTGCATTTGCATACTTTGAAGCAACACACAAACAAAACAAATTATTAGAAGATGCTGGAAAGTCAAGAGAGCAGTGAT
+
::FFFFF,,:,FFFFF:FFFFFF:FFFF,FF,:FF:FFFFFFFFF,FFFFFFFFF:FF:::FFFFFFFFFF,F,FFFFFF::FFFF:FF,FFFFFFFF,FFFFF:FFFF:FFFFF:FFFFFFFFF,FF:FFFFFFF:FFF:FF:FFF:FF
@A00738:647:H5NVNDSX7:2:1204:16378:33802 kraken:taxid|9606
TTCAAATTCATGGAATCTCCTAGACACTTATGCCCTCTCTACCATTGTTTACCTAAGGTAAGACCTCATTTAAATCTATCATAAAGCCAACATTCAAACAGTTCAGTCTCAGAGTTGGTGTCACAATTAAAGAAAGAAATAGGATGGATT
+
FFFFFFFFFFFFFFFFFFFFFFFFFFFFFFFFFFFFFFFFFFFFFFFFFFFFFFFFFFFFFF:FFFFFFFFFFFF:FFFFFFFFFFFFFFFFFFFFFF:FFFFFFFFFFFFFFFFFFFFF:FFFFFF:F,F:FFFFFFFF:FFFFFFFFF
@A00738:647:H5NVNDSX7:2:1204:6225:36479 kraken:taxid|44561
TGGGCGAGGGCCCTGCCAGCTGGAACGTCAGCCCAGCGAGCCGAACTGATCGCACTCACCCAAGCCCTGAAAATGGCAGAAGGTAAGAAGCTAAATGTTTATACTGATAGCCGCTATGCCTTCGCTACGGCCCATGTTCATGGGAAAATA
+
FFFFFFFFFFFFFFFFFFFFFFFFFFFFFFFFFFFFFFFFFFFFFFFFFFFFFFFFFFFFFFFFFFFFFFFFFFFFFFFFFFFFFFFFFFFFFFFFFFFFFFFFFFFFFFFFFFFFFFFFFFFFFFFFFFFFFFFFFFFFFFFF:FFFFF
@A00738:647:H5NVNDSX7:2:1204:30400:36573 kraken:taxid|9606
GTTAGAGATTCATAAACAACAATGAAATAAGACTACAAGCTTGAGTCCATCTCAGAGTCCCTAATTGGGTACCACTCTTCCAAGTTCATTACCTAACATCATATGGTACAGTGAATTCATATGCATCATTGGGAAAACTCTGAGTATCTC
+
FF,:FFFFFFF:FFFFFFFFFFFFFFF,:F:FFF,F,FFF,F:FFFFFF,,:FF:F:,FF,:,FFF,,:FFFFFFFF,:::FF,FFF,F,F:F::,,,:FFFFF,F:F::F:,F,,FFFF,,:FF:,FF,,,FFFFF:FF,:FF,F,FFF
@A00738:647:H5NVNDSX7:2:1205:3522:1767 kraken:taxid|9606
AACAGGCAACAGAAACATAATACTTACCCTGAGTCATGACCAGAACATAATTATTAATATGCCAATGAATTTAAAGTTTTAGAGGGAATTTTCTTCAATTTTGTGTCTGTGAGGCTGCAGAGTGAAAGGAGTAATGAATATGCCTAACAC
+
FF,:,,,,,FFFFFF,F,FF:FFF:,F,,,,,F:,F,,F,F:,,F:F,:,F,F,F,FFF,F,:,:FF,:FF,,FF,FF,FF::,,:FFF,F:FFFFF:,,F,:,,,:F,F,F,,,:FFF::,:FF:FF,F,:FFF,:,FFFFF,FF::FF
@A00738:647:H5NVNDSX7:2:1205:6786:4664 kraken:taxid|9606
AATCATGTTTGTGCTGTGTAGCAATTAGGAACACATGGTAGCAATTTATCCCAATGGTCCCAATCAGTAGAACATACTCATCTGAACTTGAGAGAAGTATCAAATGAGAAGAAGAAATGGAAGTTAATACTGTTCTCAGGTCTTTAGAAA
+
FFFFFFFFFFFFFFFFFFFFFFFFFFFFFFFFFFFFFFFFFFFFFFFFFFFFFFFFFFFFFFFFFFFFFFFFFFFFFFFFFFFFFFFFFFFFFFFFFFFFFFF:FFFFFFFFFFFFFFFFF,FFF:FFFFFFFFFFFFFFFFFFFFF:FF
@A00738:647:H5NVNDSX7:2:1205:30807:8750 kraken:taxid|9606
AGGATTTGATGATCCATATTCTTGTGGTTGTATCAATAAATTAGAGGTGCTGATTTATTTTTGAACCAATAAAATAATAAATCTCTTAAACTTCAGATGCCCTGGAGAATCTGAGAATAACATGACTTCATATTCCTAACACAGCCTTAA
+
FFFFFFFFFFFFFFFFFFFFFFFFFFFFFFFFFFFFFFFFFFFFFFFFFFFFFFFFFFFFFFFFFFFFFFFFFFFFFFFFFFFFFFFFFFFFFFFFFFFFFFFFFFFFFFFFFFFFFFFFFFFFFFFFFFFFFFFFFFFFFFFFFFFFFF
@A00738:647:H5NVNDSX7:2:1205:6605:9424 kraken:taxid|9606
AATCATGTTTGTGCTGTGTAGCAATTAGGAACACATGGTAGCAATTTATCCCAATGGTCCCAATCAGTAGAACATACTCATCTGAACTTGAGAGAAGTATCAAATGAGAAGAAGAAATGGAAGTTAATACTGTTCTCAGGTCTTTAGAAA
+
FFFFFFFFFFFFFFFFFFFFFFFFFFFFFFFFFFFFFFFFFFF:FFFFFFFFFFFFFFFFFFFFFFFFF:FFFFFFFFFFFFFFFFFFFFFFFFFFF:FFFFFFFFFFFFFFFF:FFF:FFFFFFFFFFFFFFFFFFFF,FFFFFF:FFF
@A00738:647:H5NVNDSX7:2:1205:20401:9956 kraken:taxid|9606
AAATAGCTGCCTTCTGGCAGGTGCTCAAAATTATTTTTTGTATTAAATTGAATGAAATTCTAAAGGGATCTATGCCCATTTCAATGTAAATGATAGTACACTTAATAGGCTAATAAATATAAGTAACTATATCCTAATTACTATAAAATA
+
FFFFFFFFFFFFFFFFFFFFFFFFFFFFFFFFFFFF:FFFFFFFFFFFFFFFFFFFFFF:FFFFFFFFFFFFFFFFFFF:FFFFFFFFFFFFFFFFFFFFFFFFF:FFFFFFF,FFF:FFFFFFFFFFFFFFF,FFFFFFFF:FFFFFFF
@A00738:647:H5NVNDSX7:2:1205:16441:22294 kraken:taxid|131567
AAATATTATCTGGAATAAAAAAACAATAAATAAAATAAAAAGTAAAGAAAAAATGAAAATCTTCTACGAACACAATAAATTATTCAATAAATTCATAAAAATAATATAAATCACTAAATAAAGACTGATTCTCAAGTTAAAATAAATCTG
+
,FF,F,FF,,FF,,:,F,,:,,,,,::::FF,,,,,:,F,F,,,,,FF:,,F:,F,,F:F,F:,FF,,,,FF:,::FF,,FF,FFF,F:FFFFF,FF,:F,FFFF,F,,,,,,FFFFF,,FF,:F,,:F:,,F,F,:::,F,FF,F,:FF
@A00738:647:H5NVNDSX7:2:1205:13340:24533 kraken:taxid|9606
CTCAAGTGACACTTTAGCTGCTAGTCTGGCTTTGCCCTGTTCTTTCAGGACTTGGGTTACTCTGCTTTATTCTCACTATTAACGGTAACCCCACAGTTCAAAGTACCTAAATTTCAGGTCCTGTTTTCAGACCTCTCGTACATTGACTGT
+
FFFFFFFFFFF:,FFF,:FFFFFF,F:F:FF:FFFFFF:FFFFFFFF:,FFFFFF:,FFFFFFF::FF:F,:FFFF:FF:FF,F,FFF,FF:FFFFFFF:FFFFFFFF,F,,,,FF:,,FFF:F,,FFFFFFFFFFF:,FFFF,FFFFFF
@A00738:647:H5NVNDSX7:2:1205:28501:26616 kraken:taxid|9606
ATTGGCACTTGGTTTTATATTCTACTGCTATTTTAATTTTTCTTCCCTTAAGTTAGTTGACCATATAAATTAATAATAATAAAATGAAATTTAGTATTTATTTTCTTCTTCAAAATTAAACAAGCCCAGAGGGAAAATGCCCAGTTGTCC
+
FFFFFFFFFFFFFFFFFFFFFFFFFFFFFFFFFFFFFFFFFFFFFFFFFFFFFFFFFFFFFFFFFFFFFFFFFFFFFFFFFFFFFFFFFFFFFFF:FFFFFFFFFFFFFF:FFFFFFFF:FFFF:FFFFFFFFFFFFFFFFFFFFFFFFF
@A00738:647:H5NVNDSX7:2:1205:5584:28886 kraken:taxid|9606
AGTAGGAAGTCTCAATATCCCAATTTCAACAATAGTCAGACCATTCAGACAGAAAATAAGGAAAACAGTTAACTTGAACAACACTTTAGACATAATGGACTTAAAAAACACATATTGGCAATTCCCTACAACTGCTGCAGCATACGCATT
+
FFFFFFF,F,F:FFFFFFFFFFFFFFFFFFFFFFFFFFFFFFFFFFF,FFFFFFFFFFFFFFFFFFFFFFFFFFFFFFFFFFFFFFFFFFFFFFFFFFFFFFFF,FFFFFFFFFFFF:FFFFFF:FFFFF:FFFFFFFFFFFFFF:FFFF
@A00738:647:H5NVNDSX7:2:1205:12292:30013 kraken:taxid|9606
ATCGTTTCTAAAGTTTTAAAGATAAAATATAGTAATGCCATGAAAGATGAACTAACTCCGAAAAACAGGTAGGGGCCAGGAGAGCAGTTAGGAGGCTCTTAAAAAAATTGCACTGCAAAGTGAAGAGGGTCCAAAATGAGACTAGAGAAA
+
FFFFFFFFFFF:FFFFFFFFFFFFFFFFFFFFFFFFFFFFFFFFFFFFFFFFFFFFFF:FFFFFFFFFFFFF:FFFFFFFFFFFFFFFFFFFFFFFFFFFFFFFFFFFF:FFFFFFFFFFFFFFFFFFFFFFFFFFFFFFFFFFFFF:FF
@A00738:647:H5NVNDSX7:2:1205:12581:31297 kraken:taxid|9606
GTATATGGATCTTTGTGGAGAAAATTAACATATATATGAATCTTTGTGGAGAAAATGCACGAGGAATTAATCAGGAATAGAGGAAAAGTTATGCCACCTTCCAAAAGAAAAACAAATTCTACTAAAGGCTTGCAGAATCTTCAGTGGAGA
+
FFFFFFFFFFFFFFFFFFFF:FFFFFFFFFFFFFFFFFFFFFFFFFFFFFFFFFFFFFFFFFFFF,,FFFFFFFFFFFFFFFFFF:FFFFFFFFFFFFFFFFFFFF:FFFF:FFFF:FFFFFFFFFFFFFFFFFFFFF,FFFFFFFFFFF
@A00738:647:H5NVNDSX7:2:1205:8341:35477 kraken:taxid|9606
CGGCAGCCACTCTGCTGGCGGCATCCCAAACTGCCCTCCGGAACTTCCTGTCTCCCACCCAGGGGGCTCTGGGGAACACAGCGAGGGACTCTCTCGTCTCACAGACGGGGAGTGACAAACACGGAGGGCTCGAGGCAGGGCCGGGATGTG
+
FFFFFFFFFFFFFFFFFFFFFFFFFFFFFFFFFFFFFFFFFF,FFFFFFFFFFFFFFFFFFFFFFFFFFFFFFFF:FFFFFFFFFFFFFFFFFFFFFF:FFFFF:FFFFFFFFFFFFFFFFFFFFFFFFFFFFFFFFFFFFFFFF:FFFF
@A00738:647:H5NVNDSX7:2:1206:3215:1047 kraken:taxid|9606
GTCTTCATTTACTTTCTATTTCTATAGAATGAGGAAATACTTCAAAAGGCAGGTTGCATAGATTTAATGAGATCACTTATGTAGGATCTTATTAATCTCTACAGAGGCTAGGAAGGTAATATAAACAGTTGAACAATATAGTCTAAAAAG
+
FFFFFFFFFFFFFFFFFFFFFFFFFFFFFFFFFFFFFFFFFFFFFFFFFFFFF:FFFFFFFF,FFFFFFFFFFFFFFFF:F:FFFFFFFFFFFFFFFFFFFFFFFFF:F:FFFFFFFFFFFFFFFFFFF,FFFFFFFFFFFFFFFFF:FF
@A00738:647:H5NVNDSX7:2:1206:13386:2628 kraken:taxid|9606
TTAAAGAAATCTATAAGGCAAGATTCTGCTTCTTCTAATGGCCAAATGAGCTCATACCAGACTTCCTTTCCCATAGATAACAACTATATACTCTGGGCAAAATACGAAAAGTAACTACGTAAGAGATCTGGAGAGTGTACATGAGGGGAA
+
FFFFFFFFFFFFFFFFFFFFFFFFFFFFFFFFFFFF::FFFFFFFFFFFFFFFFFFFFFFFFFFFFFFFFFFFFF:FFFFFFFFFFFFFFFFFFFFFFFFFFFFFFFFFFFFFFF,FFFFFFF,FF:FFFFFFFFFFFFFF,FFFFFFFF
@A00738:647:H5NVNDSX7:2:1206:16233:4586 kraken:taxid|9606
CCCTTCCACTCACCTGGAGGGTCTGGGCTTTCAGCATGGACCAACTTCCTGAACACCTCCTTGAGCTCCGCCTCTTGCAGCTAGAGTTGGGACAGCGGCGGGCGCCCAGGCAACTACAAGGTCACTGATTTTCAGGTCAGCGGTTGGGAG
+
FFFFFFFFFFFFFFFFFFFFFFF:FFFFFFFFFFFFFFFFFFFFFFFFFFFFFFFFFFFFFFFFFFFFFFFFFFFFFFFFFF:FFFFFFFFFFFFFFFFFFFFFFFFFFFFF,FFFF,FFFFFFFFFFFFFFFFFF,FFFFFF,FFFFFF
@A00738:647:H5NVNDSX7:2:1206:1542:5760 kraken:taxid|9606
ACTATTCCCTAAAAATTTTATTTTGTTTTTTCATATACAACATGCATAATCTATAATTCACCTACAATATGTCATGAATATAGTGTTAAATGGGGTCATGTTTAATTTTGATATGGCTACCAAATTAATCCAATACCCTTGGTTTTAAGG
+
FFFFFFFFFFFFFFFFFFFF:FFFFFFFF:FFFFFFFFFFFFFFFFFFFFFFFFFFFFFFF:FFFFFFFFFFFFFF::FFFFFFFFFFFFFF,FFFFFFFFFFFFFFFFFF:FFF,FFFFFFFFFFFFF::FFFFF,F,FFFFFFFFFFF
@A00738:647:H5NVNDSX7:2:1206:24144:6324 kraken:taxid|9606
CCTCTTATGATGGTCTCAGGCTCATATTTAAACTATGACTGCCCAAGAAGAAAATATCAATGCACGAGAAACAACAGCCATATTATTAAATTCACCAGCACATACTACTAATGGTACCATTGGGTGGATATTAATTTTATCCCATGAAAC
+
FFFF:FFFFFFFF:FFFFFFFFFFF:FF:F:FFFFFFFFFF:FFFF:F:FFF:F:FFFFFFFFFFFFFFFFFF,FF:FFFFFFF:FFFFFFFFFFFF:FFF:FFFFFF:FF:FFFFFFFFFFFFFFFFFFFF:FFFFFFFFFFFFFF:FF
@A00738:647:H5NVNDSX7:2:1206:17119:6558 kraken:taxid|9606
AGCAATTATTGAAAAAGGCAGAACTTTAAAACATTGAATTTTTACTAGCACAAATTCCGATGTTCCATCCCAAATTTATTTCAGAGGTTAGTCTATTTATAATAAATTGTTTTTATTTTGTTTCTACAAAGTCTTATGTTGCTTTTAAAA
+
FFF,:FFFFFFFFFFFFFFFFFFFFFFFFFFFFFFFFFFF:FFFFFFFFFF:FFFFFFFFFFFFFFFFFFFFFFF:FFFFFFFFFFFFFFFFFF,FFFFFFFFFFF:FFFFFFFFFFFFFFFF:FFFFF,FFFFFFF:FFFFFFFFFFFF
@A00738:647:H5NVNDSX7:2:1206:22498:11052 kraken:taxid|9606
GACCACCAGCAAGAGCCCAGCTGAGCCGGTCACCCCACAGAACCCTGAGGAAGGATGATTAAATTGTTGCTCAAAGCCACTAAGTTTGGGGGCAGTTTGTTGCTCAGCAGTAGATACCTGGAACAGAGCATGTGACCAGATAGCCTAAGT
+
FFFFFFFFFFFFF:FFFFFFFFFFFFFFFFFFFFFFFFFFFFFFFFF:FFFFFFF,FFFFFFFFFFFFFFFFFFFFFFFFF:FFF:FFFFFFFFFFFFFFFFFFFFFFFFFFFF:FFFFFFF:FFFFFFFFFFFFFFFFFFFFFFFFFFF
@A00738:647:H5NVNDSX7:2:1206:2763:13667 kraken:taxid|9606
ACTATTCCCTAAAAATTTTATTTTGTTTTTTCATATACAACATGCATAATCTATAATTCACCTACAATATGTCATGAATATAGTGTTAAATGGGGTCATGTTTAATTTTGATATGGCTACCAAATTAATCCAATACCCTTGGTTTTAAGG
+
FFFFFFFFFFFFFFF:FFFFFFFFFFFFFFFFFFFFFFFFFFFFFFFFFFFFFFFFFFFFF:FFFFFFFFFFFFFFFFFFFFFFFFFFFFFFFFFFFFFFFFFFFFFFFFFFFFFFF:FFFFFFFFFFFFFFFFFF:FFFFFFFFFF:FF
@A00738:647:H5NVNDSX7:2:1206:24370:13761 kraken:taxid|9606
TATATTTAGGAGGTACAATAAGCATCTACATGTCTCTTTAACTCAGTGTTCTCTTGCACTAGCAAGGATAAATACATCAATGTCCTAGGTACACATGTAATGGACCAACTACATGAAGTTCTATCCAATATTAGGTCAACGTGTAGGTTC
+
FFFFFFFFFFFFFFFFFFFFFFFFFFFFFF:FFFFFFFFFFFFFFFFFFFFFFFFFFFFF:FFFFFFFFFFFFFFFFFFFFFFFFFF:FFFFFFFFFFFFFFFFFFFFFFFFFFFFFFFFFFFFFFFFFFFFF:FFFFFF:FFFFFFFFF
@A00738:647:H5NVNDSX7:2:1206:3504:14575 kraken:taxid|9606
CCATAATTTTGTGACCAAATCCCATAATAAATTCCTCTGATTTTTGTCTATCTATATTTATATGTATTATCTGTTTCTATCCATCTATCGAATGTATCCATCTATCTAGTCTGTTATATATCTCCATCTCTATCATCTACCATCTGTCTA
+
FFFFFFFFFFFFFFFFFFFFF:FFFFFFFFFFF:FFFFFFFFFFFFFFFFFFFFF::,FFFF:FFF,FFFFFFFFFFFFFFFFFFF:FFF:FFFF:FFFFFF:FFFFFFFFFF:FFFF:FFF:FFFFFFFF:FFFFFF:FFFFFFF:FFF
@A00738:647:H5NVNDSX7:2:1206:11379:18881 kraken:taxid|9606
TCCAAGCAAACACCAAGAAAGTGAAGGCCTTCCACACCTCCCCAGTCCCCCACACCTCCCCAGTCCCCCACACTCCAACCTCATTCGCTAGGAGCCACCCGAAGAAGATTAGCATCAGCACACGGCACGGTTAGTAAATGTGTGTGCTTT
+
FFFFFFFFFFFFFFFFFFFFFFFFFFFFFFFFFFFFFF:FFFF:F:FFFFF:FF:F,FFFF::,FFFFFFFFF,FF,F:F,:F,:,,F,F:FF:FF,FFF:,F:FFF,,FF:F,:FF:FFFFF,FFFF,FFFF,F:FF,,:,F,,,,,,F
@A00738:647:H5NVNDSX7:2:1206:4707:22169 kraken:taxid|9606
CTCAGAAATCTATAGCTATCTTTTAAATGTAGATTAAAGCTTTCCAACATTGACATATGAAAATTAAAAAAGCAAAACTTATAAGGACCAATTCTGATTGGTTTGTTAAAAGCCTAAGGGCCATCAGCTTTTTATCTGTTATTAATTTAT
+
FFFFFFFFFFFFFFFFFFFFFFFFFF:FFFFFFFFFFFFFFFFFFF:FFFFFFFFFFFFFFFFFFFFFFFFFFFFFFFFFFFFFFFFFFFFFFF:FFFFFFFFFFFFFFFFF,FFFF::FFFFFFFF:FFFFFFFFFFFFFFFFFFFFFF
@A00738:647:H5NVNDSX7:2:1206:21477:23876 kraken:taxid|9606
TGAATGTATGTTTACATTTGCTTAGACTTTGTCAAAAAATAAGAATCTGGCTTTGTTAAAAAGCAGCAAGAAAATGTTTGCATCATGCAGTTAGTATAACTGCTTCAGATAAGGTTATTATAAAAGGATTAGCTGGTTAGTTCCTAGAAG
+
FFFFFFFFFFFFF:FFFFFFFFFFFFFFFFFFFFFFFFFFFFFFFFFFFFFFFFFFFFFFFFFFFFFFFFFFFFFF:FFFFFFFFFFFFFFFFFFFFFFFFFFFFFFFFFFFFFFFFFF:FFFFFFFF:FFFFFFFFFFFFFFFFFFFFF
@A00738:647:H5NVNDSX7:2:1206:5023:24001 kraken:taxid|9606
TGTTTCTGCCACACTCTCATCCTCTACCAAATTCTCACAGACACACAATTGGGGAAGAAATACTTTATTGTTAATTCCTTTATGTTATCATTCTATCCCACTTCCCCATTTTTACCATCTCTCAGGGGGAACTATCACCATAACTTCTAA
+
FFFFFFFFFFFFFFFFFFFFFFFFFFFFFFFFFFFFFFFFFFFFFFFFFFFFFFFFFFFFFFFFFFFFFFFFFFFFFFFFFFFFFFFFFFFFFFFFFFFFFFF:FFFFF:FFFFF:FFFFFFFFFFFFFF:FFFFFFFFFFFFFFFFFFF
@A00738:647:H5NVNDSX7:2:1206:6334:25551 kraken:taxid|9606
TGTACTCTTCAACAACACTGATACTAGGGAGAGCCATTCTCTCCTTGAAAATGAAATAGTTGTTTGCATTTTACATGGAGAATGTGTTTGTTTCACATTCAAATATGCAAAACTTCCATTAAAATATTGCAAAGGAAAACATGCACTTGT
+
FFFFFFFFFFFFFFFFFFFFFFFFFFFFFFFFFFFFFFFFFFFFFFFFFFFFFFFFFFFFFFF:FFFFFFFFFFFFFFFFFFFFFFFFFFFFFFFFFFFFFFFFFFFFFFFFFFFFFFFFFFFFFFFFFFF:FFFFFFFFFFFFFFF::F
@A00738:647:H5NVNDSX7:2:1206:31937:29340 kraken:taxid|9606
GTCCCGGTTAGGGCCACACCATCCCCAGGCTGTCTCCTGGTGGCCCCCAGCAGCAGCACCGTCTCCCTGGCAGCGGGCTTCTTTGTGCGAAGCCCGGAGAATGTGAGGCTGCAGTCGGATGTGGCGACCGAGGGCCTGGGAGGGCATCCT
+
FFFFFFFFFFFFFFFFFFFFFFFFFFFFFFFFFFFFFFFFFFFFFFFFFFFFFFFFFFFFFFFFFFFFFFFFFFFFFFFFF:FFFFFFFFFFFFFFFFFF,FFFFFFFFFFFFFFFFFFFFFFFFFFFFFFFFFFFFFFFFFFFF:FFFF
@A00738:647:H5NVNDSX7:2:1207:19831:3020 kraken:taxid|9606
ATATCCTAGTGTTAATTTCATAGCTAAAGCTAAATAATGAAAATCAAGAAGTAGTGATGTAAGTACAAGCATATAACTGTTTTAAAAAAAGATAAGTACTTAGGATGGTTTCAGGGTTGCTGGCATAGACACTCGGGTGGATTGTGATGT
+
FFFFFFFFFFFFFFFFFFFFFFFFFFFFFFFFFFFFFFFFFFFFFFFFFFF:FFFFFFFFFFFFFFFFFFFFFFFFFFFFFFFFFFFFFF:FFFFFFFFFFFFFFFFFFFF:FFFFFF:FFFFFFFFFFFFFFFF:FFFFF:FFFFFFFF
@A00738:647:H5NVNDSX7:2:1207:7383:4570 kraken:taxid|9606
AGCGCTCACTTACATTTGCCATCTTTATTCTGTGATCCGTTTTTATGTTACAGCAAATAAGCAAATTATGAGGTCCTCTGGGCGAAAGGAAAATCAGCATGGAATGTAAGTTATTGTGCCATCTAGAGAAAATGTGAGAGGCTGGAAGCC
+
FFFFFFFFFFFFFFFFFFFFFFF,FFFFFFFFFFFFFFFFFFFFFFFF:FFFFFFFFFFFFFF,FFFFFFFFFFFFFFFFFFFFFFF:FFFFFFFFFFFFFFFFFFFFFFFFFFFFFFFFFFFFFFFFFFFFFFFFFFFFFFFFFFFFFF
@A00738:647:H5NVNDSX7:2:1207:30337:5306 kraken:taxid|9606
GTACGTGGATGAGTGTAGAATCTTTCTTCCTTTTCAGTAATTCAGAAAACAATAAAAATTTCTGACAATGTGCTTTGTCAATGGACATGACAAATAATTCTTGGACAAAGATAACATCTGAATTCTGGATATGGTACAATTAGAATTAGA
+
FFFFFFFFFFFFFFFFFFFFFFFFFFFFFFFFFFFFFFFFFFFFFFFFFF:FFFFFFFFFFFFFF:FFFFFFFFFFFFFFFFFFFF:FFFFFF:F:FFFFFFFFFFFFFFFFFFFFFFFFFFFFFFFFF:FFFFFFFFFFFFFFFFFF::
@A00738:647:H5NVNDSX7:2:1207:11288:5509 kraken:taxid|9606
[truncated: 4,315,997 more chars]
