# Supplementary material for: SeqVerify: An accessible analysis tool for cell line genomic integrity, contamination, and gene editing outcomes
Source: Stem Cell Reports. 2024 Sep 12;19(10):1505–15. doi: 10.1016/j.stemcr.2024.08.004 (PMC11561455; doi:10.1016/j.stemcr.2024.08.004)
Supplement: File S3. Example SeqVerify output [file mmc3.zip › Supplemental_File_3_Example_output/variant_calling/seqverify_publish_PGP1_D4TR8G_redo_variants.tsv]

CHR:COORD	QUALITY	VARIANT_TYPE	EFFECT	GENE	REFSEQ_ID	DNA_change	PROTEIN_change	HOMOZYGOUS	LOF
chr1:69511	225.417	missense_variant	MODERATE	OR4F5	NM_001005484.1	c.421A>G	p.Thr141Ala	True	False
chr1:942451	225.417	missense_variant	MODERATE	SAMD11	NM_152486.3	c.1027T>C	p.Trp343Arg	True	False
chr1:953279	223.417	missense_variant	MODERATE	NOC2L	NM_015658.4	c.898A>G	p.Ile300Val	True	False
chr1:973858	225.417	missense_variant	MODERATE	PLEKHN1	NM_001367552.1	c.1496G>C	p.Arg499Pro	True	False
chr1:973858	225.417	missense_variant	MODERATE	PLEKHN1	NM_001160184.2	c.1355G>C	p.Arg452Pro	True	False
chr1:973858	225.417	missense_variant	MODERATE	PLEKHN1	NM_032129.3	c.1460G>C	p.Arg487Pro	True	False
chr1:976215	225.417	missense_variant	MODERATE	PERM1	NM_001291366.2	c.2330T>C	p.Val777Ala	True	False
chr1:976215	225.417	missense_variant	MODERATE	PERM1	NM_001369898.1	c.2264T>C	p.Val755Ala	True	False
chr1:976215	225.417	missense_variant	MODERATE	PERM1	NM_001291367.2	c.1988T>C	p.Val663Ala	True	False
chr1:976215	225.417	missense_variant	MODERATE	PERM1	NM_001369897.1	c.2330T>C	p.Val777Ala	True	False
chr1:978953	207.417	missense_variant	MODERATE	PERM1	NM_001291366.2	c.2077G>C	p.Glu693Gln	True	False
chr1:978953	207.417	missense_variant	MODERATE	PERM1	NM_001369898.1	c.2077G>C	p.Glu693Gln	True	False
chr1:978953	207.417	missense_variant	MODERATE	PERM1	NM_001291367.2	c.1735G>C	p.Glu579Gln	True	False
chr1:978953	207.417	missense_variant	MODERATE	PERM1	NM_001369897.1	c.2077G>C	p.Glu693Gln	True	False
chr1:979459	220.203	missense_variant	MODERATE	PERM1	NM_001291366.2	c.1571G>A	p.Arg524Gln	False	False
chr1:979459	220.203	missense_variant	MODERATE	PERM1	NM_001369898.1	c.1571G>A	p.Arg524Gln	False	False
chr1:979459	220.203	missense_variant	MODERATE	PERM1	NM_001291367.2	c.1229G>A	p.Arg410Gln	False	False
chr1:979459	220.203	missense_variant	MODERATE	PERM1	NM_001369897.1	c.1571G>A	p.Arg524Gln	False	False
chr1:979472	225.417	missense_variant	MODERATE	PERM1	NM_001291366.2	c.1558C>G	p.Gln520Glu	True	False
chr1:979472	225.417	missense_variant	MODERATE	PERM1	NM_001369898.1	c.1558C>G	p.Gln520Glu	True	False
chr1:979472	225.417	missense_variant	MODERATE	PERM1	NM_001291367.2	c.1216C>G	p.Gln406Glu	True	False
chr1:979472	225.417	missense_variant	MODERATE	PERM1	NM_001369897.1	c.1558C>G	p.Gln520Glu	True	False
chr1:979496	225.417	missense_variant	MODERATE	PERM1	NM_001291366.2	c.1534A>G	p.Ser512Gly	True	False
chr1:979496	225.417	missense_variant	MODERATE	PERM1	NM_001369898.1	c.1534A>G	p.Ser512Gly	True	False
chr1:979496	225.417	missense_variant	MODERATE	PERM1	NM_001291367.2	c.1192A>G	p.Ser398Gly	True	False
chr1:979496	225.417	missense_variant	MODERATE	PERM1	NM_001369897.1	c.1534A>G	p.Ser512Gly	True	False
chr1:999842	225.417	missense_variant	MODERATE	HES4	NM_001142467.2	c.132G>T	p.Arg44Ser	True	False
chr1:1063202	225.417	splice_donor_variant&intron_variant	HIGH	LOC100288175	NR_148960.1	n.350+1G>C		True	False
chr1:1072052	225.417	missense_variant	MODERATE	RNF223	NM_001205252.2	c.515C>T	p.Ala172Val	True	False
chr1:1179288	211.804	missense_variant	MODERATE	TTLL10	NM_001130045.2	c.73G>A	p.Gly25Ser	False	False
chr1:1179288	211.804	missense_variant	MODERATE	TTLL10	NM_001371649.1	c.73G>A	p.Gly25Ser	False	False
chr1:1232352	3.43182	missense_variant	MODERATE	B3GALT6	NM_080605.4	c.74C>T	p.Ala25Val	False	False
chr1:1331358	21.195	missense_variant	MODERATE	TAS1R3	NM_152228.3	c.13G>A	p.Ala5Thr	False	False
chr1:1334174	225.417	missense_variant	MODERATE	TAS1R3	NM_152228.3	c.2269T>C	p.Cys757Arg	True	False
chr1:1374184	32.6492	missense_variant	MODERATE	AURKAIP1	NM_001127229.2	c.314C>A	p.Pro105His	False	False
chr1:1374184	32.6492	missense_variant	MODERATE	AURKAIP1	NM_001127230.2	c.314C>A	p.Pro105His	False	False
chr1:1374184	32.6492	missense_variant	MODERATE	AURKAIP1	NM_017900.3	c.314C>A	p.Pro105His	False	False
chr1:1406927	3.68132	missense_variant	MODERATE	MRPL20	NM_017971.4	c.180G>T	p.Lys60Asn	False	False
chr1:1406927	3.68132	missense_variant	MODERATE	MRPL20	NM_001318485.2	c.180G>T	p.Lys60Asn	False	False
chr1:1534019	222.285	missense_variant	MODERATE	ATAD3A	NM_018188.5	c.1852T>C	p.Cys618Arg	False	False
chr1:1534019	222.285	missense_variant	MODERATE	ATAD3A	NM_001170535.3	c.1708T>C	p.Cys570Arg	False	False
chr1:1534019	222.285	missense_variant	MODERATE	ATAD3A	NM_001170536.2	c.1471T>C	p.Cys491Arg	False	False
chr1:1599985	23.6058	conservative_inframe_deletion	MODERATE	FNDC10	NM_001242659.2	c.15_17delGCT	p.Leu6del	False	False
chr1:1616547	225.417	missense_variant	MODERATE	MIB2	NM_080875.3	c.43T>C	p.Phe15Leu	True	False
chr1:1616547	225.417	missense_variant	MODERATE	MIB2	NM_001170688.1	c.214T>C	p.Phe72Leu	True	False
chr1:1616547	225.417	missense_variant	MODERATE	MIB2	NM_001170686.2	c.43T>C	p.Phe15Leu	True	False
chr1:1616547	225.417	missense_variant	MODERATE	MIB2	NM_001170687.2	c.43T>C	p.Phe15Leu	True	False
chr1:1623412	225.417	missense_variant	MODERATE	MIB2	NM_080875.3	c.134T>C	p.Met45Thr	True	False
chr1:1623412	225.417	missense_variant	MODERATE	MIB2	NM_001170688.1	c.305T>C	p.Met102Thr	True	False
chr1:1623412	225.417	missense_variant	MODERATE	MIB2	NM_001170686.2	c.134T>C	p.Met45Thr	True	False
chr1:1668373	225.417	missense_variant	MODERATE	SLC35E2B	NM_001110781.3	c.934G>A	p.Val312Ile	True	False
chr1:1668373	225.417	missense_variant	MODERATE	SLC35E2B	NM_001290264.2	c.934G>A	p.Val312Ile	True	False
chr1:1708855	58.7038	conservative_inframe_deletion	MODERATE	CDK11A	NM_001313896.2	c.934_942delGAGGAGGAG	p.Glu312_Glu314del	False	False
chr1:1708855	58.7038	conservative_inframe_deletion	MODERATE	CDK11A	NM_001313982.2	c.922_930delGAGGAGGAG	p.Glu308_Glu310del	False	False
chr1:1708855	58.7038	conservative_inframe_deletion	MODERATE	CDK11A	NM_024011.4	c.925_933delGAGGAGGAG	p.Glu309_Glu311del	False	False
chr1:1708855	58.7038	conservative_inframe_deletion	MODERATE	CDK11A	NM_033529.4	c.895_903delGAGGAGGAG	p.Glu299_Glu301del	False	False
chr1:1719406	225.417	missense_variant	MODERATE	CDK11A	NM_001313896.2	c.277C>T	p.Arg93Trp	True	False
chr1:1719406	225.417	missense_variant	MODERATE	CDK11A	NM_001313982.2	c.277C>T	p.Arg93Trp	True	False
chr1:1719406	225.417	missense_variant	MODERATE	CDK11A	NM_024011.4	c.277C>T	p.Arg93Trp	True	False
chr1:1719406	225.417	missense_variant	MODERATE	CDK11A	NM_033529.4	c.277C>T	p.Arg93Trp	True	False
chr1:1734812	225.417	missense_variant	MODERATE	SLC35E2A	NM_182838.2	c.610C>T	p.Arg204Trp	True	False
chr1:1734812	225.417	missense_variant	MODERATE	SLC35E2A	NM_001199787.1	c.610C>T	p.Arg204Trp	True	False
chr1:1752908	221.456	conservative_inframe_insertion	MODERATE	NADK	NM_001198994.2	c.1743_1744insGAG	p.Phe581_Glu582insGlu	False	False
chr1:1752908	221.456	conservative_inframe_insertion	MODERATE	NADK	NM_001198995.1	c.1212_1213insGAG	p.Phe404_Glu405insGlu	False	False
chr1:1752908	221.456	conservative_inframe_insertion	MODERATE	NADK	NM_001353642.2	c.1047_1048insGAG	p.Phe349_Glu350insGlu	False	False
chr1:1752908	221.456	conservative_inframe_insertion	MODERATE	NADK	NM_023018.5	c.1308_1309insGAG	p.Phe436_Glu437insGlu	False	False
chr1:1752908	221.456	conservative_inframe_insertion	MODERATE	NADK	NM_001198993.2	c.1308_1309insGAG	p.Phe436_Glu437insGlu	False	False
chr1:1752908	221.456	conservative_inframe_insertion	MODERATE	NADK	NM_001353641.2	c.1308_1309insGAG	p.Phe436_Glu437insGlu	False	False
chr1:1918090	223.417	missense_variant	MODERATE	TMEM52	NM_178545.4	c.422T>C	p.Met141Thr	True	False
chr1:1919188	220.001	conservative_inframe_deletion	MODERATE	TMEM52	NM_178545.4	c.43_51delCTGCCGCTC	p.Leu15_Leu17del	False	False
chr1:1930143	225.417	missense_variant	MODERATE	CFAP74	NM_001304360.2	c.3205G>A	p.Gly1069Arg	True	False
chr1:1942086	225.417	missense_variant	MODERATE	CFAP74	NM_001304360.2	c.2557A>G	p.Lys853Glu	True	False
chr1:1944419	225.417	missense_variant	MODERATE	CFAP74	NM_001304360.2	c.2398G>C	p.Val800Leu	True	False
chr1:1968793	187.27	missense_variant	MODERATE	CFAP74	NM_001304360.2	c.1087A>G	p.Ile363Val	False	False
chr1:1974087	72.3205	missense_variant	MODERATE	CFAP74	NM_001304360.2	c.612G>T	p.Glu204Asp	False	False
chr1:2194700	225.417	missense_variant	MODERATE	FAAP20	NM_001256945.1	c.50G>C	p.Arg17Pro	True	False
chr1:2194700	225.417	missense_variant	MODERATE	FAAP20	NM_001282673.1	c.50G>C	p.Arg17Pro	True	False
chr1:2194700	225.417	missense_variant	MODERATE	FAAP20	NM_182533.3	c.50G>C	p.Arg17Pro	True	False
chr1:2194700	225.417	missense_variant	MODERATE	FAAP20	NM_001256947.1	c.50G>C	p.Arg17Pro	True	False
chr1:2194700	225.417	missense_variant	MODERATE	FAAP20	NM_001256946.1	c.50G>C	p.Arg17Pro	True	False
chr1:2556714	3.22451	missense_variant	MODERATE	TNFRSF14	NM_003820.3	c.50A>G	p.Lys17Arg	True	False
chr1:2556714	3.22451	missense_variant	MODERATE	TNFRSF14	NM_001297605.1.2	c.50A>G	p.Lys17Arg	True	False
chr1:2800059	171.247	missense_variant	MODERATE	TTC34	NM_001242672.2	c.769G>A	p.Gly257Ser	False	False
chr1:3022425	215.417	missense_variant	MODERATE	ACTRT2	NM_080431.5	c.739G>A	p.Gly247Arg	True	False
chr1:3411794	11.4754	missense_variant	MODERATE	PRDM16	NM_022114.4	c.1597T>C	p.Ser533Pro	False	False
chr1:3411794	11.4754	missense_variant	MODERATE	PRDM16	NM_199454.3	c.1597T>C	p.Ser533Pro	False	False
chr1:3430980	14.2894	missense_variant	MODERATE	PRDM16	NM_022114.4	c.3393G>T	p.Glu1131Asp	False	False
chr1:3430980	14.2894	missense_variant	MODERATE	PRDM16	NM_199454.3	c.3393G>T	p.Glu1131Asp	False	False
chr1:3473163	225.417	missense_variant	MODERATE	ARHGEF16	NM_014448.4	c.1108C>T	p.His370Tyr	True	False
chr1:3497304	172.229	missense_variant	MODERATE	MEGF6	NM_001409.4	c.3410G>C	p.Gly1137Ala	False	False
chr1:3497310	221.928	missense_variant	MODERATE	MEGF6	NM_001409.4	c.3404C>T	p.Pro1135Leu	False	False
chr1:3499885	206.405	missense_variant	MODERATE	MEGF6	NM_001409.4	c.2747G>T	p.Arg916Leu	False	False
chr1:3512044	193.166	missense_variant	MODERATE	MEGF6	NM_001409.4	c.938C>T	p.Ala313Val	False	False
chr1:3579915	225.417	missense_variant	MODERATE	MEGF6	NM_001409.4	c.391A>G	p.Ser131Gly	True	False
chr1:3771460	6.36332	frameshift_variant	HIGH	CCDC27	NM_152492.3	c.1915dupC	p.Leu639fs	False	False
chr1:3836572	75.4149	missense_variant	MODERATE	CEP104	NM_014704.4	c.1240T>A	p.Leu414Ile	True	False
chr1:3891029	99.4152	missense_variant	MODERATE	C1orf174	NM_207356.3	c.158C>G	p.Thr53Arg	True	False
chr1:4712657	125.416	missense_variant	MODERATE	AJAP1	NM_001042478.2	c.787G>A	p.Gly263Arg	True	False
chr1:4712657	125.416	missense_variant	MODERATE	AJAP1	NM_018836.4	c.787G>A	p.Gly263Arg	True	False
chr1:5867109	220.888	missense_variant	MODERATE	NPHP4	NM_015102.5	c.3479C>T	p.Pro1160Leu	False	False
chr1:5867109	220.888	missense_variant	MODERATE	NPHP4	NM_001291593.2	c.1940C>T	p.Pro647Leu	False	False
chr1:5867109	220.888	missense_variant	MODERATE	NPHP4	NM_001291594.2	c.1943C>T	p.Pro648Leu	False	False
chr1:5875102	170.416	splice_acceptor_variant&intron_variant	HIGH	NPHP4	NM_015102.5	c.2818-2A>T		True	True
chr1:5875102	170.416	splice_acceptor_variant&intron_variant	HIGH	NPHP4	NM_001291593.2	c.1279-2A>T		True	True
chr1:5875102	170.416	splice_acceptor_variant&intron_variant	HIGH	NPHP4	NM_001291594.2	c.1282-2A>T		True	True
chr1:5875102	170.416	splice_acceptor_variant&intron_variant	HIGH	NPHP4	NR_111987.2	n.3585-2A>T		True	True
chr1:5880206	37.4152	missense_variant	MODERATE	NPHP4	NM_015102.5	c.2519G>A	p.Ser840Asn	True	False
chr1:5880206	37.4152	missense_variant	MODERATE	NPHP4	NM_001291593.2	c.980G>A	p.Ser327Asn	True	False
chr1:5880206	37.4152	missense_variant	MODERATE	NPHP4	NM_001291594.2	c.983G>A	p.Ser328Asn	True	False
chr1:6211065	30.675	conservative_inframe_deletion	MODERATE	RNF207	NM_207396.3	c.1066_1068delCTG	p.Leu356del	False	False
chr1:6245232	225.421	missense_variant	MODERATE	HES3	NM_001024598.4	c.286C>A	p.Pro96Thr	True	False
chr1:6249477	37.1453	missense_variant	MODERATE	GPR153	NM_207370.4	c.1691G>A	p.Gly564Asp	False	False
chr1:6253878	225.421	missense_variant	MODERATE	GPR153	NM_207370.4	c.626G>A	p.Arg209His	True	False
chr1:6469122	82.6094	conservative_inframe_deletion	MODERATE	PLEKHG5	NM_001265592.1	c.2380_2382delGAG	p.Glu794del	False	False
chr1:6469122	82.6094	conservative_inframe_deletion	MODERATE	PLEKHG5	NM_001265593.1	c.2350_2352delGAG	p.Glu784del	False	False
chr1:6469122	82.6094	conservative_inframe_deletion	MODERATE	PLEKHG5	NM_001042665.1	c.2143_2145delGAG	p.Glu715del	False	False
chr1:6469122	82.6094	conservative_inframe_deletion	MODERATE	PLEKHG5	NM_001042664.1	c.2143_2145delGAG	p.Glu715del	False	False
chr1:6469122	82.6094	conservative_inframe_deletion	MODERATE	PLEKHG5	NM_001265594.2	c.2143_2145delGAG	p.Glu715del	False	False
chr1:6469122	82.6094	conservative_inframe_deletion	MODERATE	PLEKHG5	NM_020631.5	c.2143_2145delGAG	p.Glu715del	False	False
chr1:6469122	82.6094	conservative_inframe_deletion	MODERATE	PLEKHG5	NM_001042663.2	c.2311_2313delGAG	p.Glu771del	False	False
chr1:6469122	82.6094	conservative_inframe_deletion	MODERATE	PLEKHG5	NM_198681.3	c.2374_2376delGAG	p.Glu792del	False	False
chr1:6475950	66.3868	conservative_inframe_deletion	MODERATE	PLEKHG5	NM_001265592.1	c.348_350delGGA	p.Glu117del	False	False
chr1:6475950	66.3868	conservative_inframe_deletion	MODERATE	PLEKHG5	NM_001265593.1	c.318_320delGGA	p.Glu107del	False	False
chr1:6475950	66.3868	conservative_inframe_deletion	MODERATE	PLEKHG5	NM_001042665.1	c.111_113delGGA	p.Glu38del	False	False
chr1:6475950	66.3868	conservative_inframe_deletion	MODERATE	PLEKHG5	NM_001042664.1	c.111_113delGGA	p.Glu38del	False	False
chr1:6475950	66.3868	conservative_inframe_deletion	MODERATE	PLEKHG5	NM_001265594.2	c.111_113delGGA	p.Glu38del	False	False
chr1:6475950	66.3868	conservative_inframe_deletion	MODERATE	PLEKHG5	NM_020631.5	c.111_113delGGA	p.Glu38del	False	False
chr1:6475950	66.3868	conservative_inframe_deletion	MODERATE	PLEKHG5	NM_001042663.2	c.279_281delGGA	p.Glu94del	False	False
chr1:6475950	66.3868	conservative_inframe_deletion	MODERATE	PLEKHG5	NM_198681.3	c.342_344delGGA	p.Glu115del	False	False
chr1:6554331	225.417	missense_variant	MODERATE	NOL9	NM_024654.5	c.172T>G	p.Ser58Ala	True	False
chr1:6554355	225.417	missense_variant	MODERATE	NOL9	NM_024654.5	c.148T>C	p.Trp50Arg	True	False
chr1:6554375	174.599	missense_variant	MODERATE	NOL9	NM_024654.5	c.128G>A	p.Cys43Tyr	False	False
chr1:6554475	225.417	missense_variant	MODERATE	NOL9	NM_024654.5	c.28C>T	p.Arg10Trp	True	False
chr1:6575171	213.417	missense_variant	MODERATE	TAS1R1	NM_138697.4	c.1039A>G	p.Lys347Glu	True	False
chr1:6633037	225.417	missense_variant	MODERATE	THAP3	NM_001195753.1	c.680A>G	p.Gln227Arg	True	False
chr1:6633037	225.417	missense_variant	MODERATE	THAP3	NM_001195752.1	c.677A>G	p.Gln226Arg	True	False
chr1:7829993	8.17459	missense_variant	MODERATE	PER3	NM_001289862.1	c.3046G>A	p.Ala1016Thr	False	False
chr1:7829993	8.17459	missense_variant	MODERATE	PER3	NM_001289864.2	c.2086G>A	p.Ala696Thr	False	False
chr1:7829993	8.17459	missense_variant	MODERATE	PER3	NM_016831.3	c.3019G>A	p.Ala1007Thr	False	False
chr1:7853385	114.098	missense_variant	MODERATE	UTS2	NM_021995.2	c.47G>A	p.Arg16Gln	False	False
chr1:8361126	192.808	missense_variant	MODERATE	RERE	NM_001042681.2	c.2381C>T	p.Pro794Leu	False	False
chr1:8361126	192.808	missense_variant	MODERATE	RERE	NM_001042682.2	c.719C>T	p.Pro240Leu	False	False
chr1:8361126	192.808	missense_variant	MODERATE	RERE	NM_012102.4	c.2381C>T	p.Pro794Leu	False	False
chr1:8974362	104.351	missense_variant	MODERATE	CA6	NM_001270500.2	c.860G>A	p.Gly287Glu	False	False
chr1:9105626	225.417	missense_variant	MODERATE	GPR157	NM_024980.5	c.652C>T	p.Arg218Cys	True	False
chr1:9245386	78.3151	missense_variant	MODERATE	H6PD	NM_001282587.2	c.485A>C	p.Asp162Ala	False	False
chr1:9245386	78.3151	missense_variant	MODERATE	H6PD	NM_004285.4	c.452A>C	p.Asp151Ala	False	False
chr1:9264154	95.2825	missense_variant	MODERATE	H6PD	NM_001282587.2	c.1694C>T	p.Pro565Leu	False	False
chr1:9264154	95.2825	missense_variant	MODERATE	H6PD	NM_004285.4	c.1661C>T	p.Pro554Leu	False	False
chr1:9610776	225.417	missense_variant	MODERATE	TMEM201	NM_001130924.3	c.1736C>T	p.Pro579Leu	True	False
chr1:9751664	3.75012	missense_variant	MODERATE	CLSTN1	NM_001009566.3	c.458A>G	p.Gln153Arg	False	False
chr1:9751664	3.75012	missense_variant	MODERATE	CLSTN1	NM_001302883.1	c.458A>G	p.Gln153Arg	False	False
chr1:9751664	3.75012	missense_variant	MODERATE	CLSTN1	NM_014944.4	c.428A>G	p.Gln143Arg	False	False
chr1:10954061	76.3506	missense_variant	MODERATE	C1orf127	NM_001170754.1	c.1057G>A	p.Ala353Thr	False	False
chr1:10954061	76.3506	missense_variant	MODERATE	C1orf127	NM_001366227.1	c.640G>A	p.Ala214Thr	False	False
chr1:10955108	113.405	missense_variant	MODERATE	C1orf127	NM_001170754.1	c.857T>C	p.Ile286Thr	False	False
chr1:10955108	113.405	missense_variant	MODERATE	C1orf127	NM_001366227.1	c.440T>C	p.Ile147Thr	False	False
chr1:11030859	117.415	missense_variant	MODERATE	MASP2	NM_006610.4	c.1111G>T	p.Asp371Tyr	True	False
chr1:11066723	27.3864	stop_gained	HIGH	EXOSC10	NM_001001998.3	c.2653A>T	p.Arg885*	False	False
chr1:11066723	27.3864	stop_gained	HIGH	EXOSC10	NM_002685.4	c.2578A>T	p.Arg860*	False	False
chr1:11121267	24.2811	stop_gained	HIGH	MTOR	NM_004958.4	c.6912G>A	p.Trp2304*	False	True
chr1:11501536	225.417	missense_variant	MODERATE	DISP3	NM_020780.2	c.544G>A	p.Gly182Ser	True	False
chr1:11519413	225.417	missense_variant	MODERATE	DISP3	NM_020780.2	c.1948G>A	p.Ala650Thr	True	False
chr1:11668837	112.047	missense_variant	MODERATE	FBXO6	NM_018438.6	c.179G>A	p.Arg60Gln	False	False
chr1:11766852	14.4841	missense_variant	MODERATE	C1orf167	NM_001010881.2	c.1066A>G	p.Ser356Gly	False	False
chr1:11772232	225.417	missense_variant	MODERATE	C1orf167	NM_001010881.2	c.1961C>A	p.Pro654His	True	False
chr1:11779915	160.416	missense_variant	MODERATE	C1orf167	NM_001010881.2	c.2765G>A	p.Arg922Gln	True	False
chr1:11779941	185.416	missense_variant	MODERATE	C1orf167	NM_001010881.2	c.2791T>C	p.Trp931Arg	True	False
chr1:11787972	8.49194	missense_variant	MODERATE	C1orf167	NM_001010881.2	c.3773A>C	p.Gln1258Pro	False	False
chr1:11789390	225.417	missense_variant	MODERATE	C1orf167	NM_001010881.2	c.4294A>G	p.Arg1432Gly	True	False
chr1:11794419	48.2648	missense_variant	MODERATE	MTHFR	NM_001330358.1	c.1409A>C	p.Glu470Ala	False	False
chr1:11794419	48.2648	missense_variant	MODERATE	MTHFR	NM_005957.5	c.1286A>C	p.Glu429Ala	False	False
chr1:11824498	172.416	missense_variant	MODERATE	CLCN6	NM_001286.4	c.593A>G	p.Glu198Gly	True	False
chr1:11824498	172.416	missense_variant	MODERATE	CLCN6	NM_001256959.1	c.527A>G	p.Glu176Gly	True	False
chr1:12022869	203.346	missense_variant	MODERATE	MIIP	NM_021933.4	c.499A>G	p.Lys167Glu	False	False
chr1:12260964	58.3504	missense_variant	MODERATE	VPS13D	NM_015378.4	c.1229A>T	p.Gln410Leu	False	False
chr1:12260964	58.3504	missense_variant	MODERATE	VPS13D	NM_018156.4	c.1229A>T	p.Gln410Leu	False	False
chr1:12719616	127.128	missense_variant	MODERATE	AADACL3	NM_001103170.3	c.310C>T	p.Pro104Ser	False	False
chr1:12725527	33.0854	missense_variant	MODERATE	AADACL3	NM_001103170.3	c.755T>G	p.Phe252Cys	False	False
chr1:12760937	62.3065	missense_variant	MODERATE	C1orf158	NM_152290.4	c.571C>T	p.Leu191Phe	False	False
chr1:12760937	62.3065	missense_variant	MODERATE	C1orf158	NM_001330361.2	c.457C>T	p.Leu153Phe	False	False
chr1:12775725	54.4043	missense_variant	MODERATE	PRAMEF12	NM_001080830.4	c.470C>T	p.Thr157Met	False	False
chr1:12777096	20.2676	missense_variant	MODERATE	PRAMEF12	NM_001080830.4	c.949A>G	p.Ser317Gly	False	False
chr1:12794381	130.857	missense_variant	MODERATE	PRAMEF1	NM_023013.4	c.754G>C	p.Glu252Gln	False	False
chr1:13319581	86.789	missense_variant	MODERATE	PRAMEF15	NM_001098376.3	c.503A>G	p.Tyr168Cys	False	False
chr1:13371759	208.417	missense_variant	MODERATE	PRAMEF19	NM_001099790.2	c.142T>C	p.Cys48Arg	True	False
chr1:13389694	156.17	missense_variant	MODERATE	PRAMEF17	NM_001099851.3	c.37G>A	p.Ala13Thr	False	False
chr1:13390443	33.1195	missense_variant	MODERATE	PRAMEF17	NM_001099851.3	c.390T>A	p.Ser130Arg	False	False
chr1:13392054	220.317	missense_variant	MODERATE	PRAMEF17	NM_001099851.3	c.977A>G	p.His326Arg	False	False
chr1:13614369	149.416	missense_variant	MODERATE	PDPN	NM_006474.4	c.668C>G	p.Ala223Gly	True	False
chr1:13614369	149.416	missense_variant	MODERATE	PDPN	NM_198389.2	c.668C>G	p.Ala223Gly	True	False
chr1:13614369	149.416	missense_variant	MODERATE	PDPN	NM_001006624.2	c.314C>G	p.Ala105Gly	True	False
chr1:13614369	149.416	missense_variant	MODERATE	PDPN	NM_001006625.2	c.314C>G	p.Ala105Gly	True	False
chr1:13778644	97.399	missense_variant	MODERATE	PRDM2	NM_012231.4	c.849T>A	p.Asp283Glu	False	False
chr1:13778644	97.399	missense_variant	MODERATE	PRDM2	NM_015866.4	c.849T>A	p.Asp283Glu	False	False
chr1:13778644	97.399	missense_variant	MODERATE	PRDM2	NM_001007257.3	c.246T>A	p.Asp82Glu	False	False
chr1:13779899	175.448	conservative_inframe_insertion	MODERATE	PRDM2	NM_012231.4	c.2107_2109dupCCT	p.Pro703dup	False	False
chr1:13779899	175.448	conservative_inframe_insertion	MODERATE	PRDM2	NM_015866.4	c.2107_2109dupCCT	p.Pro703dup	False	False
chr1:13779899	175.448	conservative_inframe_insertion	MODERATE	PRDM2	NM_001007257.3	c.1504_1506dupCCT	p.Pro502dup	False	False
chr1:13816508	164.416	missense_variant	MODERATE	PRDM2	NM_001135610.2	c.593A>G	p.Gln198Arg	True	False
chr1:14924530	4.41548	missense_variant	MODERATE	KAZN	NM_001018000.3	c.166G>T	p.Gly56Trp	False	False
chr1:15112494	69.4043	missense_variant	MODERATE	KAZN	NM_201628.3	c.2116G>A	p.Ala706Thr	False	False
chr1:15313085	75.4149	missense_variant	MODERATE	FHAD1	NM_052929.2	c.1068A>G	p.Ile356Met	True	False
chr1:15382044	159.404	missense_variant	MODERATE	FHAD1	NM_052929.2	c.3973A>G	p.Ile1325Val	False	False
chr1:15443484	131.129	missense_variant	MODERATE	CTRC	NM_007272.3	c.422G>T	p.Cys141Phe	False	False
chr1:15485937	225.417	missense_variant	MODERATE	CELA2B	NM_015849.3	c.530A>G	p.Gln177Arg	True	False
chr1:15506048	46.5325	missense_variant	MODERATE	CASP9	NM_001229.5	c.662A>G	p.Gln221Arg	False	False
chr1:15506048	46.5325	missense_variant	MODERATE	CASP9	NM_032996.3	c.413A>G	p.Gln138Arg	False	False
chr1:15524118	222.244	missense_variant	MODERATE	CASP9	NM_001229.5	c.83C>T	p.Ala28Val	False	False
chr1:15524118	222.244	missense_variant	MODERATE	CASP9	NM_001278054.1	c.83C>T	p.Ala28Val	False	False
chr1:15583249	132.204	missense_variant	MODERATE	AGMAT	NM_024758.5	c.419G>A	p.Arg140Gln	False	False
chr1:15583355	133.249	missense_variant	MODERATE	AGMAT	NM_024758.5	c.313G>C	p.Gly105Arg	False	False
chr1:15660052	97.0919	missense_variant	MODERATE	RSC1A1	NM_006511.2	c.184T>C	p.Phe62Leu	False	False
chr1:15716271	48.0921	missense_variant	MODERATE	PLEKHM2	NM_015164.4	c.95T>C	p.Ile32Thr	False	False
chr1:15736568	18.9385	missense_variant	MODERATE	SLC25A34	NM_207348.3	c.83A>T	p.Glu28Val	False	False
chr1:16024780	225.417	missense_variant	MODERATE	CLCNKA	NM_004070.4	c.247A>G	p.Arg83Gly	True	False
chr1:16024780	225.417	missense_variant	MODERATE	CLCNKA	NM_001042704.2	c.247A>G	p.Arg83Gly	True	False
chr1:16030006	188.416	missense_variant	MODERATE	CLCNKA	NM_004070.4	c.1339G>A	p.Ala447Thr	True	False
chr1:16030006	188.416	missense_variant	MODERATE	CLCNKA	NM_001042704.2	c.1339G>A	p.Ala447Thr	True	False
chr1:16030006	188.416	missense_variant	MODERATE	CLCNKA	NM_001257139.2	c.1210G>A	p.Ala404Thr	True	False
chr1:16044572	225.417	missense_variant	MODERATE	CLCNKB	NM_000085.5	c.80G>T	p.Arg27Leu	True	False
chr1:16048568	225.417	missense_variant	MODERATE	CLCNKB	NM_000085.5	c.641C>G	p.Ala214Gly	True	False
chr1:16049696	112.415	missense_variant	MODERATE	CLCNKB	NM_000085.5	c.860C>T	p.Ala287Val	True	False
chr1:16049696	112.415	missense_variant	MODERATE	CLCNKB	NM_001165945.2	c.353C>T	p.Ala118Val	True	False
chr1:16053701	189.416	missense_variant	MODERATE	CLCNKB	NM_000085.5	c.1685T>C	p.Met562Thr	True	False
chr1:16053701	189.416	missense_variant	MODERATE	CLCNKB	NM_001165945.2	c.1178T>C	p.Met393Thr	True	False
chr1:16053748	170.416	missense_variant	MODERATE	CLCNKB	NM_000085.5	c.1732A>G	p.Lys578Glu	True	False
chr1:16053748	170.416	missense_variant	MODERATE	CLCNKB	NM_001165945.2	c.1225A>G	p.Lys409Glu	True	False
chr1:16058504	221.284	missense_variant	MODERATE	FAM131C	NM_182623.3	c.776C>T	p.Pro259Leu	False	False
chr1:16058547	222.019	missense_variant	MODERATE	FAM131C	NM_182623.3	c.733C>T	p.Arg245Trp	False	False
chr1:16059952	225.417	missense_variant	MODERATE	FAM131C	NM_182623.3	c.368C>G	p.Pro123Arg	True	False
chr1:16060000	225.417	missense_variant	MODERATE	FAM131C	NM_182623.3	c.320G>A	p.Arg107Gln	True	False
chr1:16063544	9.65642	missense_variant	MODERATE	FAM131C	NM_182623.3	c.115G>A	p.Ala39Thr	False	False
chr1:16759557	15.5373	missense_variant	MODERATE	MST1L	NM_001271733.1	c.845A>G	p.His282Arg	True	False
chr1:17697195	218.417	missense_variant	MODERATE	ARHGEF10L	NM_018125.4	c.3655A>G	p.Ile1219Val	True	False
chr1:17697195	218.417	missense_variant	MODERATE	ARHGEF10L	NM_001011722.2	c.3538A>G	p.Ile1180Val	True	False
chr1:17697195	218.417	missense_variant	MODERATE	ARHGEF10L	NM_001319837.1	c.3523A>G	p.Ile1175Val	True	False
chr1:17697195	218.417	missense_variant	MODERATE	ARHGEF10L	NM_001328124.1	c.2989A>G	p.Ile997Val	True	False
chr1:17697195	218.417	missense_variant	MODERATE	ARHGEF10L	NM_001319838.1	c.2764A>G	p.Ile922Val	True	False
chr1:18481403	140.399	missense_variant	MODERATE	KLHDC7A	NM_152375.2	c.422C>G	p.Pro141Arg	False	False
chr1:18481459	220.76	missense_variant	MODERATE	KLHDC7A	NM_152375.2	c.478C>A	p.Arg160Ser	False	False
chr1:18481798	171.771	missense_variant	MODERATE	KLHDC7A	NM_152375.2	c.817C>A	p.His273Asn	False	False
chr1:18482032	154.406	missense_variant	MODERATE	KLHDC7A	NM_152375.2	c.1051A>C	p.Thr351Pro	False	False
chr1:18859635	225.417	missense_variant	MODERATE	TAS1R2	NM_152232.2	c.26C>G	p.Ser9Cys	True	False
chr1:18956264	50.393	conservative_inframe_deletion	MODERATE	IFFO2	NM_001136265.2	c.55_57delGGC	p.Gly19del	False	False
chr1:19086767	222.342	missense_variant	MODERATE	UBR4	NM_020765.3	c.14599A>T	p.Met4867Leu	False	False
chr1:19268643	217.417	missense_variant	MODERATE	AKR7L	NM_001348421.1	c.763G>A	p.Ala255Thr	True	False
chr1:19269630	225.417	missense_variant	MODERATE	AKR7L	NM_001348421.1	c.557G>A	p.Cys186Tyr	True	False
chr1:19282760	225.417	missense_variant	MODERATE	AKR7A3	NM_012067.3	c.967A>G	p.Thr323Ala	True	False
chr1:19284747	225.417	missense_variant	MODERATE	AKR7A3	NM_012067.3	c.643A>G	p.Asn215Asp	True	False
chr1:19285983	225.421	missense_variant	MODERATE	AKR7A3	NM_012067.3	c.412G>A	p.Val138Met	True	False
chr1:19694501	155.416	missense_variant	MODERATE	TMCO4	NM_001349112.2	c.1433G>A	p.Arg478His	True	False
chr1:19694501	155.416	missense_variant	MODERATE	TMCO4	NM_001349113.2	c.1433G>A	p.Arg478His	True	False
chr1:19694501	155.416	missense_variant	MODERATE	TMCO4	NM_001349114.2	c.1433G>A	p.Arg478His	True	False
chr1:19694501	155.416	missense_variant	MODERATE	TMCO4	NM_181719.6	c.1433G>A	p.Arg478His	True	False
chr1:19771448	16.9803	missense_variant	MODERATE	TMCO4	NM_001349112.2	c.214C>A	p.Gln72Lys	False	False
chr1:19771448	16.9803	missense_variant	MODERATE	TMCO4	NM_001349113.2	c.214C>A	p.Gln72Lys	False	False
chr1:19771448	16.9803	missense_variant	MODERATE	TMCO4	NM_001349114.2	c.214C>A	p.Gln72Lys	False	False
chr1:19771448	16.9803	missense_variant	MODERATE	TMCO4	NM_181719.6	c.214C>A	p.Gln72Lys	False	False
chr1:19771448	16.9803	missense_variant	MODERATE	TMCO4	NM_001349115.1	c.214C>A	p.Gln72Lys	False	False
chr1:19814480	156.386	missense_variant	MODERATE	RNF186	NM_019062.2	c.622C>A	p.Pro208Thr	False	False
chr1:19906593	113.035	missense_variant	MODERATE	OTUD3	NM_015207.2	c.997G>A	p.Ala333Thr	False	False
chr1:20175089	118.395	stop_gained	HIGH	PLA2G2C	NM_001316722.2	c.97C>T	p.Arg33*	False	True
chr1:20175089	118.395	stop_gained	HIGH	PLA2G2C	NM_001367969.1	c.97C>T	p.Arg33*	False	True
chr1:20190823	39.1016	missense_variant	MODERATE	UBXN10	NM_152376.5	c.262C>T	p.Pro88Ser	False	False
chr1:20650507	122.403	missense_variant	MODERATE	PINK1	NM_032409.3	c.1562A>C	p.Asn521Thr	False	False
chr1:20661380	225.417	missense_variant	MODERATE	DDOST	NM_005216.4	c.22C>G	p.Arg8Gly	True	False
chr1:20666326	225.417	missense_variant	MODERATE	KIF17	NM_020816.4	c.2799C>G	p.Asp933Glu	True	False
chr1:20666326	225.417	missense_variant	MODERATE	KIF17	NM_001122819.3	c.2796C>G	p.Asp932Glu	True	False
chr1:20666326	225.417	missense_variant	MODERATE	KIF17	NM_001287212.2	c.2499C>G	p.Asp833Glu	True	False
chr1:20698408	85.4047	missense_variant	MODERATE	KIF17	NM_020816.4	c.1204G>A	p.Val402Met	False	False
chr1:20698408	85.4047	missense_variant	MODERATE	KIF17	NM_001122819.3	c.1204G>A	p.Val402Met	False	False
chr1:20698408	85.4047	missense_variant	MODERATE	KIF17	NM_001287212.2	c.904G>A	p.Val302Met	False	False
chr1:21290368	3.70076	missense_variant	MODERATE	ECE1	NM_001397.3	c.47T>G	p.Leu16Arg	False	False
chr1:21468895	107.133	missense_variant&splice_region_variant	MODERATE	NBPF3	NM_032264.5	c.341A>G	p.Tyr114Cys	False	False
chr1:21468895	107.133	missense_variant&splice_region_variant	MODERATE	NBPF3	NM_001256416.3	c.341A>G	p.Tyr114Cys	False	False
chr1:21468895	107.133	missense_variant&splice_region_variant	MODERATE	NBPF3	NM_001330381.2	c.173A>G	p.Tyr58Cys	False	False
chr1:21480174	11.4754	missense_variant	MODERATE	NBPF3	NM_032264.5	c.1332C>G	p.Asp444Glu	False	False
chr1:21480174	11.4754	missense_variant	MODERATE	NBPF3	NM_001256416.3	c.1296C>G	p.Asp432Glu	False	False
chr1:21480174	11.4754	missense_variant	MODERATE	NBPF3	NM_001256417.3	c.1122C>G	p.Asp374Glu	False	False
chr1:21480174	11.4754	missense_variant	MODERATE	NBPF3	NM_001330381.2	c.1164C>G	p.Asp388Glu	False	False
chr1:21480217	28.8405	missense_variant	MODERATE	NBPF3	NM_032264.5	c.1375T>G	p.Leu459Val	False	False
chr1:21480217	28.8405	missense_variant	MODERATE	NBPF3	NM_001256416.3	c.1339T>G	p.Leu447Val	False	False
chr1:21480217	28.8405	missense_variant	MODERATE	NBPF3	NM_001256417.3	c.1165T>G	p.Leu389Val	False	False
chr1:21480217	28.8405	missense_variant	MODERATE	NBPF3	NM_001330381.2	c.1207T>G	p.Leu403Val	False	False
chr1:21614062	225.417	missense_variant	MODERATE	RAP1GAP	NM_001330383.3	c.319G>A	p.Ala107Thr	True	False
chr1:21614062	225.417	missense_variant	MODERATE	RAP1GAP	NM_001145658.3	c.511G>A	p.Ala171Thr	True	False
chr1:21614062	225.417	missense_variant	MODERATE	RAP1GAP	NM_001145657.3	c.319G>A	p.Ala107Thr	True	False
chr1:21614062	225.417	missense_variant	MODERATE	RAP1GAP	NM_001350524.2	c.319G>A	p.Ala107Thr	True	False
chr1:21614062	225.417	missense_variant	MODERATE	RAP1GAP	NM_001350525.2	c.319G>A	p.Ala107Thr	True	False
chr1:21614062	225.417	missense_variant	MODERATE	RAP1GAP	NM_001350526.2	c.319G>A	p.Ala107Thr	True	False
chr1:21614062	225.417	missense_variant	MODERATE	RAP1GAP	NM_001350527.2	c.319G>A	p.Ala107Thr	True	False
chr1:21614062	225.417	missense_variant	MODERATE	RAP1GAP	NM_001350528.2	c.319G>A	p.Ala107Thr	True	False
chr1:21614062	225.417	missense_variant	MODERATE	RAP1GAP	NM_002885.4	c.319G>A	p.Ala107Thr	True	False
chr1:21814713	225.417	missense_variant	MODERATE	LDLRAD2	NM_001013693.3	c.401A>C	p.Asn134Thr	True	False
chr1:21823625	225.417	missense_variant	MODERATE	HSPG2	NM_001291860.2	c.12997G>A	p.Val4333Ile	True	False
chr1:21823625	225.417	missense_variant	MODERATE	HSPG2	NM_005529.7	c.12994G>A	p.Val4332Ile	True	False
chr1:21864961	225.417	missense_variant	MODERATE	HSPG2	NM_001291860.2	c.4511C>T	p.Ala1504Val	True	False
chr1:21864961	225.417	missense_variant	MODERATE	HSPG2	NM_005529.7	c.4508C>T	p.Ala1503Val	True	False
chr1:21880156	225.417	missense_variant	MODERATE	HSPG2	NM_001291860.2	c.2297A>G	p.Asn766Ser	True	False
chr1:21880156	225.417	missense_variant	MODERATE	HSPG2	NM_005529.7	c.2294A>G	p.Asn765Ser	True	False
chr1:21880742	225.417	missense_variant	MODERATE	HSPG2	NM_001291860.2	c.1915A>G	p.Met639Val	True	False
chr1:21880742	225.417	missense_variant	MODERATE	HSPG2	NM_005529.7	c.1912A>G	p.Met638Val	True	False
chr1:21981045	225.417	missense_variant	MODERATE	CELA3B	NM_007352.4	c.235C>T	p.Arg79Trp	True	False
chr1:21984222	3.55596	missense_variant	MODERATE	CELA3B	NM_007352.4	c.533C>T	p.Ala178Val	False	False
chr1:21984314	187.331	missense_variant	MODERATE	CELA3B	NM_007352.4	c.625A>G	p.Ile209Val	False	False
chr1:22009784	208.417	missense_variant	MODERATE	CELA3A	NM_005747.5	c.722C>G	p.Ala241Gly	True	False
chr1:22509184	152.416	missense_variant	MODERATE	ZBTB40	NM_001083621.1	c.1784A>G	p.Tyr595Cys	True	False
chr1:22509184	152.416	missense_variant	MODERATE	ZBTB40	NM_014870.4	c.1784A>G	p.Tyr595Cys	True	False
chr1:22509184	152.416	missense_variant	MODERATE	ZBTB40	NM_001330398.1	c.1448A>G	p.Tyr483Cys	True	False
chr1:22520216	225.417	missense_variant	MODERATE	ZBTB40	NM_001083621.1	c.2989G>A	p.Val997Met	True	False
chr1:22520216	225.417	missense_variant	MODERATE	ZBTB40	NM_014870.4	c.2989G>A	p.Val997Met	True	False
chr1:22520216	225.417	missense_variant	MODERATE	ZBTB40	NM_001330398.1	c.2653G>A	p.Val885Met	True	False
chr1:22589260	225.417	missense_variant	MODERATE	EPHA8	NM_001006943.3	c.1369T>C	p.Ser457Pro	True	False
chr1:22597380	83.415	missense_variant	MODERATE	EPHA8	NM_020526.5	c.1834G>C	p.Glu612Gln	True	False
chr1:23044474	3.55596	missense_variant	MODERATE	KDM1A	NM_001009999.3	c.565G>A	p.Gly189Ser	False	False
chr1:23083281	20.3216	missense_variant	MODERATE	KDM1A	NM_001009999.3	c.2548G>A	p.Ala850Thr	False	False
chr1:23083281	20.3216	missense_variant	MODERATE	KDM1A	NM_001363654.2	c.2494G>A	p.Ala832Thr	False	False
chr1:23083281	20.3216	missense_variant	MODERATE	KDM1A	NM_015013.4	c.2476G>A	p.Ala826Thr	False	False
chr1:23091660	201.416	missense_variant	MODERATE	LUZP1	NM_001142546.1	c.2602G>A	p.Asp868Asn	True	False
chr1:23091660	201.416	missense_variant	MODERATE	LUZP1	NM_033631.4	c.2602G>A	p.Asp868Asn	True	False
chr1:23092881	217.417	missense_variant	MODERATE	LUZP1	NM_001142546.1	c.1381C>A	p.Gln461Lys	True	False
chr1:23092881	217.417	missense_variant	MODERATE	LUZP1	NM_033631.4	c.1381C>A	p.Gln461Lys	True	False
chr1:23092890	215.417	missense_variant	MODERATE	LUZP1	NM_001142546.1	c.1372G>A	p.Gly458Ser	True	False
chr1:23092890	215.417	missense_variant	MODERATE	LUZP1	NM_033631.4	c.1372G>A	p.Gly458Ser	True	False
chr1:23639214	163.312	missense_variant	MODERATE	MDS2	NM_001348075.2	c.109A>C	p.Asn37His	False	False
chr1:23875430	225.417	missense_variant	MODERATE	CNR2	NM_001841.3	c.188A>G	p.Gln63Arg	True	False
chr1:24080045	180.158	missense_variant	MODERATE	MYOM3	NM_152372.4	c.2557C>T	p.Pro853Ser	False	False
chr1:24089569	225.417	missense_variant	MODERATE	MYOM3	NM_152372.4	c.1583A>G	p.Asp528Gly	True	False
chr1:24095460	91.1556	missense_variant	MODERATE	MYOM3	NM_152372.4	c.772G>C	p.Asp258His	False	False
chr1:24120978	225.417	missense_variant	MODERATE	IL22RA1	NM_021258.4	c.1552C>G	p.Arg518Gly	True	False
chr1:24128198	149.47	missense_variant	MODERATE	IL22RA1	NM_021258.4	c.613G>A	p.Val205Ile	False	False
chr1:24364274	129.315	missense_variant	MODERATE	GRHL3	NM_198174.3	c.1784T>A	p.Met595Lys	False	False
chr1:24391589	144.132	missense_variant	MODERATE	STPG1	NM_001199012.1	c.161G>T	p.Ser54Ile	False	False
chr1:24391589	144.132	missense_variant	MODERATE	STPG1	NM_001199013.2	c.161G>T	p.Ser54Ile	False	False
chr1:24535183	5.77266	stop_gained	HIGH	RCAN3	NM_001251982.1	c.460C>T	p.Gln154*	False	False
chr1:24535183	5.77266	stop_gained	HIGH	RCAN3	NM_001251985.1	c.286C>T	p.Gln96*	False	False
chr1:24535183	5.77266	missense_variant	MODERATE	RCAN3	NM_001251977.2	c.632C>T	p.Thr211Ile	False	False
chr1:24535183	5.77266	missense_variant	MODERATE	RCAN3	NM_001251979.2	c.632C>T	p.Thr211Ile	False	False
chr1:24535183	5.77266	missense_variant	MODERATE	RCAN3	NM_001251984.1	c.257C>T	p.Thr86Ile	False	False
chr1:24535183	5.77266	missense_variant	MODERATE	RCAN3	NM_013441.4	c.632C>T	p.Thr211Ile	False	False
chr1:24535183	5.77266	missense_variant	MODERATE	RCAN3	NM_001251981.1	c.458C>T	p.Thr153Ile	False	False
chr1:24535183	5.77266	missense_variant	MODERATE	RCAN3	NM_001251983.1	c.257C>T	p.Thr86Ile	False	False
chr1:24535183	5.77266	missense_variant	MODERATE	RCAN3	NM_001251978.1	c.632C>T	p.Thr211Ile	False	False
chr1:24535183	5.77266	missense_variant	MODERATE	RCAN3	NM_001251980.1	c.602C>T	p.Thr201Ile	False	False
chr1:24964519	44.317	missense_variant	MODERATE	RUNX3	NM_001031680.2	c.53T>A	p.Ile18Asn	False	False
chr1:24964519	44.317	missense_variant	MODERATE	RUNX3	NM_001320672.1	c.53T>A	p.Ile18Asn	False	False
chr1:25243590	160.396	missense_variant	MODERATE	RSRP1	NM_001321772.1	c.716A>G	p.Glu239Gly	False	False
chr1:25243590	160.396	missense_variant	MODERATE	RSRP1	NM_020317.5	c.716A>G	p.Glu239Gly	False	False
chr1:25420739	109.801	missense_variant	MODERATE	RHCE	NM_020485.5	c.48C>G	p.Cys16Trp	False	False
chr1:25420739	109.801	missense_variant	MODERATE	RHCE	NM_001330430.2	c.48C>G	p.Cys16Trp	False	False
chr1:25420739	109.801	missense_variant	MODERATE	RHCE	NM_138616.4	c.48C>G	p.Cys16Trp	False	False
chr1:25420739	109.801	missense_variant	MODERATE	RHCE	NM_138617.4	c.48C>G	p.Cys16Trp	False	False
chr1:25420739	109.801	missense_variant	MODERATE	RHCE	NM_138618.5	c.48C>G	p.Cys16Trp	False	False
chr1:25563141	201.107	missense_variant	MODERATE	LDLRAP1	NM_015627.3	c.604T>C	p.Ser202Pro	False	False
chr1:25805163	216.417	missense_variant	MODERATE	SELENON	NM_020451.3	c.425G>A	p.Cys142Tyr	True	False
chr1:25805163	216.417	missense_variant	MODERATE	SELENON	NM_206926.2	c.323G>A	p.Cys108Tyr	True	False
chr1:25811757	79.9265	missense_variant	MODERATE	SELENON	NM_020451.3	c.1159G>A	p.Asp387Asn	False	False
chr1:25811757	79.9265	missense_variant	MODERATE	SELENON	NM_206926.2	c.1057G>A	p.Asp353Asn	False	False
chr1:25814082	225.417	missense_variant	MODERATE	SELENON	NM_020451.3	c.1506C>A	p.Asn502Lys	True	False
chr1:25814082	225.417	missense_variant	MODERATE	SELENON	NM_206926.2	c.1404C>A	p.Asn468Lys	True	False
chr1:25835822	63.867	missense_variant	MODERATE	AUNIP	NM_001287490.1	c.245A>C	p.Lys82Thr	False	False
chr1:25835822	63.867	missense_variant	MODERATE	AUNIP	NM_024037.3	c.245A>C	p.Lys82Thr	False	False
chr1:26031165	221.367	missense_variant	MODERATE	EXTL1	NM_004455.3	c.1135C>A	p.His379Asn	False	False
chr1:26161449	222.306	missense_variant	MODERATE	FAM110D	NM_024869.3	c.158A>G	p.His53Arg	False	False
chr1:26164357	5.87296	missense_variant	MODERATE	C1orf232	NM_001364669.1	c.365A>G	p.Gln122Arg	False	False
chr1:26255600	189.995	missense_variant	MODERATE	CEP85	NM_022778.5	c.638G>A	p.Ser213Asn	False	False
chr1:26255600	189.995	missense_variant	MODERATE	CEP85	NM_001281517.3	c.485G>A	p.Ser162Asn	False	False
chr1:26255600	189.995	missense_variant	MODERATE	CEP85	NM_001319944.2	c.638G>A	p.Ser213Asn	False	False
chr1:26282320	99.1958	conservative_inframe_deletion	MODERATE	UBXN11	NM_183008.2	c.1516_1539delGGTCCCGGCCCCAGTCCCTGTCCT	p.Gly506_Pro513del	False	False
chr1:26282320	99.1958	conservative_inframe_deletion	MODERATE	UBXN11	NM_001077262.1	c.1156_1179delGGTCCCGGCCCCAGTCCCTGTCCT	p.Gly386_Pro393del	False	False
chr1:26282320	99.1958	conservative_inframe_deletion	MODERATE	UBXN11	NM_145345.2	c.1417_1440delGGTCCCGGCCCCAGTCCCTGTCCT	p.Gly473_Pro480del	False	False
chr1:26282352	35.531	missense_variant	MODERATE	UBXN11	NM_183008.2	c.1510G>T	p.Gly504Cys	False	False
chr1:26282352	35.531	missense_variant	MODERATE	UBXN11	NM_001077262.1	c.1150G>T	p.Gly384Cys	False	False
chr1:26282352	35.531	missense_variant	MODERATE	UBXN11	NM_145345.2	c.1411G>T	p.Gly471Cys	False	False
chr1:26282386	228.316	conservative_inframe_deletion	MODERATE	UBXN11	NM_183008.2	c.1457_1462delGTCCCG	p.Pro487_Gly488del	True	False
chr1:26282386	228.316	conservative_inframe_deletion	MODERATE	UBXN11	NM_001077262.1	c.1097_1102delGTCCCG	p.Pro367_Gly368del	True	False
chr1:26282386	228.316	conservative_inframe_deletion	MODERATE	UBXN11	NM_145345.2	c.1358_1363delGTCCCG	p.Pro454_Gly455del	True	False
chr1:26282394	17.3176	missense_variant	MODERATE	UBXN11	NM_183008.2	c.1468G>A	p.Gly490Ser	False	False
chr1:26282394	17.3176	missense_variant	MODERATE	UBXN11	NM_001077262.1	c.1108G>A	p.Gly370Ser	False	False
chr1:26282394	17.3176	missense_variant	MODERATE	UBXN11	NM_145345.2	c.1369G>A	p.Gly457Ser	False	False
chr1:26284400	225.417	missense_variant	MODERATE	UBXN11	NM_183008.2	c.935T>G	p.Leu312Arg	True	False
chr1:26284400	225.417	missense_variant	MODERATE	UBXN11	NM_001077262.1	c.575T>G	p.Leu192Arg	True	False
chr1:26284400	225.417	missense_variant	MODERATE	UBXN11	NM_145345.2	c.836T>G	p.Leu279Arg	True	False
chr1:26320235	191.416	missense_variant	MODERATE	CD52	NM_001803.3	c.119A>G	p.Asn40Ser	True	False
chr1:26320239	191.416	missense_variant	MODERATE	CD52	NM_001803.3	c.123A>G	p.Ile41Met	True	False
chr1:26336871	222.318	missense_variant	MODERATE	CRYBG2	NM_001039775.3	c.3881G>A	p.Ser1294Asn	False	False
chr1:26343953	47.7091	missense_variant	MODERATE	CRYBG2	NM_001039775.3	c.2705C>A	p.Ser902Tyr	False	False
chr1:26344118	68.4045	missense_variant	MODERATE	CRYBG2	NM_001039775.3	c.2540G>A	p.Arg847His	False	False
chr1:26344593	151.388	missense_variant	MODERATE	CRYBG2	NM_001039775.3	c.2065C>A	p.Pro689Thr	False	False
chr1:26344757	195.512	missense_variant	MODERATE	CRYBG2	NM_001039775.3	c.1901T>C	p.Val634Ala	False	False
chr1:26345033	33.2317	missense_variant	MODERATE	CRYBG2	NM_001039775.3	c.1625T>C	p.Phe542Ser	False	False
chr1:26345042	41.3149	missense_variant	MODERATE	CRYBG2	NM_001039775.3	c.1616A>C	p.Asp539Ala	False	False
chr1:26345103	23.1564	missense_variant	MODERATE	CRYBG2	NM_001039775.3	c.1555A>G	p.Ser519Gly	False	False
chr1:26345199	32.1827	missense_variant	MODERATE	CRYBG2	NM_001039775.3	c.1459T>C	p.Ser487Pro	False	False
chr1:26345228	26.0753	missense_variant	MODERATE	CRYBG2	NM_001039775.3	c.1430G>A	p.Arg477Gln	False	False
chr1:26364683	206.406	missense_variant	MODERATE	ZNF683	NM_001307925.1	c.863G>T	p.Arg288Leu	False	False
chr1:26364683	206.406	missense_variant	MODERATE	ZNF683	NM_001114759.2	c.863G>T	p.Arg288Leu	False	False
chr1:26364683	206.406	missense_variant	MODERATE	ZNF683	NM_173574.3	c.863G>T	p.Arg288Leu	False	False
chr1:26460136	7.24034	missense_variant	MODERATE	DHDDS	NM_024887.3	c.757G>A	p.Val253Met	False	False
chr1:26460136	7.24034	missense_variant	MODERATE	DHDDS	NM_001243564.1	c.655G>A	p.Val219Met	False	False
chr1:26460136	7.24034	missense_variant	MODERATE	DHDDS	NM_001243565.1	c.640G>A	p.Val214Met	False	False
chr1:26460136	7.24034	missense_variant	MODERATE	DHDDS	NM_001319959.1	c.478G>A	p.Val160Met	False	False
chr1:26460136	7.24034	missense_variant	MODERATE	DHDDS	NM_205861.3	c.757G>A	p.Val253Met	False	False
chr1:26696467	22.8202	missense_variant	MODERATE	ARID1A	NM_006015.6	c.64T>A	p.Ser22Thr	False	False
chr1:26696467	22.8202	missense_variant	MODERATE	ARID1A	NM_139135.4	c.64T>A	p.Ser22Thr	False	False
chr1:26696516	17.4494	disruptive_inframe_deletion	MODERATE	ARID1A	NM_006015.6	c.126_128delGGC	p.Ala43del	False	False
chr1:26696516	17.4494	disruptive_inframe_deletion	MODERATE	ARID1A	NM_139135.4	c.126_128delGGC	p.Ala43del	False	False
chr1:26884230	225.417	missense_variant	MODERATE	GPN2	NM_018066.4	c.790A>G	p.Arg264Gly	True	False
chr1:26913781	221.893	missense_variant	MODERATE	NR0B2	NM_021969.3	c.160C>T	p.Arg54Cys	False	False
chr1:26993865	225.417	missense_variant	MODERATE	TRNP1	NM_001013642.3	c.79T>C	p.Trp27Arg	True	False
chr1:27012612	89.8746	missense_variant	MODERATE	TENT5B	NM_052943.4	c.59C>A	p.Thr20Lys	False	False
chr1:27350918	222.315	missense_variant	MODERATE	SYTL1	NM_001193308.2	c.1130G>A	p.Gly377Asp	False	False
chr1:27350918	222.315	missense_variant	MODERATE	SYTL1	NM_032872.3	c.1094G>A	p.Gly365Asp	False	False
chr1:27353306	80.0583	missense_variant	MODERATE	SYTL1	NM_001193308.2	c.1367A>G	p.Gln456Arg	False	False
chr1:27353306	80.0583	missense_variant	MODERATE	SYTL1	NM_032872.3	c.1331A>G	p.Gln444Arg	False	False
chr1:27362142	136.354	missense_variant	MODERATE	MAP3K6	NM_004672.5	c.1364C>T	p.Thr455Ile	False	False
chr1:27362142	136.354	missense_variant	MODERATE	MAP3K6	NM_001297609.2	c.1340C>T	p.Thr447Ile	False	False
chr1:27382530	100.415	missense_variant	MODERATE	CD164L2	NM_001330448.1	c.226G>A	p.Val76Met	True	False
chr1:27382530	100.415	missense_variant	MODERATE	CD164L2	NM_207397.5	c.226G>A	p.Val76Met	True	False
chr1:27382554	155.416	missense_variant	MODERATE	CD164L2	NM_001330448.1	c.202G>A	p.Gly68Arg	True	False
chr1:27382554	155.416	missense_variant	MODERATE	CD164L2	NM_207397.5	c.202G>A	p.Gly68Arg	True	False
chr1:27549313	225.417	missense_variant	MODERATE	AHDC1	NM_001029882.3	c.2803G>A	p.Ala935Thr	True	False
chr1:27549313	225.417	missense_variant	MODERATE	AHDC1	NM_001371928.1	c.2803G>A	p.Ala935Thr	True	False
chr1:27552023	64.6706	frameshift_variant	HIGH	AHDC1	NM_001029882.3	c.90_91insGG	p.Pro32fs	False	False
chr1:27552023	64.6706	frameshift_variant	HIGH	AHDC1	NM_001371928.1	c.90_91insGG	p.Pro32fs	False	False
chr1:27621581	46.2271	missense_variant	MODERATE	FGR	NM_001042729.2	c.406G>A	p.Val136Ile	False	False
chr1:27621581	46.2271	missense_variant	MODERATE	FGR	NM_005248.3	c.406G>A	p.Val136Ile	False	False
chr1:27621581	46.2271	missense_variant	MODERATE	FGR	NM_001042747.1	c.406G>A	p.Val136Ile	False	False
chr1:27882855	225.417	missense_variant	MODERATE	THEMIS2	NM_001105556.3	c.1531A>G	p.Lys511Glu	True	False
chr1:27882855	225.417	missense_variant	MODERATE	THEMIS2	NM_001286113.1	c.1144A>G	p.Lys382Glu	True	False
chr1:27882855	225.417	missense_variant	MODERATE	THEMIS2	NM_001286115.1	c.943A>G	p.Lys315Glu	True	False
chr1:27955781	77.3151	missense_variant	MODERATE	SMPDL3B	NM_014474.4	c.788T>C	p.Val263Ala	False	False
chr1:27955781	77.3151	missense_variant	MODERATE	SMPDL3B	NM_001009568.2	c.788T>C	p.Val263Ala	False	False
chr1:27955781	77.3151	missense_variant	MODERATE	SMPDL3B	NM_001304579.2	c.170T>C	p.Val57Ala	False	False
chr1:28473868	193.416	missense_variant	MODERATE	PHACTR4	NM_023923.4	c.1168C>A	p.Leu390Ile	True	False
chr1:28473868	193.416	missense_variant	MODERATE	PHACTR4	NM_001048183.3	c.1138C>A	p.Leu380Ile	True	False
chr1:28473868	193.416	missense_variant	MODERATE	PHACTR4	NM_001350158.2	c.1162C>A	p.Leu388Ile	True	False
chr1:28473868	193.416	missense_variant	MODERATE	PHACTR4	NM_001350159.2	c.1162C>A	p.Leu388Ile	True	False
chr1:28473868	193.416	missense_variant	MODERATE	PHACTR4	NM_001350160.2	c.1138C>A	p.Leu380Ile	True	False
chr1:28473868	193.416	missense_variant	MODERATE	PHACTR4	NM_001350161.2	c.1090C>A	p.Leu364Ile	True	False
chr1:28812463	225.417	missense_variant	MODERATE	OPRD1	NM_000911.4	c.80G>T	p.Cys27Phe	True	False
chr1:29148829	186.325	missense_variant	MODERATE	SRSF4	NM_005626.5	c.1066G>A	p.Gly356Ser	False	False
chr1:29148882	221.542	missense_variant	MODERATE	SRSF4	NM_005626.5	c.1013G>C	p.Gly338Ala	False	False
chr1:29149136	225.417	missense_variant	MODERATE	SRSF4	NM_005626.5	c.759A>C	p.Glu253Asp	True	False
chr1:29216125	225.417	missense_variant	MODERATE	MECR	NM_001349715.2	c.391T>C	p.Phe131Leu	True	False
chr1:29216125	225.417	missense_variant	MODERATE	MECR	NM_001024732.4	c.58T>C	p.Phe20Leu	True	False
chr1:29216125	225.417	missense_variant	MODERATE	MECR	NM_001349711.2	c.58T>C	p.Phe20Leu	True	False
chr1:29216125	225.417	missense_variant	MODERATE	MECR	NM_001349712.2	c.58T>C	p.Phe20Leu	True	False
chr1:29216125	225.417	missense_variant	MODERATE	MECR	NM_001349713.2	c.58T>C	p.Phe20Leu	True	False
chr1:29216125	225.417	missense_variant	MODERATE	MECR	NM_001349714.2	c.58T>C	p.Phe20Leu	True	False
chr1:29216125	225.417	missense_variant	MODERATE	MECR	NM_001349716.2	c.370T>C	p.Phe124Leu	True	False
chr1:29216125	225.417	missense_variant	MODERATE	MECR	NM_001349717.2	c.136T>C	p.Phe46Leu	True	False
chr1:29216125	225.417	missense_variant	MODERATE	MECR	NM_016011.5	c.286T>C	p.Phe96Leu	True	False
chr1:29305397	154.88	missense_variant	MODERATE	PTPRU	NM_005704.5	c.2819A>G	p.Asn940Ser	False	False
chr1:29305397	154.88	missense_variant	MODERATE	PTPRU	NM_001195001.2	c.2789A>G	p.Asn930Ser	False	False
chr1:29305397	154.88	missense_variant	MODERATE	PTPRU	NM_133177.4	c.2789A>G	p.Asn930Ser	False	False
chr1:29305397	154.88	missense_variant	MODERATE	PTPRU	NM_133178.4	c.2789A>G	p.Asn930Ser	False	False
chr1:31433042	228.344	conservative_inframe_insertion	MODERATE	SERINC2	NM_001199038.2	c.1129_1131dupCAG	p.Gln377dup	True	False
chr1:31433042	228.344	conservative_inframe_insertion	MODERATE	SERINC2	NM_001199037.1	c.1114_1116dupCAG	p.Gln372dup	True	False
chr1:31433042	228.344	conservative_inframe_insertion	MODERATE	SERINC2	NM_178865.5	c.1102_1104dupCAG	p.Gln368dup	True	False
chr1:31433042	228.344	conservative_inframe_insertion	MODERATE	SERINC2	NM_001199039.2	c.937_939dupCAG	p.Gln313dup	True	False
chr1:31433042	228.344	conservative_inframe_insertion	MODERATE	SERINC2	NM_018565.3	c.1114_1116dupCAG	p.Gln372dup	True	False
chr1:31626924	101.347	missense_variant	MODERATE	HCRTR1	NM_001525.2	c.1222A>G	p.Ile408Val	False	False
chr1:31671623	3.62418	missense_variant	MODERATE	COL16A1	NM_001856.4	c.3142G>T	p.Gly1048Cys	False	False
chr1:31699894	107.601	missense_variant	MODERATE	COL16A1	NM_001856.4	c.185C>A	p.Thr62Lys	False	False
chr1:31738875	141.273	missense_variant	MODERATE	ADGRB2	NM_001364857.1	c.2558C>T	p.Pro853Leu	False	False
chr1:31738875	141.273	missense_variant	MODERATE	ADGRB2	NM_001294335.2	c.2558C>T	p.Pro853Leu	False	False
chr1:31738875	141.273	missense_variant	MODERATE	ADGRB2	NM_001294336.2	c.2558C>T	p.Pro853Leu	False	False
chr1:31793844	69.0273	missense_variant	MODERATE	SPOCD1	NM_144569.6	c.2437G>A	p.Gly813Arg	False	False
chr1:31793844	69.0273	missense_variant	MODERATE	SPOCD1	NM_001281987.1	c.2437G>A	p.Gly813Arg	False	False
chr1:31793844	69.0273	missense_variant	MODERATE	SPOCD1	NM_001281988.1	c.916G>A	p.Gly306Arg	False	False
chr1:31794126	68.3728	missense_variant&splice_region_variant	MODERATE	SPOCD1	NM_144569.6	c.2381A>T	p.Lys794Met	False	False
chr1:31794126	68.3728	missense_variant&splice_region_variant	MODERATE	SPOCD1	NM_001281987.1	c.2381A>T	p.Lys794Met	False	False
chr1:31794126	68.3728	missense_variant&splice_region_variant	MODERATE	SPOCD1	NM_001281988.1	c.860A>T	p.Lys287Met	False	False
chr1:31814028	123.404	missense_variant	MODERATE	SPOCD1	NM_144569.6	c.1306C>T	p.Arg436Trp	False	False
chr1:31814028	123.404	missense_variant	MODERATE	SPOCD1	NM_001281987.1	c.1306C>T	p.Arg436Trp	False	False
chr1:31814270	128.197	missense_variant	MODERATE	SPOCD1	NM_144569.6	c.1064A>G	p.Gln355Arg	False	False
chr1:31814270	128.197	missense_variant	MODERATE	SPOCD1	NM_001281987.1	c.1064A>G	p.Gln355Arg	False	False
chr1:31814289	81.2123	missense_variant	MODERATE	SPOCD1	NM_144569.6	c.1045A>G	p.Thr349Ala	False	False
chr1:31814289	81.2123	missense_variant	MODERATE	SPOCD1	NM_001281987.1	c.1045A>G	p.Thr349Ala	False	False
chr1:31815009	191.416	missense_variant	MODERATE	SPOCD1	NM_144569.6	c.325A>G	p.Thr109Ala	True	False
chr1:31815009	191.416	missense_variant	MODERATE	SPOCD1	NM_001281987.1	c.325A>G	p.Thr109Ala	True	False
chr1:31815123	123.39	missense_variant	MODERATE	SPOCD1	NM_144569.6	c.211C>T	p.Arg71Trp	False	False
chr1:31815123	123.39	missense_variant	MODERATE	SPOCD1	NM_001281987.1	c.211C>T	p.Arg71Trp	False	False
chr1:32187967	47.7091	missense_variant	MODERATE	TXLNA	NM_175852.4	c.611G>A	p.Arg204Gln	False	False
chr1:32593298	33.7387	missense_variant	MODERATE	ZBTB8A	NM_001040441.3	c.367G>A	p.Asp123Asn	False	False
chr1:32593298	33.7387	missense_variant	MODERATE	ZBTB8A	NM_001291496.2	c.367G>A	p.Asp123Asn	False	False
chr1:32668840	3.62418	missense_variant	MODERATE	RBBP4	NM_005610.3	c.586G>T	p.Ala196Ser	False	False
chr1:32668840	3.62418	missense_variant	MODERATE	RBBP4	NM_001135255.2	c.583G>T	p.Ala195Ser	False	False
chr1:32668840	3.62418	missense_variant	MODERATE	RBBP4	NM_001135256.1	c.481G>T	p.Ala161Ser	False	False
chr1:32695277	225.417	missense_variant	MODERATE	SYNC	NM_030786.3	c.821G>A	p.Arg274Gln	True	False
chr1:32695277	225.417	missense_variant	MODERATE	SYNC	NM_001161708.2	c.821G>A	p.Arg274Gln	True	False
chr1:32695611	225.417	missense_variant	MODERATE	SYNC	NM_030786.3	c.487A>G	p.Met163Val	True	False
chr1:32695611	225.417	missense_variant	MODERATE	SYNC	NM_001161708.2	c.487A>G	p.Met163Val	True	False
chr1:32770050	117.894	missense_variant	MODERATE	KIAA1522	NM_020888.3	c.871A>G	p.Met291Val	False	False
chr1:32770050	117.894	missense_variant	MODERATE	KIAA1522	NM_001369553.1	c.727A>G	p.Met243Val	False	False
chr1:32770050	117.894	missense_variant	MODERATE	KIAA1522	NM_001198972.2	c.694A>G	p.Met232Val	False	False
chr1:33307070	18.5629	missense_variant	MODERATE	A3GALT2	NM_001080438.1	c.719C>T	p.Ser240Leu	False	False
chr1:33354533	58.5381	missense_variant	MODERATE	PHC2	NM_198040.2	c.1423G>A	p.Val475Met	False	False
chr1:33354533	58.5381	missense_variant	MODERATE	PHC2	NM_001330488.1	c.1339G>A	p.Val447Met	False	False
chr1:33479392	225.417	missense_variant	MODERATE	ZSCAN20	NM_145238.4	c.104A>G	p.Lys35Arg	True	False
chr1:33491552	225.417	missense_variant	MODERATE	ZSCAN20	NM_145238.4	c.1294T>G	p.Tyr432Asp	True	False
chr1:33537489	5.9848	missense_variant	MODERATE	CSMD2	NM_001281956.1	c.9752G>A	p.Arg3251His	False	False
chr1:33537489	5.9848	missense_variant	MODERATE	CSMD2	NM_052896.4	c.9320G>A	p.Arg3107His	False	False
chr1:33572614	104.32	missense_variant	MODERATE	CSMD2	NM_001281956.1	c.7654A>G	p.Met2552Val	False	False
chr1:33572614	104.32	missense_variant	MODERATE	CSMD2	NM_052896.4	c.7660A>G	p.Met2554Val	False	False
chr1:33846893	11.8414	stop_gained	HIGH	CSMD2	NM_001281956.1	c.1024C>T	p.Gln342*	False	True
chr1:33846893	11.8414	stop_gained	HIGH	CSMD2	NM_052896.4	c.904C>T	p.Gln302*	False	True
chr1:33864466	154.416	missense_variant	MODERATE	HMGB4	NM_145205.5	c.275A>C	p.Glu92Ala	True	False
chr1:33864466	154.416	missense_variant	MODERATE	HMGB4	NM_001352984.2	c.53A>C	p.Glu18Ala	True	False
chr1:34197607	194.919	missense_variant	MODERATE	C1orf94	NM_001134734.2	c.703C>G	p.Gln235Glu	False	False
chr1:34197607	194.919	missense_variant	MODERATE	C1orf94	NM_032884.5	c.133C>G	p.Gln45Glu	False	False
chr1:34197810	123.894	missense_variant	MODERATE	C1orf94	NM_001134734.2	c.906C>G	p.Asp302Glu	False	False
chr1:34197810	123.894	missense_variant	MODERATE	C1orf94	NM_032884.5	c.336C>G	p.Asp112Glu	False	False
chr1:34794607	69.2272	missense_variant	MODERATE	GJA4	NM_002060.3	c.394C>T	p.Arg132Cys	False	False
chr1:34795168	191.798	missense_variant	MODERATE	GJA4	NM_002060.3	c.955C>T	p.Pro319Ser	False	False
chr1:35010987	172.358	missense_variant	MODERATE	ZMYM6	NM_007167.4	c.1112C>T	p.Ser371Phe	False	False
chr1:35097364	175.416	missense_variant	MODERATE	ZMYM1	NM_001289088.1	c.217G>A	p.Val73Met	True	False
chr1:35097364	175.416	missense_variant	MODERATE	ZMYM1	NM_001289089.1	c.217G>A	p.Val73Met	True	False
chr1:35097364	175.416	missense_variant	MODERATE	ZMYM1	NM_001289090.1	c.217G>A	p.Val73Met	True	False
chr1:35097364	175.416	missense_variant	MODERATE	ZMYM1	NM_024772.5	c.217G>A	p.Val73Met	True	False
chr1:35453566	26.1651	missense_variant	MODERATE	KIAA0319L	NM_024874.5	c.1904A>G	p.Glu635Gly	False	False
chr1:36098084	9.65642	missense_variant	MODERATE	COL8A2	NM_005202.4	c.1597C>T	p.Pro533Ser	False	False
chr1:36098084	9.65642	missense_variant	MODERATE	COL8A2	NM_001294347.2	c.1402C>T	p.Pro468Ser	False	False
chr1:36286832	147.416	missense_variant	MODERATE	THRAP3	NM_001321471.2	c.602C>T	p.Ala201Val	True	False
chr1:36286832	147.416	missense_variant	MODERATE	THRAP3	NM_001321473.2	c.602C>T	p.Ala201Val	True	False
chr1:36286832	147.416	missense_variant	MODERATE	THRAP3	NM_005119.4	c.602C>T	p.Ala201Val	True	False
chr1:37482908	49.0762	missense_variant	MODERATE	ZC3H12A	NM_001323550.2	c.1097C>T	p.Ser366Phe	False	False
chr1:37482908	49.0762	missense_variant	MODERATE	ZC3H12A	NM_001323551.2	c.275C>T	p.Ser92Phe	False	False
chr1:37482908	49.0762	missense_variant	MODERATE	ZC3H12A	NM_025079.3	c.1097C>T	p.Ser366Phe	False	False
chr1:37582808	5.79418	missense_variant	MODERATE	GNL2	NM_001323623.1	c.765C>A	p.Asn255Lys	False	False
chr1:37582808	5.79418	missense_variant	MODERATE	GNL2	NM_001323624.1	c.216C>A	p.Asn72Lys	False	False
chr1:37582808	5.79418	missense_variant	MODERATE	GNL2	NM_013285.3	c.765C>A	p.Asn255Lys	False	False
chr1:37683093	225.417	missense_variant	MODERATE	C1orf109	NM_001350755.2	c.835T>C	p.Tyr279His	True	False
chr1:37683093	225.417	missense_variant	MODERATE	C1orf109	NM_001350756.2	c.832T>C	p.Tyr278His	True	False
chr1:37683093	225.417	missense_variant	MODERATE	C1orf109	NM_001350760.2	c.646T>C	p.Tyr216His	True	False
chr1:37683093	225.417	missense_variant	MODERATE	C1orf109	NM_001350761.2	c.646T>C	p.Tyr216His	True	False
chr1:37683093	225.417	missense_variant	MODERATE	C1orf109	NM_001350764.2	c.646T>C	p.Tyr216His	True	False
chr1:37683093	225.417	missense_variant	MODERATE	C1orf109	NM_001350762.2	c.646T>C	p.Tyr216His	True	False
chr1:37683093	225.417	missense_variant	MODERATE	C1orf109	NM_001350763.2	c.646T>C	p.Tyr216His	True	False
chr1:37864327	47.2118	missense_variant	MODERATE	INPP5B	NM_001365820.1	c.2611G>C	p.Asp871His	False	False
chr1:37864327	47.2118	missense_variant	MODERATE	INPP5B	NM_001297434.2	c.2119G>C	p.Asp707His	False	False
chr1:37864327	47.2118	missense_variant	MODERATE	INPP5B	NM_001350227.2	c.1951G>C	p.Asp651His	False	False
chr1:37864327	47.2118	missense_variant	MODERATE	INPP5B	NM_001350228.1	c.1951G>C	p.Asp651His	False	False
chr1:37864327	47.2118	missense_variant	MODERATE	INPP5B	NM_001365822.1	c.2545G>C	p.Asp849His	False	False
chr1:37864327	47.2118	missense_variant	MODERATE	INPP5B	NM_005540.3	c.2611G>C	p.Asp871His	False	False
chr1:37864327	47.2118	missense_variant	MODERATE	INPP5B	NM_001365821.1	c.2605G>C	p.Asp869His	False	False
chr1:37864327	47.2118	missense_variant	MODERATE	INPP5B	NM_001365823.1	c.2416G>C	p.Asp806His	False	False
chr1:37864327	47.2118	missense_variant	MODERATE	INPP5B	NM_001365824.1	c.2416G>C	p.Asp806His	False	False
chr1:37864327	47.2118	missense_variant	MODERATE	INPP5B	NM_001365825.1	c.2254G>C	p.Asp752His	False	False
chr1:37873123	30.9099	missense_variant	MODERATE	INPP5B	NM_001365820.1	c.1994T>C	p.Met665Thr	False	False
chr1:37873123	30.9099	missense_variant	MODERATE	INPP5B	NM_001297434.2	c.1502T>C	p.Met501Thr	False	False
chr1:37873123	30.9099	missense_variant	MODERATE	INPP5B	NM_001350227.2	c.1334T>C	p.Met445Thr	False	False
chr1:37873123	30.9099	missense_variant	MODERATE	INPP5B	NM_001350228.1	c.1334T>C	p.Met445Thr	False	False
chr1:37873123	30.9099	missense_variant	MODERATE	INPP5B	NM_001365822.1	c.1928T>C	p.Met643Thr	False	False
chr1:37873123	30.9099	missense_variant	MODERATE	INPP5B	NM_005540.3	c.1994T>C	p.Met665Thr	False	False
chr1:37873123	30.9099	missense_variant	MODERATE	INPP5B	NM_001365821.1	c.1988T>C	p.Met663Thr	False	False
chr1:37873123	30.9099	missense_variant	MODERATE	INPP5B	NM_001365823.1	c.1799T>C	p.Met600Thr	False	False
chr1:37873123	30.9099	missense_variant	MODERATE	INPP5B	NM_001365824.1	c.1799T>C	p.Met600Thr	False	False
chr1:37873123	30.9099	missense_variant	MODERATE	INPP5B	NM_001365825.1	c.1637T>C	p.Met546Thr	False	False
chr1:37931697	67.1757	missense_variant	MODERATE	INPP5B	NM_001297434.2	c.16G>A	p.Gly6Ser	False	False
chr1:37998013	140.916	missense_variant	MODERATE	FHL3	NM_004468.5	c.451G>A	p.Val151Met	False	False
chr1:37998013	140.916	missense_variant	MODERATE	FHL3	NM_001243878.2	c.127G>A	p.Val43Met	False	False
chr1:38874610	73.5977	missense_variant	MODERATE	GJA9	NM_030772.5	c.1489G>A	p.Val497Ile	False	False
chr1:38896009	87.3687	missense_variant	MODERATE	RHBDL2	NM_001304746.2	c.809T>G	p.Val270Gly	False	False
chr1:38896009	87.3687	missense_variant	MODERATE	RHBDL2	NM_017821.5	c.569T>G	p.Val190Gly	False	False
chr1:39370145	32.8093	missense_variant	MODERATE	MACF1	NM_012090.5	c.6868A>G	p.Met2290Val	False	False
chr1:39448691	52.3148	missense_variant	MODERATE	MACF1	NM_012090.5	c.14009G>C	p.Ser4670Thr	False	False
chr1:39492241	225.417	missense_variant	MODERATE	BMP8A	NM_181809.4	c.250A>G	p.Met84Val	True	False
chr1:39632656	225.417	missense_variant	MODERATE	HEYL	NM_014571.4	c.140A>G	p.His47Arg	True	False
chr1:39763696	145.416	missense_variant	MODERATE	PPIE	NM_001319293.1	c.806A>G	p.Glu269Gly	True	False
chr1:39763696	145.416	missense_variant	MODERATE	PPIE	NM_203456.2	c.845A>G	p.Glu282Gly	True	False
chr1:39769817	15.2894	missense_variant	MODERATE	OXCT2	NM_022120.2	c.1439A>G	p.Glu480Gly	False	False
chr1:39770402	24.1738	missense_variant	MODERATE	OXCT2	NM_022120.2	c.854T>G	p.Leu285Arg	False	False
chr1:39897382	225.417	missense_variant	MODERATE	MYCL	NM_001033082.3	c.1175C>G	p.Thr392Ser	True	False
chr1:39897382	225.417	missense_variant	MODERATE	MYCL	NM_001033081.3	c.1085C>G	p.Thr362Ser	True	False
chr1:40067594	225.417	missense_variant	MODERATE	CAP1	NM_001105530.1	c.685T>G	p.Cys229Gly	True	False
chr1:40067594	225.417	missense_variant	MODERATE	CAP1	NM_001350479.1	c.685T>G	p.Cys229Gly	True	False
chr1:40067594	225.417	missense_variant	MODERATE	CAP1	NM_001350480.1	c.685T>G	p.Cys229Gly	True	False
chr1:40067594	225.417	missense_variant	MODERATE	CAP1	NM_001330502.1	c.682T>G	p.Cys228Gly	True	False
chr1:40067594	225.417	missense_variant	MODERATE	CAP1	NM_001350475.1	c.685T>G	p.Cys229Gly	True	False
chr1:40067594	225.417	missense_variant	MODERATE	CAP1	NM_001350476.1	c.685T>G	p.Cys229Gly	True	False
chr1:40067594	225.417	missense_variant	MODERATE	CAP1	NM_001350478.1	c.685T>G	p.Cys229Gly	True	False
chr1:40067594	225.417	missense_variant	MODERATE	CAP1	NM_001350482.1	c.682T>G	p.Cys228Gly	True	False
chr1:40067594	225.417	missense_variant	MODERATE	CAP1	NM_001350483.1	c.682T>G	p.Cys228Gly	True	False
chr1:40067594	225.417	missense_variant	MODERATE	CAP1	NM_001350484.1	c.682T>G	p.Cys228Gly	True	False
chr1:40067594	225.417	missense_variant	MODERATE	CAP1	NM_001350485.1	c.682T>G	p.Cys228Gly	True	False
chr1:40067594	225.417	missense_variant	MODERATE	CAP1	NM_006367.3	c.685T>G	p.Cys229Gly	True	False
chr1:40067594	225.417	missense_variant	MODERATE	CAP1	NM_001350477.2	c.685T>G	p.Cys229Gly	True	False
chr1:40067594	225.417	missense_variant	MODERATE	CAP1	NM_001350481.1	c.685T>G	p.Cys229Gly	True	False
chr1:40067615	225.417	missense_variant	MODERATE	CAP1	NM_001105530.1	c.706T>G	p.Cys236Gly	True	False
chr1:40067615	225.417	missense_variant	MODERATE	CAP1	NM_001350479.1	c.706T>G	p.Cys236Gly	True	False
chr1:40067615	225.417	missense_variant	MODERATE	CAP1	NM_001350480.1	c.706T>G	p.Cys236Gly	True	False
chr1:40067615	225.417	missense_variant	MODERATE	CAP1	NM_001330502.1	c.703T>G	p.Cys235Gly	True	False
chr1:40067615	225.417	missense_variant	MODERATE	CAP1	NM_001350475.1	c.706T>G	p.Cys236Gly	True	False
chr1:40067615	225.417	missense_variant	MODERATE	CAP1	NM_001350476.1	c.706T>G	p.Cys236Gly	True	False
chr1:40067615	225.417	missense_variant	MODERATE	CAP1	NM_001350478.1	c.706T>G	p.Cys236Gly	True	False
chr1:40067615	225.417	missense_variant	MODERATE	CAP1	NM_001350482.1	c.703T>G	p.Cys235Gly	True	False
chr1:40067615	225.417	missense_variant	MODERATE	CAP1	NM_001350483.1	c.703T>G	p.Cys235Gly	True	False
chr1:40067615	225.417	missense_variant	MODERATE	CAP1	NM_001350484.1	c.703T>G	p.Cys235Gly	True	False
chr1:40067615	225.417	missense_variant	MODERATE	CAP1	NM_001350485.1	c.703T>G	p.Cys235Gly	True	False
chr1:40067615	225.417	missense_variant	MODERATE	CAP1	NM_006367.3	c.706T>G	p.Cys236Gly	True	False
chr1:40067615	225.417	missense_variant	MODERATE	CAP1	NM_001350477.2	c.706T>G	p.Cys236Gly	True	False
chr1:40067615	225.417	missense_variant	MODERATE	CAP1	NM_001350481.1	c.706T>G	p.Cys236Gly	True	False
chr1:40067643	225.417	missense_variant	MODERATE	CAP1	NM_001105530.1	c.734T>G	p.Ile245Ser	True	False
chr1:40067643	225.417	missense_variant	MODERATE	CAP1	NM_001350479.1	c.734T>G	p.Ile245Ser	True	False
chr1:40067643	225.417	missense_variant	MODERATE	CAP1	NM_001350480.1	c.734T>G	p.Ile245Ser	True	False
chr1:40067643	225.417	missense_variant	MODERATE	CAP1	NM_001330502.1	c.731T>G	p.Ile244Ser	True	False
chr1:40067643	225.417	missense_variant	MODERATE	CAP1	NM_001350475.1	c.734T>G	p.Ile245Ser	True	False
chr1:40067643	225.417	missense_variant	MODERATE	CAP1	NM_001350476.1	c.734T>G	p.Ile245Ser	True	False
chr1:40067643	225.417	missense_variant	MODERATE	CAP1	NM_001350478.1	c.734T>G	p.Ile245Ser	True	False
chr1:40067643	225.417	missense_variant	MODERATE	CAP1	NM_001350482.1	c.731T>G	p.Ile244Ser	True	False
chr1:40067643	225.417	missense_variant	MODERATE	CAP1	NM_001350483.1	c.731T>G	p.Ile244Ser	True	False
chr1:40067643	225.417	missense_variant	MODERATE	CAP1	NM_001350484.1	c.731T>G	p.Ile244Ser	True	False
chr1:40067643	225.417	missense_variant	MODERATE	CAP1	NM_001350485.1	c.731T>G	p.Ile244Ser	True	False
chr1:40067643	225.417	missense_variant	MODERATE	CAP1	NM_006367.3	c.734T>G	p.Ile245Ser	True	False
chr1:40067643	225.417	missense_variant	MODERATE	CAP1	NM_001350477.2	c.734T>G	p.Ile245Ser	True	False
chr1:40067643	225.417	missense_variant	MODERATE	CAP1	NM_001350481.1	c.734T>G	p.Ile245Ser	True	False
chr1:40067648	225.417	missense_variant	MODERATE	CAP1	NM_001105530.1	c.739T>G	p.Cys247Gly	True	False
chr1:40067648	225.417	missense_variant	MODERATE	CAP1	NM_001350479.1	c.739T>G	p.Cys247Gly	True	False
chr1:40067648	225.417	missense_variant	MODERATE	CAP1	NM_001350480.1	c.739T>G	p.Cys247Gly	True	False
chr1:40067648	225.417	missense_variant	MODERATE	CAP1	NM_001330502.1	c.736T>G	p.Cys246Gly	True	False
chr1:40067648	225.417	missense_variant	MODERATE	CAP1	NM_001350475.1	c.739T>G	p.Cys247Gly	True	False
chr1:40067648	225.417	missense_variant	MODERATE	CAP1	NM_001350476.1	c.739T>G	p.Cys247Gly	True	False
chr1:40067648	225.417	missense_variant	MODERATE	CAP1	NM_001350478.1	c.739T>G	p.Cys247Gly	True	False
chr1:40067648	225.417	missense_variant	MODERATE	CAP1	NM_001350482.1	c.736T>G	p.Cys246Gly	True	False
chr1:40067648	225.417	missense_variant	MODERATE	CAP1	NM_001350483.1	c.736T>G	p.Cys246Gly	True	False
chr1:40067648	225.417	missense_variant	MODERATE	CAP1	NM_001350484.1	c.736T>G	p.Cys246Gly	True	False
chr1:40067648	225.417	missense_variant	MODERATE	CAP1	NM_001350485.1	c.736T>G	p.Cys246Gly	True	False
chr1:40067648	225.417	missense_variant	MODERATE	CAP1	NM_006367.3	c.739T>G	p.Cys247Gly	True	False
chr1:40067648	225.417	missense_variant	MODERATE	CAP1	NM_001350477.2	c.739T>G	p.Cys247Gly	True	False
chr1:40067648	225.417	missense_variant	MODERATE	CAP1	NM_001350481.1	c.739T>G	p.Cys247Gly	True	False
chr1:40067654	225.417	missense_variant	MODERATE	CAP1	NM_001105530.1	c.745T>G	p.Tyr249Asp	True	False
chr1:40067654	225.417	missense_variant	MODERATE	CAP1	NM_001350479.1	c.745T>G	p.Tyr249Asp	True	False
chr1:40067654	225.417	missense_variant	MODERATE	CAP1	NM_001350480.1	c.745T>G	p.Tyr249Asp	True	False
chr1:40067654	225.417	missense_variant	MODERATE	CAP1	NM_001330502.1	c.742T>G	p.Tyr248Asp	True	False
chr1:40067654	225.417	missense_variant	MODERATE	CAP1	NM_001350475.1	c.745T>G	p.Tyr249Asp	True	False
chr1:40067654	225.417	missense_variant	MODERATE	CAP1	NM_001350476.1	c.745T>G	p.Tyr249Asp	True	False
chr1:40067654	225.417	missense_variant	MODERATE	CAP1	NM_001350478.1	c.745T>G	p.Tyr249Asp	True	False
chr1:40067654	225.417	missense_variant	MODERATE	CAP1	NM_001350482.1	c.742T>G	p.Tyr248Asp	True	False
chr1:40067654	225.417	missense_variant	MODERATE	CAP1	NM_001350483.1	c.742T>G	p.Tyr248Asp	True	False
chr1:40067654	225.417	missense_variant	MODERATE	CAP1	NM_001350484.1	c.742T>G	p.Tyr248Asp	True	False
chr1:40067654	225.417	missense_variant	MODERATE	CAP1	NM_001350485.1	c.742T>G	p.Tyr248Asp	True	False
chr1:40067654	225.417	missense_variant	MODERATE	CAP1	NM_006367.3	c.745T>G	p.Tyr249Asp	True	False
chr1:40067654	225.417	missense_variant	MODERATE	CAP1	NM_001350477.2	c.745T>G	p.Tyr249Asp	True	False
chr1:40067654	225.417	missense_variant	MODERATE	CAP1	NM_001350481.1	c.745T>G	p.Tyr249Asp	True	False
chr1:40067675	228.322	missense_variant	MODERATE	CAP1	NM_001105530.1	c.766T>G	p.Ser256Ala	True	False
chr1:40067675	228.322	missense_variant	MODERATE	CAP1	NM_001350479.1	c.766T>G	p.Ser256Ala	True	False
chr1:40067675	228.322	missense_variant	MODERATE	CAP1	NM_001350480.1	c.766T>G	p.Ser256Ala	True	False
chr1:40067675	228.322	missense_variant	MODERATE	CAP1	NM_001330502.1	c.763T>G	p.Ser255Ala	True	False
chr1:40067675	228.322	missense_variant	MODERATE	CAP1	NM_001350475.1	c.766T>G	p.Ser256Ala	True	False
chr1:40067675	228.322	missense_variant	MODERATE	CAP1	NM_001350476.1	c.766T>G	p.Ser256Ala	True	False
chr1:40067675	228.322	missense_variant	MODERATE	CAP1	NM_001350478.1	c.766T>G	p.Ser256Ala	True	False
chr1:40067675	228.322	missense_variant	MODERATE	CAP1	NM_001350482.1	c.763T>G	p.Ser255Ala	True	False
chr1:40067675	228.322	missense_variant	MODERATE	CAP1	NM_001350483.1	c.763T>G	p.Ser255Ala	True	False
chr1:40067675	228.322	missense_variant	MODERATE	CAP1	NM_001350484.1	c.763T>G	p.Ser255Ala	True	False
chr1:40067675	228.322	missense_variant	MODERATE	CAP1	NM_001350485.1	c.763T>G	p.Ser255Ala	True	False
chr1:40067675	228.322	missense_variant	MODERATE	CAP1	NM_006367.3	c.766T>G	p.Ser256Ala	True	False
chr1:40067675	228.322	missense_variant	MODERATE	CAP1	NM_001350477.2	c.766T>G	p.Ser256Ala	True	False
chr1:40067675	228.322	missense_variant	MODERATE	CAP1	NM_001350481.1	c.766T>G	p.Ser256Ala	True	False
chr1:40237572	98.3874	missense_variant	MODERATE	RLF	NM_012421.4	c.2870G>A	p.Gly957Asp	False	False
chr1:40239535	212.317	frameshift_variant	HIGH	RLF	NM_012421.4	c.4836dupA	p.Glu1613fs	False	True
chr1:40307477	225.421	missense_variant	MODERATE	COL9A2	NM_001852.4	c.977A>G	p.Gln326Arg	True	False
chr1:40310265	186.405	missense_variant&splice_region_variant	MODERATE	COL9A2	NM_001852.4	c.737C>T	p.Thr246Met	False	False
chr1:40494941	5.79418	missense_variant	MODERATE	ZFP69	NM_001320178.2	c.466A>G	p.Thr156Ala	False	False
chr1:40494941	5.79418	missense_variant	MODERATE	ZFP69	NM_001320179.2	c.463A>G	p.Thr155Ala	False	False
chr1:40494941	5.79418	missense_variant	MODERATE	ZFP69	NM_198494.3	c.463A>G	p.Thr155Ala	False	False
chr1:41020230	225.417	missense_variant	MODERATE	SLFNL1	NM_001168247.2	c.431G>C	p.Arg144Thr	True	False
chr1:41020230	225.417	missense_variant	MODERATE	SLFNL1	NM_001300859.2	c.431G>C	p.Arg144Thr	True	False
chr1:41020230	225.417	missense_variant	MODERATE	SLFNL1	NM_144990.4	c.431G>C	p.Arg144Thr	True	False
chr1:41020573	221.719	missense_variant	MODERATE	SLFNL1	NM_001168247.2	c.88G>A	p.Ala30Thr	False	False
chr1:41020573	221.719	missense_variant	MODERATE	SLFNL1	NM_001300859.2	c.88G>A	p.Ala30Thr	False	False
chr1:41020573	221.719	missense_variant	MODERATE	SLFNL1	NM_144990.4	c.88G>A	p.Ala30Thr	False	False
chr1:41142923	153.77	missense_variant	MODERATE	SCMH1	NM_001031694.2	c.337A>G	p.Ile113Val	False	False
chr1:41142923	153.77	missense_variant	MODERATE	SCMH1	NM_001172222.2	c.196A>G	p.Ile66Val	False	False
chr1:41142923	153.77	missense_variant	MODERATE	SCMH1	NM_001172221.1	c.154A>G	p.Ile52Val	False	False
chr1:41142923	153.77	missense_variant	MODERATE	SCMH1	NM_001172218.2	c.154A>G	p.Ile52Val	False	False
chr1:41142923	153.77	missense_variant	MODERATE	SCMH1	NM_001172219.2	c.367A>G	p.Ile123Val	False	False
chr1:41142923	153.77	missense_variant	MODERATE	SCMH1	NM_001172220.2	c.154A>G	p.Ile52Val	False	False
chr1:41142923	153.77	missense_variant	MODERATE	SCMH1	NM_012236.4	c.196A>G	p.Ile66Val	False	False
chr1:41510657	225.417	missense_variant	MODERATE	HIVEP3	NM_024503.5	c.7015A>G	p.Thr2339Ala	True	False
chr1:41510657	225.417	missense_variant	MODERATE	HIVEP3	NM_001127714.3	c.7012A>G	p.Thr2338Ala	True	False
chr1:41512895	225.417	missense_variant	MODERATE	HIVEP3	NM_024503.5	c.6326A>C	p.Asp2109Ala	True	False
chr1:41512895	225.417	missense_variant	MODERATE	HIVEP3	NM_001127714.3	c.6326A>C	p.Asp2109Ala	True	False
chr1:41513154	225.417	missense_variant	MODERATE	HIVEP3	NM_024503.5	c.6067G>C	p.Ala2023Pro	True	False
chr1:41513154	225.417	missense_variant	MODERATE	HIVEP3	NM_001127714.3	c.6067G>C	p.Ala2023Pro	True	False
chr1:41513253	26.0768	missense_variant	MODERATE	HIVEP3	NM_024503.5	c.5968A>C	p.Asn1990His	False	False
chr1:41513253	26.0768	missense_variant	MODERATE	HIVEP3	NM_001127714.3	c.5968A>C	p.Asn1990His	False	False
chr1:41580128	8.40947	missense_variant	MODERATE	HIVEP3	NM_024503.5	c.4670A>G	p.Lys1557Arg	False	False
chr1:41580128	8.40947	missense_variant	MODERATE	HIVEP3	NM_001127714.3	c.4670A>G	p.Lys1557Arg	False	False
chr1:41583074	157.416	missense_variant	MODERATE	HIVEP3	NM_024503.5	c.1724A>G	p.His575Arg	True	False
chr1:41583074	157.416	missense_variant	MODERATE	HIVEP3	NM_001127714.3	c.1724A>G	p.His575Arg	True	False
chr1:41583999	31.2823	missense_variant	MODERATE	HIVEP3	NM_024503.5	c.799C>T	p.Arg267Trp	False	False
chr1:41583999	31.2823	missense_variant	MODERATE	HIVEP3	NM_001127714.3	c.799C>T	p.Arg267Trp	False	False
chr1:41584695	134.337	missense_variant	MODERATE	HIVEP3	NM_024503.5	c.103G>A	p.Val35Ile	False	False
chr1:41584695	134.337	missense_variant	MODERATE	HIVEP3	NM_001127714.3	c.103G>A	p.Val35Ile	False	False
chr1:42164693	154.47	missense_variant	MODERATE	GUCA2A	NM_033553.3	c.20C>T	p.Ser7Phe	False	False
chr1:42191525	8.13869	missense_variant	MODERATE	FOXJ3	NM_001198850.2	c.1129A>C	p.Thr377Pro	True	False
chr1:42191525	8.13869	missense_variant	MODERATE	FOXJ3	NM_001198852.1	c.1027A>C	p.Thr343Pro	True	False
chr1:42191525	8.13869	missense_variant	MODERATE	FOXJ3	NM_001198851.2	c.1129A>C	p.Thr377Pro	True	False
chr1:42191525	8.13869	missense_variant	MODERATE	FOXJ3	NM_014947.5	c.1129A>C	p.Thr377Pro	True	False
chr1:42227926	145.416	missense_variant	MODERATE	FOXJ3	NM_001198850.2	c.485T>C	p.Val162Ala	True	False
chr1:42227926	145.416	missense_variant	MODERATE	FOXJ3	NM_001198852.1	c.485T>C	p.Val162Ala	True	False
chr1:42227926	145.416	missense_variant	MODERATE	FOXJ3	NM_001198851.2	c.485T>C	p.Val162Ala	True	False
chr1:42227926	145.416	missense_variant	MODERATE	FOXJ3	NM_014947.5	c.485T>C	p.Val162Ala	True	False
chr1:42433172	225.417	missense_variant	MODERATE	ZMYND12	NM_032257.5	c.946T>C	p.Phe316Leu	True	False
chr1:42433172	225.417	missense_variant	MODERATE	ZMYND12	NM_001146192.1	c.616T>C	p.Phe206Leu	True	False
chr1:42536528	89.5231	frameshift_variant	HIGH	CCDC30	NM_001080850.3	c.60_61delGA	p.Lys21fs	False	False
chr1:42830524	63.155	missense_variant	MODERATE	ERMAP	NM_001017922.2	c.76C>T	p.His26Tyr	False	False
chr1:42830524	63.155	missense_variant	MODERATE	ERMAP	NM_018538.3	c.76C>T	p.His26Tyr	False	False
chr1:43166865	189.195	missense_variant	MODERATE	EBNA1BP2	NM_001159936.1	c.833G>A	p.Arg278His	True	False
chr1:43166865	189.195	missense_variant	MODERATE	EBNA1BP2	NM_006824.2	c.668G>A	p.Arg223His	True	False
chr1:43183837	90.6445	missense_variant	MODERATE	CFAP57	NM_001195831.3	c.721A>G	p.Asn241Asp	False	False
chr1:43183837	90.6445	missense_variant	MODERATE	CFAP57	NM_001167965.1	c.721A>G	p.Asn241Asp	False	False
chr1:43183837	90.6445	missense_variant	MODERATE	CFAP57	NM_152498.3	c.721A>G	p.Asn241Asp	False	False
chr1:43206840	3.5192	missense_variant	MODERATE	CFAP57	NM_001195831.3	c.1663T>C	p.Cys555Arg	False	False
chr1:43206840	3.5192	missense_variant	MODERATE	CFAP57	NM_001167965.1	c.1663T>C	p.Cys555Arg	False	False
chr1:43206840	3.5192	missense_variant	MODERATE	CFAP57	NM_152498.3	c.1663T>C	p.Cys555Arg	False	False
chr1:43209828	99.5236	missense_variant	MODERATE	CFAP57	NM_001195831.3	c.1841C>T	p.Ser614Leu	False	False
chr1:43209828	99.5236	missense_variant	MODERATE	CFAP57	NM_001167965.1	c.1841C>T	p.Ser614Leu	False	False
chr1:43209828	99.5236	missense_variant	MODERATE	CFAP57	NM_152498.3	c.1841C>T	p.Ser614Leu	False	False
chr1:43209986	196.051	missense_variant	MODERATE	CFAP57	NM_001167965.1	c.1999A>G	p.Thr667Ala	False	False
chr1:43209986	196.051	missense_variant	MODERATE	CFAP57	NM_152498.3	c.1999A>G	p.Thr667Ala	False	False
chr1:43273025	17.4119	missense_variant	MODERATE	TMEM125	NM_001320244.2	c.303C>G	p.His101Gln	False	False
chr1:43273025	17.4119	missense_variant	MODERATE	TMEM125	NM_144626.3	c.303C>G	p.His101Gln	False	False
chr1:43422140	8.46791	missense_variant	MODERATE	SZT2	NM_001365999.1	c.1684T>C	p.Trp562Arg	False	False
chr1:43422140	8.46791	missense_variant	MODERATE	SZT2	NM_015284.4	c.1684T>C	p.Trp562Arg	False	False
chr1:43450139	11.3216	missense_variant	MODERATE	SZT2	NM_001365999.1	c.10123C>A	p.Leu3375Ile	False	False
chr1:43450139	11.3216	missense_variant	MODERATE	SZT2	NM_015284.4	c.9952C>A	p.Leu3318Ile	False	False
chr1:43453742	128.366	missense_variant	MODERATE	HYI	NM_001330526.2	c.52T>C	p.Ser18Pro	False	False
chr1:43453742	128.366	missense_variant	MODERATE	HYI	NM_031207.6	c.52T>C	p.Ser18Pro	False	False
chr1:43453742	128.366	missense_variant	MODERATE	HYI	NM_001190880.2	c.52T>C	p.Ser18Pro	False	False
chr1:43453742	128.366	missense_variant	MODERATE	HYI	NM_001243526.1	c.52T>C	p.Ser18Pro	False	False
chr1:43597948	3.62418	missense_variant	MODERATE	PTPRF	NM_002840.5	c.2014G>C	p.Val672Leu	False	False
chr1:43597948	3.62418	missense_variant	MODERATE	PTPRF	NM_130440.3	c.2014G>C	p.Val672Leu	False	False
chr1:43671586	108.369	missense_variant	MODERATE	KDM4A	NM_014663.3	c.1445C>A	p.Ala482Glu	False	False
chr1:43935712	225.417	missense_variant	MODERATE	ARTN	NM_001136215.2	c.56A>G	p.Gln19Arg	True	False
chr1:43935712	225.417	missense_variant	MODERATE	ARTN	NM_057090.2	c.56A>G	p.Gln19Arg	True	False
chr1:43935712	225.417	missense_variant	MODERATE	ARTN	NM_057091.3	c.56A>G	p.Gln19Arg	True	False
chr1:44130707	181.284	disruptive_inframe_deletion	MODERATE	KLF17	NM_173484.4	c.1131_1133delCAA	p.Asn378del	False	False
chr1:44137834	217.417	missense_variant	MODERATE	KLF18	NM_001358438.1	c.3146G>A	p.Arg1049His	True	False
chr1:44139071	144.307	conservative_inframe_insertion	MODERATE	KLF18	NM_001358438.1	c.2559_2560insAAT	p.Gln853_Met854insAsn	False	False
chr1:44139110	54.8219	missense_variant	MODERATE	KLF18	NM_001358438.1	c.2522C>T	p.Thr841Met	False	False
chr1:44139114	54.9817	missense_variant	MODERATE	KLF18	NM_001358438.1	c.2518G>A	p.Val840Met	False	False
chr1:44139407	60.1928	conservative_inframe_insertion	MODERATE	KLF18	NM_001358438.1	c.2223_2224insAAT	p.Gln741_Met742insAsn	False	False
chr1:44139417	56.3874	missense_variant	MODERATE	KLF18	NM_001358438.1	c.2215T>G	p.Trp739Gly	False	False
chr1:44139426	57.2914	missense_variant	MODERATE	KLF18	NM_001358438.1	c.2206A>G	p.Thr736Ala	False	False
chr1:44140328	97.4301	missense_variant	MODERATE	KLF18	NM_001358438.1	c.1304C>T	p.Thr435Met	False	False
chr1:44140350	22.4391	missense_variant	MODERATE	KLF18	NM_001358438.1	c.1282G>A	p.Ala428Thr	True	False
chr1:44140359	19.0927	missense_variant	MODERATE	KLF18	NM_001358438.1	c.1273G>A	p.Gly425Ser	True	False
chr1:44140582	36.1635	missense_variant	MODERATE	KLF18	NM_001358438.1	c.1050G>A	p.Met350Ile	True	False
chr1:44140893	150.416	missense_variant	MODERATE	KLF18	NM_001358438.1	c.739T>C	p.Phe247Leu	True	False
chr1:45013790	5.79418	missense_variant&splice_region_variant	MODERATE	UROD	NM_000374.5	c.473C>A	p.Pro158Gln	False	False
chr1:45205927	131.396	missense_variant	MODERATE	ZSWIM5	NM_020883.2	c.424C>T	p.Pro142Ser	False	False
chr1:45331833	194.775	missense_variant	MODERATE	MUTYH	NM_001128425.1	c.1014G>C	p.Gln338His	False	False
chr1:45331833	194.775	missense_variant	MODERATE	MUTYH	NM_001048174.1	c.930G>C	p.Gln310His	False	False
chr1:45331833	194.775	missense_variant	MODERATE	MUTYH	NM_001293191.1	c.963G>C	p.Gln321His	False	False
chr1:45331833	194.775	missense_variant	MODERATE	MUTYH	NM_001293195.1	c.930G>C	p.Gln310His	False	False
chr1:45331833	194.775	missense_variant	MODERATE	MUTYH	NM_001048172.1	c.933G>C	p.Gln311His	False	False
chr1:45331833	194.775	missense_variant	MODERATE	MUTYH	NM_001048173.1	c.930G>C	p.Gln310His	False	False
chr1:45331833	194.775	missense_variant	MODERATE	MUTYH	NM_001293196.1	c.654G>C	p.Gln218His	False	False
chr1:45331833	194.775	missense_variant	MODERATE	MUTYH	NM_001048171.1	c.972G>C	p.Gln324His	False	False
chr1:45331833	194.775	missense_variant	MODERATE	MUTYH	NM_001293190.1	c.975G>C	p.Gln325His	False	False
chr1:45331833	194.775	missense_variant	MODERATE	MUTYH	NM_001293192.1	c.654G>C	p.Gln218His	False	False
chr1:45331833	194.775	missense_variant	MODERATE	MUTYH	NM_001350650.1	c.585G>C	p.Gln195His	False	False
chr1:45331833	194.775	missense_variant	MODERATE	MUTYH	NM_001350651.1	c.585G>C	p.Gln195His	False	False
chr1:45331833	194.775	missense_variant	MODERATE	MUTYH	NM_012222.2	c.1005G>C	p.Gln335His	False	False
chr1:45334484	122.158	missense_variant	MODERATE	MUTYH	NM_001128425.1	c.64G>A	p.Val22Met	False	False
chr1:45334484	122.158	missense_variant	MODERATE	MUTYH	NM_001048174.1	c.22G>A	p.Val8Met	False	False
chr1:45334484	122.158	missense_variant	MODERATE	MUTYH	NM_001293191.1	c.22G>A	p.Val8Met	False	False
chr1:45334484	122.158	missense_variant	MODERATE	MUTYH	NM_001293195.1	c.22G>A	p.Val8Met	False	False
chr1:45334484	122.158	missense_variant	MODERATE	MUTYH	NM_001048172.1	c.22G>A	p.Val8Met	False	False
chr1:45334484	122.158	missense_variant	MODERATE	MUTYH	NM_001048173.1	c.22G>A	p.Val8Met	False	False
chr1:45334484	122.158	missense_variant	MODERATE	MUTYH	NM_001048171.1	c.64G>A	p.Val22Met	False	False
chr1:45334484	122.158	missense_variant	MODERATE	MUTYH	NM_001293190.1	c.64G>A	p.Val22Met	False	False
chr1:45334484	122.158	missense_variant	MODERATE	MUTYH	NM_012222.2	c.64G>A	p.Val22Met	False	False
chr1:45345193	98.9379	missense_variant	MODERATE	TESK2	NM_007170.3	c.1363C>T	p.Arg455Cys	False	False
chr1:45345193	98.9379	missense_variant	MODERATE	TESK2	NM_001320800.2	c.1114C>T	p.Arg372Cys	False	False
chr1:45499668	152.405	splice_acceptor_variant&intron_variant	HIGH	CCDC163	NR_152413.2	n.144-2A>G		False	False
chr1:45620405	217.417	missense_variant	MODERATE	CCDC17	NM_001114938.3	c.1739G>A	p.Ser580Asn	True	False
chr1:45620405	217.417	missense_variant	MODERATE	CCDC17	NM_001190182.2	c.1712G>A	p.Ser571Asn	True	False
chr1:45621905	225.421	missense_variant	MODERATE	CCDC17	NM_001114938.3	c.1058C>T	p.Pro353Leu	True	False
chr1:45621905	225.421	missense_variant	MODERATE	CCDC17	NM_001190182.2	c.1031C>T	p.Pro344Leu	True	False
chr1:45804058	3.67243	missense_variant	MODERATE	MAST2	NM_001324320.1	c.163G>A	p.Glu55Lys	False	False
chr1:45804058	3.67243	missense_variant	MODERATE	MAST2	NM_015112.3	c.163G>A	p.Glu55Lys	False	False
chr1:45804058	3.67243	missense_variant	MODERATE	MAST2	NM_001319245.1	c.163G>A	p.Glu55Lys	False	False
chr1:46035687	186.114	missense_variant	MODERATE	MAST2	NM_001324320.1	c.5039A>G	p.Lys1680Arg	False	False
chr1:46035687	186.114	missense_variant	MODERATE	MAST2	NM_015112.3	c.5018A>G	p.Lys1673Arg	False	False
chr1:46035687	186.114	missense_variant	MODERATE	MAST2	NM_001319245.1	c.5015A>G	p.Lys1672Arg	False	False
chr1:46035687	186.114	missense_variant	MODERATE	MAST2	NM_001324321.1	c.4556A>G	p.Lys1519Arg	False	False
chr1:46055862	16.9803	missense_variant	MODERATE	PIK3R3	NM_001303428.1	c.925G>T	p.Asp309Tyr	False	False
chr1:46055862	16.9803	missense_variant	MODERATE	LOC110117498-PIK3R3	NM_001303427.2	c.1012G>T	p.Asp338Tyr	False	False
chr1:46055862	16.9803	missense_variant	MODERATE	PIK3R3	NM_001328651.1	c.742G>T	p.Asp248Tyr	False	False
chr1:46055862	16.9803	missense_variant	MODERATE	PIK3R3	NM_001328650.1	c.742G>T	p.Asp248Tyr	False	False
chr1:46055862	16.9803	missense_variant	MODERATE	PIK3R3	NM_001328652.2	c.874G>T	p.Asp292Tyr	False	False
chr1:46055862	16.9803	missense_variant	MODERATE	PIK3R3	NM_001328653.2	c.631G>T	p.Asp211Tyr	False	False
chr1:46055862	16.9803	missense_variant	MODERATE	PIK3R3	NM_001328654.2	c.406G>T	p.Asp136Tyr	False	False
chr1:46055862	16.9803	missense_variant	MODERATE	PIK3R3	NM_003629.4	c.874G>T	p.Asp292Tyr	False	False
chr1:46055862	16.9803	missense_variant	MODERATE	PIK3R3	NM_001114172.1	c.874G>T	p.Asp292Tyr	False	False
chr1:46055862	16.9803	missense_variant	MODERATE	PIK3R3	NM_001328649.1	c.742G>T	p.Asp248Tyr	False	False
chr1:46055862	16.9803	missense_variant	MODERATE	PIK3R3	NM_001328648.1	c.742G>T	p.Asp248Tyr	False	False
chr1:46055887	75.4149	missense_variant	MODERATE	PIK3R3	NM_001303428.1	c.900T>A	p.Asn300Lys	True	False
chr1:46055887	75.4149	missense_variant	MODERATE	LOC110117498-PIK3R3	NM_001303427.2	c.987T>A	p.Asn329Lys	True	False
chr1:46055887	75.4149	missense_variant	MODERATE	PIK3R3	NM_001328651.1	c.717T>A	p.Asn239Lys	True	False
chr1:46055887	75.4149	missense_variant	MODERATE	PIK3R3	NM_001328650.1	c.717T>A	p.Asn239Lys	True	False
chr1:46055887	75.4149	missense_variant	MODERATE	PIK3R3	NM_001328652.2	c.849T>A	p.Asn283Lys	True	False
chr1:46055887	75.4149	missense_variant	MODERATE	PIK3R3	NM_001328653.2	c.606T>A	p.Asn202Lys	True	False
chr1:46055887	75.4149	missense_variant	MODERATE	PIK3R3	NM_001328654.2	c.381T>A	p.Asn127Lys	True	False
chr1:46055887	75.4149	missense_variant	MODERATE	PIK3R3	NM_003629.4	c.849T>A	p.Asn283Lys	True	False
chr1:46055887	75.4149	missense_variant	MODERATE	PIK3R3	NM_001114172.1	c.849T>A	p.Asn283Lys	True	False
chr1:46055887	75.4149	missense_variant	MODERATE	PIK3R3	NM_001328649.1	c.717T>A	p.Asn239Lys	True	False
chr1:46055887	75.4149	missense_variant	MODERATE	PIK3R3	NM_001328648.1	c.717T>A	p.Asn239Lys	True	False
chr1:46189486	225.417	missense_variant&splice_region_variant	MODERATE	POMGNT1	NM_001243766.1	c.1867A>G	p.Met623Val	True	False
chr1:46189486	225.417	missense_variant	MODERATE	POMGNT1	NM_001290129.1	c.1801A>G	p.Met601Val	True	False
chr1:46189486	225.417	missense_variant	MODERATE	POMGNT1	NM_001290130.1	c.1438A>G	p.Met480Val	True	False
chr1:46189486	225.417	missense_variant	MODERATE	POMGNT1	NM_017739.3	c.1867A>G	p.Met623Val	True	False
chr1:46340878	151.168	missense_variant	MODERATE	NSUN4	NM_199044.3	c.52C>T	p.Leu18Phe	False	False
chr1:46405089	210.208	missense_variant	MODERATE	FAAH	NM_001441.3	c.385C>A	p.Pro129Thr	False	False
chr1:46512322	42.3377	missense_variant	MODERATE	DMBX1	NM_147192.3	c.977C>T	p.Ala326Val	False	False
chr1:46512322	42.3377	missense_variant	MODERATE	DMBX1	NM_172225.2	c.962C>T	p.Ala321Val	False	False
chr1:46614993	215.6	missense_variant	MODERATE	MOB3C	NM_145279.4	c.84G>A	p.Met28Ile	False	False
chr1:46615007	205.748	stop_gained	HIGH	MOB3C	NM_145279.4	c.70C>T	p.Arg24*	False	True
chr1:46615069	215.033	missense_variant	MODERATE	MOB3C	NM_145279.4	c.8G>A	p.Arg3His	False	False
chr1:46668139	224.421	missense_variant	MODERATE	ATPAF1	NM_022745.4	c.253A>G	p.Ser85Gly	True	False
chr1:46668139	224.421	missense_variant	MODERATE	ATPAF1	NM_001042546.2	c.253A>G	p.Ser85Gly	True	False
chr1:46668177	5.1414	missense_variant	MODERATE	ATPAF1	NM_022745.4	c.215T>G	p.Val72Gly	False	False
chr1:46668177	5.1414	missense_variant	MODERATE	ATPAF1	NM_001042546.2	c.215T>G	p.Val72Gly	False	False
chr1:46673147	162.167	missense_variant	MODERATE	TEX38	NM_001145474.4	c.312T>G	p.Asp104Glu	False	False
chr1:46673147	162.167	missense_variant	MODERATE	TEX38	NM_001300863.2	c.150T>G	p.Asp50Glu	False	False
chr1:46673147	162.167	missense_variant	MODERATE	TEX38	NM_001300864.2	c.84T>G	p.Asp28Glu	False	False
chr1:46673431	58.2792	missense_variant	MODERATE	TEX38	NM_001145474.4	c.596C>T	p.Ala199Val	False	False
chr1:46673431	58.2792	missense_variant	MODERATE	TEX38	NM_001300863.2	c.434C>T	p.Ala145Val	False	False
chr1:46673431	58.2792	missense_variant	MODERATE	TEX38	NM_001300864.2	c.368C>T	p.Ala123Val	False	False
chr1:47141609	129.057	missense_variant	MODERATE	CYP4A22	NM_001010969.4	c.376C>T	p.Arg126Trp	False	False
chr1:47141609	129.057	missense_variant	MODERATE	CYP4A22	NM_001308102.1	c.376C>T	p.Arg126Trp	False	False
chr1:47142113	53.3966	missense_variant	MODERATE	CYP4A22	NM_001010969.4	c.388G>A	p.Gly130Ser	False	False
chr1:47142113	53.3966	missense_variant	MODERATE	CYP4A22	NM_001308102.1	c.388G>A	p.Gly130Ser	False	False
chr1:47142179	39.4787	missense_variant	MODERATE	CYP4A22	NM_001010969.4	c.454A>T	p.Asn152Tyr	False	False
chr1:47142179	39.4787	missense_variant	MODERATE	CYP4A22	NM_001308102.1	c.454A>T	p.Asn152Tyr	False	False
chr1:47143311	113.321	missense_variant	MODERATE	CYP4A22	NM_001010969.4	c.553G>T	p.Val185Phe	False	False
chr1:47143311	113.321	missense_variant	MODERATE	CYP4A22	NM_001308102.1	c.553G>T	p.Val185Phe	False	False
chr1:47143817	222.118	missense_variant	MODERATE	CYP4A22	NM_001010969.4	c.691T>C	p.Cys231Arg	False	False
chr1:47145926	120.64	missense_variant	MODERATE	CYP4A22	NM_001010969.4	c.1283T>C	p.Leu428Pro	False	False
chr1:47145926	120.64	missense_variant	MODERATE	CYP4A22	NM_001308102.1	c.989T>C	p.Leu330Pro	False	False
chr1:47230909	225.417	splice_donor_variant&intron_variant	HIGH	TAL1	NM_001290404.1	c.-158+1G>T		True	True
chr1:47260415	197.549	missense_variant	MODERATE	STIL	NM_001048166.1	c.2954A>G	p.His985Arg	False	False
chr1:47260415	197.549	missense_variant	MODERATE	STIL	NM_001282936.1	c.2951A>G	p.His984Arg	False	False
chr1:47260415	197.549	missense_variant	MODERATE	STIL	NM_001282937.1	c.2900A>G	p.His967Arg	False	False
chr1:47260415	197.549	missense_variant	MODERATE	STIL	NM_001282938.1	c.2813A>G	p.His938Arg	False	False
chr1:47260415	197.549	missense_variant	MODERATE	STIL	NM_001282939.1	c.2759A>G	p.His920Arg	False	False
chr1:47260415	197.549	missense_variant	MODERATE	STIL	NM_003035.2	c.2951A>G	p.His984Arg	False	False
chr1:47280458	8.21446	missense_variant	MODERATE	STIL	NM_001048166.1	c.2000C>A	p.Pro667His	False	False
chr1:47280458	8.21446	missense_variant	MODERATE	STIL	NM_001282936.1	c.2000C>A	p.Pro667His	False	False
chr1:47280458	8.21446	missense_variant	MODERATE	STIL	NM_001282937.1	c.2000C>A	p.Pro667His	False	False
chr1:47280458	8.21446	missense_variant	MODERATE	STIL	NM_001282938.1	c.1859C>A	p.Pro620His	False	False
chr1:47280458	8.21446	missense_variant	MODERATE	STIL	NM_001282939.1	c.1859C>A	p.Pro620His	False	False
chr1:47280458	8.21446	missense_variant	MODERATE	STIL	NM_003035.2	c.2000C>A	p.Pro667His	False	False
chr1:47302242	158.333	missense_variant	MODERATE	STIL	NM_001048166.1	c.257C>T	p.Ala86Val	False	False
chr1:47302242	158.333	missense_variant	MODERATE	STIL	NM_001282936.1	c.257C>T	p.Ala86Val	False	False
chr1:47302242	158.333	missense_variant	MODERATE	STIL	NM_001282937.1	c.257C>T	p.Ala86Val	False	False
chr1:47302242	158.333	missense_variant	MODERATE	STIL	NM_001282938.1	c.257C>T	p.Ala86Val	False	False
chr1:47302242	158.333	missense_variant	MODERATE	STIL	NM_001282939.1	c.257C>T	p.Ala86Val	False	False
chr1:47302242	158.333	missense_variant	MODERATE	STIL	NM_003035.2	c.257C>T	p.Ala86Val	False	False
chr1:47333967	213.221	missense_variant	MODERATE	CMPK1	NM_016308.3	c.22G>C	p.Gly8Arg	False	False
chr1:47333967	213.221	missense_variant	MODERATE	CMPK1	NM_001136140.2	c.22G>C	p.Gly8Arg	False	False
chr1:47438996	228.374	conservative_inframe_insertion	MODERATE	FOXD2	NM_004474.4	c.874_879dupCCGCAC	p.Pro292_His293dup	True	False
chr1:47439237	223.417	missense_variant	MODERATE	FOXD2	NM_004474.4	c.1102G>C	p.Ala368Pro	True	False
chr1:47994128	18.2836	missense_variant	MODERATE	TRABD2B	NM_001194986.2	c.572C>T	p.Ala191Val	False	False
chr1:48229409	94.2224	missense_variant	MODERATE	SLC5A9	NM_001135181.2	c.529G>A	p.Val177Met	False	False
chr1:48229409	94.2224	missense_variant	MODERATE	SLC5A9	NM_001011547.3	c.454G>A	p.Val152Met	False	False
chr1:48232061	225.417	missense_variant	MODERATE	SLC5A9	NM_001135181.2	c.882T>G	p.Ile294Met	True	False
chr1:48232061	225.417	missense_variant	MODERATE	SLC5A9	NM_001011547.3	c.807T>G	p.Ile269Met	True	False
chr1:48242556	120.971	stop_gained	HIGH	SLC5A9	NM_001135181.2	c.1852G>T	p.Glu618*	False	True
chr1:48242556	120.971	stop_gained	HIGH	SLC5A9	NM_001011547.3	c.1777G>T	p.Glu593*	False	True
chr1:48298747	114.249	missense_variant	MODERATE	SPATA6	NM_019073.4	c.1433G>A	p.Cys478Tyr	False	False
chr1:48298747	114.249	missense_variant	MODERATE	SPATA6	NM_001286239.1	c.1391G>A	p.Cys464Tyr	False	False
chr1:48298747	114.249	missense_variant	MODERATE	SPATA6	NM_001286238.2	c.1385G>A	p.Cys462Tyr	False	False
chr1:50200843	225.417	missense_variant	MODERATE	ELAVL4	NM_001324208.2	c.817C>T	p.Pro273Ser	True	False
chr1:50200843	225.417	missense_variant	MODERATE	ELAVL4	NM_021952.5	c.808C>T	p.Pro270Ser	True	False
chr1:50200843	225.417	missense_variant	MODERATE	ELAVL4	NM_001324213.2	c.823C>T	p.Pro275Ser	True	False
chr1:51409542	20.4525	missense_variant	MODERATE	EPS15	NM_001981.3	c.1268C>T	p.Ala423Val	False	False
chr1:51409542	20.4525	missense_variant	MODERATE	EPS15	NM_001159969.2	c.326C>T	p.Ala109Val	False	False
chr1:51840391	222.391	conservative_inframe_deletion	MODERATE	NRDC	NM_002525.2	c.451_453delGAA	p.Glu151del	False	False
chr1:51840391	222.391	conservative_inframe_deletion	MODERATE	NRDC	NM_001242361.1	c.55_57delGAA	p.Glu19del	False	False
chr1:51840391	222.391	conservative_inframe_deletion	MODERATE	NRDC	NM_001101662.1	c.451_453delGAA	p.Glu151del	False	False
chr1:52393719	153.389	missense_variant	MODERATE	ORC1	NM_001190818.1	c.806C>T	p.Ser269Leu	False	False
chr1:52393719	153.389	missense_variant	MODERATE	ORC1	NM_004153.4	c.806C>T	p.Ser269Leu	False	False
chr1:52393719	153.389	missense_variant	MODERATE	ORC1	NM_001190819.1	c.806C>T	p.Ser269Leu	False	False
chr1:52687760	107.394	missense_variant	MODERATE	COA7	NM_023077.3	c.656A>G	p.Lys219Arg	False	False
chr1:52854602	163.058	missense_variant	MODERATE	ZYG11A	NM_001004339.3	c.228G>T	p.Glu76Asp	False	False
chr1:53078925	225.417	missense_variant	MODERATE	PODN	NM_001199080.4	c.1415T>C	p.Val472Ala	True	False
chr1:53078925	225.417	missense_variant	MODERATE	PODN	NM_001199081.3	c.1415T>C	p.Val472Ala	True	False
chr1:53078925	225.417	missense_variant	MODERATE	PODN	NM_153703.5	c.1415T>C	p.Val472Ala	True	False
chr1:53088082	204.417	missense_variant	MODERATE	SLC1A7	NM_001287595.2	c.1787A>G	p.Gln596Arg	True	False
chr1:53088082	204.417	missense_variant	MODERATE	SLC1A7	NM_006671.6	c.1610A>G	p.Gln537Arg	True	False
chr1:53210776	109.369	missense_variant	MODERATE	CPT2	NM_000098.3	c.1102G>A	p.Val368Ile	False	False
chr1:53210776	109.369	missense_variant	MODERATE	CPT2	NM_001330589.2	c.1102G>A	p.Val368Ile	False	False
chr1:53213557	66.6473	missense_variant	MODERATE	CPT2	NM_000098.3	c.1939A>G	p.Met647Val	False	False
chr1:53213557	66.6473	missense_variant	MODERATE	CPT2	NM_001330589.2	c.1870A>G	p.Met624Val	False	False
chr1:53594343	38.7184	missense_variant	MODERATE	GLIS1	NM_001367484.1	c.1085C>G	p.Ala362Gly	False	False
chr1:53594343	38.7184	missense_variant	MODERATE	GLIS1	NM_147193.2	c.560C>G	p.Ala187Gly	False	False
chr1:53594575	100.405	missense_variant	MODERATE	GLIS1	NM_001367484.1	c.853A>G	p.Thr285Ala	False	False
chr1:53594575	100.405	missense_variant	MODERATE	GLIS1	NM_147193.2	c.328A>G	p.Thr110Ala	False	False
chr1:53600105	225.421	missense_variant	MODERATE	GLIS1	NM_001367484.1	c.433G>A	p.Asp145Asn	True	False
chr1:53600158	225.417	missense_variant	MODERATE	GLIS1	NM_001367484.1	c.380C>A	p.Pro127Gln	True	False
chr1:53600251	225.417	missense_variant	MODERATE	GLIS1	NM_001367484.1	c.287C>T	p.Pro96Leu	True	False
chr1:54136674	225.417	missense_variant	MODERATE	CDCP2	NM_001353655.1	c.1252C>T	p.Leu418Phe	True	False
chr1:54139645	115.358	frameshift_variant	HIGH	CDCP2	NM_201546.4	c.1216_1217insC	p.Met409fs	False	True
chr1:54139645	115.358	frameshift_variant	HIGH	CDCP2	NM_201546.4	c.1216_1217insCC	p.Met409fs	False	True
chr1:54141131	186.27	missense_variant	MODERATE	CDCP2	NM_001353655.1	c.730G>A	p.Gly244Arg	False	False
chr1:54141131	186.27	missense_variant	MODERATE	CDCP2	NM_201546.4	c.730G>A	p.Gly244Arg	False	False
chr1:54195477	8.46791	missense_variant	MODERATE	CYB5RL	NM_001031672.4	c.140G>A	p.Arg47Lys	False	False
chr1:54195477	8.46791	missense_variant	MODERATE	CYB5RL	NM_001353353.2	c.140G>A	p.Arg47Lys	False	False
chr1:54195477	8.46791	missense_variant	MODERATE	CYB5RL	NM_001353356.1	c.140G>A	p.Arg47Lys	False	False
chr1:54216247	97.3311	missense_variant	MODERATE	MRPL37	NM_001330602.1	c.1097G>C	p.Cys366Ser	False	False
chr1:54216247	97.3311	missense_variant	MODERATE	MRPL37	NM_016491.3	c.1097G>C	p.Cys366Ser	False	False
chr1:54601324	14.4512	missense_variant	MODERATE	ACOT11	NM_015547.4	c.940C>T	p.Arg314Cys	False	False
chr1:54601324	14.4512	missense_variant	MODERATE	ACOT11	NM_147161.4	c.940C>T	p.Arg314Cys	False	False
chr1:54609779	111.011	missense_variant	MODERATE	FAM151A	NM_176782.3	c.1247C>T	p.Ala416Val	False	False
chr1:54653842	108.125	missense_variant	MODERATE	MROH7	NM_001039464.4	c.916T>G	p.Tyr306Asp	False	False
chr1:54653861	199.689	missense_variant	MODERATE	MROH7	NM_001039464.4	c.935C>T	p.Ser312Phe	False	False
chr1:54653873	224.421	missense_variant	MODERATE	MROH7	NM_001039464.4	c.947A>G	p.Glu316Gly	True	False
chr1:54670856	120.351	missense_variant	MODERATE	MROH7	NM_001039464.4	c.1526T>C	p.Val509Ala	False	False
chr1:54670856	120.351	missense_variant	MODERATE	MROH7	NM_001291332.1	c.80T>C	p.Val27Ala	False	False
chr1:54674068	130.788	missense_variant	MODERATE	MROH7	NM_001039464.4	c.1853A>G	p.His618Arg	False	False
chr1:54674068	130.788	missense_variant	MODERATE	MROH7	NM_001291332.1	c.407A>G	p.His136Arg	False	False
chr1:54702100	166.237	missense_variant	MODERATE	MROH7	NM_001039464.4	c.3296T>A	p.Val1099Asp	False	False
chr1:54702100	166.237	missense_variant	MODERATE	MROH7	NM_001291332.1	c.1850T>A	p.Val617Asp	False	False
chr1:54716627	21.6179	missense_variant	MODERATE	TTC4	NM_004623.5	c.139T>A	p.Ser47Thr	False	False
chr1:54716627	21.6179	missense_variant	MODERATE	TTC4	NM_001291333.1	c.139T>A	p.Ser47Thr	False	False
chr1:54807907	225.417	missense_variant	MODERATE	LEXM	NM_001110533.1	c.376G>T	p.Gly126Cys	True	False
chr1:54807907	225.417	missense_variant	MODERATE	LEXM	NM_152607.3	c.376G>T	p.Gly126Cys	True	False
chr1:55063514	225.417	missense_variant	MODERATE	PCSK9	NM_174936.4	c.2009G>A	p.Gly670Glu	True	False
chr1:55217930	225.417	splice_donor_variant&splice_region_variant&intron_variant&non_coding_transcript_exon_variant	HIGH	MIR4422HG	NR_146283.1	n.71_72+2delAAGT		True	False
chr1:55217934	37.2357	splice_donor_variant&intron_variant	HIGH	MIR4422HG	NR_146283.1	n.72+2T>C		False	False
chr1:56875054	205.928	missense_variant	MODERATE	C8A	NM_000562.3	c.277C>A	p.Gln93Lys	False	False
chr1:56917685	159.316	missense_variant	MODERATE	C8A	NM_000562.3	c.1724C>T	p.Pro575Leu	False	False
chr1:56956811	99.4152	missense_variant	MODERATE	C8B	NM_000066.4	c.349G>A	p.Gly117Arg	True	False
chr1:56956811	99.4152	missense_variant	MODERATE	C8B	NM_001278543.1	c.193G>A	p.Gly65Arg	True	False
chr1:56956811	99.4152	missense_variant	MODERATE	C8B	NM_001278544.1	c.163G>A	p.Gly55Arg	True	False
chr1:58577039	10.1698	missense_variant	MODERATE	TACSTD2	NM_002353.3	c.118A>C	p.Lys40Gln	False	False
chr1:58577140	3.75029	missense_variant	MODERATE	TACSTD2	NM_002353.3	c.17G>A	p.Gly6Asp	False	False
chr1:58682254	131.268	missense_variant	MODERATE	MYSM1	NM_001085487.3	c.790A>G	p.Thr264Ala	False	False
chr1:59321678	198.416	missense_variant	MODERATE	FGGY	NM_001113411.2	c.129T>G	p.Asn43Lys	True	False
chr1:59321678	198.416	missense_variant	MODERATE	FGGY	NM_001350795.2	c.129T>G	p.Asn43Lys	True	False
chr1:59321678	198.416	missense_variant	MODERATE	FGGY	NM_018291.4	c.129T>G	p.Asn43Lys	True	False
chr1:59321678	198.416	missense_variant	MODERATE	FGGY	NM_001244714.2	c.129T>G	p.Asn43Lys	True	False
chr1:59321678	198.416	missense_variant	MODERATE	FGGY	NM_001350790.2	c.129T>G	p.Asn43Lys	True	False
chr1:59321678	198.416	missense_variant	MODERATE	FGGY	NM_001350791.2	c.129T>G	p.Asn43Lys	True	False
chr1:59321678	198.416	missense_variant	MODERATE	FGGY	NM_001350794.2	c.129T>G	p.Asn43Lys	True	False
chr1:59326825	188.416	missense_variant	MODERATE	FGGY	NM_001350793.2	c.21A>C	p.Glu7Asp	True	False
chr1:59326825	188.416	missense_variant	MODERATE	FGGY	NM_001350792.2	c.21A>C	p.Glu7Asp	True	False
chr1:59833453	176.245	missense_variant	MODERATE	HOOK1	NM_015888.6	c.322A>G	p.Ile108Val	False	False
chr1:61791364	107.405	missense_variant	MODERATE	PATJ	NM_001350145.2	c.1085A>C	p.Glu362Ala	False	False
chr1:61791364	107.405	missense_variant	MODERATE	PATJ	NM_176877.4	c.1085A>C	p.Glu362Ala	False	False
chr1:61864408	225.417	missense_variant	MODERATE	PATJ	NM_001350145.2	c.2610T>G	p.Ile870Met	True	False
chr1:61864408	225.417	missense_variant	MODERATE	PATJ	NM_176877.4	c.2610T>G	p.Ile870Met	True	False
chr1:61914626	119.025	missense_variant	MODERATE	PATJ	NM_001350145.2	c.3532G>A	p.Gly1178Ser	False	False
chr1:61914626	119.025	missense_variant	MODERATE	PATJ	NM_176877.4	c.3532G>A	p.Gly1178Ser	False	False
chr1:62207365	225.417	missense_variant	MODERATE	L1TD1	NM_001164835.2	c.737T>C	p.Val246Ala	True	False
chr1:62207365	225.417	missense_variant	MODERATE	L1TD1	NM_019079.5	c.737T>C	p.Val246Ala	True	False
chr1:62207553	15.8325	missense_variant	MODERATE	L1TD1	NM_001164835.2	c.925G>A	p.Val309Met	False	False
chr1:62207553	15.8325	missense_variant	MODERATE	L1TD1	NM_019079.5	c.925G>A	p.Val309Met	False	False
chr1:62210612	78.4489	missense_variant	MODERATE	L1TD1	NM_001164835.2	c.1838C>T	p.Thr613Ile	False	False
chr1:62210612	78.4489	missense_variant	MODERATE	L1TD1	NM_019079.5	c.1838C>T	p.Thr613Ile	False	False
chr1:62247552	225.417	missense_variant	MODERATE	KANK4	NM_181712.5	c.2803G>C	p.Val935Leu	True	False
chr1:62247552	225.417	missense_variant	MODERATE	KANK4	NM_001320269.2	c.919G>C	p.Val307Leu	True	False
chr1:62263112	225.417	missense_variant	MODERATE	KANK4	NM_181712.5	c.2519T>C	p.Val840Ala	True	False
chr1:62263112	225.417	missense_variant	MODERATE	KANK4	NM_001320269.2	c.635T>C	p.Val212Ala	True	False
chr1:62263166	225.417	missense_variant	MODERATE	KANK4	NM_181712.5	c.2465A>G	p.His822Arg	True	False
chr1:62263166	225.417	missense_variant	MODERATE	KANK4	NM_001320269.2	c.581A>G	p.His194Arg	True	False
chr1:62457704	8.75196	missense_variant&splice_region_variant	MODERATE	DOCK7	NM_001367561.1	c.6214T>A	p.Cys2072Ser	False	False
chr1:62457704	8.75196	missense_variant&splice_region_variant	MODERATE	DOCK7	NM_001271999.1	c.6181T>A	p.Cys2061Ser	False	False
chr1:62457704	8.75196	missense_variant&splice_region_variant	MODERATE	DOCK7	NM_001272000.1	c.6094T>A	p.Cys2032Ser	False	False
chr1:62457704	8.75196	missense_variant&splice_region_variant	MODERATE	DOCK7	NM_001272001.1	c.6088T>A	p.Cys2030Ser	False	False
chr1:62457704	8.75196	missense_variant&splice_region_variant	MODERATE	DOCK7	NM_001330614.1	c.6187T>A	p.Cys2063Ser	False	False
chr1:62457704	8.75196	missense_variant&splice_region_variant	MODERATE	DOCK7	NM_033407.3	c.6121T>A	p.Cys2041Ser	False	False
chr1:63170150	225.417	splice_donor_variant&intron_variant	HIGH	LINC00466	NR_038252.3	n.1120+2A>T		True	False
chr1:63415881	194.525	missense_variant	MODERATE	ALG6	NM_013339.4	c.911C>T	p.Ser304Phe	False	False
chr1:63510159	225.417	missense_variant	MODERATE	ITGB3BP	NM_001206739.1	c.28A>G	p.Arg10Gly	True	False
chr1:63534155	54.2745	missense_variant	MODERATE	EFCAB7	NM_032437.4	c.743C>T	p.Thr248Ile	False	False
chr1:63534197	57.2271	missense_variant	MODERATE	EFCAB7	NM_032437.4	c.785T>C	p.Met262Thr	False	False
chr1:63551748	156.142	missense_variant	MODERATE	EFCAB7	NM_032437.4	c.970G>A	p.Val324Ile	False	False
chr1:63555425	115.284	missense_variant	MODERATE	EFCAB7	NM_032437.4	c.1124G>A	p.Arg375Lys	False	False
chr1:63648630	128.257	missense_variant	MODERATE	PGM1	NM_001172818.1	c.1312T>C	p.Tyr438His	False	False
chr1:63648630	128.257	missense_variant	MODERATE	PGM1	NM_002633.3	c.1258T>C	p.Tyr420His	False	False
chr1:63648630	128.257	missense_variant	MODERATE	PGM1	NM_001172819.1	c.667T>C	p.Tyr223His	False	False
chr1:64177594	129.096	missense_variant	MODERATE	ROR1	NM_005012.4	c.1553C>T	p.Thr518Met	False	False
chr1:64647885	225.417	missense_variant	MODERATE	CACHD1	NM_020925.4	c.1241T>C	p.Met414Thr	True	False
chr1:64647885	225.417	missense_variant	MODERATE	CACHD1	NM_001293274.1	c.353T>C	p.Met118Thr	True	False
chr1:64841313	11.0326	frameshift_variant	HIGH	JAK1	NM_001320923.1	c.2573delA	p.Lys860fs	False	True
chr1:64841313	11.0326	frameshift_variant	HIGH	JAK1	NM_001321856.1	c.2573delA	p.Lys860fs	False	True
chr1:64841313	11.0326	frameshift_variant	HIGH	JAK1	NM_001321855.2	c.2573delA	p.Lys860fs	False	True
chr1:64841313	11.0326	frameshift_variant	HIGH	JAK1	NM_001321857.2	c.2570delA	p.Lys859fs	False	True
chr1:64841313	11.0326	frameshift_variant	HIGH	JAK1	NM_002227.4	c.2573delA	p.Lys860fs	False	True
chr1:64841313	11.0326	frameshift_variant	HIGH	JAK1	NM_001321852.2	c.2573delA	p.Lys860fs	False	True
chr1:64841313	11.0326	frameshift_variant	HIGH	JAK1	NM_001321853.2	c.2573delA	p.Lys860fs	False	True
chr1:64841313	11.0326	frameshift_variant	HIGH	JAK1	NM_001321854.2	c.2573delA	p.Lys860fs	False	True
chr1:64873427	26.135	frameshift_variant	HIGH	JAK1	NM_001320923.1	c.418_419delAA	p.Lys142fs	False	True
chr1:64873427	26.135	frameshift_variant	HIGH	JAK1	NM_001321856.1	c.418_419delAA	p.Lys142fs	False	True
chr1:64873427	26.135	frameshift_variant	HIGH	JAK1	NM_001321855.2	c.418_419delAA	p.Lys142fs	False	True
chr1:64873427	26.135	frameshift_variant	HIGH	JAK1	NM_001321857.2	c.418_419delAA	p.Lys142fs	False	True
chr1:64873427	26.135	frameshift_variant	HIGH	JAK1	NM_002227.4	c.418_419delAA	p.Lys142fs	False	True
chr1:64873427	26.135	frameshift_variant	HIGH	JAK1	NM_001321852.2	c.418_419delAA	p.Lys142fs	False	True
chr1:64873427	26.135	frameshift_variant	HIGH	JAK1	NM_001321853.2	c.418_419delAA	p.Lys142fs	False	True
chr1:64873427	26.135	frameshift_variant	HIGH	JAK1	NM_001321854.2	c.418_419delAA	p.Lys142fs	False	True
chr1:65148471	153.914	missense_variant	MODERATE	AK4	NM_001005353.2	c.64T>A	p.Cys22Ser	False	False
chr1:65148471	153.914	missense_variant	MODERATE	AK4	NM_203464.2	c.64T>A	p.Cys22Ser	False	False
chr1:65148471	153.914	missense_variant	MODERATE	AK4	NM_013410.4	c.64T>A	p.Cys22Ser	False	False
chr1:65570758	33.1195	missense_variant	MODERATE	LEPR	NM_002303.5	c.326A>G	p.Lys109Arg	False	False
chr1:65570758	33.1195	missense_variant	MODERATE	LEPR	NM_001003680.3	c.326A>G	p.Lys109Arg	False	False
chr1:65570758	33.1195	missense_variant	MODERATE	LEPR	NM_001003679.3	c.326A>G	p.Lys109Arg	False	False
chr1:65570758	33.1195	missense_variant	MODERATE	LEPR	NM_001198687.2	c.326A>G	p.Lys109Arg	False	False
chr1:65570758	33.1195	missense_variant	MODERATE	LEPR	NM_001198688.1	c.326A>G	p.Lys109Arg	False	False
chr1:65570758	33.1195	missense_variant	MODERATE	LEPR	NM_001198689.1	c.326A>G	p.Lys109Arg	False	False
chr1:65592830	52.9607	missense_variant	MODERATE	LEPR	NM_002303.5	c.668A>G	p.Gln223Arg	False	False
chr1:65592830	52.9607	missense_variant	MODERATE	LEPR	NM_001003680.3	c.668A>G	p.Gln223Arg	False	False
chr1:65592830	52.9607	missense_variant	MODERATE	LEPR	NM_001003679.3	c.668A>G	p.Gln223Arg	False	False
chr1:65592830	52.9607	missense_variant	MODERATE	LEPR	NM_001198687.2	c.668A>G	p.Gln223Arg	False	False
chr1:65592830	52.9607	missense_variant	MODERATE	LEPR	NM_001198688.1	c.668A>G	p.Gln223Arg	False	False
chr1:65592830	52.9607	missense_variant	MODERATE	LEPR	NM_001198689.1	c.668A>G	p.Gln223Arg	False	False
chr1:66643652	109.263	missense_variant	MODERATE	SGIP1	NM_001350217.2	c.404A>G	p.Lys135Arg	False	False
chr1:66643652	109.263	missense_variant	MODERATE	SGIP1	NM_001308203.2	c.320A>G	p.Lys107Arg	False	False
chr1:66643652	109.263	missense_variant	MODERATE	SGIP1	NM_001350218.2	c.320A>G	p.Lys107Arg	False	False
chr1:66643652	109.263	missense_variant	MODERATE	SGIP1	NM_032291.4	c.392A>G	p.Lys131Arg	False	False
chr1:66801073	44.4146	missense_variant	MODERATE	INSL5	NM_005478.4	c.149A>T	p.Gln50Leu	True	False
chr1:66822362	219.59	missense_variant&splice_region_variant	MODERATE	WDR78	NM_024763.5	c.2495G>A	p.Arg832Gln	False	False
chr1:66924733	225.417	missense_variant	MODERATE	WDR78	NM_024763.5	c.99C>G	p.Cys33Trp	True	False
chr1:66924733	225.417	missense_variant	MODERATE	WDR78	NM_207014.3	c.99C>G	p.Cys33Trp	True	False
chr1:66924785	225.417	missense_variant	MODERATE	WDR78	NM_024763.5	c.47G>C	p.Gly16Ala	True	False
chr1:66924785	225.417	missense_variant	MODERATE	WDR78	NM_207014.3	c.47G>C	p.Gly16Ala	True	False
chr1:67053937	3.61707	missense_variant	MODERATE	SLC35D1	NM_015139.3	c.77A>G	p.Glu26Gly	False	False
chr1:67095273	174.405	missense_variant	MODERATE	C1orf141	NM_001276351.2	c.565G>A	p.Val189Ile	False	False
chr1:67168129	106.313	missense_variant	MODERATE	IL23R	NM_144701.3	c.9G>T	p.Gln3His	False	False
chr1:67219704	225.417	missense_variant	MODERATE	IL23R	NM_144701.3	c.929T>C	p.Leu310Pro	True	False
chr1:68137903	122.228	missense_variant	MODERATE	WLS	NM_001002292.3	c.1387G>A	p.Val463Ile	False	False
chr1:68137903	122.228	missense_variant	MODERATE	WLS	NM_001193334.1	c.1120G>A	p.Val374Ile	False	False
chr1:68137903	122.228	missense_variant	MODERATE	WLS	NM_024911.7	c.1393G>A	p.Val465Ile	False	False
chr1:70439117	191.525	missense_variant	MODERATE	CTH	NM_001902.6	c.1208G>T	p.Ser403Ile	False	False
chr1:70439117	191.525	missense_variant	MODERATE	CTH	NM_001190463.1	c.1112G>T	p.Ser371Ile	False	False
chr1:70439117	191.525	missense_variant	MODERATE	CTH	NM_153742.4	c.1076G>T	p.Ser359Ile	False	False
chr1:73307365	76.3022	splice_donor_variant&intron_variant	HIGH	LINC01360	NR_110676.1	n.301+2T>C		False	False
chr1:74109498	225.417	missense_variant	MODERATE	LRRIQ3	NM_001105659.2	c.763G>A	p.Ala255Thr	True	False
chr1:74109498	225.417	missense_variant	MODERATE	LRRIQ3	NM_001322315.2	c.763G>A	p.Ala255Thr	True	False
chr1:74470770	54.4043	missense_variant	MODERATE	LRRC53	NM_001364665.1	c.2852C>G	p.Ala951Gly	False	False
chr1:74470770	54.4043	missense_variant	MODERATE	LRRC53	NM_001364666.1	c.2756C>G	p.Ala919Gly	False	False
chr1:74475526	70.9309	missense_variant	MODERATE	LRRC53	NM_001364665.1	c.1189G>A	p.Gly397Arg	False	False
chr1:74475526	70.9309	missense_variant	MODERATE	LRRC53	NM_001364666.1	c.1093G>A	p.Gly365Arg	False	False
chr1:74475609	9.75302	missense_variant	MODERATE	LRRC53	NM_001364665.1	c.1106C>T	p.Thr369Ile	False	False
chr1:74475609	9.75302	missense_variant	MODERATE	LRRC53	NM_001364666.1	c.1010C>T	p.Thr337Ile	False	False
chr1:74571128	175.416	missense_variant	MODERATE	ERICH3	NM_001002912.5	c.4582G>A	p.Val1528Met	True	False
chr1:74631742	225.417	missense_variant	MODERATE	ERICH3	NM_001002912.5	c.790C>G	p.Pro264Ala	True	False
chr1:74710202	73.3781	missense_variant	MODERATE	CRYZ	NM_001130042.1	c.526A>G	p.Ile176Val	False	False
chr1:74710202	73.3781	missense_variant	MODERATE	CRYZ	NM_001889.4	c.526A>G	p.Ile176Val	False	False
chr1:74710202	73.3781	missense_variant	MODERATE	CRYZ	NM_001130043.1	c.526A>G	p.Ile176Val	False	False
chr1:74710202	73.3781	missense_variant	MODERATE	CRYZ	NM_001134759.1	c.115A>G	p.Ile39Val	False	False
chr1:74748757	59.1306	missense_variant	MODERATE	TYW3	NM_138467.3	c.361A>G	p.Met121Val	False	False
chr1:74748757	59.1306	missense_variant	MODERATE	TYW3	NM_001162916.1	c.262A>G	p.Met88Val	False	False
chr1:75932287	218.727	missense_variant	MODERATE	ASB17	NM_080868.3	c.5G>A	p.Ser2Asn	False	False
chr1:76627495	225.417	missense_variant	MODERATE	ST6GALNAC3	NM_001349111.2	c.703C>A	p.Leu235Ile	True	False
chr1:76627495	225.417	missense_variant	MODERATE	ST6GALNAC3	NM_001349106.2	c.403C>A	p.Leu135Ile	True	False
chr1:76627495	225.417	missense_variant	MODERATE	ST6GALNAC3	NM_001349108.2	c.472C>A	p.Leu158Ile	True	False
chr1:76627495	225.417	missense_variant	MODERATE	ST6GALNAC3	NM_152996.4	c.667C>A	p.Leu223Ile	True	False
chr1:77558660	222.381	conservative_inframe_insertion	MODERATE	AK5	NM_174858.3	c.1681_1683dupATT	p.Ile561dup	False	False
chr1:77558660	222.381	conservative_inframe_insertion	MODERATE	AK5	NM_012093.4	c.1603_1605dupATT	p.Ile535dup	False	False
chr1:78125899	5.96738	missense_variant	MODERATE	GIPC2	NM_017655.6	c.733A>G	p.Lys245Glu	False	False
chr1:78125899	5.96738	missense_variant	MODERATE	GIPC2	NM_001304725.2	c.511A>G	p.Lys171Glu	False	False
chr1:78927071	225.417	missense_variant	MODERATE	ADGRL4	NM_022159.4	c.898G>T	p.Val300Leu	True	False
chr1:81950356	101.4	missense_variant	MODERATE	ADGRL2	NM_001366005.1	c.1378C>T	p.Pro460Ser	False	False
chr1:81950356	101.4	missense_variant	MODERATE	ADGRL2	NM_001366003.1	c.1378C>T	p.Pro460Ser	False	False
chr1:81950356	101.4	missense_variant	MODERATE	ADGRL2	NM_001366004.1	c.1378C>T	p.Pro460Ser	False	False
chr1:81950356	101.4	missense_variant	MODERATE	ADGRL2	NM_001366008.1	c.1378C>T	p.Pro460Ser	False	False
chr1:81950356	101.4	missense_variant	MODERATE	ADGRL2	NM_001297704.2	c.1366C>T	p.Pro456Ser	False	False
chr1:81950356	101.4	missense_variant	MODERATE	ADGRL2	NM_001350699.2	c.1366C>T	p.Pro456Ser	False	False
chr1:81950356	101.4	missense_variant	MODERATE	ADGRL2	NM_001297705.2	c.1366C>T	p.Pro456Ser	False	False
chr1:81950356	101.4	missense_variant	MODERATE	ADGRL2	NM_001297706.2	c.1366C>T	p.Pro456Ser	False	False
chr1:81950356	101.4	missense_variant	MODERATE	ADGRL2	NM_001330645.2	c.1366C>T	p.Pro456Ser	False	False
chr1:81950356	101.4	missense_variant	MODERATE	ADGRL2	NM_012302.4	c.1366C>T	p.Pro456Ser	False	False
chr1:81950356	101.4	missense_variant	MODERATE	ADGRL2	NM_001350698.2	c.1378C>T	p.Pro460Ser	False	False
chr1:81950356	101.4	missense_variant	MODERATE	ADGRL2	NM_001366002.1	c.1366C>T	p.Pro456Ser	False	False
chr1:81950356	101.4	missense_variant	MODERATE	ADGRL2	NM_001366006.1	c.1378C>T	p.Pro460Ser	False	False
chr1:81950356	101.4	missense_variant	MODERATE	ADGRL2	NM_001366009.1	c.1366C>T	p.Pro456Ser	False	False
chr1:81950356	101.4	missense_variant	MODERATE	ADGRL2	NM_001366007.1	c.1378C>T	p.Pro460Ser	False	False
chr1:83096978	210.417	splice_donor_variant&intron_variant	HIGH	LINC01362	NR_147074.1	n.1539+1A>G		True	False
chr1:84398573	225.417	missense_variant	MODERATE	DNASE2B	NM_021233.2	c.9G>C	p.Gln3His	True	False
chr1:84401927	62.4147	missense_variant	MODERATE	DNASE2B	NM_021233.2	c.152G>A	p.Arg51Lys	True	False
chr1:84479306	102.303	missense_variant	MODERATE	RPF1	NM_025065.7	c.25A>G	p.Ser9Gly	False	False
chr1:84544211	76.0951	missense_variant	MODERATE	SPATA1	NM_001310156.2	c.727A>G	p.Lys243Glu	False	False
chr1:84553088	8.33764	frameshift_variant	HIGH	SPATA1	NM_001310156.2	c.1287_1288delAA	p.Lys429fs	False	False
chr1:84563394	206.599	missense_variant	MODERATE	CTBS	NM_004388.3	c.820G>A	p.Val274Ile	False	False
chr1:84574315	185.405	conservative_inframe_deletion	MODERATE	CTBS	NM_004388.3	c.67_75delGCGCTGCTG	p.Ala23_Leu25del	False	False
chr1:84574387	93.0864	missense_variant	MODERATE	CTBS	NM_004388.3	c.29G>T	p.Arg10Leu	False	False
chr1:84647546	225.417	missense_variant	MODERATE	SSX2IP	NM_001166293.2	c.1732T>C	p.Cys578Arg	True	False
chr1:84647546	225.417	missense_variant	MODERATE	SSX2IP	NM_001166294.2	c.1651T>C	p.Cys551Arg	True	False
chr1:84647546	225.417	missense_variant	MODERATE	SSX2IP	NM_001166417.2	c.1732T>C	p.Cys578Arg	True	False
chr1:84647546	225.417	missense_variant	MODERATE	SSX2IP	NM_014021.4	c.1732T>C	p.Cys578Arg	True	False
chr1:84647546	225.417	missense_variant	MODERATE	SSX2IP	NM_001166295.1	c.1651T>C	p.Cys551Arg	True	False
chr1:85158866	225.417	missense_variant	MODERATE	SYDE2	NM_032184.2	c.3469G>A	p.Val1157Ile	True	False
chr1:85182937	225.417	missense_variant	MODERATE	SYDE2	NM_032184.2	c.1705G>A	p.Val569Ile	True	False
chr1:85200473	189.316	missense_variant	MODERATE	SYDE2	NM_032184.2	c.524A>C	p.Gln175Pro	False	False
chr1:86022549	83.7465	missense_variant	MODERATE	COL24A1	NM_152890.7	c.2191C>T	p.Pro731Ser	False	False
chr1:86022549	83.7465	missense_variant	MODERATE	COL24A1	NM_001349955.1	c.91C>T	p.Pro31Ser	False	False
chr1:86092284	87.1283	missense_variant	MODERATE	COL24A1	NM_152890.7	c.1636C>T	p.Pro546Ser	False	False
chr1:86126154	225.417	missense_variant	MODERATE	COL24A1	NM_152890.7	c.182C>T	p.Ala61Val	True	False
chr1:86386996	61.3465	stop_gained	HIGH	ODF2L	NM_001366781.1	c.32C>A	p.Ser11*	False	True
chr1:86386996	61.3465	stop_gained	HIGH	ODF2L	NM_001184765.1	c.32C>A	p.Ser11*	False	True
chr1:86386996	61.3465	stop_gained	HIGH	ODF2L	NM_001184766.1	c.32C>A	p.Ser11*	False	True
chr1:86386996	61.3465	stop_gained	HIGH	ODF2L	NM_001366784.1	c.32C>A	p.Ser11*	False	True
chr1:86386996	61.3465	stop_gained	HIGH	ODF2L	NM_001007022.3	c.32C>A	p.Ser11*	False	True
chr1:86386996	61.3465	stop_gained	HIGH	ODF2L	NM_001366783.1	c.32C>A	p.Ser11*	False	True
chr1:86386996	61.3465	stop_gained	HIGH	ODF2L	NM_020729.3	c.32C>A	p.Ser11*	False	True
chr1:86443899	132.715	missense_variant	MODERATE	CLCA2	NM_006536.7	c.1601G>A	p.Gly534Asp	False	False
chr1:86473447	191.416	missense_variant	MODERATE	CLCA1	NM_001285.4	c.193C>T	p.Leu65Phe	True	False
chr1:86486641	105.415	missense_variant	MODERATE	CLCA1	NM_001285.4	c.1070A>G	p.Asn357Ser	True	False
chr1:86493490	153.416	missense_variant	MODERATE	CLCA1	NM_001285.4	c.1571T>C	p.Met524Thr	True	False
chr1:86495608	85.0011	missense_variant	MODERATE	CLCA1	NM_001285.4	c.2046C>G	p.Asn682Lys	False	False
chr1:86580213	228.261	disruptive_inframe_deletion	MODERATE	CLCA4	NM_012128.4	c.2634_2639delACCTAC	p.Pro879_Thr880del	True	False
chr1:87250543	103.022	stop_gained	HIGH	LINC02801	NM_001290053.1	c.66T>A	p.Tyr22*	False	False
chr1:88983546	5.7237	missense_variant	MODERATE	RBMXL1	NM_001162536.3	c.281A>G	p.His94Arg	False	False
chr1:88983546	5.7237	missense_variant	MODERATE	RBMXL1	NM_019610.5	c.281A>G	p.His94Arg	False	False
chr1:88983554	8.56478	missense_variant	MODERATE	RBMXL1	NM_001162536.3	c.273A>T	p.Arg91Ser	False	False
chr1:88983554	8.56478	missense_variant	MODERATE	RBMXL1	NM_019610.5	c.273A>T	p.Arg91Ser	False	False
chr1:88983751	5.55311	missense_variant	MODERATE	RBMXL1	NM_001162536.3	c.76A>G	p.Thr26Ala	False	False
chr1:88983751	5.55311	missense_variant	MODERATE	RBMXL1	NM_019610.5	c.76A>G	p.Thr26Ala	False	False
chr1:89007758	3.10493	frameshift_variant	HIGH	GBP3	NM_018284.3	c.1743_1744insA	p.Thr585fs	False	False
chr1:89007758	3.10493	frameshift_variant	HIGH	GBP3	NM_001319179.1	c.1506_1507insA	p.Thr506fs	False	False
chr1:89007758	3.10493	frameshift_variant	HIGH	GBP3	NM_001319180.1	c.1341_1342insA	p.Thr451fs	False	False
chr1:89013185	35.8937	missense_variant&splice_region_variant	MODERATE	GBP3	NM_018284.3	c.868C>T	p.Arg290Cys	False	False
chr1:89013185	35.8937	missense_variant&splice_region_variant	MODERATE	GBP3	NM_001319179.1	c.631C>T	p.Arg211Cys	False	False
chr1:89013185	35.8937	missense_variant&splice_region_variant	MODERATE	GBP3	NM_001319180.1	c.466C>T	p.Arg156Cys	False	False
chr1:89013185	35.8937	missense_variant&splice_region_variant	MODERATE	GBP3	NM_001319181.1	c.868C>T	p.Arg290Cys	False	False
chr1:89013380	170.416	missense_variant	MODERATE	GBP3	NM_018284.3	c.673C>T	p.Arg225Trp	True	False
chr1:89013380	170.416	missense_variant	MODERATE	GBP3	NM_001319179.1	c.436C>T	p.Arg146Trp	True	False
chr1:89013380	170.416	missense_variant	MODERATE	GBP3	NM_001319180.1	c.271C>T	p.Arg91Trp	True	False
chr1:89013380	170.416	missense_variant	MODERATE	GBP3	NM_001319181.1	c.673C>T	p.Arg225Trp	True	False
chr1:89013391	170.416	missense_variant	MODERATE	GBP3	NM_018284.3	c.662G>A	p.Arg221Gln	True	False
chr1:89013391	170.416	missense_variant	MODERATE	GBP3	NM_001319179.1	c.425G>A	p.Arg142Gln	True	False
chr1:89013391	170.416	missense_variant	MODERATE	GBP3	NM_001319180.1	c.260G>A	p.Arg87Gln	True	False
chr1:89013391	170.416	missense_variant	MODERATE	GBP3	NM_001319181.1	c.662G>A	p.Arg221Gln	True	False
chr1:89056963	225.417	missense_variant	MODERATE	GBP1	NM_002053.3	c.1046C>G	p.Thr349Ser	True	False
chr1:89114258	130.416	missense_variant	MODERATE	GBP2	NM_004120.5	c.907A>G	p.Ser303Gly	True	False
chr1:89117007	225.417	missense_variant	MODERATE	GBP2	NM_004120.5	c.853C>G	p.Pro285Ala	True	False
chr1:89171895	225.417	missense_variant	MODERATE	GBP7	NM_207398.3	c.41C>T	p.Thr14Ile	True	False
chr1:89186388	100.415	missense_variant	MODERATE	GBP4	NM_052941.5	c.1652A>G	p.Glu551Gly	True	False
chr1:89186389	100.415	missense_variant	MODERATE	GBP4	NM_052941.5	c.1651G>A	p.Glu551Lys	True	False
chr1:89186395	88.415	missense_variant	MODERATE	GBP4	NM_052941.5	c.1645T>A	p.Leu549Met	True	False
chr1:89186404	100.415	missense_variant	MODERATE	GBP4	NM_052941.5	c.1636G>A	p.Glu546Lys	True	False
chr1:89186405	100.415	missense_variant	MODERATE	GBP4	NM_052941.5	c.1635G>C	p.Met545Ile	True	False
chr1:89186407	100.415	missense_variant	MODERATE	GBP4	NM_052941.5	c.1633A>C	p.Met545Leu	True	False
chr1:89186414	100.415	missense_variant	MODERATE	GBP4	NM_052941.5	c.1626G>A	p.Met542Ile	True	False
chr1:89186419	100.415	missense_variant	MODERATE	GBP4	NM_052941.5	c.1621T>A	p.Tyr541Asn	True	False
chr1:89381885	20.2676	missense_variant	MODERATE	GBP6	NM_198460.2	c.1063A>G	p.Met355Val	False	False
chr1:89381885	20.2676	missense_variant	MODERATE	GBP6	NM_001320257.1	c.673A>G	p.Met225Val	False	False
chr1:89384183	225.417	missense_variant	MODERATE	GBP6	NM_198460.2	c.1559A>T	p.Asp520Val	True	False
chr1:89384183	225.417	missense_variant	MODERATE	GBP6	NM_001320257.1	c.1169A>T	p.Asp390Val	True	False
chr1:89713184	225.417	missense_variant	MODERATE	LRRC8C	NM_032270.5	c.614A>G	p.Asp205Gly	True	False
chr1:91394238	174.416	missense_variant	MODERATE	HFM1	NM_001017975.5	c.349A>G	p.Ile117Val	True	False
chr1:91861488	66.357	missense_variant	MODERATE	TGFBR3	NM_003243.5	c.44C>T	p.Ser15Phe	False	False
chr1:91861488	66.357	missense_variant	MODERATE	TGFBR3	NM_001195683.2	c.44C>T	p.Ser15Phe	False	False
chr1:91861488	66.357	missense_variant	MODERATE	TGFBR3	NM_001195684.1	c.44C>T	p.Ser15Phe	False	False
chr1:91962938	225.417	missense_variant	MODERATE	BRDT	NM_001242806.2	c.184C>A	p.Gln62Lys	True	False
chr1:91962938	225.417	missense_variant	MODERATE	BRDT	NM_001242805.2	c.184C>A	p.Gln62Lys	True	False
chr1:91962938	225.417	missense_variant	MODERATE	BRDT	NM_001242807.2	c.184C>A	p.Gln62Lys	True	False
chr1:91962938	225.417	missense_variant	MODERATE	BRDT	NM_001242808.2	c.184C>A	p.Gln62Lys	True	False
chr1:91962938	225.417	missense_variant	MODERATE	BRDT	NM_207189.3	c.184C>A	p.Gln62Lys	True	False
chr1:91962938	225.417	missense_variant	MODERATE	BRDT	NM_001726.4	c.184C>A	p.Gln62Lys	True	False
chr1:91992286	225.417	missense_variant	MODERATE	BRDT	NM_001242806.2	c.2099C>T	p.Pro700Leu	True	False
chr1:91992286	225.417	missense_variant	MODERATE	BRDT	NM_001242805.2	c.2087C>T	p.Pro696Leu	True	False
chr1:91992286	225.417	missense_variant	MODERATE	BRDT	NM_001242807.2	c.1949C>T	p.Pro650Leu	True	False
chr1:91992286	225.417	missense_variant	MODERATE	BRDT	NM_001242808.2	c.1949C>T	p.Pro650Leu	True	False
chr1:91992286	225.417	missense_variant	MODERATE	BRDT	NM_001242810.2	c.1868C>T	p.Pro623Leu	True	False
chr1:91992286	225.417	missense_variant	MODERATE	BRDT	NM_207189.3	c.2087C>T	p.Pro696Leu	True	False
chr1:91992286	225.417	missense_variant	MODERATE	BRDT	NM_001726.4	c.2087C>T	p.Pro696Leu	True	False
chr1:92080587	156.125	missense_variant	MODERATE	BTBD8	NM_183242.4	c.16G>A	p.Glu6Lys	False	False
chr1:92080588	148.109	missense_variant	MODERATE	BTBD8	NM_183242.4	c.17A>G	p.Glu6Gly	False	False
chr1:92141143	17.7664	stop_gained	HIGH	BTBD8	NM_183242.4	c.862G>T	p.Gly288*	False	True
chr1:92181666	75.9098	missense_variant	MODERATE	KIAA1107	NM_015237.4	c.2444A>G	p.Asn815Ser	False	False
chr1:92181975	225.417	missense_variant	MODERATE	KIAA1107	NM_015237.4	c.2753C>A	p.Thr918Asn	True	False
chr1:92483381	45.834	missense_variant	MODERATE	GFI1	NM_001127215.2	c.107G>A	p.Ser36Asn	False	False
chr1:92483381	45.834	missense_variant	MODERATE	GFI1	NM_005263.5	c.107G>A	p.Ser36Asn	False	False
chr1:92483381	45.834	missense_variant	MODERATE	GFI1	NM_001127216.2	c.107G>A	p.Ser36Asn	False	False
chr1:92607671	29.5314	missense_variant	MODERATE	EVI5	NM_001350197.2	c.1884G>T	p.Gln628His	False	False
chr1:92607671	29.5314	missense_variant	MODERATE	EVI5	NM_001350198.2	c.1884G>T	p.Gln628His	False	False
chr1:92607671	29.5314	missense_variant	MODERATE	EVI5	NM_001308248.1	c.1869G>T	p.Gln623His	False	False
chr1:92607671	29.5314	missense_variant	MODERATE	EVI5	NM_005665.6	c.1836G>T	p.Gln612His	False	False
chr1:92695345	225.417	missense_variant	MODERATE	EVI5	NM_001350197.2	c.874A>G	p.Ile292Val	True	False
chr1:92695345	225.417	missense_variant	MODERATE	EVI5	NM_001350198.2	c.874A>G	p.Ile292Val	True	False
chr1:92695345	225.417	missense_variant	MODERATE	EVI5	NM_001308248.1	c.1006A>G	p.Ile336Val	True	False
chr1:92695345	225.417	missense_variant	MODERATE	EVI5	NM_005665.6	c.1006A>G	p.Ile336Val	True	False
chr1:93154836	84.1981	missense_variant	MODERATE	TMED5	NM_016040.5	c.524C>T	p.Thr175Ile	False	False
chr1:93207166	42.4577	missense_variant	MODERATE	CCDC18	NM_001306076.1	c.977A>C	p.Asn326Thr	False	False
chr1:93207166	42.4577	missense_variant	MODERATE	CCDC18	NM_206886.4	c.977A>C	p.Asn326Thr	False	False
chr1:93523349	17.5429	missense_variant	MODERATE	FNBP1L	NM_001164473.2	c.200C>T	p.Thr67Ile	False	False
chr1:93523349	17.5429	missense_variant	MODERATE	FNBP1L	NM_017737.5	c.200C>T	p.Thr67Ile	False	False
chr1:93523349	17.5429	missense_variant	MODERATE	FNBP1L	NM_001024948.2	c.200C>T	p.Thr67Ile	False	False
chr1:94062602	23.8656	missense_variant	MODERATE	ABCA4	NM_000350.3	c.1912C>T	p.Pro638Ser	False	False
chr1:94078678	54.4043	missense_variant	MODERATE	ABCA4	NM_000350.3	c.1268A>G	p.His423Arg	False	False
chr1:94173891	225.417	missense_variant	MODERATE	ARHGAP29	NM_001328664.2	c.3764G>A	p.Gly1255Asp	True	False
chr1:94173891	225.417	missense_variant	MODERATE	ARHGAP29	NM_001328666.2	c.3737G>A	p.Gly1246Asp	True	False
chr1:94173891	225.417	missense_variant	MODERATE	ARHGAP29	NM_001328667.2	c.3572G>A	p.Gly1191Asp	True	False
chr1:94173891	225.417	missense_variant	MODERATE	ARHGAP29	NM_004815.4	c.3764G>A	p.Gly1255Asp	True	False
chr1:94173891	225.417	missense_variant	MODERATE	ARHGAP29	NM_001328665.2	c.3572G>A	p.Gly1191Asp	True	False
chr1:94178025	222.254	missense_variant	MODERATE	ARHGAP29	NM_001328664.2	c.2623G>A	p.Val875Ile	False	False
chr1:94178025	222.254	missense_variant	MODERATE	ARHGAP29	NM_001328666.2	c.2596G>A	p.Val866Ile	False	False
chr1:94178025	222.254	missense_variant	MODERATE	ARHGAP29	NM_001328667.2	c.2431G>A	p.Val811Ile	False	False
chr1:94178025	222.254	missense_variant	MODERATE	ARHGAP29	NM_004815.4	c.2623G>A	p.Val875Ile	False	False
chr1:94178025	222.254	missense_variant	MODERATE	ARHGAP29	NM_001328665.2	c.2431G>A	p.Val811Ile	False	False
chr1:94864816	100.405	missense_variant	MODERATE	SLC44A3	NM_001114106.3	c.1312G>A	p.Val438Ile	False	False
chr1:94864816	100.405	missense_variant	MODERATE	SLC44A3	NM_001258340.2	c.1312G>A	p.Val438Ile	False	False
chr1:94864816	100.405	missense_variant	MODERATE	SLC44A3	NM_001258341.2	c.1216G>A	p.Val406Ile	False	False
chr1:94864816	100.405	missense_variant	MODERATE	SLC44A3	NM_001258342.2	c.1204G>A	p.Val402Ile	False	False
chr1:94864816	100.405	missense_variant	MODERATE	SLC44A3	NM_001258343.2	c.1108G>A	p.Val370Ile	False	False
chr1:94864816	100.405	missense_variant	MODERATE	SLC44A3	NM_001301079.2	c.1072G>A	p.Val358Ile	False	False
chr1:94864816	100.405	missense_variant	MODERATE	SLC44A3	NM_152369.5	c.1168G>A	p.Val390Ile	False	False
chr1:94864816	100.405	missense_variant	MODERATE	SLC44A3	NM_001350223.1	c.1021G>A	p.Val341Ile	False	False
chr1:95064888	11.0551	missense_variant	MODERATE	ALG14	NM_144988.4	c.266C>T	p.Ala89Val	False	False
chr1:95064888	11.0551	missense_variant	MODERATE	ALG14	NM_001305242.2	c.266C>T	p.Ala89Val	False	False
chr1:95244265	225.417	missense_variant	MODERATE	RWDD3	NM_015485.5	c.140T>C	p.Val47Ala	True	False
chr1:95244265	225.417	missense_variant	MODERATE	RWDD3	NM_001128142.1	c.140T>C	p.Val47Ala	True	False
chr1:95244265	225.417	missense_variant	MODERATE	RWDD3	NM_001199682.1	c.140T>C	p.Val47Ala	True	False
chr1:95244265	225.417	missense_variant	MODERATE	RWDD3	NM_001278247.1	c.95T>C	p.Val32Ala	True	False
chr1:95244265	225.417	missense_variant	MODERATE	RWDD3	NM_001278248.1	c.95T>C	p.Val32Ala	True	False
chr1:95244383	173.248	missense_variant	MODERATE	RWDD3	NM_015485.5	c.258T>G	p.Asn86Lys	False	False
chr1:95244383	173.248	missense_variant	MODERATE	RWDD3	NM_001128142.1	c.258T>G	p.Asn86Lys	False	False
chr1:95244383	173.248	missense_variant	MODERATE	RWDD3	NM_001199682.1	c.258T>G	p.Asn86Lys	False	False
chr1:95244383	173.248	missense_variant	MODERATE	RWDD3	NM_001278247.1	c.213T>G	p.Asn71Lys	False	False
chr1:95244383	173.248	missense_variant	MODERATE	RWDD3	NM_001278248.1	c.213T>G	p.Asn71Lys	False	False
chr1:97450105	5.79418	missense_variant	MODERATE	DPYD	NM_000110.4	c.1859A>G	p.Tyr620Cys	False	False
chr1:97883329	25.8031	missense_variant	MODERATE	DPYD	NM_000110.4	c.85T>C	p.Cys29Arg	False	False
chr1:97883329	25.8031	missense_variant	MODERATE	DPYD	NM_001160301.1	c.85T>C	p.Cys29Arg	False	False
chr1:98210811	149.316	splice_donor_variant&intron_variant	HIGH	LINC01776	NR_046088.1	n.100+1G>A		False	False
chr1:99554018	114.228	splice_acceptor_variant&intron_variant	HIGH	MIR548N	NR_031666.1	n.28-2G>A		False	False
chr1:99851033	225.421	splice_acceptor_variant&intron_variant	HIGH	AGL	NM_000644.2	c.-8-2A>G		True	True
chr1:100110377	161.377	missense_variant	MODERATE	SASS6	NM_194292.3	c.776C>T	p.Ala259Val	False	False
chr1:100110377	161.377	missense_variant	MODERATE	SASS6	NM_001304829.2	c.275C>T	p.Ala92Val	False	False
chr1:100133310	225.417	missense_variant	MODERATE	TRMT13	NM_019083.2	c.142G>A	p.Ala48Thr	True	False
chr1:100133311	225.417	missense_variant	MODERATE	TRMT13	NM_019083.2	c.143C>T	p.Ala48Val	True	False
chr1:100206504	113.415	missense_variant	MODERATE	DBT	NM_001918.4	c.1150A>G	p.Ser384Gly	True	False
chr1:100484348	92.0012	missense_variant	MODERATE	CDC14A	NM_033312.2	c.1034G>A	p.Arg345Gln	False	False
chr1:100484348	92.0012	missense_variant	MODERATE	CDC14A	NM_001319211.1	c.860G>A	p.Arg287Gln	False	False
chr1:100484348	92.0012	missense_variant	MODERATE	CDC14A	NM_033313.2	c.1034G>A	p.Arg345Gln	False	False
chr1:100484348	92.0012	missense_variant	MODERATE	CDC14A	NM_001319212.1	c.155G>A	p.Arg52Gln	False	False
chr1:100484348	92.0012	missense_variant	MODERATE	CDC14A	NM_001319210.2	c.1034G>A	p.Arg345Gln	False	False
chr1:100484348	92.0012	missense_variant	MODERATE	CDC14A	NM_003672.4	c.1034G>A	p.Arg345Gln	False	False
chr1:100539534	149.349	missense_variant	MODERATE	GPR88	NM_022049.3	c.568G>A	p.Val190Ile	False	False
chr1:100877540	19.2915	missense_variant	MODERATE	EXTL2	NM_001261441.1	c.393C>A	p.Phe131Leu	False	False
chr1:100877540	19.2915	missense_variant	MODERATE	EXTL2	NM_001261440.1	c.369C>A	p.Phe123Leu	False	False
chr1:100877540	19.2915	missense_variant	MODERATE	EXTL2	NM_001261442.1	c.369C>A	p.Phe123Leu	False	False
chr1:100877540	19.2915	missense_variant	MODERATE	EXTL2	NM_001439.3	c.369C>A	p.Phe123Leu	False	False
chr1:100877540	19.2915	missense_variant	MODERATE	EXTL2	NM_001033025.3	c.369C>A	p.Phe123Leu	False	False
chr1:102888582	131.416	missense_variant	MODERATE	COL11A1	NM_080629.2	c.4639T>C	p.Ser1547Pro	True	False
chr1:102888582	131.416	missense_variant	MODERATE	COL11A1	NM_001190709.1	c.4486T>C	p.Ser1496Pro	True	False
chr1:102888582	131.416	missense_variant	MODERATE	COL11A1	NM_001854.4	c.4603T>C	p.Ser1535Pro	True	False
chr1:102888582	131.416	missense_variant	MODERATE	COL11A1	NM_080630.4	c.4255T>C	p.Ser1419Pro	True	False
chr1:102914362	192.416	missense_variant	MODERATE	COL11A1	NM_080629.2	c.4004C>T	p.Pro1335Leu	True	False
chr1:102914362	192.416	missense_variant	MODERATE	COL11A1	NM_001190709.1	c.3851C>T	p.Pro1284Leu	True	False
chr1:102914362	192.416	missense_variant	MODERATE	COL11A1	NM_001854.4	c.3968C>T	p.Pro1323Leu	True	False
chr1:102914362	192.416	missense_variant	MODERATE	COL11A1	NM_080630.4	c.3620C>T	p.Pro1207Leu	True	False
chr1:102970223	8.48766	missense_variant	MODERATE	COL11A1	NM_080629.2	c.2894A>G	p.Glu965Gly	False	False
chr1:102970223	8.48766	missense_variant	MODERATE	COL11A1	NM_001190709.1	c.2741A>G	p.Glu914Gly	False	False
chr1:102970223	8.48766	missense_variant	MODERATE	COL11A1	NM_001854.4	c.2858A>G	p.Glu953Gly	False	False
chr1:102970223	8.48766	missense_variant	MODERATE	COL11A1	NM_080630.4	c.2510A>G	p.Glu837Gly	False	False
chr1:103533844	3.70792	frameshift_variant&splice_region_variant	HIGH	RNPC3	NM_017619.4	c.358delA	p.Arg120fs	False	True
chr1:107057296	123.894	missense_variant	MODERATE	PRMT6	NM_018137.3	c.581C>T	p.Ala194Val	False	False
chr1:108722407	220.557	missense_variant	MODERATE	FNDC7	NM_001144937.3	c.671G>T	p.Arg224Leu	False	False
chr1:108725951	85.415	missense_variant	MODERATE	FNDC7	NM_001144937.3	c.1058T>C	p.Val353Ala	True	False
chr1:108728738	11.3766	missense_variant	MODERATE	FNDC7	NM_001144937.3	c.1476A>T	p.Gln492His	False	False
chr1:108827293	225.417	missense_variant	MODERATE	AKNAD1	NM_152763.5	c.1848C>A	p.Asn616Lys	True	False
chr1:108852483	225.417	missense_variant	MODERATE	AKNAD1	NM_152763.5	c.182G>A	p.Ser61Asn	True	False
chr1:108897509	3.79008	frameshift_variant	HIGH	GPSM2	NM_001321038.2	c.301delG	p.Glu101fs	False	True
chr1:108897509	3.79008	frameshift_variant	HIGH	GPSM2	NM_001321039.2	c.301delG	p.Glu101fs	False	True
chr1:108897509	3.79008	frameshift_variant	HIGH	GPSM2	NM_013296.5	c.301delG	p.Glu101fs	False	True
chr1:109161996	225.417	missense_variant	MODERATE	KIAA1324	NM_020775.5	c.256A>G	p.Ile86Val	True	False
chr1:109161996	225.417	missense_variant	MODERATE	KIAA1324	NM_001267048.2	c.256A>G	p.Ile86Val	True	False
chr1:109192794	225.417	missense_variant	MODERATE	KIAA1324	NM_020775.5	c.1867A>C	p.Thr623Pro	True	False
chr1:109192794	225.417	missense_variant	MODERATE	KIAA1324	NM_001267048.2	c.1606A>C	p.Thr536Pro	True	False
chr1:109192794	225.417	missense_variant	MODERATE	KIAA1324	NM_001284352.2	c.1561A>C	p.Thr521Pro	True	False
chr1:109192794	225.417	missense_variant	MODERATE	KIAA1324	NM_001284353.1	c.853A>C	p.Thr285Pro	True	False
chr1:109202996	225.417	missense_variant	MODERATE	KIAA1324	NM_020775.5	c.3026T>C	p.Leu1009Pro	True	False
chr1:109202996	225.417	missense_variant	MODERATE	KIAA1324	NM_001267048.2	c.2765T>C	p.Leu922Pro	True	False
chr1:109202996	225.417	missense_variant	MODERATE	KIAA1324	NM_001284353.1	c.2012T>C	p.Leu671Pro	True	False
chr1:109250113	48.3376	disruptive_inframe_insertion	MODERATE	CELSR2	NM_001408.3	c.47_49dupCGC	p.Pro16dup	False	False
chr1:109268626	3.62418	missense_variant	MODERATE	CELSR2	NM_001408.3	c.6364C>T	p.Arg2122Trp	False	False
chr1:109296296	225.417	missense_variant	MODERATE	MYBPHL	NM_001010985.3	c.805G>A	p.Asp269Asn	True	False
chr1:109296296	225.417	missense_variant	MODERATE	MYBPHL	NM_001265613.2	c.736G>A	p.Asp246Asn	True	False
chr1:109737079	125.681	missense_variant	MODERATE	GSTM3	NM_000849.5	c.670G>A	p.Val224Ile	False	False
chr1:109757819	150.381	missense_variant	MODERATE	EPS8L3	NM_139053.3	c.880C>T	p.His294Tyr	False	False
chr1:109757819	150.381	missense_variant	MODERATE	EPS8L3	NM_001319952.2	c.778C>T	p.His260Tyr	False	False
chr1:109757819	150.381	missense_variant	MODERATE	EPS8L3	NM_024526.4	c.877C>T	p.His293Tyr	False	False
chr1:109757819	150.381	missense_variant	MODERATE	EPS8L3	NM_133181.4	c.877C>T	p.His293Tyr	False	False
chr1:109923844	121.369	missense_variant	MODERATE	CSF1	NM_000757.6	c.1223T>C	p.Leu408Pro	False	False
chr1:109923844	121.369	missense_variant	MODERATE	CSF1	NM_172212.3	c.1223T>C	p.Leu408Pro	False	False
chr1:109924087	225.417	missense_variant	MODERATE	CSF1	NM_000757.6	c.1466T>C	p.Phe489Ser	True	False
chr1:109924087	225.417	missense_variant	MODERATE	CSF1	NM_172210.3	c.1118T>C	p.Phe373Ser	True	False
chr1:109924087	225.417	missense_variant	MODERATE	CSF1	NM_172212.3	c.1466T>C	p.Phe489Ser	True	False
chr1:109924087	225.417	missense_variant	MODERATE	CSF1	NM_172211.4	c.572T>C	p.Phe191Ser	True	False
chr1:110167098	225.417	missense_variant	MODERATE	SLC6A17	NM_001010898.4	c.169G>A	p.Ala57Thr	True	False
chr1:110211883	8.5111	missense_variant	MODERATE	KCNC4	NM_004978.5	c.384G>T	p.Glu128Asp	False	False
chr1:110211883	8.5111	missense_variant	MODERATE	KCNC4	NM_001039574.3	c.384G>T	p.Glu128Asp	False	False
chr1:110456232	104.764	missense_variant&splice_region_variant	MODERATE	PROK1	NM_032414.3	c.199G>A	p.Val67Ile	False	False
chr1:110951572	105.125	missense_variant	MODERATE	LRIF1	NM_018372.4	c.1312G>A	p.Ala438Thr	False	False
chr1:111235703	209.14	missense_variant	MODERATE	CHI3L2	NM_004000.3	c.545C>T	p.Ala182Val	False	False
chr1:111235703	209.14	missense_variant	MODERATE	CHI3L2	NM_001025197.1	c.515C>T	p.Ala172Val	False	False
chr1:111235703	209.14	missense_variant	MODERATE	CHI3L2	NM_001025199.2	c.308C>T	p.Ala103Val	False	False
chr1:111314586	80.8933	missense_variant	MODERATE	CHIA	NM_201653.4	c.304G>A	p.Gly102Arg	False	False
chr1:111319219	154.253	missense_variant	MODERATE	CHIA	NM_201653.4	c.1015A>G	p.Ile339Val	False	False
chr1:111319219	154.253	missense_variant	MODERATE	CHIA	NM_001040623.3	c.532A>G	p.Ile178Val	False	False
chr1:111319219	154.253	missense_variant	MODERATE	CHIA	NM_001258001.2	c.691A>G	p.Ile231Val	False	False
chr1:111319219	154.253	missense_variant	MODERATE	CHIA	NM_001258002.2	c.532A>G	p.Ile178Val	False	False
chr1:111319219	154.253	missense_variant	MODERATE	CHIA	NM_001258003.2	c.691A>G	p.Ile231Val	False	False
chr1:111319219	154.253	missense_variant	MODERATE	CHIA	NM_001258004.2	c.532A>G	p.Ile178Val	False	False
chr1:111319219	154.253	missense_variant	MODERATE	CHIA	NM_001258005.2	c.532A>G	p.Ile178Val	False	False
chr1:111319219	154.253	missense_variant	MODERATE	CHIA	NM_021797.4	c.691A>G	p.Ile231Val	False	False
chr1:111320330	88.2132	missense_variant	MODERATE	CHIA	NM_201653.4	c.1295T>G	p.Val432Gly	False	False
chr1:111320330	88.2132	missense_variant	MODERATE	CHIA	NM_001040623.3	c.812T>G	p.Val271Gly	False	False
chr1:111320330	88.2132	missense_variant	MODERATE	CHIA	NM_001258001.2	c.971T>G	p.Val324Gly	False	False
chr1:111320330	88.2132	missense_variant	MODERATE	CHIA	NM_001258002.2	c.812T>G	p.Val271Gly	False	False
chr1:111320330	88.2132	missense_variant	MODERATE	CHIA	NM_001258003.2	c.971T>G	p.Val324Gly	False	False
chr1:111320330	88.2132	missense_variant	MODERATE	CHIA	NM_001258004.2	c.812T>G	p.Val271Gly	False	False
chr1:111320330	88.2132	missense_variant	MODERATE	CHIA	NM_001258005.2	c.812T>G	p.Val271Gly	False	False
chr1:111320330	88.2132	missense_variant	MODERATE	CHIA	NM_021797.4	c.971T>G	p.Val324Gly	False	False
chr1:111414475	134.872	missense_variant	MODERATE	OVGP1	NM_002557.4	c.2026G>C	p.Glu676Gln	False	False
chr1:111414895	161.316	missense_variant	MODERATE	OVGP1	NM_002557.4	c.1606A>G	p.Ser536Gly	False	False
chr1:111414948	16.2585	missense_variant	MODERATE	OVGP1	NM_002557.4	c.1553C>G	p.Thr518Ser	False	False
chr1:111414961	16.2585	missense_variant	MODERATE	OVGP1	NM_002557.4	c.1540T>C	p.Tyr514His	False	False
chr1:111414970	9.9312	missense_variant	MODERATE	OVGP1	NM_002557.4	c.1531T>C	p.Ser511Pro	False	False
chr1:111476035	45.3642	missense_variant	MODERATE	C1orf162	NM_174896.4	c.7G>A	p.Gly3Ser	False	False
chr1:111476035	45.3642	missense_variant	MODERATE	C1orf162	NM_001300834.2	c.7G>A	p.Gly3Ser	False	False
chr1:111766746	8.46791	missense_variant	MODERATE	DDX20	NM_007204.5	c.2322G>T	p.Glu774Asp	False	False
chr1:112712767	225.417	missense_variant	MODERATE	PPM1J	NM_005167.5	c.706G>A	p.Val236Ile	True	False
chr1:112712834	51.3148	missense_variant	MODERATE	PPM1J	NM_005167.5	c.639G>T	p.Leu213Phe	False	False
chr1:112715229	16.8777	missense_variant	MODERATE	PPM1J	NM_005167.5	c.73T>A	p.Ser25Thr	False	False
chr1:113107751	31.2479	missense_variant	MODERATE	LRIG2	NM_014813.3	c.1471G>T	p.Val491Phe	False	False
chr1:113107751	31.2479	missense_variant	MODERATE	LRIG2	NM_001312686.2	c.1162G>T	p.Val388Phe	False	False
chr1:113811851	14.4129	missense_variant	MODERATE	RSBN1	NM_018364.4	c.562C>G	p.His188Asp	False	False
chr1:113812067	5.93956	missense_variant	MODERATE	RSBN1	NM_018364.4	c.346C>T	p.Arg116Cys	False	False
chr1:113834946	225.417	missense_variant	MODERATE	PTPN22	NM_015967.7	c.1858T>C	p.Trp620Arg	True	False
chr1:113834946	225.417	missense_variant	MODERATE	PTPN22	NM_001193431.2	c.1858T>C	p.Trp620Arg	True	False
chr1:113834946	225.417	missense_variant	MODERATE	PTPN22	NM_001308297.1	c.1786T>C	p.Trp596Arg	True	False
chr1:113834946	225.417	missense_variant	MODERATE	PTPN22	NM_012411.5	c.1693T>C	p.Trp565Arg	True	False
chr1:113881979	225.417	missense_variant	MODERATE	BCL2L15	NM_001010922.3	c.268G>A	p.Asp90Asn	True	False
chr1:113896329	111.277	missense_variant	MODERATE	AP4B1	NM_001253852.3	c.1439T>C	p.Leu480Ser	False	False
chr1:113896329	111.277	missense_variant	MODERATE	AP4B1	NM_001308312.2	c.935T>C	p.Leu312Ser	False	False
chr1:113896329	111.277	missense_variant	MODERATE	AP4B1	NM_001253853.3	c.1142T>C	p.Leu381Ser	False	False
chr1:113896329	111.277	missense_variant	MODERATE	AP4B1	NM_006594.5	c.1439T>C	p.Leu480Ser	False	False
chr1:114405659	188.416	missense_variant	MODERATE	TRIM33	NM_015906.4	c.2519T>C	p.Ile840Thr	True	False
chr1:114405659	188.416	missense_variant	MODERATE	TRIM33	NM_033020.3	c.2519T>C	p.Ile840Thr	True	False
chr1:114621933	109.388	missense_variant	MODERATE	DENND2C	NM_001256404.2	c.1189G>A	p.Gly397Ser	False	False
chr1:114625979	168.401	missense_variant	MODERATE	DENND2C	NM_001256404.2	c.6T>A	p.Asp2Glu	False	False
chr1:114625979	168.401	missense_variant	MODERATE	DENND2C	NM_198459.4	c.6T>A	p.Asp2Glu	False	False
chr1:114673107	4.76855	frameshift_variant	HIGH	AMPD1	NM_000036.2	c.2341_2342insA	p.Ter781fs	False	False
chr1:114673107	4.76855	frameshift_variant	HIGH	AMPD1	NM_001172626.1	c.2329_2330insA	p.Ter777fs	False	False
chr1:115033402	225.417	missense_variant	MODERATE	TSHB	NM_000549.5	c.40A>G	p.Thr14Ala	True	False
chr1:115663802	138.259	missense_variant	MODERATE	VANGL1	NM_001172412.1	c.346G>A	p.Ala116Thr	False	False
chr1:115663802	138.259	missense_variant	MODERATE	VANGL1	NM_001172411.2	c.340G>A	p.Ala114Thr	False	False
chr1:115663802	138.259	missense_variant	MODERATE	VANGL1	NM_138959.3	c.346G>A	p.Ala116Thr	False	False
chr1:116768525	97.1735	missense_variant	MODERATE	CD2	NM_001328609.2	c.876C>A	p.His292Gln	False	False
chr1:116768525	97.1735	missense_variant	MODERATE	CD2	NM_001767.5	c.798C>A	p.His266Gln	False	False
chr1:116945089	225.417	missense_variant	MODERATE	PTGFRN	NM_020440.4	c.829T>A	p.Ser277Thr	True	False
chr1:117011799	154.386	missense_variant	MODERATE	CD101	NM_001256106.2	c.674A>G	p.Asn225Ser	False	False
chr1:117011799	154.386	missense_variant	MODERATE	CD101	NM_001256109.2	c.674A>G	p.Asn225Ser	False	False
chr1:117011799	154.386	missense_variant	MODERATE	CD101	NM_001256111.2	c.488A>G	p.Asn163Ser	False	False
chr1:117011799	154.386	missense_variant	MODERATE	CD101	NM_004258.5	c.674A>G	p.Asn225Ser	False	False
chr1:117017104	225.417	missense_variant	MODERATE	CD101	NM_001256106.2	c.1243A>G	p.Met415Val	True	False
chr1:117017104	225.417	missense_variant	MODERATE	CD101	NM_001256109.2	c.1243A>G	p.Met415Val	True	False
chr1:117017104	225.417	missense_variant	MODERATE	CD101	NM_001256111.2	c.1057A>G	p.Met353Val	True	False
chr1:117017104	225.417	missense_variant	MODERATE	CD101	NM_004258.5	c.1243A>G	p.Met415Val	True	False
chr1:117017436	159.36	missense_variant	MODERATE	CD101	NM_001256106.2	c.1575C>G	p.Ser525Arg	False	False
chr1:117017436	159.36	missense_variant	MODERATE	CD101	NM_001256109.2	c.1575C>G	p.Ser525Arg	False	False
chr1:117017436	159.36	missense_variant	MODERATE	CD101	NM_001256111.2	c.1389C>G	p.Ser463Arg	False	False
chr1:117017436	159.36	missense_variant	MODERATE	CD101	NM_004258.5	c.1575C>G	p.Ser525Arg	False	False
chr1:117075083	155.416	missense_variant	MODERATE	TTF2	NM_003594.4	c.499A>G	p.Lys167Glu	True	False
chr1:117086505	18.0664	missense_variant	MODERATE	TTF2	NM_003594.4	c.2143G>A	p.Ala715Thr	False	False
chr1:118023330	78.3631	missense_variant	MODERATE	SPAG17	NM_206996.4	c.4043C>T	p.Pro1348Leu	False	False
chr1:118115329	21.2825	missense_variant	MODERATE	SPAG17	NM_206996.4	c.428G>A	p.Arg143Gln	False	False
chr1:119422601	3.55596	missense_variant	MODERATE	HSD3B2	NM_000198.4	c.1100T>C	p.Leu367Pro	False	False
chr1:119422601	3.55596	missense_variant	MODERATE	HSD3B2	NM_001166120.1	c.1100T>C	p.Leu367Pro	False	False
chr1:119514623	99.6108	missense_variant	MODERATE	HSD3B1	NM_000862.3	c.1100C>A	p.Thr367Asn	False	False
chr1:119514623	99.6108	missense_variant	MODERATE	HSD3B1	NM_001328615.1	c.1100C>A	p.Thr367Asn	False	False
chr1:119755509	11.5852	missense_variant	MODERATE	HMGCS2	NM_005518.4	c.1105A>G	p.Lys369Glu	False	False
chr1:119755509	11.5852	missense_variant	MODERATE	HMGCS2	NM_001166107.1	c.979A>G	p.Lys327Glu	False	False
chr1:119844299	221.905	splice_donor_variant&intron_variant	HIGH	NBPF7	NM_001047980.2	c.235+2T>A		False	True
chr1:119929171	3.62418	missense_variant	MODERATE	NOTCH2	NM_024408.4	c.3697C>A	p.Pro1233Thr	False	False
chr1:120449395	57.4147	missense_variant	MODERATE	NBPF8	NM_001037501.3	c.981C>G	p.Asn327Lys	True	False
chr1:121088716	60.4147	missense_variant	MODERATE	FCGR1B	NM_001017986.4	c.115A>G	p.Ile39Val	True	False
chr1:121088716	60.4147	missense_variant	MODERATE	FCGR1B	NM_001244910.1	c.115A>G	p.Ile39Val	True	False
chr1:121374827	93.0844	missense_variant&splice_region_variant	MODERATE	SRGAP2C	NM_001329984.2	c.704A>G	p.His235Arg	False	False
chr1:121374827	93.0844	missense_variant&splice_region_variant	MODERATE	SRGAP2C	NM_001271872.3	c.704A>G	p.His235Arg	False	False
chr1:145872994	225.417	missense_variant	MODERATE	ANKRD35	NM_144698.5	c.1775A>G	p.Gln592Arg	True	False
chr1:145872994	225.417	missense_variant	MODERATE	ANKRD35	NM_001280799.1	c.1505A>G	p.Gln502Arg	True	False
chr1:145899064	16.5123	missense_variant	MODERATE	ITGA10	NM_003637.5	c.2104G>A	p.Ala702Thr	True	False
chr1:145899064	16.5123	missense_variant	MODERATE	ITGA10	NM_001303040.2	c.1711G>A	p.Ala571Thr	True	False
chr1:145899064	16.5123	missense_variant	MODERATE	ITGA10	NM_001303041.1	c.1675G>A	p.Ala559Thr	True	False
chr1:146069569	88.2343	missense_variant	MODERATE	NBPF10	NM_001302371.3	c.10784G>A	p.Arg3595His	True	False
chr1:146069569	88.2343	missense_variant	MODERATE	NBPF10	NM_001039703.6	c.10277G>A	p.Arg3426His	True	False
chr1:146069630	123.338	missense_variant	MODERATE	NBPF10	NM_001302371.3	c.10723C>G	p.Leu3575Val	True	False
chr1:146069630	123.338	missense_variant	MODERATE	NBPF10	NM_001039703.6	c.10216C>G	p.Leu3406Val	True	False
chr1:146069686	22.1136	missense_variant	MODERATE	NBPF10	NM_001302371.3	c.10667G>A	p.Gly3556Glu	False	False
chr1:146069686	22.1136	missense_variant	MODERATE	NBPF10	NM_001039703.6	c.10160G>A	p.Gly3387Glu	False	False
chr1:146093289	7.09764	missense_variant	MODERATE	NBPF10	NM_001302371.3	c.7043A>C	p.Tyr2348Ser	True	False
chr1:146093289	7.09764	missense_variant	MODERATE	NBPF10	NM_001039703.6	c.7043A>C	p.Tyr2348Ser	True	False
chr1:146121585	40.3944	missense_variant	MODERATE	NBPF10	NM_001302371.3	c.2671C>G	p.Leu891Val	False	False
chr1:146121585	40.3944	missense_variant	MODERATE	NBPF10	NM_001039703.6	c.2671C>G	p.Leu891Val	False	False
chr1:146121641	57.3387	missense_variant	MODERATE	NBPF10	NM_001302371.3	c.2615G>A	p.Gly872Glu	False	False
chr1:146121641	57.3387	missense_variant	MODERATE	NBPF10	NM_001039703.6	c.2615G>A	p.Gly872Glu	False	False
chr1:146126409	221.417	splice_acceptor_variant&intron_variant	HIGH	NBPF10	NM_001302371.3	c.1854-1C>G		True	True
chr1:146126409	221.417	splice_acceptor_variant&intron_variant	HIGH	NBPF10	NM_001039703.6	c.1854-1C>G		True	True
chr1:147172169	7.9007	splice_acceptor_variant&intron_variant	HIGH	PRKAB2	NM_005399.5	c.-23-2A>T		False	True
chr1:147172169	7.9007	splice_acceptor_variant&intron_variant	HIGH	PRKAB2	NR_103870.2	n.43-2A>T		False	True
chr1:147172169	7.9007	splice_acceptor_variant&intron_variant	HIGH	PRKAB2	NR_103871.2	n.43-2A>T		False	True
chr1:147619329	26.1781	missense_variant	MODERATE	BCL9	NM_004326.4	c.1174C>A	p.Pro392Thr	False	False
chr1:147619364	17.7544	missense_variant	MODERATE	BCL9	NM_004326.4	c.1209A>T	p.Glu403Asp	False	False
chr1:147619386	14.4129	missense_variant	MODERATE	BCL9	NM_004326.4	c.1231G>T	p.Ala411Ser	False	False
chr1:147620056	3.5192	missense_variant	MODERATE	BCL9	NM_004326.4	c.1901A>G	p.Gln634Arg	False	False
chr1:147620166	83.415	missense_variant	MODERATE	BCL9	NM_004326.4	c.2011C>T	p.Pro671Ser	True	False
chr1:147986242	3.89495	missense_variant	MODERATE	GPR89B	NM_001350180.1	c.953C>A	p.Pro318His	False	False
chr1:147986242	3.89495	missense_variant	MODERATE	GPR89B	NM_001350181.1	c.878C>A	p.Pro293His	False	False
chr1:147986242	3.89495	missense_variant	MODERATE	GPR89B	NM_001350182.1	c.878C>A	p.Pro293His	False	False
chr1:147986242	3.89495	missense_variant	MODERATE	GPR89B	NM_001350183.1	c.593C>A	p.Pro198His	False	False
chr1:147986242	3.89495	missense_variant	MODERATE	GPR89B	NM_001350184.1	c.593C>A	p.Pro198His	False	False
chr1:147986242	3.89495	missense_variant	MODERATE	GPR89B	NM_016334.5	c.953C>A	p.Pro318His	False	False
chr1:148107750	49.29	missense_variant	MODERATE	NBPF11	NM_183372.6	c.2201A>G	p.Tyr734Cys	True	False
chr1:148107750	49.29	missense_variant	MODERATE	NBPF11	NM_001101663.4	c.2039A>G	p.Tyr680Cys	True	False
chr1:148120602	40.0608	missense_variant	MODERATE	NBPF11	NM_183372.6	c.1049G>A	p.Cys350Tyr	False	False
chr1:148120602	40.0608	missense_variant	MODERATE	NBPF11	NM_001101663.4	c.887G>A	p.Cys296Tyr	False	False
chr1:148120603	40.1366	missense_variant	MODERATE	NBPF11	NM_183372.6	c.1048T>C	p.Cys350Arg	False	False
chr1:148120603	40.1366	missense_variant	MODERATE	NBPF11	NM_001101663.4	c.886T>C	p.Cys296Arg	False	False
chr1:148122759	20.2676	missense_variant	MODERATE	NBPF11	NM_183372.6	c.698A>C	p.Asp233Ala	False	False
chr1:148122759	20.2676	missense_variant	MODERATE	NBPF11	NM_001101663.4	c.536A>C	p.Asp179Ala	False	False
chr1:148126846	65.3944	missense_variant	MODERATE	NBPF11	NM_183372.6	c.320A>G	p.Asn107Ser	False	False
chr1:148126846	65.3944	missense_variant	MODERATE	NBPF11	NM_001101663.4	c.158A>G	p.Asn53Ser	False	False
chr1:148127140	23.2567	splice_donor_variant&intron_variant	HIGH	NBPF11	NM_001101663.4	c.-36+1G>T		True	True
chr1:148127140	23.2567	splice_donor_variant&intron_variant	HIGH	NBPF11	NR_046188.4	n.1223+1G>T		True	True
chr1:148127140	23.2567	splice_donor_variant&intron_variant	HIGH	NBPF11	NR_110864.2	n.1094+1G>T		True	True
chr1:148424158	169.365	splice_donor_variant&intron_variant	HIGH	LOC100132057	NR_111930.1	n.643+2C>T		False	False
chr1:148482870	72.3984	missense_variant	MODERATE	PPIAL4G	NM_001123068.1	c.383C>T	p.Ala128Val	False	False
chr1:148559961	134.129	missense_variant	MODERATE	NBPF14	NM_015383.2	c.4054A>G	p.Ser1352Gly	False	False
chr1:148593602	162.298	missense_variant	MODERATE	NBPF14	NM_015383.2	c.274C>T	p.Leu92Phe	False	False
chr1:148977966	154.272	missense_variant	MODERATE	PDE4DIP	NM_001350520.1	c.2838G>A	p.Met946Ile	False	False
chr1:148977966	154.272	missense_variant	MODERATE	PDE4DIP	NM_001350521.2	c.2760G>A	p.Met920Ile	False	False
chr1:148977966	154.272	missense_variant	MODERATE	PDE4DIP	NM_001198832.2	c.2547G>A	p.Met849Ile	False	False
chr1:148977966	154.272	missense_variant	MODERATE	PDE4DIP	NM_001350522.1	c.2547G>A	p.Met849Ile	False	False
chr1:148977966	154.272	missense_variant	MODERATE	PDE4DIP	NM_001350523.1	c.2547G>A	p.Met849Ile	False	False
chr1:148977966	154.272	missense_variant	MODERATE	PDE4DIP	NM_001002812.2	c.2349G>A	p.Met783Ile	False	False
chr1:148977966	154.272	missense_variant	MODERATE	PDE4DIP	NM_001198834.3	c.2349G>A	p.Met783Ile	False	False
chr1:148977966	154.272	missense_variant	MODERATE	PDE4DIP	NM_014644.5	c.2349G>A	p.Met783Ile	False	False
chr1:148977966	154.272	missense_variant	MODERATE	PDE4DIP	NM_001002811.2	c.2838G>A	p.Met946Ile	False	False
chr1:149026823	6.82599	missense_variant	MODERATE	PDE4DIP	NM_001350520.1	c.6920G>C	p.Arg2307Thr	False	False
chr1:149026823	6.82599	missense_variant	MODERATE	PDE4DIP	NM_001198832.2	c.6116G>C	p.Arg2039Thr	False	False
chr1:149026823	6.82599	missense_variant	MODERATE	PDE4DIP	NM_001350523.1	c.6113G>C	p.Arg2038Thr	False	False
chr1:149026823	6.82599	missense_variant	MODERATE	PDE4DIP	NM_001198834.3	c.6434G>C	p.Arg2145Thr	False	False
chr1:149026823	6.82599	missense_variant	MODERATE	PDE4DIP	NM_014644.5	c.6434G>C	p.Arg2145Thr	False	False
chr1:149063750	24.3426	missense_variant	MODERATE	NBPF9	NM_001277444.1	c.1909G>T	p.Asp637Tyr	False	False
chr1:149063750	24.3426	missense_variant	MODERATE	NBPF9	NM_001037675.3	c.1909G>T	p.Asp637Tyr	False	False
chr1:149071659	42.5699	missense_variant	MODERATE	NBPF9	NM_001277444.1	c.1324G>A	p.Asp442Asn	False	False
chr1:149071659	42.5699	missense_variant	MODERATE	NBPF9	NM_001037675.3	c.1324G>A	p.Asp442Asn	False	False
chr1:149082016	32.2716	missense_variant	MODERATE	NBPF9	NM_001277444.1	c.124T>A	p.Cys42Ser	False	False
chr1:149082016	32.2716	missense_variant	MODERATE	NBPF9	NM_001037675.3	c.124T>A	p.Cys42Ser	False	False
chr1:149390829	220.386	disruptive_inframe_insertion	MODERATE	NOTCH2NLC	NM_001364013.1	c.48_50dupAGG	p.Gly17dup	False	False
chr1:149476025	6.05637	missense_variant	MODERATE	NBPF19	NM_001351365.1	c.93G>C	p.Lys31Asn	False	False
chr1:149791362	6.51248	missense_variant	MODERATE	FCGR1A	NM_000566.3	c.970G>A	p.Asp324Asn	True	False
chr1:149813367	114.198	missense_variant	MODERATE	H3C13	NM_001123375.2	c.315C>A	p.Phe105Leu	False	False
chr1:149900352	225.417	missense_variant	MODERATE	BOLA1	NM_001321025.2	c.293G>C	p.Gly98Ala	True	False
chr1:149900352	225.417	missense_variant	MODERATE	BOLA1	NM_001321026.2	c.293G>C	p.Gly98Ala	True	False
chr1:149900352	225.417	missense_variant	MODERATE	BOLA1	NM_016074.5	c.293G>C	p.Gly98Ala	True	False
chr1:149934274	225.417	missense_variant	MODERATE	MTMR11	NM_001145862.2	c.600A>C	p.Glu200Asp	True	False
chr1:149934274	225.417	missense_variant	MODERATE	MTMR11	NM_181873.3	c.384A>C	p.Glu128Asp	True	False
chr1:150226791	225.417	missense_variant	MODERATE	ANP32E	NM_001280560.2	c.332C>A	p.Ala111Glu	True	False
chr1:150286811	3.84831	missense_variant	MODERATE	CIART	NM_001300838.2	c.1015C>T	p.Pro339Ser	False	False
chr1:150286811	3.84831	missense_variant	MODERATE	CIART	NM_001300839.2	c.751C>T	p.Pro251Ser	False	False
chr1:150286811	3.84831	missense_variant	MODERATE	CIART	NM_001300840.2	c.751C>T	p.Pro251Ser	False	False
chr1:150286811	3.84831	missense_variant	MODERATE	CIART	NM_001300841.2	c.751C>T	p.Pro251Ser	False	False
chr1:150286811	3.84831	missense_variant	MODERATE	CIART	NM_144697.4	c.1015C>T	p.Pro339Ser	False	False
chr1:150308112	225.417	missense_variant	MODERATE	MRPS21	NM_018997.3	c.148T>C	p.Cys50Arg	True	False
chr1:150308112	225.417	missense_variant	MODERATE	MRPS21	NM_031901.5	c.148T>C	p.Cys50Arg	True	False
chr1:150324880	43.6549	splice_acceptor_variant&intron_variant	HIGH	PRPF3	NM_004698.4	c.-48-6_-48-3dupTTTT		False	True
chr1:150324880	43.6549	splice_acceptor_variant&intron_variant	HIGH	PRPF3	NM_004698.4	c.-48-7_-48-3dupTTTTT		False	True
chr1:150324880	43.6549	splice_acceptor_variant&intron_variant	HIGH	PRPF3	NM_001350529.1	c.-549-6_-549-3dupTTTT		False	True
chr1:150324880	43.6549	splice_acceptor_variant&intron_variant	HIGH	PRPF3	NM_001350529.1	c.-549-7_-549-3dupTTTTT		False	True
chr1:150324880	43.6549	splice_acceptor_variant&intron_variant	HIGH	PRPF3	NR_146766.1	n.126-6_126-3dupTTTT		False	True
chr1:150324880	43.6549	splice_acceptor_variant&intron_variant	HIGH	PRPF3	NR_146766.1	n.126-7_126-3dupTTTTT		False	True
chr1:150324880	43.6549	splice_acceptor_variant&intron_variant	HIGH	PRPF3	NR_146767.1	n.126-6_126-3dupTTTT		False	True
chr1:150324880	43.6549	splice_acceptor_variant&intron_variant	HIGH	PRPF3	NR_146767.1	n.126-7_126-3dupTTTTT		False	True
chr1:150324880	43.6549	splice_acceptor_variant&intron_variant	HIGH	PRPF3	NR_146768.1	n.126-6_126-3dupTTTT		False	True
chr1:150324880	43.6549	splice_acceptor_variant&intron_variant	HIGH	PRPF3	NR_146768.1	n.126-7_126-3dupTTTTT		False	True
chr1:150324880	43.6549	splice_acceptor_variant&intron_variant	HIGH	PRPF3	NR_146769.1	n.126-6_126-3dupTTTT		False	True
chr1:150324880	43.6549	splice_acceptor_variant&intron_variant	HIGH	PRPF3	NR_146769.1	n.126-7_126-3dupTTTTT		False	True
chr1:150343283	164.45	frameshift_variant&stop_gained	HIGH	PRPF3	NM_004698.4	c.1283-25_1288dupGTATACTAATATCTCTGCCTGACAGTTGACA	p.Asn430fs	False	True
chr1:150343283	164.45	frameshift_variant&stop_gained	HIGH	PRPF3	NM_001350529.1	c.878-25_883dupGTATACTAATATCTCTGCCTGACAGTTGACA	p.Asn295fs	False	True
chr1:150457468	225.417	missense_variant	MODERATE	RPRD2	NM_015203.4	c.1051A>G	p.Met351Val	True	False
chr1:150457468	225.417	missense_variant	MODERATE	RPRD2	NM_001297673.1	c.973A>G	p.Met325Val	True	False
chr1:150457468	225.417	missense_variant	MODERATE	RPRD2	NM_001297674.1	c.973A>G	p.Met325Val	True	False
chr1:150553568	225.417	missense_variant	MODERATE	ADAMTSL4	NM_001288608.1	c.577G>C	p.Ala193Pro	True	False
chr1:150553568	225.417	missense_variant	MODERATE	ADAMTSL4	NM_019032.5	c.577G>C	p.Ala193Pro	True	False
chr1:150553568	225.417	missense_variant	MODERATE	ADAMTSL4	NM_025008.5	c.577G>C	p.Ala193Pro	True	False
chr1:150553568	225.417	missense_variant	MODERATE	ADAMTSL4	NM_001288607.2	c.577G>C	p.Ala193Pro	True	False
chr1:150560105	3.6889	missense_variant	MODERATE	ADAMTSL4	NM_001288608.1	c.3203A>G	p.Gln1068Arg	False	False
chr1:150560105	3.6889	missense_variant	MODERATE	ADAMTSL4	NM_019032.5	c.3134A>G	p.Gln1045Arg	False	False
chr1:150560105	3.6889	missense_variant	MODERATE	ADAMTSL4	NM_001288607.2	c.3017A>G	p.Gln1006Arg	False	False
chr1:150574122	219.324	splice_donor_variant&intron_variant	HIGH	ADAMTSL4-AS1	NR_104133.1	n.429+2C>T		False	False
chr1:150764744	101.127	missense_variant	MODERATE	CTSS	NM_004079.5	c.20T>C	p.Val7Ala	False	False
chr1:150764744	101.127	missense_variant	MODERATE	CTSS	NM_001199739.2	c.20T>C	p.Val7Ala	False	False
chr1:150817388	182.157	missense_variant	MODERATE	ARNT	NM_001668.4	c.1551T>G	p.Asp517Glu	False	False
chr1:150817388	182.157	missense_variant	MODERATE	ARNT	NM_001197325.2	c.1506T>G	p.Asp502Glu	False	False
chr1:150817388	182.157	missense_variant	MODERATE	ARNT	NM_001286035.2	c.1509T>G	p.Asp503Glu	False	False
chr1:150817388	182.157	missense_variant	MODERATE	ARNT	NM_001286036.2	c.1551T>G	p.Asp517Glu	False	False
chr1:150817388	182.157	missense_variant	MODERATE	ARNT	NM_001350224.2	c.1524T>G	p.Asp508Glu	False	False
chr1:150817388	182.157	missense_variant	MODERATE	ARNT	NM_001350225.2	c.1548T>G	p.Asp516Glu	False	False
chr1:150817388	182.157	missense_variant	MODERATE	ARNT	NM_001350226.2	c.1545T>G	p.Asp515Glu	False	False
chr1:150817388	182.157	missense_variant	MODERATE	ARNT	NM_178427.3	c.1506T>G	p.Asp502Glu	False	False
chr1:150968149	150.335	missense_variant	MODERATE	CERS2	NM_022075.5	c.344A>C	p.Glu115Ala	False	False
chr1:150968149	150.335	missense_variant	MODERATE	CERS2	NM_181746.3	c.344A>C	p.Glu115Ala	False	False
chr1:150986360	222.363	missense_variant	MODERATE	ANXA9	NM_003568.3	c.497A>G	p.Asp166Gly	False	False
chr1:150998101	225.417	missense_variant	MODERATE	MINDY1	NM_001163258.2	c.1298C>A	p.Thr433Lys	True	False
chr1:150998101	225.417	missense_variant	MODERATE	MINDY1	NM_001040217.3	c.728C>A	p.Thr243Lys	True	False
chr1:150998101	225.417	missense_variant	MODERATE	MINDY1	NM_001319998.2	c.1154C>A	p.Thr385Lys	True	False
chr1:150998101	225.417	missense_variant	MODERATE	MINDY1	NM_018379.5	c.1154C>A	p.Thr385Lys	True	False
chr1:150998101	225.417	missense_variant	MODERATE	MINDY1	NM_001163259.1	c.869C>A	p.Thr290Lys	True	False
chr1:150998101	225.417	missense_variant	MODERATE	MINDY1	NM_001163260.1	c.728C>A	p.Thr243Lys	True	False
chr1:151002632	225.417	missense_variant	MODERATE	MINDY1	NM_001163258.2	c.130A>G	p.Lys44Glu	True	False
chr1:151067480	59.6348	stop_gained	HIGH	MLLT11	NM_006818.4	c.256G>T	p.Glu86*	False	False
chr1:151135661	225.417	missense_variant	MODERATE	SEMA6C	NM_001178061.2	c.1363A>C	p.Thr455Pro	True	False
chr1:151135661	225.417	missense_variant	MODERATE	SEMA6C	NM_001178062.2	c.1243A>C	p.Thr415Pro	True	False
chr1:151135661	225.417	missense_variant	MODERATE	SEMA6C	NM_030913.5	c.1363A>C	p.Thr455Pro	True	False
chr1:151706246	40.384	conservative_inframe_deletion	MODERATE	CELF3	NM_007185.7	c.1078_1080delCAG	p.Gln360del	False	False
chr1:151706246	40.384	conservative_inframe_deletion	MODERATE	CELF3	NM_001172648.4	c.937_939delCAG	p.Gln313del	False	False
chr1:151706246	40.384	conservative_inframe_deletion	MODERATE	CELF3	NM_001172649.4	c.928_930delCAG	p.Gln310del	False	False
chr1:151706246	40.384	conservative_inframe_deletion	MODERATE	CELF3	NM_001291106.2	c.1075_1077delCAG	p.Gln359del	False	False
chr1:151706246	40.384	conservative_inframe_deletion	MODERATE	CELF3	NM_001291107.2	c.1075_1077delCAG	p.Gln359del	False	False
chr1:151793793	53.7202	splice_acceptor_variant&intron_variant	HIGH	TDRKH-AS1	NR_146292.1	n.498-4_498-3dupTT		False	False
chr1:151847822	189.416	missense_variant	MODERATE	THEM5	NM_182578.4	c.616C>G	p.Leu206Val	True	False
chr1:151847848	195.416	missense_variant	MODERATE	THEM5	NM_182578.4	c.590A>G	p.Asp197Gly	True	False
chr1:151909409	225.417	missense_variant	MODERATE	THEM4	NM_053055.5	c.50T>G	p.Leu17Arg	True	False
chr1:152109445	130.762	missense_variant	MODERATE	TCHH	NM_007113.3	c.3772C>G	p.Leu1258Val	False	False
chr1:152113029	191.416	missense_variant	MODERATE	TCHH	NM_007113.3	c.188T>G	p.Leu63Arg	True	False
chr1:152154979	222.071	missense_variant	MODERATE	RPTN	NM_001122965.1	c.2120A>G	p.Glu707Gly	False	False
chr1:152156611	124.369	missense_variant	MODERATE	RPTN	NM_001122965.1	c.488A>G	p.Lys163Arg	False	False
chr1:152156618	98.3688	missense_variant	MODERATE	RPTN	NM_001122965.1	c.481T>C	p.Ser161Pro	False	False
chr1:152156639	52.3596	missense_variant	MODERATE	RPTN	NM_001122965.1	c.460A>G	p.Arg154Gly	False	False
chr1:152213566	33.4163	missense_variant	MODERATE	HRNR	NM_001009931.2	c.8063T>C	p.Leu2688Ser	True	False
chr1:152215086	92.4151	missense_variant	MODERATE	HRNR	NM_001009931.2	c.6543T>G	p.His2181Gln	True	False
chr1:152215700	144.405	missense_variant	MODERATE	HRNR	NM_001009931.2	c.5929C>T	p.Arg1977Cys	False	False
chr1:152216464	12.4772	missense_variant	MODERATE	HRNR	NM_001009931.2	c.5165T>C	p.Leu1722Ser	False	False
chr1:152216579	21.4455	missense_variant	MODERATE	HRNR	NM_001009931.2	c.5050C>G	p.Arg1684Gly	True	False
chr1:152219233	221.002	missense_variant	MODERATE	HRNR	NM_001009931.2	c.2396G>C	p.Ser799Thr	False	False
chr1:152219638	106.125	missense_variant	MODERATE	HRNR	NM_001009931.2	c.1991G>A	p.Arg664Gln	False	False
chr1:152220073	169.689	missense_variant	MODERATE	HRNR	NM_001009931.2	c.1556A>C	p.Gln519Pro	False	False
chr1:152220079	29.0306	missense_variant	MODERATE	HRNR	NM_001009931.2	c.1550A>G	p.Tyr517Cys	False	False
chr1:152220155	156.359	missense_variant	MODERATE	HRNR	NM_001009931.2	c.1474G>A	p.Gly492Arg	False	False
chr1:152220211	225.417	missense_variant	MODERATE	HRNR	NM_001009931.2	c.1418A>G	p.Glu473Gly	True	False
chr1:152220502	225.417	missense_variant	MODERATE	HRNR	NM_001009931.2	c.1127A>G	p.Gln376Arg	True	False
chr1:152221375	48.124	missense_variant	MODERATE	HRNR	NM_001009931.2	c.254G>A	p.Arg85His	False	False
chr1:152303673	114.994	missense_variant	MODERATE	FLG	NM_002016.2	c.11213G>A	p.Arg3738His	False	False
chr1:152304150	12.517	missense_variant	MODERATE	FLG	NM_002016.2	c.10736C>G	p.Thr3579Arg	False	False
chr1:152304223	20.3525	missense_variant	MODERATE	FLG	NM_002016.2	c.10663T>C	p.Trp3555Arg	False	False
chr1:152304285	37.4152	missense_variant	MODERATE	FLG	NM_002016.2	c.10601A>G	p.Asn3534Ser	True	False
chr1:152304579	143.524	missense_variant	MODERATE	FLG	NM_002016.2	c.10307G>C	p.Gly3436Ala	False	False
chr1:152305350	87.4001	missense_variant	MODERATE	FLG	NM_002016.2	c.9536T>G	p.Val3179Gly	False	False
chr1:152305573	8.13869	missense_variant	MODERATE	FLG	NM_002016.2	c.9313T>G	p.Tyr3105Asp	True	False
chr1:152306380	23.9302	missense_variant	MODERATE	FLG	NM_002016.2	c.8506A>C	p.Ser2836Arg	False	False
chr1:152306930	6.05929	missense_variant	MODERATE	FLG	NM_002016.2	c.7956A>C	p.Glu2652Asp	False	False
chr1:152307253	123.228	missense_variant	MODERATE	FLG	NM_002016.2	c.7633G>A	p.Gly2545Arg	False	False
chr1:152307365	205.013	missense_variant	MODERATE	FLG	NM_002016.2	c.7521C>G	p.His2507Gln	False	False
chr1:152307444	203.409	missense_variant	MODERATE	FLG	NM_002016.2	c.7442T>C	p.Leu2481Ser	False	False
chr1:152307556	221.451	missense_variant	MODERATE	FLG	NM_002016.2	c.7330A>G	p.Lys2444Glu	False	False
chr1:152307694	41.757	missense_variant	MODERATE	FLG	NM_002016.2	c.7192G>C	p.Glu2398Gln	False	False
chr1:152307789	125.288	missense_variant	MODERATE	FLG	NM_002016.2	c.7097G>C	p.Ser2366Thr	False	False
chr1:152307871	109.995	missense_variant	MODERATE	FLG	NM_002016.2	c.7015G>A	p.Asp2339Asn	False	False
chr1:152308306	146.189	missense_variant	MODERATE	FLG	NM_002016.2	c.6580T>C	p.Tyr2194His	False	False
chr1:152308531	87.4029	missense_variant	MODERATE	FLG	NM_002016.2	c.6355T>C	p.Tyr2119His	False	False
chr1:152308563	103.748	missense_variant	MODERATE	FLG	NM_002016.2	c.6323C>T	p.Ala2108Val	False	False
chr1:152308752	8.5111	missense_variant	MODERATE	FLG	NM_002016.2	c.6134G>C	p.Ser2045Thr	False	False
chr1:152308828	77.8931	missense_variant	MODERATE	FLG	NM_002016.2	c.6058T>G	p.Ser2020Ala	False	False
chr1:152309003	221.925	missense_variant	MODERATE	FLG	NM_002016.2	c.5883C>A	p.His1961Gln	False	False
chr1:152309047	8.5426	missense_variant	MODERATE	FLG	NM_002016.2	c.5839T>G	p.Trp1947Gly	False	False
chr1:152309058	14.2315	missense_variant	MODERATE	FLG	NM_002016.2	c.5828T>A	p.Leu1943His	False	False
chr1:152309214	42.6472	missense_variant	MODERATE	FLG	NM_002016.2	c.5672G>A	p.Arg1891Gln	False	False
chr1:152309472	123.853	missense_variant	MODERATE	FLG	NM_002016.2	c.5414C>T	p.Ala1805Val	False	False
chr1:152309791	118.274	missense_variant	MODERATE	FLG	NM_002016.2	c.5095C>T	p.Arg1699Cys	False	False
chr1:152309835	159.386	missense_variant	MODERATE	FLG	NM_002016.2	c.5051G>A	p.Arg1684His	False	False
chr1:152310441	133.394	missense_variant	MODERATE	FLG	NM_002016.2	c.4445C>A	p.Ser1482Tyr	False	False
chr1:152310760	166.399	missense_variant	MODERATE	FLG	NM_002016.2	c.4126A>G	p.Arg1376Gly	False	False
chr1:152310807	177.268	missense_variant	MODERATE	FLG	NM_002016.2	c.4079G>A	p.Arg1360His	False	False
chr1:152311386	157.036	missense_variant	MODERATE	FLG	NM_002016.2	c.3500C>G	p.Ala1167Gly	False	False
chr1:152312085	5.64867	missense_variant	MODERATE	FLG	NM_002016.2	c.2801A>C	p.Glu934Ala	False	False
chr1:152312086	5.64867	stop_gained	HIGH	FLG	NM_002016.2	c.2800G>T	p.Glu934*	False	False
chr1:152312103	5.64867	missense_variant	MODERATE	FLG	NM_002016.2	c.2783C>T	p.Ala928Val	False	False
chr1:152312121	3.5192	missense_variant	MODERATE	FLG	NM_002016.2	c.2765T>G	p.Ile922Ser	False	False
chr1:152312129	5.64867	missense_variant	MODERATE	FLG	NM_002016.2	c.2757T>G	p.His919Gln	False	False
chr1:152312130	5.64867	missense_variant	MODERATE	FLG	NM_002016.2	c.2756A>G	p.His919Arg	False	False
chr1:152312131	5.64867	missense_variant	MODERATE	FLG	NM_002016.2	c.2755C>T	p.His919Tyr	False	False
chr1:152312623	169.186	missense_variant	MODERATE	FLG	NM_002016.2	c.2263G>A	p.Glu755Lys	False	False
chr1:152313891	221.935	missense_variant	MODERATE	FLG	NM_002016.2	c.995G>T	p.Gly332Val	False	False
chr1:152350656	203.259	stop_gained	HIGH	FLG2	NM_001014342.3	c.7130C>A	p.Ser2377*	False	False
chr1:152356893	74.2273	missense_variant	MODERATE	FLG2	NM_001014342.3	c.893G>C	p.Cys298Ser	False	False
chr1:152356959	94.4012	missense_variant	MODERATE	FLG2	NM_001014342.3	c.827G>A	p.Arg276Gln	False	False
chr1:152358764	122.282	missense_variant	MODERATE	FLG2	NM_001014342.3	c.121C>T	p.Leu41Phe	False	False
chr1:152511653	83.382	missense_variant	MODERATE	LCE5A	NM_178438.5	c.119G>A	p.Cys40Tyr	False	False
chr1:152579809	225.417	missense_variant	MODERATE	LCE3D	NM_032563.2	c.128G>T	p.Gly43Val	True	False
chr1:152622983	21.1826	missense_variant	MODERATE	LCE3A	NM_178431.1	c.121C>T	p.Pro41Ser	False	False
chr1:152664367	124.405	missense_variant	MODERATE	LCE2D	NM_178430.4	c.262A>T	p.Ser88Cys	False	False
chr1:152686995	187.176	missense_variant	MODERATE	LCE2B	NM_014357.5	c.152T>G	p.Ile51Ser	False	False
chr1:152687071	8.31062	missense_variant	MODERATE	LCE2B	NM_014357.5	c.228C>G	p.His76Gln	False	False
chr1:152709204	185.405	disruptive_inframe_insertion	MODERATE	LCE4A	NM_178356.3	c.143_144insCTGTAGCTCTGGGGGCTG	p.Cys48_Gly49insCysSerSerGlyGlyCys	False	False
chr1:152719598	137.386	missense_variant	MODERATE	C1orf68	NM_001024679.3	c.77G>C	p.Ser26Thr	False	False
chr1:152719996	114.165	missense_variant	MODERATE	C1orf68	NM_001024679.3	c.475A>C	p.Thr159Pro	False	False
chr1:152760825	221.724	missense_variant	MODERATE	KPRP	NM_001025231.2	c.1237T>A	p.Cys413Ser	False	False
chr1:152787474	71.2829	missense_variant	MODERATE	LCE1E	NM_178353.2	c.175A>G	p.Ser59Gly	False	False
chr1:152910503	24.1035	missense_variant	MODERATE	IVL	NM_005547.3	c.706C>T	p.Pro236Ser	False	False
chr1:152910506	55.2925	missense_variant	MODERATE	IVL	NM_005547.3	c.709C>G	p.Gln237Glu	False	False
chr1:152985356	161.85	missense_variant	MODERATE	SPRR1A	NM_001199828.2	c.126C>A	p.His42Gln	False	False
chr1:152985356	161.85	missense_variant	MODERATE	SPRR1A	NM_005987.4	c.126C>A	p.His42Gln	False	False
chr1:152985400	11.5852	missense_variant	MODERATE	SPRR1A	NM_001199828.2	c.170G>A	p.Cys57Tyr	False	False
chr1:152985400	11.5852	missense_variant	MODERATE	SPRR1A	NM_005987.4	c.170G>A	p.Cys57Tyr	False	False
chr1:152985411	41.3149	missense_variant	MODERATE	SPRR1A	NM_001199828.2	c.181G>A	p.Val61Ile	False	False
chr1:152985411	41.3149	missense_variant	MODERATE	SPRR1A	NM_005987.4	c.181G>A	p.Val61Ile	False	False
chr1:153003465	151.016	missense_variant	MODERATE	SPRR3	NM_001097589.2	c.445C>G	p.Leu149Val	False	False
chr1:153003465	151.016	missense_variant	MODERATE	SPRR3	NM_005416.2	c.445C>G	p.Leu149Val	False	False
chr1:153032377	29.409	missense_variant	MODERATE	SPRR1B	NM_003125.3	c.32C>T	p.Thr11Ile	False	False
chr1:153261515	228.16	conservative_inframe_insertion	MODERATE	LOR	NM_000427.3	c.574_585dupGGCGGCTCTGGC	p.Gly192_Gly195dup	True	False
chr1:153304947	225.417	missense_variant&splice_region_variant	MODERATE	PGLYRP3	NM_052891.2	c.376G>A	p.Gly126Ser	True	False
chr1:153341677	225.417	missense_variant	MODERATE	PGLYRP4	NM_020393.4	c.575G>T	p.Gly192Val	True	False
chr1:153347896	221.652	missense_variant	MODERATE	PGLYRP4	NM_020393.4	c.37A>C	p.Ile13Leu	False	False
chr1:153347925	97.1246	missense_variant	MODERATE	PGLYRP4	NM_020393.4	c.8C>T	p.Pro3Leu	False	False
chr1:153458930	105.415	missense_variant	MODERATE	S100A7	NM_002963.4	c.84G>C	p.Glu28Asp	True	False
chr1:153934802	18.201	conservative_inframe_deletion	MODERATE	DENND4B	NM_001367466.1	c.2737_2745delCAGCAGCAG	p.Gln913_Gln915del	False	False
chr1:153934802	18.201	conservative_inframe_deletion	MODERATE	DENND4B	NM_014856.3	c.2704_2712delCAGCAGCAG	p.Gln902_Gln904del	False	False
chr1:153951360	5.46813	missense_variant	MODERATE	CRTC2	NM_181715.3	c.1304T>A	p.Leu435Gln	False	False
chr1:153951369	31.8821	missense_variant	MODERATE	CRTC2	NM_181715.3	c.1295T>A	p.Leu432His	False	False
chr1:153953602	137.283	missense_variant	MODERATE	CRTC2	NM_181715.3	c.439A>G	p.Met147Val	False	False
chr1:153969038	197.401	missense_variant	MODERATE	CREB3L4	NM_001255978.2	c.283C>T	p.Pro95Ser	False	False
chr1:153969038	197.401	missense_variant	MODERATE	CREB3L4	NM_001255980.2	c.223C>T	p.Pro75Ser	False	False
chr1:153969038	197.401	missense_variant	MODERATE	CREB3L4	NM_130898.4	c.283C>T	p.Pro95Ser	False	False
chr1:153969038	197.401	missense_variant	MODERATE	CREB3L4	NM_001255979.2	c.283C>T	p.Pro95Ser	False	False
chr1:153969038	197.401	missense_variant	MODERATE	CREB3L4	NM_001255981.2	c.223C>T	p.Pro75Ser	False	False
chr1:154001932	3.88895	missense_variant	MODERATE	NUP210L	NM_207308.2	c.4984G>A	p.Ala1662Thr	False	False
chr1:154117724	10.451	splice_donor_variant&intron_variant	HIGH	NUP210L	NM_207308.2	c.1620+1G>T		False	True
chr1:154117724	10.451	splice_donor_variant&intron_variant	HIGH	NUP210L	NM_001159484.1	c.1620+1G>T		False	True
chr1:154253905	3.62418	stop_gained	HIGH	UBAP2L	NM_014847.4	c.1670C>A	p.Ser557*	False	True
chr1:154253905	3.62418	stop_gained	HIGH	UBAP2L	NM_001127320.2	c.1670C>A	p.Ser557*	False	True
chr1:154253905	3.62418	stop_gained	HIGH	UBAP2L	NM_001287815.1	c.1649C>A	p.Ser550*	False	True
chr1:154253905	3.62418	stop_gained	HIGH	UBAP2L	NM_001287816.1	c.1703C>A	p.Ser568*	False	True
chr1:154253905	3.62418	stop_gained	HIGH	UBAP2L	NM_001330730.1	c.1703C>A	p.Ser568*	False	True
chr1:154321199	116.157	missense_variant	MODERATE	AQP10	NM_080429.3	c.44G>A	p.Arg15Gln	False	False
chr1:154323116	109.106	missense_variant	MODERATE	AQP10	NM_080429.3	c.367C>T	p.His123Tyr	False	False
chr1:154435044	121.401	missense_variant	MODERATE	IL6R	NM_000565.4	c.695G>A	p.Arg232His	False	False
chr1:154435044	121.401	missense_variant	MODERATE	IL6R	NM_001206866.1	c.695G>A	p.Arg232His	False	False
chr1:154435044	121.401	missense_variant	MODERATE	IL6R	NM_181359.3	c.695G>A	p.Arg232His	False	False
chr1:154454494	225.417	missense_variant	MODERATE	IL6R	NM_000565.4	c.1073A>C	p.Asp358Ala	True	False
chr1:154544001	106.855	missense_variant	MODERATE	TDRD10	NM_001098475.2	c.542G>A	p.Arg181Gln	False	False
chr1:154544001	106.855	missense_variant	MODERATE	TDRD10	NM_182499.4	c.542G>A	p.Arg181Gln	False	False
chr1:154601491	161.316	missense_variant	MODERATE	ADAR	NM_001365045.1	c.1178A>G	p.Lys393Arg	False	False
chr1:154601491	161.316	missense_variant	MODERATE	ADAR	NM_001193495.2	c.266A>G	p.Lys89Arg	False	False
chr1:154601491	161.316	missense_variant	MODERATE	ADAR	NM_001111.5	c.1151A>G	p.Lys384Arg	False	False
chr1:154601491	161.316	missense_variant	MODERATE	ADAR	NM_001365047.1	c.266A>G	p.Lys89Arg	False	False
chr1:154601491	161.316	missense_variant	MODERATE	ADAR	NM_001365049.1	c.266A>G	p.Lys89Arg	False	False
chr1:154601491	161.316	missense_variant	MODERATE	ADAR	NM_015840.4	c.1151A>G	p.Lys384Arg	False	False
chr1:154601491	161.316	missense_variant	MODERATE	ADAR	NM_015841.4	c.1151A>G	p.Lys384Arg	False	False
chr1:154601491	161.316	missense_variant	MODERATE	ADAR	NM_001365048.1	c.266A>G	p.Lys89Arg	False	False
chr1:154601491	161.316	missense_variant	MODERATE	ADAR	NM_001025107.3	c.266A>G	p.Lys89Arg	False	False
chr1:154601491	161.316	missense_variant	MODERATE	ADAR	NM_001365046.1	c.266A>G	p.Lys89Arg	False	False
chr1:154602344	170.416	missense_variant	MODERATE	ADAR	NM_001365045.1	c.325A>G	p.Arg109Gly	True	False
chr1:154602344	170.416	missense_variant	MODERATE	ADAR	NM_001111.5	c.298A>G	p.Arg100Gly	True	False
chr1:154602344	170.416	missense_variant	MODERATE	ADAR	NM_015840.4	c.298A>G	p.Arg100Gly	True	False
chr1:154602344	170.416	missense_variant	MODERATE	ADAR	NM_015841.4	c.298A>G	p.Arg100Gly	True	False
chr1:154869723	47.2789	conservative_inframe_insertion	MODERATE	KCNN3	NM_001204087.1	c.198_199insCAGCAGCAG	p.Leu66_Gln67insGlnGlnGln	False	False
chr1:154869723	47.2789	conservative_inframe_insertion	MODERATE	KCNN3	NM_001204087.1	c.198_199insCAGCAGCAGCAG	p.Leu66_Gln67insGlnGlnGlnGln	False	False
chr1:154869723	47.2789	conservative_inframe_insertion	MODERATE	KCNN3	NM_002249.6	c.198_199insCAGCAGCAG	p.Leu66_Gln67insGlnGlnGln	False	False
chr1:154869723	47.2789	conservative_inframe_insertion	MODERATE	KCNN3	NM_002249.6	c.198_199insCAGCAGCAGCAG	p.Leu66_Gln67insGlnGlnGlnGln	False	False
chr1:154946604	205.343	missense_variant	MODERATE	PBXIP1	NM_020524.4	c.1070G>A	p.Gly357Asp	False	False
chr1:154946604	205.343	missense_variant	MODERATE	PBXIP1	NM_001317734.2	c.983G>A	p.Gly328Asp	False	False
chr1:154946604	205.343	missense_variant	MODERATE	PBXIP1	NM_001317735.2	c.605G>A	p.Gly202Asp	False	False
chr1:155024542	69.3568	missense_variant	MODERATE	DCST2	NM_144622.3	c.1672C>A	p.Leu558Met	False	False
chr1:155047234	8.66363	missense_variant	MODERATE	DCST1	NM_152494.3	c.1534A>C	p.Met512Leu	False	False
chr1:155047234	8.66363	missense_variant	MODERATE	DCST1	NM_001143687.2	c.1459A>C	p.Met487Leu	False	False
chr1:155054466	182.157	missense_variant	MODERATE	ADAM15	NM_207197.3	c.572A>C	p.Lys191Thr	False	False
chr1:155054466	182.157	missense_variant	MODERATE	ADAM15	NM_001261466.2	c.524A>C	p.Lys175Thr	False	False
chr1:155054466	182.157	missense_variant	MODERATE	ADAM15	NM_001261464.2	c.602A>C	p.Lys201Thr	False	False
chr1:155054466	182.157	missense_variant	MODERATE	ADAM15	NM_001261465.2	c.572A>C	p.Lys191Thr	False	False
chr1:155054466	182.157	missense_variant	MODERATE	ADAM15	NM_003815.5	c.572A>C	p.Lys191Thr	False	False
chr1:155054466	182.157	missense_variant	MODERATE	ADAM15	NM_207191.3	c.572A>C	p.Lys191Thr	False	False
chr1:155054466	182.157	missense_variant	MODERATE	ADAM15	NM_207194.3	c.572A>C	p.Lys191Thr	False	False
chr1:155054466	182.157	missense_variant	MODERATE	ADAM15	NM_207195.3	c.572A>C	p.Lys191Thr	False	False
chr1:155054466	182.157	missense_variant	MODERATE	ADAM15	NM_207196.3	c.572A>C	p.Lys191Thr	False	False
chr1:155133751	96.4933	missense_variant	MODERATE	EFNA1	NM_004428.3	c.476A>T	p.Asp159Val	False	False
chr1:155133751	96.4933	missense_variant	MODERATE	EFNA1	NM_182685.2	c.410A>T	p.Asp137Val	False	False
chr1:155175996	3.68856	missense_variant	MODERATE	TRIM46	NM_025058.5	c.434C>A	p.Ala145Glu	False	False
chr1:155175996	3.68856	missense_variant	MODERATE	TRIM46	NM_001282378.1	c.56C>A	p.Ala19Glu	False	False
chr1:155175996	3.68856	missense_variant	MODERATE	TRIM46	NM_001282379.2	c.434C>A	p.Ala145Glu	False	False
chr1:155175996	3.68856	missense_variant	MODERATE	TRIM46	NM_001256599.2	c.365C>A	p.Ala122Glu	False	False
chr1:155175996	3.68856	missense_variant	MODERATE	TRIM46	NM_001256601.1	c.395C>A	p.Ala132Glu	False	False
chr1:155188692	63.2907	missense_variant	MODERATE	MUC1	NM_001371720.1	c.2624G>C	p.Arg875Pro	False	False
chr1:155191726	45.4146	missense_variant	MODERATE	MUC1	NM_001371720.1	c.643T>C	p.Ser215Pro	True	False
chr1:155202934	139.099	missense_variant	MODERATE	THBS3	NM_007112.5	c.835A>G	p.Ser279Gly	False	False
chr1:155202934	139.099	missense_variant	MODERATE	THBS3	NM_001252608.2	c.475A>G	p.Ser159Gly	False	False
chr1:155202934	139.099	missense_variant	MODERATE	THBS3	NM_001252607.1	c.808A>G	p.Ser270Gly	False	False
chr1:155208991	160.054	missense_variant	MODERATE	MTX1	NM_002455.4.2	c.187T>A	p.Ser63Thr	False	False
chr1:155208991	160.054	missense_variant	MODERATE	MTX1	NM_198883.3.2	c.187T>A	p.Ser63Thr	False	False
chr1:155343421	17.6202	missense_variant	MODERATE	ASH1L	NM_001366177.2	c.8201G>T	p.Arg2734Leu	False	False
chr1:155343421	17.6202	missense_variant	MODERATE	ASH1L	NM_018489.3	c.8186G>T	p.Arg2729Leu	False	False
chr1:155438844	225.417	missense_variant	MODERATE	ASH1L	NM_001366177.2	c.5311A>G	p.Thr1771Ala	True	False
chr1:155438844	225.417	missense_variant	MODERATE	ASH1L	NM_018489.3	c.5311A>G	p.Thr1771Ala	True	False
chr1:155659692	212.111	missense_variant	MODERATE	YY1AP1	NM_001198903.1	c.2632G>C	p.Glu878Gln	False	False
chr1:155659692	212.111	missense_variant	MODERATE	YY1AP1	NM_001198899.1	c.2185G>C	p.Glu729Gln	False	False
chr1:155659692	212.111	missense_variant	MODERATE	YY1AP1	NM_001198904.1	c.2572G>C	p.Glu858Gln	False	False
chr1:155659692	212.111	missense_variant	MODERATE	YY1AP1	NM_001198902.1	c.2218G>C	p.Glu740Gln	False	False
chr1:155659692	212.111	missense_variant	MODERATE	YY1AP1	NM_139119.2	c.2218G>C	p.Glu740Gln	False	False
chr1:155659692	212.111	missense_variant	MODERATE	YY1AP1	NM_001198900.1	c.2185G>C	p.Glu729Gln	False	False
chr1:155659692	212.111	missense_variant	MODERATE	YY1AP1	NM_001198905.1	c.2158G>C	p.Glu720Gln	False	False
chr1:155659692	212.111	missense_variant	MODERATE	YY1AP1	NM_018253.3	c.2185G>C	p.Glu729Gln	False	False
chr1:155659692	212.111	missense_variant	MODERATE	YY1AP1	NM_139121.2	c.2020G>C	p.Glu674Gln	False	False
chr1:155659692	212.111	missense_variant	MODERATE	YY1AP1	NM_001198901.1	c.2218G>C	p.Glu740Gln	False	False
chr1:155659692	212.111	missense_variant	MODERATE	YY1AP1	NM_139118.2	c.2356G>C	p.Glu786Gln	False	False
chr1:155868074	165.416	missense_variant	MODERATE	SYT11	NM_152280.5	c.144G>C	p.Gln48His	True	False
chr1:155910782	225.417	missense_variant	MODERATE	RIT1	NM_001256821.2	c.31G>C	p.Glu11Gln	True	False
chr1:155942695	225.417	missense_variant	MODERATE	RXFP4	NM_181885.2	c.986T>C	p.Leu329Ser	True	False
chr1:156041653	225.417	missense_variant	MODERATE	UBQLN4	NM_020131.5	c.1485A>G	p.Ile495Met	True	False
chr1:156041653	225.417	missense_variant	MODERATE	UBQLN4	NM_001304342.2	c.1425A>G	p.Ile475Met	True	False
chr1:156232382	158.22	missense_variant	MODERATE	PMF1-BGLAP	NM_001199661.1	c.224A>G	p.Gln75Arg	False	False
chr1:156232382	158.22	missense_variant	MODERATE	PMF1	NM_001199653.1	c.224A>G	p.Gln75Arg	False	False
chr1:156232382	158.22	missense_variant	MODERATE	PMF1	NM_007221.3	c.224A>G	p.Gln75Arg	False	False
chr1:156232382	158.22	missense_variant	MODERATE	PMF1-BGLAP	NM_001199662.1	c.224A>G	p.Gln75Arg	False	False
chr1:156232382	158.22	missense_variant	MODERATE	PMF1-BGLAP	NM_001199663.1	c.224A>G	p.Gln75Arg	False	False
chr1:156294857	5.96738	missense_variant	MODERATE	GLMP	NM_144580.3	c.280G>A	p.Val94Ile	False	False
chr1:156294857	5.96738	missense_variant	MODERATE	GLMP	NM_001256604.1	c.280G>A	p.Val94Ile	False	False
chr1:156294857	5.96738	missense_variant	MODERATE	GLMP	NM_001256608.1	c.280G>A	p.Val94Ile	False	False
chr1:156294857	5.96738	missense_variant	MODERATE	GLMP	NM_001256609.1	c.37G>A	p.Val13Ile	False	False
chr1:156344706	152.181	missense_variant&splice_region_variant	MODERATE	TSACC	NM_001304826.2	c.215C>T	p.Ser72Leu	False	False
chr1:156344706	152.181	missense_variant&splice_region_variant	MODERATE	TSACC	NM_144627.4	c.161C>T	p.Ser54Leu	False	False
chr1:156344706	152.181	missense_variant&splice_region_variant	MODERATE	TSACC	NM_001304817.2	c.161C>T	p.Ser54Leu	False	False
chr1:156344706	152.181	missense_variant&splice_region_variant	MODERATE	TSACC	NM_001304818.2	c.161C>T	p.Ser54Leu	False	False
chr1:156344706	152.181	missense_variant&splice_region_variant	MODERATE	TSACC	NM_001304819.2	c.161C>T	p.Ser54Leu	False	False
chr1:156344706	152.181	missense_variant&splice_region_variant	MODERATE	TSACC	NM_001304821.2	c.161C>T	p.Ser54Leu	False	False
chr1:156344706	152.181	missense_variant&splice_region_variant	MODERATE	TSACC	NM_001304822.2	c.161C>T	p.Ser54Leu	False	False
chr1:156344706	152.181	missense_variant&splice_region_variant	MODERATE	TSACC	NM_001304823.2	c.161C>T	p.Ser54Leu	False	False
chr1:156344706	152.181	missense_variant&splice_region_variant	MODERATE	TSACC	NM_001304824.2	c.161C>T	p.Ser54Leu	False	False
chr1:156344706	152.181	missense_variant&splice_region_variant	MODERATE	TSACC	NM_001304825.2	c.161C>T	p.Ser54Leu	False	False
chr1:156344706	152.181	missense_variant&splice_region_variant	MODERATE	TSACC	NM_001304820.1	c.161C>T	p.Ser54Leu	False	False
chr1:156381908	200.363	missense_variant	MODERATE	RHBG	NM_020407.5	c.943G>A	p.Gly315Arg	False	False
chr1:156381908	200.363	missense_variant	MODERATE	RHBG	NM_001256395.2	c.736G>A	p.Gly246Arg	False	False
chr1:156381908	200.363	missense_variant	MODERATE	RHBG	NM_001256396.2	c.853G>A	p.Gly285Arg	False	False
chr1:156384575	225.417	missense_variant	MODERATE	RHBG	NM_020407.5	c.1283A>G	p.His428Arg	True	False
chr1:156384575	225.417	missense_variant	MODERATE	RHBG	NM_001256395.2	c.1076A>G	p.His359Arg	True	False
chr1:156384575	225.417	missense_variant	MODERATE	RHBG	NM_001256396.2	c.1193A>G	p.His398Arg	True	False
chr1:156591859	5.04598	missense_variant	MODERATE	NAXE	NM_144772.3	c.55G>C	p.Val19Leu	True	False
chr1:156670364	50.951	missense_variant	MODERATE	NES	NM_006617.2	c.3824C>T	p.Pro1275Leu	False	False
chr1:156670886	20.2676	missense_variant	MODERATE	NES	NM_006617.2	c.3302C>T	p.Pro1101Leu	False	False
chr1:156671745	102.279	missense_variant	MODERATE	NES	NM_006617.2	c.2443G>A	p.Val815Ile	False	False
chr1:156676876	225.417	missense_variant	MODERATE	NES	NM_006617.2	c.389T>C	p.Val130Ala	True	False
chr1:156700588	97.9412	frameshift_variant	HIGH	CRABP2	NM_001199723.1	c.311_318delAGGGCCCC	p.Gly105fs	False	True
chr1:156700588	97.9412	frameshift_variant	HIGH	CRABP2	NM_001878.4	c.311_318delAGGGCCCC	p.Gly105fs	False	True
chr1:156735801	172.416	missense_variant	MODERATE	RRNAD1	NM_015997.4	c.1198G>C	p.Val400Leu	True	False
chr1:156735801	172.416	missense_variant	MODERATE	RRNAD1	NM_001142560.2	c.713G>C	p.Arg238Pro	True	False
chr1:156743766	181.678	missense_variant	MODERATE	HDGF	NM_001319186.2	c.671C>T	p.Pro224Leu	False	False
chr1:156743766	181.678	missense_variant	MODERATE	HDGF	NM_001319187.1	c.506C>T	p.Pro169Leu	False	False
chr1:156743766	181.678	missense_variant	MODERATE	HDGF	NM_001319188.1	c.506C>T	p.Pro169Leu	False	False
chr1:156743766	181.678	missense_variant	MODERATE	HDGF	NM_001126051.1	c.581C>T	p.Pro194Leu	False	False
chr1:156743766	181.678	missense_variant	MODERATE	HDGF	NM_004494.3	c.602C>T	p.Pro201Leu	False	False
chr1:156743766	181.678	missense_variant	MODERATE	HDGF	NM_001126050.2	c.650C>T	p.Pro217Leu	False	False
chr1:156807287	3.19769	missense_variant	MODERATE	SH2D2A	NM_001161441.1	c.1091T>C	p.Leu364Pro	False	False
chr1:156807287	3.19769	missense_variant	MODERATE	SH2D2A	NM_001161443.2	c.977T>C	p.Leu326Pro	False	False
chr1:156807287	3.19769	missense_variant	MODERATE	SH2D2A	NM_001161442.2	c.1007T>C	p.Leu336Pro	False	False
chr1:156807287	3.19769	missense_variant	MODERATE	SH2D2A	NM_003975.4	c.1061T>C	p.Leu354Pro	False	False
chr1:156807287	3.19769	missense_variant	MODERATE	SH2D2A	NM_001161444.2	c.1061T>C	p.Leu354Pro	False	False
chr1:156907665	225.417	missense_variant	MODERATE	PEAR1	NM_001080471.1	c.700T>C	p.Ser234Pro	True	False
chr1:156907665	225.417	missense_variant	MODERATE	PEAR1	NM_001353682.2	c.508T>C	p.Ser170Pro	True	False
chr1:156907665	225.417	missense_variant	MODERATE	PEAR1	NM_001353683.2	c.508T>C	p.Ser170Pro	True	False
chr1:156913754	52.7581	missense_variant	MODERATE	PEAR1	NM_001080471.1	c.2707A>G	p.Asn903Asp	False	False
chr1:156913754	52.7581	missense_variant	MODERATE	PEAR1	NM_001353682.2	c.2515A>G	p.Asn839Asp	False	False
chr1:156913754	52.7581	missense_variant	MODERATE	PEAR1	NM_001353683.2	c.2515A>G	p.Asn839Asp	False	False
chr1:156920880	89.3013	missense_variant	MODERATE	LRRC71	NM_144702.3	c.77T>C	p.Val26Ala	False	False
chr1:156932430	220.031	missense_variant	MODERATE	LRRC71	NM_144702.3	c.1448G>A	p.Arg483His	False	False
chr1:156932489	220.578	missense_variant	MODERATE	LRRC71	NM_144702.3	c.1507T>G	p.Ser503Ala	False	False
chr1:156937289	221.328	missense_variant	MODERATE	ARHGEF11	NM_198236.3	c.4400A>G	p.His1467Arg	False	False
chr1:156937289	221.328	missense_variant	MODERATE	ARHGEF11	NM_014784.4	c.4280A>G	p.His1427Arg	False	False
chr1:156963552	37.5985	stop_gained	HIGH	ARHGEF11	NM_198236.3	c.1006G>T	p.Glu336*	False	True
chr1:156963552	37.5985	stop_gained	HIGH	ARHGEF11	NM_014784.4	c.886G>T	p.Glu296*	False	True
chr1:157092947	96.2133	missense_variant	MODERATE	ETV3L	NM_001004341.2	c.788G>C	p.Gly263Ala	False	False
chr1:157698600	36.2343	missense_variant	MODERATE	FCRL3	NM_001320333.2	c.82A>G	p.Asn28Asp	False	False
chr1:157698600	36.2343	missense_variant	MODERATE	FCRL3	NM_052939.4	c.82A>G	p.Asn28Asp	False	False
chr1:158093718	32.6492	missense_variant	MODERATE	KIRREL1	NM_018240.7	c.1675G>A	p.Ala559Thr	False	False
chr1:158093718	32.6492	missense_variant	MODERATE	KIRREL1	NM_001286349.1	c.1375G>A	p.Ala459Thr	False	False
chr1:158094362	17.9624	missense_variant	MODERATE	KIRREL1	NM_018240.7	c.1769T>A	p.Ile590Asn	False	False
chr1:158094362	17.9624	missense_variant	MODERATE	KIRREL1	NM_001286349.1	c.1469T>A	p.Ile490Asn	False	False
chr1:158354635	82.0348	missense_variant	MODERATE	CD1E	NM_030893.4	c.317A>G	p.Gln106Arg	False	False
chr1:158354635	82.0348	missense_variant	MODERATE	CD1E	NM_001042583.3	c.317A>G	p.Gln106Arg	False	False
chr1:158354635	82.0348	missense_variant	MODERATE	CD1E	NM_001042584.3	c.317A>G	p.Gln106Arg	False	False
chr1:158354635	82.0348	missense_variant	MODERATE	CD1E	NM_001042585.3	c.317A>G	p.Gln106Arg	False	False
chr1:158354635	82.0348	missense_variant	MODERATE	CD1E	NM_001185107.2	c.317A>G	p.Gln106Arg	False	False
chr1:158354635	82.0348	missense_variant	MODERATE	CD1E	NM_001185108.2	c.317A>G	p.Gln106Arg	False	False
chr1:158354635	82.0348	missense_variant	MODERATE	CD1E	NM_001185115.2	c.317A>G	p.Gln106Arg	False	False
chr1:158480448	19.5708	missense_variant	MODERATE	OR10R2	NM_001004472.1	c.571G>A	p.Ala191Thr	False	False
chr1:158480524	225.417	missense_variant	MODERATE	OR10R2	NM_001004472.1	c.647A>G	p.Glu216Gly	True	False
chr1:158480592	188.421	missense_variant	MODERATE	OR10R2	NM_001004472.1	c.715C>T	p.Leu239Phe	True	False
chr1:158547352	72.3506	missense_variant	MODERATE	OR6Y1	NM_001005189.1	c.754G>A	p.Val252Ile	False	False
chr1:158579702	225.417	stop_gained	HIGH	OR10X1	NM_001004477.1	c.198G>A	p.Trp66*	True	False
chr1:158579721	225.417	missense_variant	MODERATE	OR10X1	NM_001004477.1	c.179T>C	p.Ile60Thr	True	False
chr1:158607319	227.487	missense_variant	MODERATE	OR10Z1	NM_001004478.1	c.881A>C	p.Asn294Thr	True	False
chr1:158614301	225.417	missense_variant	MODERATE	SPTA1	NM_003126.4	c.6794T>C	p.Ile2265Thr	True	False
chr1:158627717	152.565	missense_variant	MODERATE	SPTA1	NM_003126.4	c.5572C>G	p.Leu1858Val	False	False
chr1:158638145	44.8928	missense_variant	MODERATE	SPTA1	NM_003126.4	c.5077A>C	p.Lys1693Gln	False	False
chr1:158642446	225.417	missense_variant	MODERATE	SPTA1	NM_003126.4	c.4702T>C	p.Cys1568Arg	True	False
chr1:158649938	202.417	missense_variant	MODERATE	SPTA1	NM_003126.4	c.3487T>G	p.Ser1163Ala	True	False
chr1:158717373	107.4	missense_variant	MODERATE	OR6K3	NM_001005327.2	c.743C>T	p.Pro248Leu	False	False
chr1:158717434	60.4044	missense_variant	MODERATE	OR6K3	NM_001005327.2	c.682C>T	p.Pro228Ser	False	False
chr1:158755290	131.124	missense_variant	MODERATE	OR6K6	NM_001005184.1	c.475C>T	p.Arg159Cys	False	False
chr1:159016687	63.297	missense_variant	MODERATE	IFI16	NM_001364867.2	c.536G>C	p.Ser179Thr	False	False
chr1:159016687	63.297	missense_variant	MODERATE	IFI16	NM_005531.3	c.536G>C	p.Ser179Thr	False	False
chr1:159032587	218.007	missense_variant	MODERATE	IFI16	NM_001364867.2	c.1225C>A	p.Arg409Ser	False	False
chr1:159032587	218.007	missense_variant	MODERATE	IFI16	NM_001206567.2	c.1057C>A	p.Arg353Ser	False	False
chr1:159032587	218.007	missense_variant	MODERATE	IFI16	NM_005531.3	c.1225C>A	p.Arg409Ser	False	False
chr1:159032599	221.183	missense_variant	MODERATE	IFI16	NM_001364867.2	c.1237T>A	p.Tyr413Asn	False	False
chr1:159032599	221.183	missense_variant	MODERATE	IFI16	NM_001206567.2	c.1069T>A	p.Tyr357Asn	False	False
chr1:159032599	221.183	missense_variant	MODERATE	IFI16	NM_005531.3	c.1237T>A	p.Tyr413Asn	False	False
chr1:159054878	169.899	missense_variant	MODERATE	IFI16	NM_001364867.2	c.2335A>T	p.Thr779Ser	False	False
chr1:159054878	169.899	missense_variant	MODERATE	IFI16	NM_001206567.2	c.2167A>T	p.Thr723Ser	False	False
chr1:159054878	169.899	missense_variant	MODERATE	IFI16	NM_005531.3	c.2167A>T	p.Thr723Ser	False	False
chr1:159713756	16.6913	missense_variant	MODERATE	CRP	NM_000567.3	c.444A>T	p.Glu148Asp	False	False
chr1:159713756	16.6913	missense_variant	MODERATE	CRP	NM_001329057.2	c.444A>T	p.Glu148Asp	False	False
chr1:159713758	18.7712	missense_variant	MODERATE	CRP	NM_000567.3	c.442G>A	p.Glu148Lys	False	False
chr1:159713758	18.7712	missense_variant	MODERATE	CRP	NM_001329057.2	c.442G>A	p.Glu148Lys	False	False
chr1:159713761	18.7712	missense_variant	MODERATE	CRP	NM_000567.3	c.439G>A	p.Ala147Thr	False	False
chr1:159713761	18.7712	missense_variant	MODERATE	CRP	NM_001329057.2	c.439G>A	p.Ala147Thr	False	False
chr1:159713769	28.3966	missense_variant	MODERATE	CRP	NM_000567.3	c.431C>T	p.Thr144Ile	False	False
chr1:159713769	28.3966	missense_variant	MODERATE	CRP	NM_001329057.2	c.431C>T	p.Thr144Ile	False	False
chr1:159713782	10.66	missense_variant	MODERATE	CRP	NM_000567.3	c.418A>C	p.Lys140Gln	False	False
chr1:159713782	10.66	missense_variant	MODERATE	CRP	NM_001329057.2	c.418A>C	p.Lys140Gln	False	False
chr1:159815580	216.254	stop_lost	HIGH	FCRL6	NM_001284217.2	c.1240T>C	p.Ter414Argext*?	False	False
chr1:159815635	194.245	missense_variant	MODERATE	FCRL6	NM_001004310.3	c.1279A>G	p.Ser427Gly	False	False
chr1:159884461	225.417	missense_variant	MODERATE	CFAP45	NM_012337.3	c.872A>G	p.Glu291Gly	True	False
chr1:159953321	193.416	missense_variant	MODERATE	SLAMF9	NM_033438.4	c.379A>C	p.Ile127Leu	True	False
chr1:159953321	193.416	missense_variant	MODERATE	SLAMF9	NM_001146172.2	c.379A>C	p.Ile127Leu	True	False
chr1:160155085	225.417	missense_variant	MODERATE	ATP1A4	NM_144699.4	c.248G>A	p.Gly83Asp	True	False
chr1:160681123	185.416	missense_variant	MODERATE	CD48	NM_001256030.1	c.731T>C	p.Ile244Thr	True	False
chr1:160681148	106.9	missense_variant	MODERATE	CD48	NM_001256030.1	c.706G>A	p.Glu236Lys	False	False
chr1:160882036	225.417	missense_variant	MODERATE	ITLN1	NM_017625.3	c.326T>A	p.Val109Asp	True	False
chr1:160951176	70.4044	missense_variant	MODERATE	ITLN2	NM_080878.3	c.308G>A	p.Arg103His	False	False
chr1:161049250	225.417	missense_variant	MODERATE	ARHGAP30	NM_001025598.2	c.1771C>G	p.Leu591Val	True	False
chr1:161049250	225.417	missense_variant	MODERATE	ARHGAP30	NM_001287600.2	c.1327C>G	p.Leu443Val	True	False
chr1:161049250	225.417	missense_variant	MODERATE	ARHGAP30	NM_001287602.2	c.1240C>G	p.Leu414Val	True	False
chr1:161049250	225.417	missense_variant	MODERATE	ARHGAP30	NM_181720.3	c.1771C>G	p.Leu591Val	True	False
chr1:161099046	158.35	missense_variant	MODERATE	KLHDC9	NM_152366.5	c.511A>C	p.Ser171Arg	False	False
chr1:161099046	158.35	missense_variant	MODERATE	KLHDC9	NM_001007255.3	c.511A>C	p.Ser171Arg	False	False
chr1:161175031	20.8833	missense_variant	MODERATE	B4GALT3	NM_001199873.1	c.451C>T	p.Arg151Cys	False	False
chr1:161175031	20.8833	missense_variant	MODERATE	B4GALT3	NM_003779.4	c.451C>T	p.Arg151Cys	False	False
chr1:161175031	20.8833	missense_variant	MODERATE	B4GALT3	NM_001199874.1	c.451C>T	p.Arg151Cys	False	False
chr1:161509955	149.398	missense_variant	MODERATE	FCGR2A	NM_001136219.2	c.500A>G	p.His167Arg	False	False
chr1:161509955	149.398	missense_variant	MODERATE	FCGR2A	NM_021642.4	c.497A>G	p.His166Arg	False	False
chr1:161543083	70.8433	missense_variant	MODERATE	FCGR3A	NM_000569.7	c.1009A>T	p.Asn337Tyr	False	False
chr1:161543083	70.8433	missense_variant	MODERATE	FCGR3A	NM_001127592.2	c.1006A>T	p.Asn336Tyr	False	False
chr1:161543083	70.8433	missense_variant	MODERATE	FCGR3A	NM_001329122.1	c.751A>T	p.Asn251Tyr	False	False
chr1:161543083	70.8433	missense_variant	MODERATE	FCGR3A	NM_001127595.2	c.694A>T	p.Asn232Tyr	False	False
chr1:161543083	70.8433	missense_variant	MODERATE	FCGR3A	NM_001127596.2	c.691A>T	p.Asn231Tyr	False	False
chr1:161543083	70.8433	missense_variant	MODERATE	FCGR3A	NM_001127593.1	c.694A>T	p.Asn232Tyr	False	False
chr1:161543083	70.8433	missense_variant	MODERATE	FCGR3A	NM_001329120.1	c.694A>T	p.Asn232Tyr	False	False
chr1:161548424	20.0575	missense_variant	MODERATE	FCGR3A	NM_000569.7	c.631A>G	p.Ile211Val	False	False
chr1:161548424	20.0575	missense_variant	MODERATE	FCGR3A	NM_001127592.2	c.628A>G	p.Ile210Val	False	False
chr1:161548424	20.0575	missense_variant	MODERATE	FCGR3A	NM_001329122.1	c.631A>G	p.Ile211Val	False	False
chr1:161548424	20.0575	missense_variant	MODERATE	FCGR3A	NM_001127595.2	c.316A>G	p.Ile106Val	False	False
chr1:161548424	20.0575	missense_variant	MODERATE	FCGR3A	NM_001127596.2	c.313A>G	p.Ile105Val	False	False
chr1:161548424	20.0575	missense_variant	MODERATE	FCGR3A	NM_001127593.1	c.316A>G	p.Ile106Val	False	False
chr1:161548424	20.0575	missense_variant	MODERATE	FCGR3A	NM_001329120.1	c.316A>G	p.Ile106Val	False	False
chr1:161548546	4.78114	missense_variant	MODERATE	FCGR3A	NM_000569.7	c.509G>A	p.Ser170Asn	False	False
chr1:161548546	4.78114	missense_variant	MODERATE	FCGR3A	NM_001127592.2	c.506G>A	p.Ser169Asn	False	False
chr1:161548546	4.78114	missense_variant	MODERATE	FCGR3A	NM_001329122.1	c.509G>A	p.Ser170Asn	False	False
chr1:161548546	4.78114	missense_variant	MODERATE	FCGR3A	NM_001127595.2	c.194G>A	p.Ser65Asn	False	False
chr1:161548546	4.78114	missense_variant	MODERATE	FCGR3A	NM_001127596.2	c.191G>A	p.Ser64Asn	False	False
chr1:161548546	4.78114	missense_variant	MODERATE	FCGR3A	NM_001127593.1	c.194G>A	p.Ser65Asn	False	False
chr1:161548546	4.78114	missense_variant	MODERATE	FCGR3A	NM_001329120.1	c.194G>A	p.Ser65Asn	False	False
chr1:161595591	79.5234	splice_donor_variant&intron_variant	HIGH	FCGR2C	NM_201563.5	c.798+1A>G		False	True
chr1:161595591	79.5234	splice_donor_variant&intron_variant	HIGH	FCGR2C	NR_047648.1	n.897+1A>G		False	True
chr1:161599629	16.5123	splice_acceptor_variant&intron_variant	HIGH	FCGR2C	NM_201563.5	c.799-1C>G		True	True
chr1:161599629	16.5123	splice_acceptor_variant&intron_variant	HIGH	FCGR2C	NR_047648.1	n.898-1C>G		True	True
chr1:161629955	23.4237	stop_gained	HIGH	FCGR3B	NM_000570.4	c.142C>T	p.Gln48*	False	True
chr1:161629955	23.4237	stop_gained	HIGH	FCGR3B	NM_001271036.1	c.91C>T	p.Gln31*	False	True
chr1:161629955	23.4237	stop_gained	HIGH	FCGR3B	NM_001271037.1	c.91C>T	p.Gln31*	False	True
chr1:161629955	23.4237	stop_gained	HIGH	FCGR3B	NM_001244753.2	c.142C>T	p.Gln48*	False	True
chr1:161629955	23.4237	stop_gained	HIGH	FCGR3B	NM_001271035.2	c.139C>T	p.Gln47*	False	True
chr1:161711334	4.23686	missense_variant	MODERATE	FCRLA	NM_001184866.2	c.377G>C	p.Gly126Ala	False	False
chr1:161711334	4.23686	missense_variant	MODERATE	FCRLA	NM_001366195.2	c.374G>C	p.Gly125Ala	False	False
chr1:161711334	4.23686	missense_variant	MODERATE	FCRLA	NM_001366196.2	c.359G>C	p.Gly120Ala	False	False
chr1:161711334	4.23686	missense_variant	MODERATE	FCRLA	NM_032738.4	c.359G>C	p.Gly120Ala	False	False
chr1:161711990	114.393	missense_variant	MODERATE	FCRLA	NM_001184866.2	c.574A>G	p.Ser192Gly	False	False
chr1:161711990	114.393	missense_variant	MODERATE	FCRLA	NM_001184867.2	c.289A>G	p.Ser97Gly	False	False
chr1:161711990	114.393	missense_variant	MODERATE	FCRLA	NM_001184870.2	c.154A>G	p.Ser52Gly	False	False
chr1:161711990	114.393	missense_variant	MODERATE	FCRLA	NM_001184872.2	c.136A>G	p.Ser46Gly	False	False
chr1:161711990	114.393	missense_variant	MODERATE	FCRLA	NM_001366195.2	c.571A>G	p.Ser191Gly	False	False
chr1:161711990	114.393	missense_variant	MODERATE	FCRLA	NM_032738.4	c.556A>G	p.Ser186Gly	False	False
chr1:161726992	85.167	missense_variant&splice_region_variant	MODERATE	FCRLB	NM_001288829.1	c.719G>C	p.Arg240Pro	False	False
chr1:161726992	85.167	missense_variant&splice_region_variant	MODERATE	FCRLB	NM_001288830.1	c.698G>C	p.Arg233Pro	False	False
chr1:161726992	85.167	missense_variant&splice_region_variant	MODERATE	FCRLB	NM_001288831.1	c.760G>C	p.Gly254Arg	False	False
chr1:161726992	85.167	missense_variant&splice_region_variant	MODERATE	FCRLB	NM_001288832.1	c.739G>C	p.Gly247Arg	False	False
chr1:161766419	191.372	missense_variant	MODERATE	ATF6	NM_007348.4	c.59T>C	p.Phe20Ser	False	False
chr1:161997891	225.417	missense_variant	MODERATE	OLFML2B	NM_001347700.1	c.1414T>C	p.Trp472Arg	True	False
chr1:161997891	225.417	missense_variant	MODERATE	OLFML2B	NM_001297713.1	c.1411T>C	p.Trp471Arg	True	False
chr1:161997891	225.417	missense_variant	MODERATE	OLFML2B	NM_015441.2	c.1408T>C	p.Trp470Arg	True	False
chr1:162375301	146.416	missense_variant	MODERATE	SPATA46	NM_182581.4	c.206C>T	p.Ala69Val	True	False
chr1:164559883	161.36	missense_variant	MODERATE	PBX1	NM_002585.4	c.61G>A	p.Gly21Ser	False	False
chr1:164559883	161.36	missense_variant	MODERATE	PBX1	NM_001204961.1	c.61G>A	p.Gly21Ser	False	False
chr1:164559883	161.36	missense_variant	MODERATE	PBX1	NM_001204963.1	c.61G>A	p.Gly21Ser	False	False
chr1:164559883	161.36	missense_variant	MODERATE	PBX1	NM_001353131.1	c.61G>A	p.Gly21Ser	False	False
chr1:166921015	3.62418	missense_variant	MODERATE	ILDR2	NM_199351.3	c.1576C>G	p.His526Asp	False	False
chr1:166992758	170.258	missense_variant	MODERATE	MAEL	NM_032858.3	c.398G>A	p.Arg133His	False	False
chr1:166992758	170.258	missense_variant	MODERATE	MAEL	NM_001286378.1	c.230G>A	p.Arg77His	False	False
chr1:166992758	170.258	missense_variant	MODERATE	MAEL	NM_001286377.1	c.305G>A	p.Arg102His	False	False
chr1:167125926	19.5708	missense_variant	MODERATE	DUSP27	NM_001080426.3	c.795G>C	p.Glu265Asp	False	False
chr1:167127760	124.147	missense_variant	MODERATE	DUSP27	NM_001080426.3	c.2629G>A	p.Asp877Asn	False	False
chr1:167128330	51.3148	missense_variant	MODERATE	DUSP27	NM_001080426.3	c.3199G>A	p.Asp1067Asn	False	False
chr1:167128502	74.2273	missense_variant	MODERATE	DUSP27	NM_001080426.3	c.3371C>A	p.Thr1124Asn	False	False
chr1:167128589	78.1243	missense_variant	MODERATE	DUSP27	NM_001080426.3	c.3458A>G	p.Gln1153Arg	False	False
chr1:167856211	74.2032	missense_variant	MODERATE	ADCY10	NM_018417.6	c.2125A>G	p.Ile709Val	False	False
chr1:167856211	74.2032	missense_variant	MODERATE	ADCY10	NM_001167749.3	c.1666A>G	p.Ile556Val	False	False
chr1:167856211	74.2032	missense_variant	MODERATE	ADCY10	NM_001297772.2	c.1849A>G	p.Ile617Val	False	False
chr1:167856247	101.405	missense_variant	MODERATE	ADCY10	NM_018417.6	c.2089A>G	p.Ile697Val	False	False
chr1:167856247	101.405	missense_variant	MODERATE	ADCY10	NM_001167749.3	c.1630A>G	p.Ile544Val	False	False
chr1:167856247	101.405	missense_variant	MODERATE	ADCY10	NM_001297772.2	c.1813A>G	p.Ile605Val	False	False
chr1:167896633	217.895	missense_variant	MODERATE	ADCY10	NM_018417.6	c.701C>T	p.Thr234Met	False	False
chr1:167896633	217.895	missense_variant	MODERATE	ADCY10	NM_001167749.3	c.242C>T	p.Thr81Met	False	False
chr1:167896633	217.895	missense_variant	MODERATE	ADCY10	NM_001297772.2	c.425C>T	p.Thr142Met	False	False
chr1:168136258	214.099	missense_variant&splice_region_variant	MODERATE	GPR161	NM_001267613.1	c.139A>T	p.Ser47Cys	False	False
chr1:169111462	14.6732	missense_variant	MODERATE	ATP1B1	NM_001677.4	c.190T>C	p.Phe64Leu	False	False
chr1:169111464	14.6732	missense_variant	MODERATE	ATP1B1	NM_001677.4	c.192T>G	p.Phe64Leu	False	False
chr1:169421373	29.5778	missense_variant	MODERATE	CCDC181	NM_001300969.1	c.1058T>C	p.Leu353Pro	False	False
chr1:169421373	29.5778	missense_variant	MODERATE	CCDC181	NM_021179.2	c.1058T>C	p.Leu353Pro	False	False
chr1:169421373	29.5778	missense_variant	MODERATE	CCDC181	NM_001300968.1	c.1058T>C	p.Leu353Pro	False	False
chr1:169421916	111.415	missense_variant	MODERATE	CCDC181	NM_001300969.1	c.515T>C	p.Phe172Ser	True	False
chr1:169421916	111.415	missense_variant	MODERATE	CCDC181	NM_021179.2	c.515T>C	p.Phe172Ser	True	False
chr1:169421916	111.415	missense_variant	MODERATE	CCDC181	NM_001300968.1	c.515T>C	p.Phe172Ser	True	False
chr1:169541237	225.417	missense_variant	MODERATE	F5	NM_000130.5	c.3853C>A	p.Leu1285Ile	True	False
chr1:169542566	16.9803	missense_variant	MODERATE	F5	NM_000130.5	c.2524C>T	p.Pro842Ser	False	False
chr1:169597075	197.416	missense_variant	MODERATE	SELP	NM_003005.4	c.1807G>A	p.Asp603Asn	True	False
chr1:169793666	14.2087	missense_variant	MODERATE	METTL18	NM_001320199.2	c.30A>C	p.Glu10Asp	False	False
chr1:169793666	14.2087	missense_variant	MODERATE	METTL18	NM_001320201.1	c.30A>C	p.Glu10Asp	False	False
chr1:169793666	14.2087	missense_variant	MODERATE	METTL18	NM_033418.4	c.30A>C	p.Glu10Asp	False	False
chr1:169798939	152.894	missense_variant	MODERATE	C1orf112	NM_001366769.1	c.132C>A	p.Asp44Glu	False	False
chr1:169798939	152.894	missense_variant	MODERATE	C1orf112	NM_001320050.2	c.132C>A	p.Asp44Glu	False	False
chr1:169798939	152.894	missense_variant	MODERATE	C1orf112	NM_001366770.1	c.132C>A	p.Asp44Glu	False	False
chr1:169854577	93.1671	missense_variant	MODERATE	SCYL3	NM_181093.3	c.1862A>G	p.Gln621Arg	False	False
chr1:169854577	93.1671	missense_variant	MODERATE	SCYL3	NM_020423.7	c.1700A>G	p.Gln567Arg	False	False
chr1:170552235	170.387	missense_variant	MODERATE	GORAB	NM_152281.3	c.883G>A	p.Glu295Lys	False	False
chr1:170552235	170.387	missense_variant	MODERATE	GORAB	NM_001320252.2	c.418G>A	p.Glu140Lys	False	False
chr1:171107825	225.417	missense_variant	MODERATE	FMO3	NM_001002294.3	c.472G>A	p.Glu158Lys	True	False
chr1:171107825	225.417	missense_variant	MODERATE	FMO3	NM_001319173.2	c.412G>A	p.Glu138Lys	True	False
chr1:171107825	225.417	missense_variant	MODERATE	FMO3	NM_001319174.2	c.283G>A	p.Glu95Lys	True	False
chr1:171107825	225.417	missense_variant	MODERATE	FMO3	NM_006894.6	c.472G>A	p.Glu158Lys	True	False
chr1:171114102	56.1314	missense_variant	MODERATE	FMO3	NM_001002294.3	c.923A>G	p.Glu308Gly	False	False
chr1:171114102	56.1314	missense_variant	MODERATE	FMO3	NM_001319173.2	c.863A>G	p.Glu288Gly	False	False
chr1:171114102	56.1314	missense_variant	MODERATE	FMO3	NM_001319174.2	c.734A>G	p.Glu245Gly	False	False
chr1:171114102	56.1314	missense_variant	MODERATE	FMO3	NM_006894.6	c.923A>G	p.Glu308Gly	False	False
chr1:171193412	176.402	conservative_inframe_insertion	MODERATE	FMO2	NM_001460.5	c.211_213dupGAC	p.Asp71dup	False	False
chr1:171193412	176.402	conservative_inframe_insertion	MODERATE	FMO2	NM_001365900.1	c.16_18dupGAC	p.Asp6dup	False	False
chr1:171193444	150.34	missense_variant	MODERATE	FMO2	NM_001460.5	c.242T>C	p.Phe81Ser	False	False
chr1:171193444	150.34	missense_variant	MODERATE	FMO2	NM_001365900.1	c.47T>C	p.Phe16Ser	False	False
chr1:171199445	82.0348	missense_variant	MODERATE	FMO2	NM_001460.5	c.584C>T	p.Ser195Leu	False	False
chr1:171199445	82.0348	missense_variant	MODERATE	FMO2	NM_001365900.1	c.389C>T	p.Ser130Leu	False	False
chr1:171207773	116.024	missense_variant	MODERATE	FMO2	NM_001460.5	c.1239T>G	p.Asn413Lys	False	False
chr1:171207773	116.024	missense_variant	MODERATE	FMO2	NM_001365900.1	c.1044T>G	p.Asn348Lys	False	False
chr1:171207773	116.024	missense_variant	MODERATE	FMO2	NM_001301347.2	c.579T>G	p.Asn193Lys	False	False
chr1:171208951	153.416	stop_gained	HIGH	FMO2	NM_001460.5	c.1414C>T	p.Gln472*	True	False
chr1:171208951	153.416	stop_gained	HIGH	FMO2	NM_001365900.1	c.1219C>T	p.Gln407*	True	False
chr1:171208951	153.416	stop_gained	HIGH	FMO2	NM_001301347.2	c.754C>T	p.Gln252*	True	False
chr1:171332743	108.379	missense_variant	MODERATE	FMO4	NM_002022.3	c.662T>A	p.Leu221His	False	False
chr1:171540188	225.417	missense_variant	MODERATE	PRRC2C	NM_015172.4	c.2716G>A	p.Ala906Thr	True	False
chr1:171540275	167.987	missense_variant	MODERATE	PRRC2C	NM_015172.4	c.2803C>G	p.Pro935Ala	False	False
chr1:171542009	23.0462	frameshift_variant	HIGH	PRRC2C	NM_015172.4	c.4547dupA	p.Asn1516fs	False	True
chr1:171545592	225.417	missense_variant	MODERATE	PRRC2C	NM_015172.4	c.4871C>G	p.Ser1624Cys	True	False
chr1:171786042	222.102	missense_variant	MODERATE	EEF1AKNMT	NM_015935.5	c.1077G>A	p.Met359Ile	False	False
chr1:171786042	222.102	missense_variant	MODERATE	EEF1AKNMT	NM_001007239.2	c.609G>A	p.Met203Ile	False	False
chr1:171786042	222.102	missense_variant	MODERATE	EEF1AKNMT	NM_014955.3	c.819G>A	p.Met273Ile	False	False
chr1:171787828	5.6963	missense_variant	MODERATE	EEF1AKNMT	NM_015935.5	c.1207G>A	p.Val403Met	False	False
chr1:171787828	5.6963	missense_variant	MODERATE	EEF1AKNMT	NM_001007239.2	c.739G>A	p.Val247Met	False	False
chr1:171787828	5.6963	missense_variant	MODERATE	EEF1AKNMT	NM_014955.3	c.949G>A	p.Val317Met	False	False
chr1:171841762	88.0173	missense_variant	MODERATE	DNM3	NM_001350204.2	c.106G>A	p.Val36Met	False	False
chr1:171841762	88.0173	missense_variant	MODERATE	DNM3	NM_001278252.2	c.106G>A	p.Val36Met	False	False
chr1:171841762	88.0173	missense_variant	MODERATE	DNM3	NM_001350205.2	c.106G>A	p.Val36Met	False	False
chr1:171841762	88.0173	missense_variant	MODERATE	DNM3	NM_001136127.3	c.106G>A	p.Val36Met	False	False
chr1:171841762	88.0173	missense_variant	MODERATE	DNM3	NM_015569.5	c.106G>A	p.Val36Met	False	False
chr1:171841762	88.0173	missense_variant	MODERATE	DNM3	NM_001350206.2	c.106G>A	p.Val36Met	False	False
chr1:172441827	72.3506	missense_variant	MODERATE	PIGC	NM_002642.4	c.796C>T	p.Pro266Ser	False	False
chr1:172441827	72.3506	missense_variant	MODERATE	PIGC	NM_153747.2	c.796C>T	p.Pro266Ser	False	False
chr1:172468452	20.1557	missense_variant	MODERATE	C1orf105	NM_139240.4	c.410G>A	p.Ser137Asn	False	False
chr1:172468452	20.1557	missense_variant	MODERATE	C1orf105	NM_001300760.1	c.380G>A	p.Ser127Asn	False	False
chr1:172532503	225.417	missense_variant	MODERATE	SUCO	NM_016227.3	c.31T>C	p.Ser11Pro	True	False
chr1:172533200	225.417	missense_variant	MODERATE	SUCO	NM_016227.3	c.350T>C	p.Leu117Pro	True	False
chr1:175118593	16.9803	missense_variant	MODERATE	TNN	NM_022093.2	c.2419T>C	p.Trp807Arg	False	False
chr1:175123538	3.62418	missense_variant	MODERATE	TNN	NM_022093.2	c.2789C>T	p.Pro930Leu	False	False
chr1:176557179	50.0948	missense_variant	MODERATE	PAPPA2	NM_020318.3	c.857C>T	p.Ala286Val	False	False
chr1:176557179	50.0948	missense_variant	MODERATE	PAPPA2	NM_021936.3	c.857C>T	p.Ala286Val	False	False
chr1:176695836	20.2676	missense_variant	MODERATE	PAPPA2	NM_020318.3	c.2723A>T	p.Tyr908Phe	False	False
chr1:176894700	107.864	missense_variant	MODERATE	ASTN1	NM_001364856.1	c.2826C>G	p.His942Gln	False	False
chr1:176894700	107.864	missense_variant	MODERATE	ASTN1	NM_001286164.1	c.2802C>G	p.His934Gln	False	False
chr1:176894700	107.864	missense_variant	MODERATE	ASTN1	NM_004319.3	c.2802C>G	p.His934Gln	False	False
chr1:176894700	107.864	missense_variant	MODERATE	ASTN1	NM_207108.2	c.2802C>G	p.His934Gln	False	False
chr1:176894731	158.287	missense_variant	MODERATE	ASTN1	NM_001364856.1	c.2795A>G	p.His932Arg	False	False
chr1:176894731	158.287	missense_variant	MODERATE	ASTN1	NM_001286164.1	c.2771A>G	p.His924Arg	False	False
chr1:176894731	158.287	missense_variant	MODERATE	ASTN1	NM_004319.3	c.2771A>G	p.His924Arg	False	False
chr1:176894731	158.287	missense_variant	MODERATE	ASTN1	NM_207108.2	c.2771A>G	p.His924Arg	False	False
chr1:177278718	110.715	missense_variant	MODERATE	BRINP2	NM_021165.4	c.1168C>G	p.Leu390Val	False	False
[truncated: 24,973 more rows]
