# Supplementary material for: SeqVerify: An accessible analysis tool for cell line genomic integrity, contamination, and gene editing outcomes
Source: Stem Cell Reports. 2024 Sep 12;19(10):1505–15. doi: 10.1016/j.stemcr.2024.08.004 (PMC11561455; doi:10.1016/j.stemcr.2024.08.004)
Supplement: File S4. Plasmid sequences [file mmc4.zip]

Archive with 17 entries (16 files):
- Supplementary_File_4_Plasmid_sequences/
- Supplementary_File_4_Plasmid_sequences/Knockin-REC8-T2A-mGreenLantern-Rox-PGK-PuroTK-Rox.gb
- __MACOSX/Supplementary_File_4_Plasmid_sequences/._Knockin-REC8-T2A-mGreenLantern-Rox-PGK-PuroTK-Rox.gb
- Supplementary_File_4_Plasmid_sequences/Knockin-mGreenLantern-T2A-SYCP3.gb
- __MACOSX/Supplementary_File_4_Plasmid_sequences/._Knockin-mGreenLantern-T2A-SYCP3.gb
- Supplementary_File_4_Plasmid_sequences/Knockin-DDX4-T2A-tdTomato-Rox-PGK-PuroTK-Rox.gb
- __MACOSX/Supplementary_File_4_Plasmid_sequences/._Knockin-DDX4-T2A-tdTomato-Rox-PGK-PuroTK-Rox.gb
- Supplementary_File_4_Plasmid_sequences/SYCP3_Nterm_sgRNA_1.gb
- __MACOSX/Supplementary_File_4_Plasmid_sequences/._SYCP3_Nterm_sgRNA_1.gb
- Supplementary_File_4_Plasmid_sequences/REC8_cterm_sgRNA_1.gb
- __MACOSX/Supplementary_File_4_Plasmid_sequences/._REC8_cterm_sgRNA_1.gb
- Supplementary_File_4_Plasmid_sequences/DDX4_cterm_sgRNA3.gb
- __MACOSX/Supplementary_File_4_Plasmid_sequences/._DDX4_cterm_sgRNA3.gb
- Supplementary_File_4_Plasmid_sequences/NANOS3_cterm_sgRNA1.gb
- __MACOSX/Supplementary_File_4_Plasmid_sequences/._NANOS3_cterm_sgRNA1.gb
- Supplementary_File_4_Plasmid_sequences/Knockin-NANOS3-T2A-mVenus-PuroTK.gb
- __MACOSX/Supplementary_File_4_Plasmid_sequences/._Knockin-NANOS3-T2A-mVenus-PuroTK.gb
