# Supplementary material for: SeqVerify: An accessible analysis tool for cell line genomic integrity, contamination, and gene editing outcomes
Source: Stem Cell Reports. 2024 Sep 12;19(10):1505–15. doi: 10.1016/j.stemcr.2024.08.004 (PMC11561455; doi:10.1016/j.stemcr.2024.08.004)
Supplement: File S4. Plasmid sequences [file mmc4.zip › Supplementary_File_4_Plasmid_sequences/Knockin-REC8-T2A-mGreenLantern-Rox-PGK-PuroTK-Rox.gb]

LOCUS       pDonor-REC8-T2A-mGreenL 9080 bp ds-DNA     circular     10-JAN-2021
DEFINITION  .
KEYWORDS    "creator:Merrick Smela" "marker:AmpR"
FEATURES             Location/Qualifiers
     CDS                complement(171..962)
                        /label="AmpR"
                        /ApEinfo_revcolor="#b7e6d7"
                        /ApEinfo_fwdcolor="#b7e6d7"
     primer             794..813
                        /label="MPS101_Amp_rev"
                        /note="sequence: ataataccgcgccacatagc"
                        /ApEinfo_revcolor="#ffef86"
                        /ApEinfo_fwdcolor="#ffef86"
     CDS                complement(963..1031)
                        /label="AmpR"
                        /ApEinfo_revcolor="#b7e6d7"
                        /ApEinfo_fwdcolor="#b7e6d7"
     promoter           complement(1032..1136)
                        /label="AmpR promoter"
                        /ApEinfo_revcolor="#c6c9d1"
                        /ApEinfo_fwdcolor="#c6c9d1"
     primer             complement(1129..1148)
                        /label="MPS112_AmpR_prom_fwd"
                        /note="sequence: cggggaaatgtgcgcggaac"
                        /ApEinfo_revcolor="#faac61"
                        /ApEinfo_fwdcolor="#faac61"
     rep_origin         complement(1162..1617)
                        /label="f1 ori"
                        /ApEinfo_revcolor="#ffef86"
                        /ApEinfo_fwdcolor="#ffef86"
     primer             complement(1299..1320)
                        /label="MPS102_F1_fwd"
                        /note="sequence: gtggactcttgttccaaactgg"
                        /ApEinfo_revcolor="#c7b0e3"
                        /ApEinfo_fwdcolor="#c7b0e3"
     CDS                complement(1400..1832)
                        /label="lacZα"
                        /ApEinfo_revcolor="#993366"
                        /ApEinfo_fwdcolor="#993366"
     primer_bind        1759..1775
                        /label="M13 fwd"
                        /ApEinfo_revcolor="#a020f0"
                        /ApEinfo_fwdcolor="#a020f0"
     promoter           1785..1803
                        /label="T7 promoter"
                        /ApEinfo_revcolor="#c6c9d1"
                        /ApEinfo_fwdcolor="#c6c9d1"
     primer             complement(1813..1862)
                        /label="MPS097_pBluescript-REC8_5'_Gibson"
                        /note="sequence: AAGACACCATAAGGGGAACACTGGGCTCCActcgagggggggcccggtac"
                        /ApEinfo_revcolor="#85dae9"
                        /ApEinfo_fwdcolor="#85dae9"
     primer             1833..1855
                        /label="MPS017-REC8_5'arm_fwd"
                        /note="sequence: TGGAGCCCAGTGTTCCCCTTATG"
                        /ApEinfo_revcolor="#75c6a9"
                        /ApEinfo_fwdcolor="#75c6a9"
     exon               2129..2195
                        /label="REC8-001 Exon 17"
                        /ApEinfo_revcolor="#b7e6d7"
                        /ApEinfo_fwdcolor="#b7e6d7"
     exon               2327..2458
                        /label="REC8-001 Exon 18"
                        /ApEinfo_revcolor="#ffef86"
                        /ApEinfo_fwdcolor="#ffef86"
     exon               2532..2638
                        /label="REC8-001 Exon 19"
                        /ApEinfo_revcolor="#84b0dc"
                        /ApEinfo_fwdcolor="#84b0dc"
     primer             2774..2794
                        /label="MPS018-REC8_seq_fwd"
                        /note="sequence: CAAGAAAAGCCATATGGTCGC"
                        /ApEinfo_revcolor="#84b0dc"
                        /ApEinfo_fwdcolor="#84b0dc"
     primer             2795..2847
                        /label="MPS098_REC8-T2A-Gibson"
                        /note="sequence: CTCCTGATCCAGCCGGGGCCCAGATTCCACGGgTCTGGCGAGGGCAGAGGAAG"
                        /ApEinfo_revcolor="#ff9ccd"
                        /ApEinfo_fwdcolor="#ff9ccd"
     primer             complement(2805..2824)
                        /label="MPS019-REC8_5'_rev"
                        /note="sequence: GTGGAATCTGGGCCCCGGCT"
                        /ApEinfo_revcolor="#d59687"
                        /ApEinfo_fwdcolor="#d59687"
     linker             2825..2833
                        /label="GSG"
                        /ApEinfo_revcolor="#d6b295"
                        /ApEinfo_fwdcolor="#d6b295"
     primer             2825..2844
                        /label="MPS114_GSG-T2A_fwd"
                        /note="sequence: GGCTCTGGCGAGGGCAGAGG"
                        /ApEinfo_revcolor="#d59687"
                        /ApEinfo_fwdcolor="#d59687"
     primer             2825..2881
                        /label="MPS035_T2A_top"
                        /note="sequence: ggggggtctggcGAGGGCAGAGGAAGTctgctaacatgcggtgacgtcgaggagaatcct"
                        /ApEinfo_revcolor="#d6b295"
                        /ApEinfo_fwdcolor="#d6b295"
     CDS                2825..2887
                        /label="Translation 2825-2887"
                        /translation="GSGEGRGSLLTCGDVEENPGP"
     primer             complement(2826..2885)
                        /label="MPS036_T2A_bottom"
                        /note="sequence: ggccaggattctcctcgacgtcaccgcatgttagcagACTTCCTCTGCCCTCgccagacc"
                        /ApEinfo_revcolor="#c7b0e3"
                        /ApEinfo_fwdcolor="#c7b0e3"
     misc_feature       2834..2887
                        /label="T2A"
                        /ApEinfo_revcolor="#b4abac"
                        /ApEinfo_fwdcolor="#b4abac"
     primer             complement(2844..2863)
                        /label="MPS106_T2A_Gibson_rev"
                        /note="sequence: accgcatgttagcagACTTC"
                        /ApEinfo_revcolor="#b7e6d7"
                        /ApEinfo_fwdcolor="#b7e6d7"
     primer             complement(2868..2887)
                        /label="deleted9"
                        /note="sequence: tgggccaggattctcctcga"
                        /ApEinfo_revcolor="#ff9ccd"
                        /ApEinfo_fwdcolor="#ff9ccd"
     primer             2880..2907
                        /label="MPS037_BsaI_T2A_FP"
                        /note="sequence: ATAGGTCTCtggcccaatggtgagcaagggcgagga"
                        /ApEinfo_revcolor="#75c6a9"
                        /ApEinfo_fwdcolor="#75c6a9"
     primer             2882..2907
                        /label="MPS043_BsaI_FP_5'"
                        /note="sequence: ATAGGTCTcCATGgtgagcaagggcgagga"
                        /ApEinfo_revcolor="#f8d3a9"
                        /ApEinfo_fwdcolor="#f8d3a9"
     primer             2888..2907
                        /label="MPS037_BsaI_T2A_FP"
                        /note="sequence: ATAGGTCTCtggcccaatggtgagcaagggcgagga"
                        /ApEinfo_revcolor="#75c6a9"
                        /ApEinfo_fwdcolor="#75c6a9"
     primer             2888..2907
                        /label="MPS180_FP_5'_fwd"
                        /note="sequence: atggtgagcaagggcgagga"
                        /ApEinfo_revcolor="#c6c9d1"
                        /ApEinfo_fwdcolor="#c6c9d1"
     primer             complement(2888..2907)
                        /label="MPS086_FP_rev_seq"
                        /note="sequence: TCCTCGCCCTTGCTCACCAT"
                        /ApEinfo_revcolor="#d6b295"
                        /ApEinfo_fwdcolor="#d6b295"
     misc_feature       2888..3607
                        /label="mGreenLantern"
                        /ApEinfo_revcolor="#b1ff67"
                        /ApEinfo_fwdcolor="#b1ff67"
     CDS                2888..3607
                        /label="Translation 2888-3607"
                        /translation="MVSKGEELFTGVVPILVELDGDVNGHKFSVRGEGEGDATNGKLTLKFICTTGKLPVPWPTLVTTLGYGVACFARYPDHMKQHDFFKSAMPEGYVQERTISFKDDGTYKTRAEVKFEGDTLVNRIVLKGIDFKEDGNILGHKLEYNFNSHKVYITADKQKNGIKANFKTRHNVEDGGVQLADHYQQNTPIGDGPVLLPDNHYLSHQSKLSKDPNEKRDHMVLKERVTAAGITHDMDELYK*"
     primer_bind        complement(2933..2954)
                        /label="EGFP-N"
                        /ApEinfo_revcolor="#faac61"
                        /ApEinfo_fwdcolor="#faac61"
     primer             complement(3570..3591)
                        /label="MPS039_BsaI_FP_3'_rev"
                        /note="sequence: ATAGGTCTCcATGCcgagagtgatcccgg"
                        /ApEinfo_revcolor="#d59687"
                        /ApEinfo_fwdcolor="#d59687"
     primer             3581..3604
                        /label="MPS038_BsaI_FP_3'_fwd"
                        /note="sequence: ATCGGTCTCgGCATggacgagctgtacaag"
                        /ApEinfo_revcolor="#ffef86"
                        /ApEinfo_fwdcolor="#ffef86"
     primer             3586..3607
                        /label="MPS178_FP_3'"
                        /note="sequence: catggacgagctgtacaagtaa"
                        /ApEinfo_revcolor="#75c6a9"
                        /ApEinfo_fwdcolor="#75c6a9"
     primer             complement(3586..3607)
                        /label="MPS179_FP_3'"
                        /note="sequence: ttacttgtacagctcgtccatg"
                        /ApEinfo_revcolor="#f58a5e"
                        /ApEinfo_fwdcolor="#f58a5e"
     misc_feature       3608..3639
                        /label="Rox"
                        /ApEinfo_revcolor="#85dae9"
                        /ApEinfo_fwdcolor="#85dae9"
     primer             3646..3670
                        /label="MPS026_PGK_fwd"
                        /note="sequence: AGAAAGTATAGGAACTTCAGCTTGA"
                        /ApEinfo_revcolor="#84b0dc"
                        /ApEinfo_fwdcolor="#84b0dc"
     primer             complement(3651..3675)
                        /label="MPS027_PGK_5'_rev"
                        /note="sequence: CGATATCAAGCTGAAGTTCCTATAC"
                        /ApEinfo_revcolor="#d6b295"
                        /ApEinfo_fwdcolor="#d6b295"
     misc_feature       3676..6157
                        /label="Rox-PGK-Puro-Rox"
                        /ApEinfo_revcolor="#b4abac"
                        /ApEinfo_fwdcolor="#b4abac"
     promoter           3689..4188
                        /label="PGK promoter"
                        /ApEinfo_revcolor="#ffef86"
                        /ApEinfo_fwdcolor="#ffef86"
     primer             complement(4191..4210)
                        /label="MPS081_Resistance_marker_switching_5'"
                        /note="sequence: CATGGTGGCGTTGGCTGCAG"
                        /ApEinfo_revcolor="#b4abac"
                        /ApEinfo_fwdcolor="#b4abac"
     misc_feature       4208..5809
                        /label="PuroTK"
                        /ApEinfo_revcolor="#ff9ccd"
                        /ApEinfo_fwdcolor="#ff9ccd"
     CDS                4208..5809
                        /label="Translation 4208-5809"
                        /translation="MGTEYKPTVRLATRDDVPRAVRTLAAAFADYPATRHTVDPDRHIERVTELQELFLTRVGLDIGKVWVADDGAAVAVWTTPESVEAGAVFAEIGPRMAELSGSRLAAQQQMEGLLAPHRPKEPAWFLATVGVSPDHQGKGLGSAVVLPGVEAAERAGVPAFLETSAPRNLPFYERLGFTVTADVEVPEGPRTWCMTRKPGAGSMPTLLRVYIDGPHGMGKTTTTQLLVALGSRDDIVYVPEPMTYWQVLGASETIANIYTTQHRLDQGEISAGDAAVVMTSAQITMGMPYAVTDAVLAPHIGGEAGSSHAPPPALTLIFDRHPIAALLCYPAARYLMGSMTPQAVLAFVALIPPTLPGTNIVLGALPEDRHIDRLAKRQRPGERLDLAMLAAIRRVYGLLANTVRYLQGGGSWREDWGQLSGTAVPPQGAEPQSNAGPRPHIGDTLFTLFRAPELLAPNGDLYNVFAWALDVLAKRLRPMHVFILDYDQSPAGCRDALLQLTSGMVQTHVTTPGSIPTICDLARTFAREMGEAN*"
     primer             5810..5832
                        /label="MPS082_Resistance_marker_switching_3'"
                        /note="sequence: GCTCTAGAGCTCGCTGATCAGCC"
                        /ApEinfo_revcolor="#c7b0e3"
                        /ApEinfo_fwdcolor="#c7b0e3"
     misc_feature       5837..6061
                        /label="polyA"
                        /ApEinfo_revcolor="#ffef86"
                        /ApEinfo_fwdcolor="#ffef86"
     recombination site complement(6109..6140)
                        /label="Rox"
                        /ApEinfo_revcolor="#9eafd2"
                        /ApEinfo_fwdcolor="#9eafd2"
     primer             complement(6137..6157)
                        /label="MPS113_Rox_rev"
                        /note="sequence: CTAGATATCGGCGCGCCtaac"
                        /ApEinfo_revcolor="#d59687"
                        /ApEinfo_fwdcolor="#d59687"
     primer             complement(6137..6187)
                        /label="MPS099_Rox_REC8_Gibson_rev"
                        /note="sequence: TCCTGGCAGCTTTGTAAATGGACTCTAACCCTAGATATCGGCGCGCCtaac"
                        /ApEinfo_revcolor="#d6b295"
                        /ApEinfo_fwdcolor="#d6b295"
     misc_feature       6141..6157
                        /label="primer 171"
                        /ApEinfo_revcolor="#b4abac"
                        /ApEinfo_fwdcolor="#b4abac"
     primer             6158..6182
                        /label="MPS020-REC8_3'fwd"
                        /note="sequence: GGTTAGAGTCCATTTACAAAGCTGC"
                        /ApEinfo_revcolor="#75c6a9"
                        /ApEinfo_fwdcolor="#75c6a9"
     primer             complement(6183..6202)
                        /label="MPS021-REC8_sequencing_rev"
                        /note="sequence: TAGAAGTGGCCGGTTTCCTG"
                        /ApEinfo_revcolor="#ffef86"
                        /ApEinfo_fwdcolor="#ffef86"
     primer             7162..7211
                        /label="MPS100_pBluescript-REC8_3'_Gibson"
                        /note="sequence: TTGGTACAGGCAAAATCTCTTCAGAGAGCAACCTCCAGATCTTGTCAGTG"
                        /ApEinfo_revcolor="#faac61"
                        /ApEinfo_fwdcolor="#faac61"
     primer             complement(7170..7191)
                        /label="MPS022-REC8_3'rev"
                        /note="sequence: TGCTCTCTGAAGAGATTTTGCC"
                        /ApEinfo_revcolor="#b7e6d7"
                        /ApEinfo_fwdcolor="#b7e6d7"
     primer             7192..7211
                        /label="MPS104_MC1_fwd"
                        /note="sequence: ACCTCCAGATCTTGTCAGTG"
                        /ApEinfo_revcolor="#b7e6d7"
                        /ApEinfo_fwdcolor="#b7e6d7"
     misc_feature       7207..7230
                        /label="primer 267"
                        /ApEinfo_revcolor="#b4abac"
                        /ApEinfo_fwdcolor="#b4abac"
     misc_feature       7207..8485
                        /label="MC1-DTA"
                        /ApEinfo_revcolor="#b4abac"
                        /ApEinfo_fwdcolor="#b4abac"
     primer             complement(7455..7474)
                        /label="MPS131_MC1_rev_seq"
                        /note="sequence: TGCAGGGTCGCTCGGTGTTC"
                        /ApEinfo_revcolor="#b7e6d7"
                        /ApEinfo_fwdcolor="#b7e6d7"
     protein            7485..8078
                        /label="DTA-frameshift???"
                        /ApEinfo_revcolor="#ff9ccd"
                        /ApEinfo_fwdcolor="#ff9ccd"
     CDS                7485..8078
                        /label="Translation 7485-8078"
                        /translation="MDPDDVVDSSKSFVMENFSSYHGTKPGYVDSIQKGIQKPKSGTQGNYDDDWKGFYSTDNKYDAAGYSVDNENPLSGKAGGVVKVTYPGLTKVLALKVDNAETIKKELGLSLTEPLMEQVGTEEFIKRFGDGASRVVLSLPFAEGSSSVEYINNWEQAKALSVELEINFETRGKRGRDAMYEYMVKACAGKSCQAISL*"
     misc_feature       8144..8209
                        /label="small T intron"
                        /ApEinfo_revcolor="#d6b295"
                        /ApEinfo_fwdcolor="#d6b295"
     misc_feature       8251..8488
                        /label="Mouse PGK poly(A)"
                        /ApEinfo_revcolor="#b1ff67"
                        /ApEinfo_fwdcolor="#b1ff67"
     primer             complement(8461..8488)
                        /label="MPS103_PGKpA_rev"
                        /note="sequence: atcCAACTATGAAACATTATCATAAAGC"
                        /ApEinfo_revcolor="#9eafd2"
                        /ApEinfo_fwdcolor="#9eafd2"
     misc_feature       8486..8488
                        /label="MCS"
                        /ApEinfo_revcolor="#84b0dc"
                        /ApEinfo_fwdcolor="#84b0dc"
     CDS                complement(8486..8488)
                        /label="lacZα"
                        /ApEinfo_revcolor="#993366"
                        /ApEinfo_fwdcolor="#993366"
     primer_bind        complement(8486..8488)
                        /label="SK primer"
                        /ApEinfo_revcolor="#a020f0"
                        /ApEinfo_fwdcolor="#a020f0"
     primer             8486..8508
                        /label="MPS107_ori_PGKpA_Gibson"
                        /note="sequence: TTGCTTTATGATAATGTTTCATAGTTGgatgtttttccataggctccgcc"
                        /ApEinfo_revcolor="#9eafd2"
                        /ApEinfo_fwdcolor="#9eafd2"
     rep_origin         complement(8492..9080)
                        /label="ori"
                        /ApEinfo_revcolor="#ffef86"
                        /ApEinfo_fwdcolor="#ffef86"
ORIGIN
        1 gaagatcctt tgatcttttc tacggggtct gacgctcagt ggaacgaaaa ctcacgttaa
       61 gggattttgg tcatgagatt atcaaaaagg atcttcacct agatcctttt aaattaaaaa
      121 tgaagtttta aatcaatcta aagtatatat gagtaaactt ggtctgacag ttaccaatgc
      181 ttaatcagtg aggcacctat ctcagcgatc tgtctatttc gttcatccat agttgcctga
      241 ctccccgtcg tgtagataac tacgatacgg gagggcttac catctggccc cagtgctgca
      301 atgataccgc gagacccacg ctcaccggct ccagatttat cagcaataaa ccagccagcc
      361 ggaagggccg agcgcagaag tggtcctgca actttatccg cctccatcca gtctattaat
      421 tgttgccggg aagctagagt aagtagttcg ccagttaata gtttgcgcaa cgttgttgcc
      481 attgctacag gcatcgtggt gtcacgctcg tcgtttggta tggcttcatt cagctccggt
      541 tcccaacgat caaggcgagt tacatgatcc cccatgttgt gcaaaaaagc ggttagctcc
      601 ttcggtcctc cgatcgttgt cagaagtaag ttggccgcag tgttatcact catggttatg
      661 gcagcactgc ataattctct tactgtcatg ccatccgtaa gatgcttttc tgtgactggt
      721 gagtactcaa ccaagtcatt ctgagaatag tgtatgcggc gaccgagttg ctcttgcccg
      781 gcgtcaatac gggataatac cgcgccacat agcagaactt taaaagtgct catcattgga
      841 aaacgttctt cggggcgaaa actctcaagg atcttaccgc tgttgagatc cagttcgatg
      901 taacccactc gtgcacccaa ctgatcttca gcatctttta ctttcaccag cgtttctggg
      961 tgagcaaaaa caggaaggca aaatgccgca aaaaagggaa taagggcgac acggaaatgt
     1021 tgaatactca tactcttcct ttttcaatat tattgaagca tttatcaggg ttattgtctc
     1081 atgagcggat acatatttga atgtatttag aaaaataaac aaataggggt tccgcgcaca
     1141 tttccccgaa aagtgccacc taaattgtaa gcgttaatat tttgttaaaa ttcgcgttaa
     1201 atttttgtta aatcagctca ttttttaacc aataggccga aatcggcaaa atcccttata
     1261 aatcaaaaga atagaccgag atagggttga gtgttgttcc agtttggaac aagagtccac
     1321 tattaaagaa cgtggactcc aacgtcaaag ggcgaaaaac cgtctatcag ggcgatggcc
     1381 cactacgtga accatcaccc taatcaagtt ttttggggtc gaggtgccgt aaagcactaa
     1441 atcggaaccc taaagggagc ccccgattta gagcttgacg gggaaagccg gcgaacgtgg
     1501 cgagaaagga agggaagaaa gcgaaaggag cgggcgctag ggcgctggca agtgtagcgg
     1561 tcacgctgcg cgtaaccacc acacccgccg cgcttaatgc gccgctacag ggcgcgtccc
     1621 attcgccatt caggctgcgc aactgttggg aagggcgatc ggtgcgggcc tcttcgctat
     1681 tacgccagct ggcgaaaggg ggatgtgctg caaggcgatt aagttgggta acgccagggt
     1741 tttcccagtc acgacgttgt aaaacgacgg ccagtgagcg cgcgtaatac gactcactat
     1801 agggcgaatt gggtaccggg ccccccctcg agTGGAGCCC AGTGTTCCCC TTATGGTGTC
     1861 TTTAGGTAAG CACCTAGAGA AGAGGCGCAG TGGGACCACA CCCTAACCAC TGTCCCAGGA
     1921 AACTAGTATC CCAACTGCTG AAGCTGTTTT ATGAGTGAAG GCGTGTGTGT GTGACATAAG
     1981 GAAGCACGGA CTGGTCCTCC TCAGCTCTCC CACCTATGTG CTTTTAACAA GTCACCGCAC
     2041 GGCTCTGCCA TCTACTTACA CCAGGTGGCC ACAAGGCCCT AACTGCCACC CAAGCAGACA
     2101 CCCACTAGCG CCTTTCCTCC CCCAACAGAG ATCTCCCTAG AGGCAGCTGA AGAGGAGAAG
     2161 TCCCGCATCA GCCTCATCCC ACCAGAAGAA CGGTGGTAAG CGGCCAGGCT CCGTGGGAGC
     2221 CAGGGCCCAC AGCCCTTGGC CAGGTGGTGG AAACAGCTGC TGGGATGGGT ATGCCCCTTG
     2281 TCACTGTCAC AGCTGCCACC TTCCCTACTC TCTCATGTCC TCCTAGGGCC TGGCCTGAGG
     2341 TGGAGGCGCC AGAAGCTCCT GCATTGCCCG TGGTGCCTGA ACTCCCTGAG GTGCCCATGG
     2401 AGATGCCTTT GGTGCTGCCC CCAGAGCTCG AGCTGCTCTC ACTGGAAGCA GTGCACAGGT
     2461 ACCAGGGAGG TGGCACCTTG ATGGGGTGGA CCCGGGCTGA AGCCTCTGCT AATGGTTCTT
     2521 GATCCCTATA GGGCAGTGGC ACTGGAGCTG CAGGCTAACA GGGAGCCCGA CTTCAGCAGC
     2581 CTGGTGTCAC CTCTCAGCCC CCGCAGGATG GCTGCCCGGG TCTTCTACCT GCTCCTGGGT
     2641 GAGTGTATGC Atgtgtgtgt gtgtatgtgG GGCAGGGACA CAGAGACCAG AGGCCCGTAC
     2701 AGGGACTCCC CCGACCTGCC CTCTCCTCGC CTCTTGACCA GTGCTCTCAG CGCAACAGAT
     2761 TCTTCACGTG AAACAAGAAA AGCCATATGG TCGCCTCCTG ATCCAGCCGG GGCCCAGATT
     2821 CCACGGgTCT GGCGAGGGCA GAGGAAGTct gctaacatgc ggtgacgtcg aggagaatcc
     2881 tggcccaatg gtgagcaagg gcgaggagct gttcaccggg gtggtgccca tcctggtcga
     2941 gctggacggc gacgtaaacg gccacaagtt cagcgtccgc ggcgagggcg agggcgatgc
     3001 caccaacggc aagctgaccc tgaagttcat ctgcaccacc ggcaagctgc ccgtgccctg
     3061 gcccaccctc gtgaccacct taggctacgg cgtggcctgc ttcgcccgct accccgacca
     3121 catgaagcag cacgacttct tcaagtccgc catgcccgaa ggctacgtcc aggagcgcac
     3181 catctctttc aaggacgacg gtacctacaa gacccgcgcc gaggtgaagt tcgagggcga
     3241 caccctggtg aaccgcatcg tgctgaaggg catcgacttc aaggaggacg gcaacatcct
     3301 ggggcacaag ctggagtaca acttcaacag ccacaaggtc tatatcacgg ccgacaagca
     3361 gaagaacggc atcaaggcta acttcaagac ccgccacaac gttgaggacg gcggcgtgca
     3421 gctcgccgac cactaccagc agaacacccc catcggcgac ggccccgtgc tgctgcccga
     3481 caaccactac ctgagccatc agtccaaact gagcaaagac cccaacgaga agcgcgatca
     3541 catggtcctg aaggagaggg tgaccgccgc cgggattaca catgacatgg acgagctgta
     3601 caagtaataa ctttaaataa tgccaattat ttaaagttac atatgAGAAA GTATAGGAAC
     3661 TTCAGCTTGA TATCGAATTA ATTCTACCGG GTAGGGGAGG CGCTTTTCCC AAGGCAGTCT
     3721 GGAGCATGCG CTTTAGCAGC CCCGCTGGGC ACTTGGCGCT ACACAAGTGG CCTCTGGCCT
     3781 CGCACACATT CCACATCCAC CGGTAGGCGC CAACCGGCTC CGTTCTTTGG TGGCCCCTTC
     3841 GCGCCACCTT CTACTCCTCC CCTAGTCAGG AAGTTCCCCC CCGCCCCGCA GCTCGCGTCG
     3901 TGCAGGACGT GACAAATGGA AGTAGCACGT CTCACTAGTC TCGTGCAGAT GGACAGCACC
     3961 GCTGAGCAAT GGAAGCGGGT AGGCCTTTGG GGCAGCGGCC AATAGCAGCT TTGCTCCTTC
     4021 GCTTTCTGGG CTCAGAGGCT GGGAAGGGGT GGGTCCGGGG GCGGGCTCAG GGGCGGGCTC
     4081 AGGGGCGGGG CGGGCGCCCG AAGGTCCTCC GGAGGCCCGG CATTCTGCAC GCTTCAAAAG
     4141 CGCACGTCTG CCGCGCTGTT CTCCTCTTCC TCATCTCCGG GCCTTTCGAC CTGCAGCCAA
     4201 CGCCACCATG GGGACCGAGT ACAAGCCCAC GGTGCGCCTC GCCACCCGCG ACGACGTCCC
     4261 CCGGGCCGTA CGCACCCTCG CCGCCGCGTT CGCCGACTAC CCCGCCACGC GCCACACCGT
     4321 CGACCCGGAC CGCCACATCG AGCGGGTCAC CGAGCTGCAA GAACTCTTCC TCACGCGCGT
     4381 CGGGCTCGAC ATCGGCAAGG TGTGGGTCGC GGACGACGGC GCCGCGGTGG CGGTCTGGAC
     4441 CACGCCGGAG AGCGTCGAAG CGGGGGCGGT GTTCGCCGAG ATCGGCCCGC GCATGGCCGA
     4501 GTTGAGCGGT TCCCGGCTGG CCGCGCAGCA ACAGATGGAA GGCCTCCTGG CGCCGCACCG
     4561 GCCCAAGGAG CCCGCGTGGT TCCTGGCCAC CGTCGGCGTC TCGCCCGACC ACCAGGGCAA
     4621 GGGTCTGGGC AGCGCCGTCG TGCTCCCCGG AGTGGAGGCG GCCGAGCGCG CCGGGGTGCC
     4681 CGCCTTCCTG GAGACCTCCG CGCCCCGCAA CCTCCCCTTC TACGAGCGGC TCGGCTTCAC
     4741 CGTCACCGCC GACGTCGAGG TGCCCGAAGG ACCGCGCACC TGGTGCATGA CCCGCAAGCC
     4801 CGGTGCCGGA TCCATGCCCA CGCTACTGCG GGTTTATATA GACGGTCCTC ACGGGATGGG
     4861 GAAAACCACC ACCACGCAAC TGCTGGTGGC CCTGGGTTCG CGCGACGATA TCGTCTACGT
     4921 ACCCGAGCCG ATGACTTACT GGCAGGTGCT GGGGGCTTCC GAGACAATCG CGAACATCTA
     4981 CACCACACAA CACCGCCTCG ACCAGGGTGA GATATCGGCC GGGGACGCGG CGGTGGTAAT
     5041 GACAAGCGCC CAGATAACAA TGGGCATGCC TTATGCCGTG ACCGACGCCG TTCTGGCTCC
     5101 TCATATCGGG GGGGAGGCTG GGAGCTCACA TGCCCCGCCC CCGGCCCTCA CCCTCATCTT
     5161 CGACCGCCAT CCCATCGCCG CCCTCCTGTG CTACCCGGCC GCGCGATACC TTATGGGCAG
     5221 CATGACCCCC CAGGCCGTGC TGGCGTTCGT GGCCCTCATC CCGCCGACCT TGCCCGGCAC
     5281 AAACATCGTG TTGGGGGCCC TTCCGGAGGA CAGACACATC GACCGCCTGG CCAAACGCCA
     5341 GCGCCCCGGC GAGCGGCTTG ACCTGGCTAT GCTGGCCGCG ATTCGCCGCG TTTACGGGCT
     5401 GCTTGCCAAT ACGGTGCGGT ATCTGCAGGG CGGCGGGTCG TGGCGGGAGG ATTGGGGACA
     5461 GCTTTCGGGG ACGGCCGTGC CGCCCCAGGG TGCCGAGCCC CAGAGCAACG CGGGCCCACG
     5521 ACCCCATATC GGGGACACGT TATTTACCCT GTTTCGGGCC CCCGAGTTGC TGGCCCCCAA
     5581 CGGCGACCTG TACAACGTGT TTGCCTGGGC CTTGGACGTC TTGGCCAAAC GCCTCCGTCC
     5641 CATGCACGTC TTTATCCTGG ATTACGACCA ATCGCCCGCC GGCTGCCGGG ACGCCCTGCT
     5701 GCAACTTACC TCCGGGATGG TCCAGACCCA CGTCACCACC CCCGGCTCCA TACCGACGAT
     5761 CTGCGACCTG GCGCGCACGT TTGCCCGGGA GATGGGGGAG GCTAACTGAG CTCTAGAGCT
     5821 CGCTGATCAG CCTCGACTGT GCCTTCTAGT TGCCAGCCAT CTGTTGTTTG CCCCTCCCCC
     5881 GTGCCTTCCT TGACCCTGGA AGGTGCCACT CCCACTGTCC TTTCCTAATA AAATGAGGAA
     5941 ATTGCATCGC ATTGTCTGAG TAGGTGTCAT TCTATTCTGG GGGGTGGGGT GGGGCAGGAC
     6001 AGCAAGGGGG AGGATTGGGA AGACAATAGC AGGCATGCTG GGGATGCGGT GGGCTCTATG
     6061 GCTTCTGAGG CGGAAAGAAC CAGCTGGGGC TCGACATACT AGagtactta actttaaata
     6121 atgccaatta tttaaagtta GGCGCGCCGA TATCTAGGGT TAGAGTCCAT TTACAAAGCT
     6181 GCCAGGAAAC CGGCCACTTC TAGTAAACCA CGTCGTGCCT CACTGGGTCC TGCTTACCTC
     6241 ATTTCTGAAT GTGCATTTCC AGCCTTCTTG CTCTCAGAGC TATTGTTCAA GCAGAAAACA
     6301 AGCTGCTTTT ATTACAGTAT GATGTCATGA CTCATTTGTA ACAGATCCAG CCTCAGGGAC
     6361 AGCCCTGTAA GGCAGCAAGT GGGGCTGGCT CCAAATGGGT ATGAGTCTCA GAATCTTTGG
     6421 TAAGGCAGAA CTGAACTGGG CTGAGAGGTG GTCTTAAGGC CTGGGCAGGC TCTATTCTCT
     6481 CTGGACTGGC TGCAGCCTGC AGTCTAGGAG AGGCCCAGTA CAGCCTGGAG CTCCTGAGCC
     6541 TTGTCAACAG GCAGTGAGCC CAGAGCTGCT TGAAAGCTGT CGGTGTGCTG TTTGGCCAGG
     6601 AACGTCAGGA GCAGCAACAG TGCGGCCTTG GTGTCTGGGT GGAGAGGGAG GGAGAAAGGT
     6661 CGGGGCTCCT AAAGCCTCGC TGCCCCAGGC TCTCTGAGCC CTGCCACTCC CAGCCTCCCG
     6721 CAAGCCCCTG CCTATGACTC CTACCCTCAC CTGGTGGGAT CTTGTTGTCA GCCAGAATGA
     6781 GGCTGCAGAT ACGCAGAAGC TCGGGAGCCA CATCTATAAC CTGTGAGGAA AGAGTGGCTG
     6841 ACTCAGGGCA GCAGCCCCAG ACCCCAGGTC TAGGAGGGTG GTCAGGACCA AGGAGTGGCA
     6901 GAATCTCTTA TCAGGGGGGT GGTTGCACCT GGTACTGATT CACAGGCATC CAAGACAACT
     6961 ATGAACATGA GAAGAACCAA TGAAACTTGG TGCTAATGAt tttttttGGA GGGAATGGGG
     7021 GATGTGGGAC AAGATGATTA AAGTCATAGC CTCAAGACCT AAAGAAACCC AGACACTCAG
     7081 GAGCTTCACC TACACAACAG TCTCTAAAGG TATAAGACAA GGGTGACACA AACACTCTGA
     7141 CATGACTCCA AACCTAGCTA CTTGGTACAG GCAAAATCTC TTCAGAGAGC AACCTCCAGA
     7201 TCTTGTCAGT GTGGTTTTCA AGAGGAAGCA AAAAGCCTCT CCACCCAGGC CTGGAATGTT
     7261 TCCACCCAAT GTCGAGCAGT GTGGTTTTGC AAGAGGAAGC AAAAAGCCTC TCCACCCAGG
     7321 CCTGGAATGT TTCCACCCAA TGTCGAGCAA ACCCCGCCCA GCGTCTTGTC ATTGGCGAAT
     7381 TCGAACACGC AGATGCAGTC GGGGCGGCGC GGTCCCAGGT CCACTTCGCA TATTAAGGTG
     7441 ACGCGTGTGG CCTCGAACAC CGAGCGACCC TGCAGGTCCT CGCCATGGAT CCTGATGATG
     7501 TTGTTGATTC TTCTAAATCT TTTGTGATGG AAAACTTTTC TTCGTACCAC GGGACTAAAC
     7561 CTGGTTATGT AGATTCCATT CAAAAAGGTA TACAAAAGCC AAAATCTGGT ACACAAGGAA
     7621 ATTATGACGA TGATTGGAAA GGGTTTTATA GTACCGACAA TAAATACGAC GCTGCGGGAT
     7681 ACTCTGTAGA TAATGAAAAC CCGCTCTCTG GAAAAGCTGG AGGCGTGGTC AAAGTGACGT
     7741 ATCCAGGACT GACGAAGGTT CTCGCACTAA AAGTGGATAA TGCCGAAACT ATTAAGAAAG
     7801 AGTTAGGTTT AAGTCTCACT GAACCGTTGA TGGAGCAAGT CGGAACGGAA GAGTTTATCA
     7861 AAAGGTTCGG TGATGGTGCT TCGCGTGTAG TGCTCAGCCT TCCCTTCGCT GAGGGGAGTT
     7921 CTAGCGTTGA ATATATTAAT AACTGGGAAC AGGCGAAAGC GTTAAGCGTA GAACTTGAGA
     7981 TTAATTTTGA AACCCGTGGA AAACGTGGCC GAGATGCGAT GTATGAGTAT ATGGTTAAAG
     8041 CCTGTGCAGG AAAATCGTGT CAGGCGATCT CTTTGTGAAG GAACCTTACT TCTGTGGTGT
     8101 GACATAATTG GACAAACTAC CTACAGAGAT TTAAAGCTCT AAGGTAAATA TAAAATTTTT
     8161 AAGTGTATAA TGTGTTAAAC TACTGATTCT AATTGTTTGT GTATTTTAGA TTCCAACCTA
     8221 TGGAACTGAT GAATGGGAGC AGTGGTGGAA TGCAGATCCA CTAGAGTCGA GGGATGCAGA
     8281 AATTGATGAT CTATTAAACA ATAAAGATGT CCACTAAAAT GGAAGTTTTT CCTGTCATAC
     8341 TTTGTTAAGA AGGGTGAGAA CAGAGTACCT ACATTTTGAA TGGAAGGATT GGAGCTACGG
     8401 GGGTGGGGGT GGGGTGGGAT TAGATAAATG CCTGCTCTTT ACTGAAGGCT CTTTACTATT
     8461 GCTTTATGAT AATGTTTCAT AGTTGgatgt ttttccatag gctccgcccc cctgacgagc
     8521 atcacaaaaa tcgacgctca agtcagaggt ggcgaaaccc gacaggacta taaagatacc
     8581 aggcgtttcc ccctggaagc tccctcgtgc gctctcctgt tccgaccctg ccgcttaccg
     8641 gatacctgtc cgcctttctc ccttcgggaa gcgtggcgct ttctcatagc tcacgctgta
     8701 ggtatctcag ttcggtgtag gtcgttcgct ccaagctggg ctgtgtgcac gaaccccccg
     8761 ttcagcccga ccgctgcgcc ttatccggta actatcgtct tgagtccaac ccggtaagac
     8821 acgacttatc gccactggca gcagccactg gtaacaggat tagcagagcg aggtatgtag
     8881 gcggtgctac agagttcttg aagtggtggc ctaactacgg ctacactaga aggacagtat
     8941 ttggtatctg cgctctgctg aagccagtta ccttcggaaa aagagttggt agctcttgat
     9001 ccggcaaaca aaccaccgct ggtagcggtg gtttttttgt ttgcaagcag cagattacgc
     9061 gcagaaaaaa aggatctcaa
//
