# Supplementary material for: SeqVerify: An accessible analysis tool for cell line genomic integrity, contamination, and gene editing outcomes
Source: Stem Cell Reports. 2024 Sep 12;19(10):1505–15. doi: 10.1016/j.stemcr.2024.08.004 (PMC11561455; doi:10.1016/j.stemcr.2024.08.004)
Supplement: File S4. Plasmid sequences [file mmc4.zip › Supplementary_File_4_Plasmid_sequences/Knockin-mGreenLantern-T2A-SYCP3.gb]

LOCUS       pMPS135_HDR-GFP-SYCP3   5900 bp ds-DNA     circular     16-NOV-2022
DEFINITION  .
KEYWORDS    "creator:Merrick Smela" "marker:AmpR"
FEATURES             Location/Qualifiers
     CDS             complement(56..124)
                     /label="AmpR"
                     /ApEinfo_revcolor="#b7e6d7"
                     /ApEinfo_fwdcolor="#b7e6d7"
     promoter        complement(125..229)
                     /label="AmpR promoter"
                     /ApEinfo_revcolor="#c6c9d1"
                     /ApEinfo_fwdcolor="#c6c9d1"
     primer          213..232
                     /label="AmpR_prom_seq"
                     /note="sequence: caaataggggttccgcgcac"
                     /ApEinfo_revcolor="#75c6a9"
                     /ApEinfo_fwdcolor="#75c6a9"
     primer          213..261
                     /label="MPS458_BB_SYCP3_Gibson"
                     /note="sequence: caaataggggttccgcgcacatttccccgTCCGAGACCTAAATTGCGGG"
                     /ApEinfo_revcolor="#9eafd2"
                     /ApEinfo_fwdcolor="#9eafd2"
     primer          complement(222..241)
                     /label="MPS112_AmpR_prom_fwd"
                     /note="sequence: cggggaaatgtgcgcggaac"
                     /ApEinfo_revcolor="#faac61"
                     /ApEinfo_fwdcolor="#faac61"
     gene            242..3105
                     /label="SYCP3"
                     /ApEinfo_revcolor="#ff9ccd"
                     /ApEinfo_fwdcolor="#ff9ccd"
     primer          1277..1333
                     /label="MPS459_SYCP3_mGL_Gibson"
                     /note="sequence: GTTTTTTAAAGTCAGGAAGCATCTAAATATGGTGTCCaagggcgaggagctgttcac"
                     /ApEinfo_revcolor="#85dae9"
                     /ApEinfo_fwdcolor="#85dae9"
     exon            1288..2217
                     /label="SYCP3-202 Exon 2"
                     /ApEinfo_revcolor="#c6c9d1"
                     /ApEinfo_fwdcolor="#c6c9d1"
     primer          complement(1294..1313)
                     /label="MPS460_SYCP3_5'_rev"
                     /note="sequence: GGACACCATATTTAGATGCT"
                     /ApEinfo_revcolor="#84b0dc"
                     /ApEinfo_fwdcolor="#84b0dc"
     CDS             join(1305..2217,2722..2788,2949..2983)
                     /ApEinfo_revcolor="#84b0dc"
                     /ApEinfo_fwdcolor="#84b0dc"
                     /translation="MVSKGEELFTGVVPILVELDGDVNGHKFSVRGEGEGDATNGKLTLKFICTTGKLPVPWPTLVTTLGYGVACFARYPDHMKQHDFFKSAMPEGYVQERTISFKDDGTYKTRAEVKFEGDTLVNRIVLKGIDFKEDGNILGHKLEYNFNSHKVYITADKQKNGIKANFKTRHNVEDGGVQLADHYQQNTPIGDGPVLLPDNHYLSHQSKLSKDPNEKRDHMVLKERVTAAGITHDMDELYKGSGEGRGSLLTCGDVEENPGPMVSSGKKYSRKSGKPSVEDQFTRAYDFETEDKKDLSGSEEDVIEGKTAVIEKRRKKRSSAGVVEDMGGEVQNMLEGVG"
     misc_feature    1314..2021
                     /label="mGreenLantern"
                     /ApEinfo_revcolor="#b1ff67"
                     /ApEinfo_fwdcolor="#b1ff67"
     primer_bind     complement(1350..1371)
                     /label="EGFP-N"
                     /ApEinfo_revcolor="#faac61"
                     /ApEinfo_fwdcolor="#faac61"
     primer          complement(1351..1371)
                     /label="Genewiz_EGFP-N"
                     /note="sequence: CGTCGCCGTCCAGCTCGACCA"
                     /ApEinfo_revcolor="#f7977a"
                     /ApEinfo_fwdcolor="#f7977a"
     primer          complement(1987..2008)
                     /label="MPS039_BsaI_FP_3'_rev"
                     /note="sequence: ATAGGTCTCcATGCcgagagtgatcccgg"
                     /ApEinfo_revcolor="#d59687"
                     /ApEinfo_fwdcolor="#d59687"
     primer          1998..2021
                     /label="MPS038_BsaI_FP_3'_fwd"
                     /note="sequence: ATCGGTCTCgGCATggacgagctgtacaag"
                     /ApEinfo_revcolor="#ffef86"
                     /ApEinfo_fwdcolor="#ffef86"
     primer          complement(2003..2021)
                     /label="MPS179_FP_3'"
                     /note="sequence: ttacttgtacagctcgtccatg"
                     /ApEinfo_revcolor="#f58a5e"
                     /ApEinfo_fwdcolor="#f58a5e"
     primer          complement(2003..2062)
                     /label="MPS487_mGreenLantern_T2A_Gibson"
                     /note="sequence: tcaccgcatgttagcagACTTCCTCTGCCCTCGCCAGAcCCcttgtacagctcgtccatg"
                     /ApEinfo_revcolor="#ffef86"
                     /ApEinfo_fwdcolor="#ffef86"
     linker          2022..2030
                     /label="GSG"
                     /ApEinfo_revcolor="#d6b295"
                     /ApEinfo_fwdcolor="#d6b295"
     primer          2022..2041
                     /label="MPS476_GSG-T2A-fwd"
                     /note="sequence: GGgTCTGGCGAGGGCAGAGG"
                     /ApEinfo_revcolor="#75c6a9"
                     /ApEinfo_fwdcolor="#75c6a9"
     primer          2031..2051
                     /label="MPS105_T2A_Gibson"
                     /note="sequence: GAGGGCAGAGGAAGTctgcta"
                     /ApEinfo_revcolor="#75c6a9"
                     /ApEinfo_fwdcolor="#75c6a9"
     misc_feature    2031..2084
                     /label="T2A"
                     /ApEinfo_revcolor="#b4abac"
                     /ApEinfo_fwdcolor="#b4abac"
     primer          complement(2041..2060)
                     /label="MPS106_T2A_Gibson_rev"
                     /note="sequence: accgcatgttagcagACTTC"
                     /ApEinfo_revcolor="#b7e6d7"
                     /ApEinfo_fwdcolor="#b7e6d7"
     primer          2046..2105
                     /label="MPS488_T2A-SYCP3-Gibson"
                     /note="sequence: ctgctaacatgcggtgacgtcgaggagaatcctggcccaATGGTGTCCTCCGGAAAAAAG"
                     /ApEinfo_revcolor="#75c6a9"
                     /ApEinfo_fwdcolor="#75c6a9"
     primer          complement(2065..2084)
                     /label="deleted9"
                     /note="sequence: tgggccaggattctcctcga"
                     /ApEinfo_revcolor="#ff9ccd"
                     /ApEinfo_fwdcolor="#ff9ccd"
     primer          complement(2065..2114)
                     /label="MPS461_T2A-SYCP3-Gibson"
                     /note="sequence: CCTGGAATACTTTTTTCCGGAGGACACCATtgggccaggattctcctcga"
                     /ApEinfo_revcolor="#ff9ccd"
                     /ApEinfo_fwdcolor="#ff9ccd"
     primer          complement(2069..2087)
                     /label="T2A-rev-seq"
                     /note="sequence: CATtgggccaggattctcc"
                     /ApEinfo_revcolor="#84b0dc"
                     /ApEinfo_fwdcolor="#84b0dc"
     exon            2085..2093
                     /label="SYCP3-202 Exon 2"
                     /ApEinfo_revcolor="#c6c9d1"
                     /ApEinfo_fwdcolor="#c6c9d1"
     gene            2085..2093
                     /label="SYCP3"
                     /ApEinfo_revcolor="#ff9ccd"
                     /ApEinfo_fwdcolor="#ff9ccd"
     primer          2085..2105
                     /label="MPS462_SYCP3_3'_fwd"
                     /note="sequence: ATGGTGTCCTCCGGAAAAAAG"
                     /ApEinfo_revcolor="#84b0dc"
                     /ApEinfo_fwdcolor="#84b0dc"
     exon            2722..2788
                     /label="SYCP3-202 Exon 3"
                     /ApEinfo_revcolor="#d6b295"
                     /ApEinfo_fwdcolor="#d6b295"
     exon            2949..2983
                     /label="SYCP3-202 Exon 4"
                     /ApEinfo_revcolor="#f58a5e"
                     /ApEinfo_fwdcolor="#f58a5e"
     primer          complement(3083..3133)
                     /label="MPS463_SYCP3_BB_Gibson"
                     /note="sequence: GAAAACCACACTGACAAGATCTGGAGGTTCTTCTATGTGAGAACAAGGCAT"
                     /ApEinfo_revcolor="#84b0dc"
                     /ApEinfo_fwdcolor="#84b0dc"
     primer          3106..3125
                     /label="MPS104_MC1_fwd"
                     /note="sequence: ACCTCCAGATCTTGTCAGTG"
                     /ApEinfo_revcolor="#b7e6d7"
                     /ApEinfo_fwdcolor="#b7e6d7"
     misc_feature    3121..3144
                     /label="primer 267"
                     /ApEinfo_revcolor="#b4abac"
                     /ApEinfo_fwdcolor="#b4abac"
     Promoter        3121..3398
                     /label="MC1"
                     /ApEinfo_revcolor="#b7e6d7"
                     /ApEinfo_fwdcolor="#b7e6d7"
     primer          complement(3369..3388)
                     /label="MPS131_MC1_rev_seq"
                     /note="sequence: TGCAGGGTCGCTCGGTGTTC"
                     /ApEinfo_revcolor="#b7e6d7"
                     /ApEinfo_fwdcolor="#b7e6d7"
     misc_feature    3399..4055
                     /label="DTA"
                     /ApEinfo_revcolor="#ff9ccd"
                     /ApEinfo_fwdcolor="#ff9ccd"
     CDS             3399..4056
                     /label="Translation 3399-4056"
                     /translation="MDPDDVVDSSKSFVMENFSSYHGTKPGYVDSIQKGIQKPKSGTQGNYDDDWKGFYSTDNKYDAAGYSVDNENPLSGKAGGVVKVTYPGLTKVLALKVDNAETIKKELGLSLTEPLMEQVGTEEFIKRFGDGASRVVLSLPFAEGSSSVEYINNWEQAKALSVELEINFETRGKRGQDAMYEYMAQACAGNRVRRSLCEGTLLLWCDIIGQTTYRDLKL*"
     misc_feature    4057..4122
                     /label="small T intron"
                     /ApEinfo_revcolor="#d6b295"
                     /ApEinfo_fwdcolor="#d6b295"
     misc_feature    4164..4401
                     /label="Mouse PGK poly(A)"
                     /ApEinfo_revcolor="#b1ff67"
                     /ApEinfo_fwdcolor="#b1ff67"
     primer          4372..4421
                     /label="MPS107_ori_PGKpA_Gibson"
                     /note="sequence: TTGCTTTATGATAATGTTTCATAGTTGgatgtttttccataggctccgcc"
                     /ApEinfo_revcolor="#9eafd2"
                     /ApEinfo_fwdcolor="#9eafd2"
     primer          complement(4374..4401)
                     /label="MPS103_PGKpA_rev"
                     /note="sequence: atcCAACTATGAAACATTATCATAAAGC"
                     /ApEinfo_revcolor="#9eafd2"
                     /ApEinfo_fwdcolor="#9eafd2"
     rep_origin      complement(4405..4993)
                     /label="ori"
                     /ApEinfo_revcolor="#ffef86"
                     /ApEinfo_fwdcolor="#ffef86"
     CDS             complement(5164..55)
                     /label="AmpR"
                     /ApEinfo_revcolor="#b7e6d7"
                     /ApEinfo_fwdcolor="#b7e6d7"
     primer          5787..5806
                     /label="MPS101_Amp_rev"
                     /note="sequence: ataataccgcgccacatagc"
                     /ApEinfo_revcolor="#ffef86"
                     /ApEinfo_fwdcolor="#ffef86"
ORIGIN
        1 ctcgtgcacc caactgatct tcagcatctt ttactttcac cagcgtttct gggtgagcaa
       61 aaacaggaag gcaaaatgcc gcaaaaaagg gaataagggc gacacggaaa tgttgaatac
      121 tcatactctt cctttttcaa tattattgaa gcatttatca gggttattgt ctcatgagcg
      181 gatacatatt tgaatgtatt tagaaaaata aacaaatagg ggttccgcgc acatttcccc
      241 gTCCGAGACC TAAATTGCGG GACGTTTTTA TTATTTGTCT TGATTATTAT GAGCTTATTT
      301 CTGGCATCCT CATGTCGTGT CCCGCCAGCA ACTATAATTT CCCCGCGTGA CTGAGCGCCC
      361 TGCTAGAGTT GCCCAGATTT AGCCAGAATC TGGCAGAGGC GGCCCCAAAA TTTGGAACTC
      421 CCAGGCCTCA GGGGCCACCT CTCCAGCACT GCGCGCTTGG AGTCGGGGTG GACACTGTCA
      481 TTCTCTCTCA TCGATTGATT GAttgagacg aagtctcact ctgtcgccca ggctggagtg
      541 cagtggggcc atctcagctc actgcaacct ccgcctcccg ggttgaagcg attcttctgc
      601 ctcagcctcc tgagtaactg agatcatagg cacccgccac cgcgcccggc taattttgta
      661 tttttagtag agacggggtt tcaccatgtt ggccaggctg gtctcaaact cctgacctca
      721 ggtgatccac ccacctcggc ctcccaaagt gatgggatta caggcatgag ccacagcgcc
      781 cggccAtttc tgttgttgtt tttttttttt gagacgaagt ttcactcttg tcacccaggc
      841 tggagtgcag tggctgcgat cttggctcac tgtgacctct gtctcccggg ttcaagcgat
      901 tctcctgcct cagcctcctg agcagctggg actacaggca cgtgccacca cgcccggtta
      961 attttgtttt tttttttcag tagagacggg gtttcatcat gttggccagg ctggtcttga
     1021 actcctgacc tcaggtgatc tgcctgcctc aaccttccaa agtgctggga tttcaggcgt
     1081 gagctaccgt gcttggccta tttattttat tattttttaa CAAATGTCAT TATCTTCTTA
     1141 ACTTTTGGCC CCCCAAATAA ATGAGGAAAC TGTTAAAATT GTATTCAACA ATCCTTGTTC
     1201 GATATCTCCT TTGATATTTA AACTTTTACC AGTGTATTAA AATGATGTCT TTGCATTCAG
     1261 AAGGTTAAAG AAATTTGTTT TTTAAAGTCA GGAAGCATCT AAATATGGTG TCCaagggcg
     1321 aggagctgtt caccggggtg gtgcccatcc tggtcgagct ggacggcgac gtaaacggcc
     1381 acaagttcag cgtccgcggc gagggcgagg gcgatgccac caacggcaag ctgaccctga
     1441 agttcatctg caccaccggc aagctgcccg tgccctggcc caccctcgtg accaccttag
     1501 gctacggcgt ggcctgcttc gcccgctacc ccgaccacat gaagcagcac gacttcttca
     1561 agtccgccat gcccgaaggc tacgtccagg agcgcaccat ctctttcaag gacgacggta
     1621 cctacaagac ccgcgccgag gtgaagttcg agggcgacac cctggtgaac cgcatcgtgc
     1681 tgaagggcat cgacttcaag gaggacggca acatcctggg gcacaagctg gagtacaact
     1741 tcaacagcca caaggtctat atcacggccg acaagcagaa gaacggcatc aaggctaact
     1801 tcaagacccg ccacaacgtt gaggacggcg gcgtgcagct cgccgaccac taccagcaga
     1861 acacccccat cggcgacggc cccgtgctgc tgcccgacaa ccactacctg agccatcagt
     1921 ccaaactgag caaagacccc aacgagaagc gcgatcacat ggtcctgaag gagagggtga
     1981 ccgccgccgg gattacacat gacatggacg agctgtacaa gGGgTCTGGC GAGGGCAGAG
     2041 GAAGTctgct aacatgcggt gacgtcgagg agaatcctgg cccaATGGTG TCCTCCGGAA
     2101 AAAAGTATTC CAGGAAATCT GGGAAGCCGT CTGTGGAAGA TCAGTTTACG AGAGCCTATG
     2161 ACTTTGAGAC TGAAGATAAG AAAGATCTGA GTGGATCAGA GGAAGATGTT ATTGAAGGTG
     2221 CAGTACATCT CATGTTGGGC AGTGATGTCC TTCAGTTCAT TTGTTTTGAA CCCATTGAGA
     2281 CTATCGTACA ACTTAGTTTG TAAAGCATTT TCAGGTATGG TCTTCCCTCC CCCGGTATTT
     2341 GTGGTTACAG AACCTGCTGA CACGGATGGC CAGCTGTACT TGTGTTTCTC ATTTGATCCT
     2401 TATATTGCAG TATCGGAGTT ACAGAAGCTT ATTCGGCAAC TCTTGCTTTT GCAGTTATTT
     2461 CCAAAATATC TGATATATAG TATGTGGCTT ACTGTGACAT TAACCCAGGG AGACTTGAAA
     2521 AATTATTCCT ATAAAATGGT CCTGAATCCT GATTTAATTT CACCTAACCT GCAGAGAATA
     2581 TTGCATTTTT ATGTCTGCTT TGAAACTGTA TGTTGGCAAA AAGCCTAAAA ATCCCCAAAT
     2641 GAAGATGTTT CATTAAAATT TACCAAAATA ACCTATTCAG TTTCAAAAGC tttttttttt
     2701 tttttttaat tGTCAATACA GGGAAGACTG CAGTCATTGA GAAACGTAGG AAGAAAAGGT
     2761 CTTCTGCAGG AGTAGTTGAA GATATGGGGT AACGTGTTCA AAATAATTTT TGTTTCTTAG
     2821 ATAAAGCACT TCAAGAAAAG TTGCTAACAA ATAATATATG TAAAATACTT GGCATCTGGT
     2881 ATTTCTTCCA AAACAAGCAT GGTATGTTGT GGATCTTCTA AAGTGTTTAA AATGTAATTT
     2941 CTTTCCAGGG GTGAAGTGCA GAATATGCTG GAAGGAGTTG GAGGTAGGTT TTAGGAGATA
     3001 CTTGTATTTA AAGAAAATTG TTTTAAGCCA TATAATTTGT ATAATAACAA ATGTTAATAA
     3061 TGGACTATAA GACTGTTATT TAATGCCTTG TTCTCACATA GAAGAACCTC CAGATCTTGT
     3121 CAGTGTGGTT TTCAAGAGGA AGCAAAAAGC CTCTCCACCC AGGCCTGGAA TGTTTCCACC
     3181 CAATGTCGAG CAGTGTGGTT TTGCAAGAGG AAGCAAAAAG CCTCTCCACC CAGGCCTGGA
     3241 ATGTTTCCAC CCAATGTCGA GCAAACCCCG CCCAGCGTCT TGTCATTGGC GAATTCGAAC
     3301 ACGCAGATGC AGTCGGGGCG GCGCGGTCCC AGGTCCACTT CGCATATTAA GGTGACGCGT
     3361 GTGGCCTCGA ACACCGAGCG ACCCTGCAGG TCCTCGCCAT GGATCCTGAT GATGTTGTTG
     3421 ATTCTTCTAA ATCTTTTGTG ATGGAAAACT TTTCTTCGTA CCACGGGACT AAACCTGGTT
     3481 ATGTAGATTC CATTCAAAAA GGTATACAAA AGCCAAAATC TGGTACACAA GGAAATTATG
     3541 ACGATGATTG GAAAGGGTTT TATAGTACCG ACAATAAATA CGACGCTGCG GGATACTCTG
     3601 TAGATAATGA AAACCCGCTC TCTGGAAAAG CTGGAGGCGT GGTCAAAGTG ACGTATCCAG
     3661 GACTGACGAA GGTTCTCGCA CTAAAAGTGG ATAATGCCGA AACTATTAAG AAAGAGTTAG
     3721 GTTTAAGTCT CACTGAACCG TTGATGGAGC AAGTCGGAAC GGAAGAGTTT ATCAAAAGGT
     3781 TCGGTGATGG TGCTTCGCGT GTAGTGCTCA GCCTTCCCTT CGCTGAGGGG AGTTCTAGCG
     3841 TTGAATATAT TAATAACTGG GAACAGGCGA AAGCGTTAAG CGTAGAACTT GAGATTAATT
     3901 TTGAAACCCG TGGAAAACGT GGCCAAGATG CGATGTATGA GTATATGGCT CAAGCCTGTG
     3961 CAGGAAATCG TGTCAGGCGA TCTCTTTGTG AAGGAACCTT ACTTCTGTGG TGTGACATAA
     4021 TTGGACAAAC TACCTACAGA GATTTAAAGC TCTAAGGTAA ATATAAAATT TTTAAGTGTA
     4081 TAATGTGTTA AACTACTGAT TCTAATTGTT TGTGTATTTT AGATTCCAAC CTATGGAACT
     4141 GATGAATGGG AGCAGTGGTG GAATGCAGAT CCACTAGAGT CGAGGGATGC AGAAATTGAT
     4201 GATCTATTAA ACAATAAAGA TGTCCACTAA AATGGAAGTT TTTCCTGTCA TACTTTGTTA
     4261 AGAAGGGTGA GAACAGAGTA CCTACATTTT GAATGGAAGG ATTGGAGCTA CGGGGGTGGG
     4321 GGTGGGGTGG GATTAGATAA ATGCCTGCTC TTTACTGAAG GCTCTTTACT ATTGCTTTAT
     4381 GATAATGTTT CATAGTTGga tgtttttcca taggctccgc ccccctgacg agcatcacaa
     4441 aaatcgacgc tcaagtcaga ggtggcgaaa cccgacagga ctataaagat accaggcgtt
     4501 tccccctgga agctccctcg tgcgctctcc tgttccgacc ctgccgctta ccggatacct
     4561 gtccgccttt ctcccttcgg gaagcgtggc gctttctcat agctcacgct gtaggtatct
     4621 cagttcggtg taggtcgttc gctccaagct gggctgtgtg cacgaacccc ccgttcagcc
     4681 cgaccgctgc gccttatccg gtaactatcg tcttgagtcc aacccggtaa gacacgactt
     4741 atcgccactg gcagcagcca ctggtaacag gattagcaga gcgaggtatg taggcggtgc
     4801 tacagagttc ttgaagtggt ggcctaacta cggctacact agaaggacag tatttggtat
     4861 ctgcgctctg ctgaagccag ttaccttcgg aaaaagagtt ggtagctctt gatccggcaa
     4921 acaaaccacc gctggtagcg gtggtttttt tgtttgcaag cagcagatta cgcgcagaaa
     4981 aaaaggatct caagaagatc ctttgatctt ttctacgggg tctgacgctc agtggaacga
     5041 aaactcacgt taagggattt tggtcatgag attatcaaaa aggatcttca cctagatcct
     5101 tttaaattaa aaatgaagtt ttaaatcaat ctaaagtata tatgagtaaa cttggtctga
     5161 cagttaccaa tgcttaatca gtgaggcacc tatctcagcg atctgtctat ttcgttcatc
     5221 catagttgcc tgactccccg tcgtgtagat aactacgata cgggagggct taccatctgg
     5281 ccccagtgct gcaatgatac cgcgagaccc acgctcaccg gctccagatt tatcagcaat
     5341 aaaccagcca gccggaaggg ccgagcgcag aagtggtcct gcaactttat ccgcctccat
     5401 ccagtctatt aattgttgcc gggaagctag agtaagtagt tcgccagtta atagtttgcg
     5461 caacgttgtt gccattgcta caggcatcgt ggtgtcacgc tcgtcgtttg gtatggcttc
     5521 attcagctcc ggttcccaac gatcaaggcg agttacatga tcccccatgt tgtgcaaaaa
     5581 agcggttagc tccttcggtc ctccgatcgt tgtcagaagt aagttggccg cagtgttatc
     5641 actcatggtt atggcagcac tgcataattc tcttactgtc atgccatccg taagatgctt
     5701 ttctgtgact ggtgagtact caaccaagtc attctgagaa tagtgtatgc ggcgaccgag
     5761 ttgctcttgc ccggcgtcaa tacgggataa taccgcgcca catagcagaa ctttaaaagt
     5821 gctcatcatt ggaaaacgtt cttcggggcg aaaactctca aggatcttac cgctgttgag
     5881 atccagttcg atgtaaccca
//
