# Supplementary material for: SeqVerify: An accessible analysis tool for cell line genomic integrity, contamination, and gene editing outcomes
Source: Stem Cell Reports. 2024 Sep 12;19(10):1505–15. doi: 10.1016/j.stemcr.2024.08.004 (PMC11561455; doi:10.1016/j.stemcr.2024.08.004)
Supplement: File S4. Plasmid sequences [file mmc4.zip › Supplementary_File_4_Plasmid_sequences/Knockin-DDX4-T2A-tdTomato-Rox-PGK-PuroTK-Rox.gb]

LOCUS       pB(+)-DDX4-T2A-tdTomat 11010 bp ds-DNA     circular     25-APR-2022
DEFINITION  .
KEYWORDS    "creator:Merrick Smela" "marker:AmpR"
FEATURES             Location/Qualifiers
     misc_feature       1..5
                        /label="destroyed BamHI site"
                        /ApEinfo_revcolor="#b4abac"
                        /ApEinfo_fwdcolor="#b4abac"
     primer_bind        complement(1..17)
                        /label="SK primer"
                        /ApEinfo_revcolor="#a020f0"
                        /ApEinfo_fwdcolor="#a020f0"
     misc_feature       1..41
                        /label="MCS"
                        /ApEinfo_revcolor="#84b0dc"
                        /ApEinfo_fwdcolor="#84b0dc"
     CDS                complement(1..97)
                        /label="lacZα"
                        /ApEinfo_revcolor="#993366"
                        /ApEinfo_fwdcolor="#993366"
     promoter           complement(54..72)
                        /label="T3 promoter"
                        /ApEinfo_revcolor="#c6c9d1"
                        /ApEinfo_fwdcolor="#c6c9d1"
     primer_bind        complement(93..109)
                        /label="M13 rev"
                        /ApEinfo_revcolor="#a020f0"
                        /ApEinfo_fwdcolor="#a020f0"
     protein_bind       117..133
                        /label="lac operator"
                        /ApEinfo_revcolor="#31849b"
                        /ApEinfo_fwdcolor="#31849b"
     promoter           complement(141..147)
                        /label="lac promoter"
                        /ApEinfo_revcolor="#c6c9d1"
                        /ApEinfo_fwdcolor="#c6c9d1"
     promoter           complement(148..165)
                        /label="lac promoter"
                        /ApEinfo_revcolor="#c6c9d1"
                        /ApEinfo_fwdcolor="#c6c9d1"
     promoter           complement(166..171)
                        /label="lac promoter"
                        /ApEinfo_revcolor="#c6c9d1"
                        /ApEinfo_fwdcolor="#c6c9d1"
     protein_bind       186..207
                        /label="CAP binding site"
                        /ApEinfo_revcolor="#31849b"
                        /ApEinfo_fwdcolor="#31849b"
     rep_origin         complement(495..1083)
                        /label="ori"
                        /ApEinfo_revcolor="#ffef86"
                        /ApEinfo_fwdcolor="#ffef86"
     CDS                complement(1254..2045)
                        /label="AmpR"
                        /ApEinfo_revcolor="#b7e6d7"
                        /ApEinfo_fwdcolor="#b7e6d7"
     primer             1877..1896
                        /label="MPS101_Amp_rev"
                        /note="sequence: ataataccgcgccacatagc"
                        /ApEinfo_revcolor="#ffef86"
                        /ApEinfo_fwdcolor="#ffef86"
     CDS                complement(2046..2114)
                        /label="AmpR"
                        /ApEinfo_revcolor="#b7e6d7"
                        /ApEinfo_fwdcolor="#b7e6d7"
     promoter           complement(2115..2219)
                        /label="AmpR promoter"
                        /ApEinfo_revcolor="#c6c9d1"
                        /ApEinfo_fwdcolor="#c6c9d1"
     primer             complement(2212..2231)
                        /label="MPS112_AmpR_prom_fwd"
                        /note="sequence: cggggaaatgtgcgcggaac"
                        /ApEinfo_revcolor="#faac61"
                        /ApEinfo_fwdcolor="#faac61"
     rep_origin         complement(2245..2700)
                        /label="f1 ori"
                        /ApEinfo_revcolor="#ffef86"
                        /ApEinfo_fwdcolor="#ffef86"
     primer             complement(2382..2403)
                        /label="MPS102_F1_fwd"
                        /note="sequence: gtggactcttgttccaaactgg"
                        /ApEinfo_revcolor="#c7b0e3"
                        /ApEinfo_fwdcolor="#c7b0e3"
     CDS                complement(2483..2915)
                        /label="lacZα"
                        /ApEinfo_revcolor="#993366"
                        /ApEinfo_fwdcolor="#993366"
     primer_bind        2842..2858
                        /label="M13 fwd"
                        /ApEinfo_revcolor="#a020f0"
                        /ApEinfo_fwdcolor="#a020f0"
     promoter           2868..2886
                        /label="T7 promoter"
                        /ApEinfo_revcolor="#c6c9d1"
                        /ApEinfo_fwdcolor="#c6c9d1"
     primer             complement(2896..2920)
                        /label="pBluescript_rev(AS177)"
                        /note="sequence: TCGAcctcgagggggggcccggtac"
                        /ApEinfo_revcolor="#c7b0e3"
                        /ApEinfo_fwdcolor="#c7b0e3"
     primer             complement(2896..2946)
                        /label="MPS079_pB_DDX4_5'_Gibson"
                        /note="sequence: TATTCCCACAACGACCAGTACGCCCAATTCGctcgagggggggcccggtac"
                        /ApEinfo_revcolor="#84b0dc"
                        /ApEinfo_fwdcolor="#84b0dc"
     misc_feature       2906..2915
                        /label="In-Fusion primer 455"
                        /ApEinfo_revcolor="#b4abac"
                        /ApEinfo_fwdcolor="#b4abac"
     primer             2916..2946
                        /label="MPS001_DDX4_5'_fwd"
                        /note="sequence: CGAATTGGGCGTACTGGTCGTTGTGGGAATA"
                        /ApEinfo_revcolor="#faac61"
                        /ApEinfo_fwdcolor="#faac61"
     exon               3165..3275
                        /label="DDX4-001 Exon 21"
                        /ApEinfo_revcolor="#d6b295"
                        /ApEinfo_fwdcolor="#d6b295"
     primer             3977..3996
                        /label="MPS002_DDX4_geno_3'_fwd"
                        /note="sequence: AGGCTGAACACCGCCTTTAT"
                        /ApEinfo_revcolor="#9eafd2"
                        /ApEinfo_fwdcolor="#9eafd2"
     CDS                4315..4398
                        /label="Translation 4315-4398"
                        /translation="GKSTLNTAGFSSSQAPNPVDDESWDGSG"
     CDS                4315..5883
                        /label="Translation 4315-5883"
                        /translation="GKSTLNTAGFSSSQAPNPVDDESWDGSGEGRGSLLTCGDVEENPGPMVSKGEEVIKEFMRFKVRMEGSMNGHEFEIEGEGEGRPYEGTQTAKLKVTKGGPLPFAWDILSPQFMYGSKAYVKHPADIPDYKKLSFPEGFKWERVMNFEDGGLVTVTQDSSLQDGTLIYKVKMRGTNFPPDGPVMQKKTMGWEASTERLYPRDGVLKGEIHQALKLKDGGHYLVEFKTIYMAKKPVQLPGYYYVDTKLDITSHNEDYTIVEQYERSEGRHHLFLGHGTGSTGSGSSGTASSEDNNMAVIKEFMRFKVRMEGSMNGHEFEIEGEGEGRPYEGTQTAKLKVTKGGPLPFAWDILSPQFMYGSKAYVKHPADIPDYKKLSFPEGFKWERVMNFEDGGLVTVTQDSSLQDGTLIYKVKMRGTNFPPDGPVMQKKTMGWEASTERLYPRDGVLKGEIHQALKLKDGGHYLVEFKTIYMAKKPVQLPGYYYVDTKLDITSHNEDYTIVEQYERSEGRHHLFLYGMDELYK*"
     exon               4315..9041
                        /label="DDX4-001 Exon 22"
                        /ApEinfo_revcolor="#85dae9"
                        /ApEinfo_fwdcolor="#85dae9"
     primer             complement(4357..4389)
                        /label="MPS003_DDX4_5'arm_rev"
                        /note="sequence: ATCCCATGACTCATCATCTACTGGATTGGGAGC"
                        /ApEinfo_revcolor="#85dae9"
                        /ApEinfo_fwdcolor="#85dae9"
     primer             4360..4419
                        /label="MPS078_DDX4_T2A_Gibson"
                        /note="sequence: CCCAATCCAGTAGATGATGAGTCATGGGATGGCTCTGGCGAGGGCAGAGGAAGTctgcta"
                        /ApEinfo_revcolor="#faac61"
                        /ApEinfo_fwdcolor="#faac61"
     linker             4390..4398
                        /label="GSG"
                        /ApEinfo_revcolor="#d6b295"
                        /ApEinfo_fwdcolor="#d6b295"
     primer             4390..4409
                        /label="MPS114_GSG-T2A_fwd"
                        /note="sequence: GGCTCTGGCGAGGGCAGAGG"
                        /ApEinfo_revcolor="#d59687"
                        /ApEinfo_fwdcolor="#d59687"
     primer             4399..4419
                        /label="MPS105_T2A_Gibson"
                        /note="sequence: GAGGGCAGAGGAAGTctgcta"
                        /ApEinfo_revcolor="#75c6a9"
                        /ApEinfo_fwdcolor="#75c6a9"
     misc_feature       4399..4452
                        /label="T2A"
                        /ApEinfo_revcolor="#b4abac"
                        /ApEinfo_fwdcolor="#b4abac"
     primer             complement(4409..4428)
                        /label="MPS106_T2A_Gibson_rev"
                        /note="sequence: accgcatgttagcagACTTC"
                        /ApEinfo_revcolor="#b7e6d7"
                        /ApEinfo_fwdcolor="#b7e6d7"
     primer             4445..4472
                        /label="MPS037_BsaI_T2A_FP"
                        /note="sequence: ATAGGTCTCtggcccaatggtgagcaagggcgagga"
                        /ApEinfo_revcolor="#75c6a9"
                        /ApEinfo_fwdcolor="#75c6a9"
     primer             4453..4472
                        /label="MPS180_FP_5'_fwd"
                        /note="sequence: atggtgagcaagggcgagga"
                        /ApEinfo_revcolor="#c6c9d1"
                        /ApEinfo_fwdcolor="#c6c9d1"
     primer             complement(4453..4472)
                        /label="MPS086_FP_rev_seq"
                        /note="sequence: TCCTCGCCCTTGCTCACCAT"
                        /ApEinfo_revcolor="#d6b295"
                        /ApEinfo_fwdcolor="#d6b295"
     misc_feature       4453..5883
                        /label="td-Tomato"
                        /ApEinfo_revcolor="#b4abac"
                        /ApEinfo_fwdcolor="#b4abac"
     primer             4768..4785
                        /label="qMPS046_tdT_fwd"
                        /note="sequence: GTGACCGTGACCCAGGAC"
                        /ApEinfo_revcolor="#75c6a9"
                        /ApEinfo_fwdcolor="#75c6a9"
     primer             complement(4814..4831)
                        /label="qMPS046_tdT_rev"
                        /note="sequence: CGCGCATCTTCACCTTGT"
                        /ApEinfo_revcolor="#75c6a9"
                        /ApEinfo_fwdcolor="#75c6a9"
     primer             5118..5137
                        /label="MPS045_tdTomato_middle_seq"
                        /note="sequence: CCACCTGTTCCTGGGGCATG"
                        /ApEinfo_revcolor="#84b0dc"
                        /ApEinfo_fwdcolor="#84b0dc"
     primer             complement(5183..5202)
                        /label="MPS085_tdTomato_middle_rev"
                        /note="sequence: GACGGCCATGTTGTTGTCCT"
                        /ApEinfo_revcolor="#f8d3a9"
                        /ApEinfo_fwdcolor="#f8d3a9"
     primer             complement(5846..5867)
                        /label="MPS080_tdTom_rev_BsaI"
                        /note="sequence: ATAGGTCTCCATGCCGTACAGGAACAGGT"
                        /ApEinfo_revcolor="#f8d3a9"
                        /ApEinfo_fwdcolor="#f8d3a9"
     primer             5859..5880
                        /label="MPS038_BsaI_FP_3'_fwd"
                        /note="sequence: ATCGGTCTCgGCATggacgagctgtacaag"
                        /ApEinfo_revcolor="#ffef86"
                        /ApEinfo_fwdcolor="#ffef86"
     primer             5862..5883
                        /label="MPS178_FP_3'"
                        /note="sequence: catggacgagctgtacaagtaa"
                        /ApEinfo_revcolor="#75c6a9"
                        /ApEinfo_fwdcolor="#75c6a9"
     primer             complement(5862..5883)
                        /label="MPS179_FP_3'"
                        /note="sequence: ttacttgtacagctcgtccatg"
                        /ApEinfo_revcolor="#f58a5e"
                        /ApEinfo_fwdcolor="#f58a5e"
     recombination site 5884..5915
                        /label="Rox"
                        /ApEinfo_revcolor="#b7e6d7"
                        /ApEinfo_fwdcolor="#b7e6d7"
     misc_feature       5884..8441
                        /label="Rox-PGK-Puro-Rox"
                        /ApEinfo_revcolor="#b4abac"
                        /ApEinfo_fwdcolor="#b4abac"
     primer             5922..5946
                        /label="MPS026_PGK_fwd"
                        /note="sequence: AGAAAGTATAGGAACTTCAGCTTGA"
                        /ApEinfo_revcolor="#84b0dc"
                        /ApEinfo_fwdcolor="#84b0dc"
     primer             complement(5927..5951)
                        /label="MPS027_PGK_5'_rev"
                        /note="sequence: CGATATCAAGCTGAAGTTCCTATAC"
                        /ApEinfo_revcolor="#d6b295"
                        /ApEinfo_fwdcolor="#d6b295"
     promoter           5965..6464
                        /label="PGK promoter"
                        /ApEinfo_revcolor="#ffef86"
                        /ApEinfo_fwdcolor="#ffef86"
     primer             complement(6466..6491)
                        /label="MPS074_PGK_3'_BsaI"
                        /note="sequence: ATTGGTCTCaTGGTGGCGTTGGCTGCAGG"
                        /ApEinfo_revcolor="#f8d3a9"
                        /ApEinfo_fwdcolor="#f8d3a9"
     primer             complement(6467..6486)
                        /label="MPS081_Resistance_marker_switching_5'"
                        /note="sequence: CATGGTGGCGTTGGCTGCAG"
                        /ApEinfo_revcolor="#b4abac"
                        /ApEinfo_fwdcolor="#b4abac"
     primer             6484..6503
                        /label="MPS047_Puro_fwd_seq"
                        /note="sequence: ATGGGtACCGAGTACAAGCC"
                        /ApEinfo_revcolor="#f58a5e"
                        /ApEinfo_fwdcolor="#f58a5e"
     misc_feature       6484..8085
                        /label="PuroTK"
                        /ApEinfo_revcolor="#ff9ccd"
                        /ApEinfo_fwdcolor="#ff9ccd"
     CDS                6484..8085
                        /label="Translation 6484-8085"
                        /translation="MGTEYKPTVRLATRDDVPRAVRTLAAAFADYPATRHTVDPDRHIERVTELQELFLTRVGLDIGKVWVADDGAAVAVWTTPESVEAGAVFAEIGPRMAELSGSRLAAQQQMEGLLAPHRPKEPAWFLATVGVSPDHQGKGLGSAVVLPGVEAAERAGVPAFLETSAPRNLPFYERLGFTVTADVEVPEGPRTWCMTRKPGAGSMPTLLRVYIDGPHGMGKTTTTQLLVALGSRDDIVYVPEPMTYWQVLGASETIANIYTTQHRLDQGEISAGDAAVVMTSAQITMGMPYAVTDAVLAPHIGGEAGSSHAPPPALTLIFDRHPIAALLCYPAARYLMGSMTPQAVLAFVALIPPTLPGTNIVLGALPEDRHIDRLAKRQRPGERLDLAMLAAIRRVYGLLANTVRYLQGGGSWREDWGQLSGTAVPPQGAEPQSNAGPRPHIGDTLFTLFRAPELLAPNGDLYNVFAWALDVLAKRLRPMHVFILDYDQSPAGCRDALLQLTSGMVQTHVTTPGSIPTICDLARTFAREMGEAN*"
     primer             7081..7100
                        /label="MPS045_TK_fwd"
                        /note="sequence: GCCGGATCCATGCCCACGCT"
                        /ApEinfo_revcolor="#84b0dc"
                        /ApEinfo_fwdcolor="#84b0dc"
     primer             complement(8066..8085)
                        /label="MPS046_TK_rev"
                        /note="sequence: TCAGTTAGCCTCCCCCATCT"
                        /ApEinfo_revcolor="#9eafd2"
                        /ApEinfo_fwdcolor="#9eafd2"
     primer             8086..8108
                        /label="MPS082_Resistance_marker_switching_3'"
                        /note="sequence: GCTCTAGAGCTCGCTGATCAGCC"
                        /ApEinfo_revcolor="#c7b0e3"
                        /ApEinfo_fwdcolor="#c7b0e3"
     misc_feature       8113..8337
                        /label="polyA"
                        /ApEinfo_revcolor="#ffef86"
                        /ApEinfo_fwdcolor="#ffef86"
     primer             complement(8359..8378)
                        /label="MPS034_BsaI_Insert_3'_rev"
                        /note="sequence: AAAGGTCTCagcgagCTAGTATGTCGAGCCCCAGC"
                        /ApEinfo_revcolor="#c7b0e3"
                        /ApEinfo_fwdcolor="#c7b0e3"
     recombination site complement(8385..8416)
                        /label="Rox"
                        /ApEinfo_revcolor="#9eafd2"
                        /ApEinfo_fwdcolor="#9eafd2"
     primer             complement(8413..8433)
                        /label="MPS113_Rox_rev"
                        /note="sequence: CTAGATATCGGCGCGCCtaac"
                        /ApEinfo_revcolor="#d59687"
                        /ApEinfo_fwdcolor="#d59687"
     primer             complement(8413..8472)
                        /label="MPS077_Rox_DDX4_3'_Gibson"
                        /note="sequence: TATTTTCTTCTCTGCATCAAAACCACAGACTAGCTGGGTCTAGATATCGGCGCGCCtaac"
                        /ApEinfo_revcolor="#75c6a9"
                        /ApEinfo_fwdcolor="#75c6a9"
     misc_feature       8417..8441
                        /label="primer 171"
                        /ApEinfo_revcolor="#b4abac"
                        /ApEinfo_fwdcolor="#b4abac"
     sgRNA              8442..8447
                        /label="sgRNA3"
                        /ApEinfo_revcolor="#ffef86"
                        /ApEinfo_fwdcolor="#ffef86"
     sgRNA              complement(8442..8449)
                        /label="sgRNA1"
                        /ApEinfo_revcolor="#85dae9"
                        /ApEinfo_fwdcolor="#85dae9"
     sgRNA              complement(8442..8458)
                        /label="sgRNA2"
                        /ApEinfo_revcolor="#b7e6d7"
                        /ApEinfo_fwdcolor="#b7e6d7"
     primer             8442..8473
                        /label="MPS004_DDX4_3'_fwd"
                        /note="sequence: AGTCTGTGGTTTTGATGCAGAGAAGAAAATAG"
                        /ApEinfo_revcolor="#84b0dc"
                        /ApEinfo_fwdcolor="#84b0dc"
     primer             complement(8940..8962)
                        /label="MPS005_DDX4_geno_5'_rev"
                        /note="sequence: CCATTGAGTACAGAGCTCCCATC"
                        /ApEinfo_revcolor="#b7e6d7"
                        /ApEinfo_fwdcolor="#b7e6d7"
     primer             complement(9686..9716)
                        /label="MPS006_DDX4_3'_rev"
                        /note="sequence: TGTCTCCCCAGTATTTACACCTCACTGGGTC"
                        /ApEinfo_revcolor="#faac61"
                        /ApEinfo_fwdcolor="#faac61"
     primer             9687..9736
                        /label="MPS076_MC1_DDX4_3'_Gibson"
                        /note="sequence: ACCCAGTGAGGTGTAAATACTGGGGAGACAACCTCCAGATCTTGTCAGTG"
                        /ApEinfo_revcolor="#ffef86"
                        /ApEinfo_fwdcolor="#ffef86"
     primer             9717..9736
                        /label="MPS104_MC1_fwd"
                        /note="sequence: ACCTCCAGATCTTGTCAGTG"
                        /ApEinfo_revcolor="#b7e6d7"
                        /ApEinfo_fwdcolor="#b7e6d7"
     misc_feature       9732..11010
                        /label="MC1-DTA"
                        /ApEinfo_revcolor="#b4abac"
                        /ApEinfo_fwdcolor="#b4abac"
     misc_feature       9732..9755
                        /label="primer 267"
                        /ApEinfo_revcolor="#b4abac"
                        /ApEinfo_fwdcolor="#b4abac"
     primer             complement(9980..9999)
                        /label="MPS131_MC1_rev_seq"
                        /note="sequence: TGCAGGGTCGCTCGGTGTTC"
                        /ApEinfo_revcolor="#b7e6d7"
                        /ApEinfo_fwdcolor="#b7e6d7"
     primer             complement(10986..3)
                        /label="MPS103_PGKpA_rev"
                        /note="sequence: atcCAACTATGAAACATTATCATAAAGC"
                        /ApEinfo_revcolor="#9eafd2"
                        /ApEinfo_fwdcolor="#9eafd2"
     primer             complement(10986..5)
                        /label="MPS033_DTA_rev_seq"
                        /note="sequence: ggatcCAACTATGAAACATTATCATAAAGC"
                        /ApEinfo_revcolor="#85dae9"
                        /ApEinfo_fwdcolor="#85dae9"
     misc_feature       10986..15
                        /label="In-Fusion primer 84"
                        /ApEinfo_revcolor="#b4abac"
                        /ApEinfo_fwdcolor="#b4abac"
ORIGIN
        1 gatccactag ttctagagcg gccgccaccg cggtggagct ccagcttttg ttccctttag
       61 tgagggttaa ttgcgcgctt ggcgtaatca tggtcatagc tgtttcctgt gtgaaattgt
      121 tatccgctca caattccaca caacatacga gccggaagca taaagtgtaa agcctggggt
      181 gcctaatgag tgagctaact cacattaatt gcgttgcgct cactgcccgc tttccagtcg
      241 ggaaacctgt cgtgccagct gcattaatga atcggccaac gcgcggggag aggcggtttg
      301 cgtattgggc gctcttccgc ttcctcgctc actgactcgc tgcgctcggt cgttcggctg
      361 cggcgagcgg tatcagctca ctcaaaggcg gtaatacggt tatccacaga atcaggggat
      421 aacgcaggaa agaacatgtg agcaaaaggc cagcaaaagg ccaggaaccg taaaaaggcc
      481 gcgttgctgg cgtttttcca taggctccgc ccccctgacg agcatcacaa aaatcgacgc
      541 tcaagtcaga ggtggcgaaa cccgacagga ctataaagat accaggcgtt tccccctgga
      601 agctccctcg tgcgctctcc tgttccgacc ctgccgctta ccggatacct gtccgccttt
      661 ctcccttcgg gaagcgtggc gctttctcat agctcacgct gtaggtatct cagttcggtg
      721 taggtcgttc gctccaagct gggctgtgtg cacgaacccc ccgttcagcc cgaccgctgc
      781 gccttatccg gtaactatcg tcttgagtcc aacccggtaa gacacgactt atcgccactg
      841 gcagcagcca ctggtaacag gattagcaga gcgaggtatg taggcggtgc tacagagttc
      901 ttgaagtggt ggcctaacta cggctacact agaaggacag tatttggtat ctgcgctctg
      961 ctgaagccag ttaccttcgg aaaaagagtt ggtagctctt gatccggcaa acaaaccacc
     1021 gctggtagcg gtggtttttt tgtttgcaag cagcagatta cgcgcagaaa aaaaggatct
     1081 caagaagatc ctttgatctt ttctacgggg tctgacgctc agtggaacga aaactcacgt
     1141 taagggattt tggtcatgag attatcaaaa aggatcttca cctagatcct tttaaattaa
     1201 aaatgaagtt ttaaatcaat ctaaagtata tatgagtaaa cttggtctga cagttaccaa
     1261 tgcttaatca gtgaggcacc tatctcagcg atctgtctat ttcgttcatc catagttgcc
     1321 tgactccccg tcgtgtagat aactacgata cgggagggct taccatctgg ccccagtgct
     1381 gcaatgatac cgcgagaccc acgctcaccg gctccagatt tatcagcaat aaaccagcca
     1441 gccggaaggg ccgagcgcag aagtggtcct gcaactttat ccgcctccat ccagtctatt
     1501 aattgttgcc gggaagctag agtaagtagt tcgccagtta atagtttgcg caacgttgtt
     1561 gccattgcta caggcatcgt ggtgtcacgc tcgtcgtttg gtatggcttc attcagctcc
     1621 ggttcccaac gatcaaggcg agttacatga tcccccatgt tgtgcaaaaa agcggttagc
     1681 tccttcggtc ctccgatcgt tgtcagaagt aagttggccg cagtgttatc actcatggtt
     1741 atggcagcac tgcataattc tcttactgtc atgccatccg taagatgctt ttctgtgact
     1801 ggtgagtact caaccaagtc attctgagaa tagtgtatgc ggcgaccgag ttgctcttgc
     1861 ccggcgtcaa tacgggataa taccgcgcca catagcagaa ctttaaaagt gctcatcatt
     1921 ggaaaacgtt cttcggggcg aaaactctca aggatcttac cgctgttgag atccagttcg
     1981 atgtaaccca ctcgtgcacc caactgatct tcagcatctt ttactttcac cagcgtttct
     2041 gggtgagcaa aaacaggaag gcaaaatgcc gcaaaaaagg gaataagggc gacacggaaa
     2101 tgttgaatac tcatactctt cctttttcaa tattattgaa gcatttatca gggttattgt
     2161 ctcatgagcg gatacatatt tgaatgtatt tagaaaaata aacaaatagg ggttccgcgc
     2221 acatttcccc gaaaagtgcc acctaaattg taagcgttaa tattttgtta aaattcgcgt
     2281 taaatttttg ttaaatcagc tcatttttta accaataggc cgaaatcggc aaaatccctt
     2341 ataaatcaaa agaatagacc gagatagggt tgagtgttgt tccagtttgg aacaagagtc
     2401 cactattaaa gaacgtggac tccaacgtca aagggcgaaa aaccgtctat cagggcgatg
     2461 gcccactacg tgaaccatca ccctaatcaa gttttttggg gtcgaggtgc cgtaaagcac
     2521 taaatcggaa ccctaaaggg agcccccgat ttagagcttg acggggaaag ccggcgaacg
     2581 tggcgagaaa ggaagggaag aaagcgaaag gagcgggcgc tagggcgctg gcaagtgtag
     2641 cggtcacgct gcgcgtaacc accacacccg ccgcgcttaa tgcgccgcta cagggcgcgt
     2701 cccattcgcc attcaggctg cgcaactgtt gggaagggcg atcggtgcgg gcctcttcgc
     2761 tattacgcca gctggcgaaa gggggatgtg ctgcaaggcg attaagttgg gtaacgccag
     2821 ggttttccca gtcacgacgt tgtaaaacga cggccagtga gcgcgcgtaa tacgactcac
     2881 tatagggcga attgggtacc gggccccccc tcgagCGAAT TGGGCGTACT GGTCGTTGTG
     2941 GGAATACTGG CAGAGCAATT TCCTTTTTTG ATCTTGAATC GGATAACCAT TTAGCACAGC
     3001 CTCTAGTAAA AGTATTGACA GATGTAAGTT AAACTTTTAT GATGGAATGG ATAGTTTTCT
     3061 TACTTTGTTG TTGAAAGTAG ACATTTTATG CATGTGTATA TAACAAGTAA ACTTTTCCAA
     3121 TATTTAATAC TTTATGTTGC ATATGAAGTC AAtttttttt AAAGGCTCAA CAGGATGTTC
     3181 CTGCATGGTT GGAAGAAATT GCCTTTAGTA CATACATTCC TGGCTTCAGT GGTAGTACAA
     3241 GAGGAAACGT GTTTGCATCA GTTGATACCA GAAAGGTTAG TAGAAAGGAA AACTTGAGAA
     3301 CTTGTCTTCT AGTTACTCTT TGTAAATGTT GTGCTTAATA TTGTGAAGTA ACTATAATAT
     3361 TTAATAATCA AGCCATTGTT TTCGTGCCTG GAAGGTAGCT ACTTTATTAT TTCATTAACA
     3421 TTTTATGTAT ATACATATTT TTGGTTTTAA AGGTCAGGAA TTAACTTTGA GATTTATGCC
     3481 TAAACAGTCT CCTTTCCCAG ATTTTAAATT TTAATTTGGA ATCTTTTAAA CTTCTGATGG
     3541 AATTATTTAA TTTTTGAATT CTGACAACAT TAATTAATAT AAAATACAGG ACCTGTTGGG
     3601 GTTACAAGtc ttttcttttt cttttctttt tttttttttt tgagatagtg tctggctctg
     3661 ttgtccaggc tggagtgcag tggcatgatc ttggctcact gcaacctccg cctcccaggt
     3721 tcaaacaatt ctcatgcctc agcctccagt gtatctggga ttacaggcat gtgccaccat
     3781 cttagctggt tttttttttt tttttttttg tatttttaat agagacaggg tttcaccatg
     3841 ttggccaggc tggtctcaaa ctcctggcct caagtgatcc acctgcttca acctcccaaa
     3901 gtgctgagat tacaggcgtg agccactgcg cccagccACG AGGCTACAAG TCTTTTCTGG
     3961 TATGTCAGGT TTTTATAGGC TGAACACCGC CTTTATTCAG AAACAATGAG CATGTTAATT
     4021 AAATATTTAT GCTGATTCAT TGAGTGTAGT GCATTAAGTT TTCCCCACTT GTCAAAACTA
     4081 TTGACTTAAA AAATATTTTT CTTGAAACAT TTTGTGCAAT TTAGATTTCC TCATTTGACA
     4141 GGAGCCTTTT TTCAGGTGAA TCAGATTTAG TGAGAATAAA GTTCTTTGAT TATTTGGGGA
     4201 AGACATGGTA GATACTTTGA GTCCTTGCTC TCAGTCTGAG TGATGTAACT TTAAAGCTGT
     4261 CATAAAATTA AATGTTTGTT TGTTTCtttt tttttttttt tAAATAATTA CCAGGGCAAG
     4321 AGCACTTTGA ACACAGCTGG GTTTTCTTCT TCACAAGCTC CCAATCCAGT AGATGATGAG
     4381 TCATGGGATG GCTCTGGCGA GGGCAGAGGA AGTctgctaa catgcggtga cgtcgaggag
     4441 aatcctggcc caATGGTGAG CAAGGGCGAG GAGGTCATCA AAGAGTTCAT GCGCTTCAAG
     4501 GTGCGCATGG AGGGCTCCAT GAACGGCCAC GAGTTCGAGA TCGAGGGCGA GGGCGAGGGC
     4561 CGCCCCTACG AGGGCACCCA GACCGCCAAG CTGAAGGTGA CCAAGGGCGG CCCCCTGCCC
     4621 TTCGCCTGGG ACATCCTGTC CCCCCAGTTC ATGTACGGCT CCAAGGCGTA CGTGAAGCAC
     4681 CCCGCCGACA TCCCCGATTA CAAGAAGCTG TCCTTCCCCG AGGGCTTCAA GTGGGAGCGC
     4741 GTGATGAACT TCGAGGACGG CGGTCTGGTG ACCGTGACCC AGGACTCCTC CCTGCAGGAC
     4801 GGCACGCTGA TCTACAAGGT GAAGATGCGC GGCACCAACT TCCCCCCCGA CGGCCCCGTA
     4861 ATGCAGAAGA AGACCATGGG CTGGGAGGCC TCCACCGAGC GCCTGTACCC CCGCGACGGC
     4921 GTGCTGAAGG GCGAGATCCA CCAGGCCCTG AAGCTGAAGG ACGGCGGCCA CTACCTGGTG
     4981 GAGTTCAAGA CCATCTACAT GGCCAAGAAG CCCGTGCAAC TGCCCGGCTA CTACTACGTG
     5041 GACACCAAGC TGGACATCAC CTCCCACAAC GAGGACTACA CCATCGTGGA ACAGTACGAG
     5101 CGCTCCGAGG GCCGCCACCA CCTGTTCCTG GGGCATGGCA CCGGCAGCAC CGGCAGCGGC
     5161 AGCTCCGGCA CCGCCTCCTC CGAGGACAAC AACATGGCCG TCATCAAAGA GTTCATGCGC
     5221 TTCAAGGTGC GCATGGAGGG CTCCATGAAC GGCCACGAGT TCGAGATCGA GGGCGAGGGC
     5281 GAGGGCCGCC CCTACGAGGG CACCCAGACC GCCAAGCTGA AGGTGACCAA GGGCGGCCCC
     5341 CTGCCCTTCG CCTGGGACAT CCTGTCCCCC CAGTTCATGT ACGGCTCCAA GGCGTACGTG
     5401 AAGCACCCCG CCGACATCCC CGATTACAAG AAGCTGTCCT TCCCCGAGGG CTTCAAGTGG
     5461 GAGCGCGTGA TGAACTTCGA GGACGGCGGT CTGGTGACCG TGACCCAGGA CTCCTCCCTG
     5521 CAGGACGGCA CGCTGATCTA CAAGGTGAAG ATGCGCGGCA CCAACTTCCC CCCCGACGGC
     5581 CCCGTAATGC AGAAGAAGAC CATGGGCTGG GAGGCCTCCA CCGAGCGCCT GTACCCCCGC
     5641 GACGGCGTGC TGAAGGGCGA GATCCACCAG GCCCTGAAGC TGAAGGACGG CGGCCACTAC
     5701 CTGGTGGAGT TCAAGACCAT CTACATGGCC AAGAAGCCCG TGCAACTGCC CGGCTACTAC
     5761 TACGTGGACA CCAAGCTGGA CATCACCTCC CACAACGAGG ACTACACCAT CGTGGAACAG
     5821 TACGAGCGCT CCGAGGGCCG CCACCACCTG TTCCTGTACG GCATGGACGA GCTGTACAAG
     5881 TAAtaacttt aaataatgcc aattatttaa agttacatat gAGAAAGTAT AGGAACTTCA
     5941 GCTTGATATC GAATTAATTC TACCGGGTAG GGGAGGCGCT TTTCCCAAGG CAGTCTGGAG
     6001 CATGCGCTTT AGCAGCCCCG CTGGGCACTT GGCGCTACAC AAGTGGCCTC TGGCCTCGCA
     6061 CACATTCCAC ATCCACCGGT AGGCGCCAAC CGGCTCCGTT CTTTGGTGGC CCCTTCGCGC
     6121 CACCTTCTAC TCCTCCCCTA GTCAGGAAGT TCCCCCCCGC CCCGCAGCTC GCGTCGTGCA
     6181 GGACGTGACA AATGGAAGTA GCACGTCTCA CTAGTCTCGT GCAGATGGAC AGCACCGCTG
     6241 AGCAATGGAA GCGGGTAGGC CTTTGGGGCA GCGGCCAATA GCAGCTTTGC TCCTTCGCTT
     6301 TCTGGGCTCA GAGGCTGGGA AGGGGTGGGT CCGGGGGCGG GCTCAGGGGC GGGCTCAGGG
     6361 GCGGGGCGGG CGCCCGAAGG TCCTCCGGAG GCCCGGCATT CTGCACGCTT CAAAAGCGCA
     6421 CGTCTGCCGC GCTGTTCTCC TCTTCCTCAT CTCCGGGCCT TTCGACCTGC AGCCAACGCC
     6481 ACCATGGGGA CCGAGTACAA GCCCACGGTG CGCCTCGCCA CCCGCGACGA CGTCCCCCGG
     6541 GCCGTACGCA CCCTCGCCGC CGCGTTCGCC GACTACCCCG CCACGCGCCA CACCGTCGAC
     6601 CCGGACCGCC ACATCGAGCG GGTCACCGAG CTGCAAGAAC TCTTCCTCAC GCGCGTCGGG
     6661 CTCGACATCG GCAAGGTGTG GGTCGCGGAC GACGGCGCCG CGGTGGCGGT CTGGACCACG
     6721 CCGGAGAGCG TCGAAGCGGG GGCGGTGTTC GCCGAGATCG GCCCGCGCAT GGCCGAGTTG
     6781 AGCGGTTCCC GGCTGGCCGC GCAGCAACAG ATGGAAGGCC TCCTGGCGCC GCACCGGCCC
     6841 AAGGAGCCCG CGTGGTTCCT GGCCACCGTC GGCGTCTCGC CCGACCACCA GGGCAAGGGT
     6901 CTGGGCAGCG CCGTCGTGCT CCCCGGAGTG GAGGCGGCCG AGCGCGCCGG GGTGCCCGCC
     6961 TTCCTGGAGA CCTCCGCGCC CCGCAACCTC CCCTTCTACG AGCGGCTCGG CTTCACCGTC
     7021 ACCGCCGACG TCGAGGTGCC CGAAGGACCG CGCACCTGGT GCATGACCCG CAAGCCCGGT
     7081 GCCGGATCCA TGCCCACGCT ACTGCGGGTT TATATAGACG GTCCTCACGG GATGGGGAAA
     7141 ACCACCACCA CGCAACTGCT GGTGGCCCTG GGTTCGCGCG ACGATATCGT CTACGTACCC
     7201 GAGCCGATGA CTTACTGGCA GGTGCTGGGG GCTTCCGAGA CAATCGCGAA CATCTACACC
     7261 ACACAACACC GCCTCGACCA GGGTGAGATA TCGGCCGGGG ACGCGGCGGT GGTAATGACA
     7321 AGCGCCCAGA TAACAATGGG CATGCCTTAT GCCGTGACCG ACGCCGTTCT GGCTCCTCAT
     7381 ATCGGGGGGG AGGCTGGGAG CTCACATGCC CCGCCCCCGG CCCTCACCCT CATCTTCGAC
     7441 CGCCATCCCA TCGCCGCCCT CCTGTGCTAC CCGGCCGCGC GATACCTTAT GGGCAGCATG
     7501 ACCCCCCAGG CCGTGCTGGC GTTCGTGGCC CTCATCCCGC CGACCTTGCC CGGCACAAAC
     7561 ATCGTGTTGG GGGCCCTTCC GGAGGACAGA CACATCGACC GCCTGGCCAA ACGCCAGCGC
     7621 CCCGGCGAGC GGCTTGACCT GGCTATGCTG GCCGCGATTC GCCGCGTTTA CGGGCTGCTT
     7681 GCCAATACGG TGCGGTATCT GCAGGGCGGC GGGTCGTGGC GGGAGGATTG GGGACAGCTT
     7741 TCGGGGACGG CCGTGCCGCC CCAGGGTGCC GAGCCCCAGA GCAACGCGGG CCCACGACCC
     7801 CATATCGGGG ACACGTTATT TACCCTGTTT CGGGCCCCCG AGTTGCTGGC CCCCAACGGC
     7861 GACCTGTACA ACGTGTTTGC CTGGGCCTTG GACGTCTTGG CCAAACGCCT CCGTCCCATG
     7921 CACGTCTTTA TCCTGGATTA CGACCAATCG CCCGCCGGCT GCCGGGACGC CCTGCTGCAA
     7981 CTTACCTCCG GGATGGTCCA GACCCACGTC ACCACCCCCG GCTCCATACC GACGATCTGC
     8041 GACCTGGCGC GCACGTTTGC CCGGGAGATG GGGGAGGCTA ACTGAGCTCT AGAGCTCGCT
     8101 GATCAGCCTC GACTGTGCCT TCTAGTTGCC AGCCATCTGT TGTTTGCCCC TCCCCCGTGC
     8161 CTTCCTTGAC CCTGGAAGGT GCCACTCCCA CTGTCCTTTC CTAATAAAAT GAGGAAATTG
     8221 CATCGCATTG TCTGAGTAGG TGTCATTCTA TTCTGGGGGG TGGGGTGGGG CAGGACAGCA
     8281 AGGGGGAGGA TTGGGAAGAC AATAGCAGGC ATGCTGGGGA TGCGGTGGGC TCTATGGCTT
     8341 CTGAGGCGGA AAGAACCAGC TGGGGCTCGA CATACTAGag tacttaactt taaataatgc
     8401 caattattta aagttaGGCG CGCCGATATC TAGACCCAGC TAGTCTGTGG TTTTGATGCA
     8461 GAGAAGAAAA TAGTTTTGAT TTTTGAGTTT TTAACAGAAG TATAAAACTT AACATTCTCA
     8521 TAGCTCCTGT CCTTGTATTC TCACTCCTAC ACTTaaaaaa aaaaTCCTTA CTGACTAGTT
     8581 ATGTGAGATG CTAAAACTTA CAACATTGCA GTTACTGATA CAAATGGTGT TAACTGGGAA
     8641 TATTAAAGCA TTCTAAATGT CTTTCTTATT TCTGGTATAT TCTTTAGGGG GCTTAGACAT
     8701 GTTTAATGTT TAAATGCCAA GTCTTACTAT AGTGTTTATT GATCTTATAA AACAAGCAAA
     8761 TAGGATATGA TACACTTTTG GTTAAAAATT ACTGGGTCTC ATTTTTACTT GAGTCTTTAA
     8821 AACAGTAGTG TGTCACTATA ATGTGATAAT CTTTAAGAGA AAGTAGAATA CTTAAGCCTT
     8881 TCAAAGTGAT TTTGATTTTT AGATCATCAG ATGTATGATG AAAATGGTTA AATGTTTGTG
     8941 ATGGGAGCTC TGTACTCAAT GGCATAACAA TGTTTATTTT TATAATATAC AATCTTTCCT
     9001 TGAAATAAAG GATGAAACAC TTTTCCCTTA AGTTTTCCAT CAGCACTTTA AATTTTTCTT
     9061 TGTTGCATAT CCTAGCCCAA ACTCCTATAT TTTTGAAACT GTTTTTTTGT GTCTTGCGTA
     9121 ACCAGTGCAG TGAACAAAGT CTTACATAAA TTAAATATTA ATGTATAAAC ATTACTGCAC
     9181 AGATGTGGCA ATGAAAATCA ATCTTAGAAC TCAAACCCGT TTATCAACAA AAAACAATGC
     9241 TGCTTACTCT TTCCATAAGT TTTTGATTCA TATTTTAAGA TTGATGAAAG AACCCTGTCT
     9301 TTCTTCATTT TCCATTATAT ATCTTGAACT TACTATGCCT AGAATAATGA AGttcttttt
     9361 ttttttgaga cggagtcttg ctcttgttgc taaggctgga gtgtaatggc gtgatcttgg
     9421 ctcactgcaa cctctgcctc ccgggttcaa gcagttctcc tgcctcagcc tctcccgagt
     9481 agctgggatt acagacacgc gccacaatgc ccagctaatt tttagtagag acgggtttca
     9541 ctatgttggc cagcctggtc tcgaactcct gacctcgtga tccgcccgcc tccacctctc
     9601 aaagtgctgg gattacacgc gtgagccacc gcacccagcc CGAAGTTATT AATTAATTGT
     9661 TAAATGAACG AACCCAAATA TTTAAGACCC AGTGAGGTGT AAATACTGGG GAGACAACCT
     9721 CCAGATCTTG TCAGTGTGGT TTTCAAGAGG AAGCAAAAAG CCTCTCCACC CAGGCCTGGA
     9781 ATGTTTCCAC CCAATGTCGA GCAGTGTGGT TTTGCAAGAG GAAGCAAAAA GCCTCTCCAC
     9841 CCAGGCCTGG AATGTTTCCA CCCAATGTCG AGCAAACCCC GCCCAGCGTC TTGTCATTGG
     9901 CGAATTCGAA CACGCAGATG CAGTCGGGGC GGCGCGGTCC CAGGTCCACT TCGCATATTA
     9961 AGGTGACGCG TGTGGCCTCG AACACCGAGC GACCCTGCAG GTCCTCGCCA TGGATCCTGA
    10021 TGATGTTGTT GATTCTTCTA AATCTTTTGT GATGGAAAAC TTTTCTTCGT ACCACGGGAC
    10081 TAAACCTGGT TATGTAGATT CCATTCAAAA AGGTATACAA AAGCCAAAAT CTGGTACACA
    10141 AGGAAATTAT GACGATGATT GGAAAGGGTT TTATAGTACC GACAATAAAT ACGACGCTGC
    10201 GGGATACTCT GTAGATAATG AAAACCCGCT CTCTGGAAAA GCTGGAGGCG TGGTCAAAGT
    10261 GACGTATCCA GGACTGACGA AGGTTCTCGC ACTAAAAGTG GATAATGCCG AAACTATTAA
    10321 GAAAGAGTTA GGTTTAAGTC TCACTGAACC GTTGATGGAG CAAGTCGGAA CGGAAGAGTT
    10381 TATCAAAAGG TTCGGTGATG GTGCTTCGCG TGTAGTGCTC AGCCTTCCCT TCGCTGAGGG
    10441 GAGTTCTAGC GTTGAATATA TTAATAACTG GGAACAGGCG AAAGCGTTAA GCGTAGAACT
    10501 TGAGATTAAT TTTGAAACCC GTGGAAAACG TGGCCGAGAT GCGATGTATG AGTATATGGT
    10561 TAAAGCCTGT GCAGGAAAAT CGTGTCAGGC GATCTCTTTG TGAAGGAACC TTACTTCTGT
    10621 GGTGTGACAT AATTGGACAA ACTACCTACA GAGATTTAAA GCTCTAAGGT AAATATAAAA
    10681 TTTTTAAGTG TATAATGTGT TAAACTACTG ATTCTAATTG TTTGTGTATT TTAGATTCCA
    10741 ACCTATGGAA CTGATGAATG GGAGCAGTGG TGGAATGCAG ATCCACTAGA GTCGAGGGAT
    10801 GCAGAAATTG ATGATCTATT AAACAATAAA GATGTCCACT AAAATGGAAG TTTTTCCTGT
    10861 CATACTTTGT TAAGAAGGGT GAGAACAGAG TACCTACATT TTGAATGGAA GGATTGGAGC
    10921 TACGGGGGTG GGGGTGGGGT GGGATTAGAT AAATGCCTGC TCTTTACTGA AGGCTCTTTA
    10981 CTATTGCTTT ATGATAATGT TTCATAGTTG
//
