# Supplementary material for: SeqVerify: An accessible analysis tool for cell line genomic integrity, contamination, and gene editing outcomes
Source: Stem Cell Reports. 2024 Sep 12;19(10):1505–15. doi: 10.1016/j.stemcr.2024.08.004 (PMC11561455; doi:10.1016/j.stemcr.2024.08.004)
Supplement: File S4. Plasmid sequences [file mmc4.zip › Supplementary_File_4_Plasmid_sequences/SYCP3_Nterm_sgRNA_1.gb]

LOCUS       pMPS136_SYCP3_Nterm_cut 8487 bp ds-DNA     circular     16-NOV-2022
DEFINITION  .
FEATURES             Location/Qualifiers
     primer_bind     complement(96..115)
                     /label="Amp-R"
                     /ApEinfo_revcolor="#faac61"
                     /ApEinfo_fwdcolor="#faac61"
     rep_origin      909..1497
                     /label="ori"
                     /ApEinfo_revcolor="#ffef86"
                     /ApEinfo_fwdcolor="#ffef86"
     primer_bind     1398..1417
                     /label="pBR322ori-F"
                     /ApEinfo_revcolor="#ffef86"
                     /ApEinfo_fwdcolor="#ffef86"
     source          1559..1558
                     /label="source"
                     /ApEinfo_revcolor="#b1ff67"
                     /ApEinfo_fwdcolor="#b1ff67"
     primer_bind     1559..1579
                     /label="hU6-F"
                     /ApEinfo_revcolor="#d59687"
                     /ApEinfo_fwdcolor="#d59687"
     promoter        1559..1799
                     /label="U6 promoter"
                     /ApEinfo_revcolor="#ff9ccd"
                     /ApEinfo_fwdcolor="#ff9ccd"
     primer_bind     1730..1749
                     /label="LKO.1 5'"
                     /ApEinfo_revcolor="#75c6a9"
                     /ApEinfo_fwdcolor="#75c6a9"
     primer          1804..1828
                     /label="SYCP3-202 (ENST00000392924) Assembly 1 FWD"
                     /note="sequence: caccGCATCTAAATATGGTGTCCTC"
                     /ApEinfo_revcolor="#ff9ccd"
                     /ApEinfo_fwdcolor="#ff9ccd"
     primer          complement(1808..1832)
                     /label="SYCP3-202 (ENST00000392924) Assembly 1 REV"
                     /note="sequence: aaacGAGGACACCATATTTAGATGC"
                     /ApEinfo_revcolor="#c7b0e3"
                     /ApEinfo_fwdcolor="#c7b0e3"
     misc_feature    1809..1828
                     /label="Guide"
                     /ApEinfo_revcolor="#7ea7d8"
                     /ApEinfo_fwdcolor="#7ea7d8"
     misc_RNA        1829..1904
                     /label="gRNA scaffold"
                     /ApEinfo_revcolor="#ffef86"
                     /ApEinfo_fwdcolor="#ffef86"
     enhancer        2001..2286
                     /label="CMV enhancer"
                     /ApEinfo_revcolor="#75c6a9"
                     /ApEinfo_fwdcolor="#75c6a9"
     promoter        2288..2544
                     /label="chicken beta-actin promoter"
                     /ApEinfo_revcolor="#75c6a9"
                     /ApEinfo_fwdcolor="#75c6a9"
     intron          2545..2772
                     /label="hybrid intron"
                     /ApEinfo_revcolor="#d6b295"
                     /ApEinfo_fwdcolor="#d6b295"
     regulatory      2784..2793
                     /label="vertebrate consensus sequence for strong initiation of translation (Kozak, 1987)"
                     /ApEinfo_revcolor="#84b0dc"
                     /ApEinfo_fwdcolor="#84b0dc"
     CDS             2793..2858
                     /label="3xFLAG"
                     /ApEinfo_revcolor="#ffef86"
                     /ApEinfo_fwdcolor="#ffef86"
     CDS             2865..2885
                     /label="SV40 NLS"
                     /ApEinfo_revcolor="#d6b295"
                     /ApEinfo_fwdcolor="#d6b295"
     CDS             2910..7010
                     /label="Cas9"
                     /ApEinfo_revcolor="#faac61"
                     /ApEinfo_fwdcolor="#faac61"
     CDS             7011..7058
                     /label="nucleoplasmin NLS"
                     /ApEinfo_revcolor="#85dae9"
                     /ApEinfo_fwdcolor="#85dae9"
     primer_bind     complement(7086..7103)
                     /label="BGH-rev"
                     /ApEinfo_revcolor="#f8d3a9"
                     /ApEinfo_fwdcolor="#f8d3a9"
     polyA_signal    7092..7299
                     /label="bGH poly(A) signal"
                     /ApEinfo_revcolor="#c7b0e3"
                     /ApEinfo_fwdcolor="#c7b0e3"
     repeat_region   7308..7437
                     /label="AAV2 ITR"
                     /ApEinfo_revcolor="#b7e6d7"
                     /ApEinfo_fwdcolor="#b7e6d7"
     repeat_region   7308..7448
                     /label="AAV2 ITR"
                     /ApEinfo_revcolor="#ff9ccd"
                     /ApEinfo_fwdcolor="#ff9ccd"
     rep_origin      7523..7978
                     /label="f1 ori"
                     /ApEinfo_revcolor="#ffef86"
                     /ApEinfo_fwdcolor="#ffef86"
     primer_bind     complement(7610..7629)
                     /label="F1ori-R"
                     /ApEinfo_revcolor="#d59687"
                     /ApEinfo_fwdcolor="#d59687"
     primer_bind     7820..7841
                     /label="F1ori-F"
                     /ApEinfo_revcolor="#9eafd2"
                     /ApEinfo_fwdcolor="#9eafd2"
     primer_bind     complement(7995..8014)
                     /label="pRS-marker"
                     /ApEinfo_revcolor="#85dae9"
                     /ApEinfo_fwdcolor="#85dae9"
     primer_bind     8114..8136
                     /label="pGEX 3'"
                     /ApEinfo_revcolor="#75c6a9"
                     /ApEinfo_fwdcolor="#75c6a9"
     primer_bind     complement(8174..8192)
                     /label="pBRforEco"
                     /ApEinfo_revcolor="#b7e6d7"
                     /ApEinfo_fwdcolor="#b7e6d7"
     promoter        8260..8364
                     /label="AmpR promoter"
                     /ApEinfo_revcolor="#d59687"
                     /ApEinfo_fwdcolor="#d59687"
     CDS             8365..738
                     /label="AmpR"
                     /ApEinfo_revcolor="#f8d3a9"
                     /ApEinfo_fwdcolor="#f8d3a9"
ORIGIN
        1 gtgggttaca tcgaactgga tctcaacagc ggtaagatcc ttgagagttt tcgccccgaa
       61 gaacgttttc caatgatgag cacttttaaa gttctgctat gtggcgcggt attatcccgt
      121 attgacgccg ggcaagagca actcggtcgc cgcatacact attctcagaa tgacttggtt
      181 gagtactcac cagtcacaga aaagcatctt acggatggca tgacagtaag agaattatgc
      241 agtgctgcca taaccatgag tgataacact gcggccaact tacttctgac aacgatcgga
      301 ggaccgaagg agctaaccgc ttttttgcac aacatggggg atcatgtaac tcgccttgat
      361 cgttgggaac cggagctgaa tgaagccata ccaaacgacg agcgtgacac cacgatgcct
      421 gtagcaatgg caacaacgtt gcgcaaacta ttaactggcg aactacttac tctagcttcc
      481 cggcaacaat taatagactg gatggaggcg gataaagttg caggaccact tctgcgctcg
      541 gcccttccgg ctggctggtt tattgctgat aaatctggag ccggtgagcg tggaagccgc
      601 ggtatcattg cagcactggg gccagatggt aagccctccc gtatcgtagt tatctacacg
      661 acggggagtc aggcaactat ggatgaacga aatagacaga tcgctgagat aggtgcctca
      721 ctgattaagc attggtaact gtcagaccaa gtttactcat atatacttta gattgattta
      781 aaacttcatt tttaatttaa aaggatctag gtgaagatcc tttttgataa tctcatgacc
      841 aaaatccctt aacgtgagtt ttcgttccac tgagcgtcag accccgtaga aaagatcaaa
      901 ggatcttctt gagatccttt ttttctgcgc gtaatctgct gcttgcaaac aaaaaaacca
      961 ccgctaccag cggtggtttg tttgccggat caagagctac caactctttt tccgaaggta
     1021 actggcttca gcagagcgca gataccaaat actgttcttc tagtgtagcc gtagttaggc
     1081 caccacttca agaactctgt agcaccgcct acatacctcg ctctgctaat cctgttacca
     1141 gtggctgctg ccagtggcga taagtcgtgt cttaccgggt tggactcaag acgatagtta
     1201 ccggataagg cgcagcggtc gggctgaacg gggggttcgt gcacacagcc cagcttggag
     1261 cgaacgacct acaccgaact gagataccta cagcgtgagc tatgagaaag cgccacgctt
     1321 cccgaaggga gaaaggcgga caggtatccg gtaagcggca gggtcggaac aggagagcgc
     1381 acgagggagc ttccaggggg aaacgcctgg tatctttata gtcctgtcgg gtttcgccac
     1441 ctctgacttg agcgtcgatt tttgtgatgc tcgtcagggg ggcggagcct atggaaaaac
     1501 gccagcaacg cggccttttt acggttcctg gccttttgct ggccttttgc tcacatgtga
     1561 gggcctattt cccatgattc cttcatattt gcatatacga tacaaggctg ttagagagat
     1621 aattggaatt aatttgactg taaacacaaa gatattagta caaaatacgt gacgtagaaa
     1681 gtaataattt cttgggtagt ttgcagtttt aaaattatgt tttaaaatgg actatcatat
     1741 gcttaccgta acttgaaagt atttcgattt cttggcttta tatatcttgt ggaaaggacg
     1801 aaacaccGCA TCTAAATATG GTGTCCTCgt tttagagcta gaaatagcaa gttaaaataa
     1861 ggctagtccg ttatcaactt gaaaaagtgg caccgagtcg gtgctttttt gttttagagc
     1921 tagaaatagc aagttaaaat aaggctagtc cgtttttagc gcgtgcgcca attctgcaga
     1981 caaatggctc tagaggtacc cgttacataa cttacggtaa atggcccgcc tggctgaccg
     2041 cccaacgacc cccgcccatt gacgtcaata gtaacgccaa tagggacttt ccattgacgt
     2101 caatgggtgg agtatttacg gtaaactgcc cacttggcag tacatcaagt gtatcatatg
     2161 ccaagtacgc cccctattga cgtcaatgac ggtaaatggc ccgcctggca ttgtgcccag
     2221 tacatgacct tatgggactt tcctacttgg cagtacatct acgtattagt catcgctatt
     2281 accatggtcg aggtgagccc cacgttctgc ttcactctcc ccatctcccc cccctcccca
     2341 cccccaattt tgtatttatt tattttttaa ttattttgtg cagcgatggg ggcggggggg
     2401 gggggggggc ggggcgaggg gcggggcggg gcgaggcgga gaggtgcggc ggcagccaat
     2461 cagagcggcg cgctccgaaa gtttcctttt atggcgaggc ggcggcggcg gcggccctat
     2521 aaaaagcgaa gcgcgcggcg ggcgggagtc gctgcgcgct gccttcgccc cgtgccccgc
     2581 tccgccgccg cctcgcgccg cccgccccgg ctctgactga ccgcgttact cccacaggtg
     2641 agcgggcggg acggcccttc tcctccgggc tgtaattagc tgagcaagag gtaagggttt
     2701 aagggatggt tggttggtgg ggtattaatg tttaattacc tggagcacct gcctgaaatc
     2761 actttttttc aggttggacc ggtgccacca tggactataa ggaccacgac ggagactaca
     2821 aggatcatga tattgattac aaagacgatg acgataagat ggccccaaag aagaagcgga
     2881 aggtcggtat ccacggagtc ccagcagccg acaagaagta cagcatcggc ctggacatcg
     2941 gcaccaactc tgtgggctgg gccgtgatca ccgacgagta caaggtgccc agcaagaaat
     3001 tcaaggtgct gggcaacacc gaccggcaca gcatcaagaa gaacctgatc ggagccctgc
     3061 tgttcgacag cggcgaaaca gccgaggcca cccggctgaa gagaaccgcc agaagaagat
     3121 acaccagacg gaagaaccgg atctgctatc tgcaagagat cttcagcaac gagatggcca
     3181 aggtggacga cagcttcttc cacagactgg aagagtcctt cctggtggaa gaggataaga
     3241 agcacgagcg gcaccccatc ttcggcaaca tcgtggacga ggtggcctac cacgagaagt
     3301 accccaccat ctaccacctg agaaagaaac tggtggacag caccgacaag gccgacctgc
     3361 ggctgatcta tctggccctg gcccacatga tcaagttccg gggccacttc ctgatcgagg
     3421 gcgacctgaa ccccgacaac agcgacgtgg acaagctgtt catccagctg gtgcagacct
     3481 acaaccagct gttcgaggaa aaccccatca acgccagcgg cgtggacgcc aaggccatcc
     3541 tgtctgccag actgagcaag agcagacggc tggaaaatct gatcgcccag ctgcccggcg
     3601 agaagaagaa tggcctgttc ggaaacctga ttgccctgag cctgggcctg acccccaact
     3661 tcaagagcaa cttcgacctg gccgaggatg ccaaactgca gctgagcaag gacacctacg
     3721 acgacgacct ggacaacctg ctggcccaga tcggcgacca gtacgccgac ctgtttctgg
     3781 ccgccaagaa cctgtccgac gccatcctgc tgagcgacat cctgagagtg aacaccgaga
     3841 tcaccaaggc ccccctgagc gcctctatga tcaagagata cgacgagcac caccaggacc
     3901 tgaccctgct gaaagctctc gtgcggcagc agctgcctga gaagtacaaa gagattttct
     3961 tcgaccagag caagaacggc tacgccggct acattgacgg cggagccagc caggaagagt
     4021 tctacaagtt catcaagccc atcctggaaa agatggacgg caccgaggaa ctgctcgtga
     4081 agctgaacag agaggacctg ctgcggaagc agcggacctt cgacaacggc agcatccccc
     4141 accagatcca cctgggagag ctgcacgcca ttctgcggcg gcaggaagat ttttacccat
     4201 tcctgaagga caaccgggaa aagatcgaga agatcctgac cttccgcatc ccctactacg
     4261 tgggccctct ggccagggga aacagcagat tcgcctggat gaccagaaag agcgaggaaa
     4321 ccatcacccc ctggaacttc gaggaagtgg tggacaaggg cgcttccgcc cagagcttca
     4381 tcgagcggat gaccaacttc gataagaacc tgcccaacga gaaggtgctg cccaagcaca
     4441 gcctgctgta cgagtacttc accgtgtata acgagctgac caaagtgaaa tacgtgaccg
     4501 agggaatgag aaagcccgcc ttcctgagcg gcgagcagaa aaaggccatc gtggacctgc
     4561 tgttcaagac caaccggaaa gtgaccgtga agcagctgaa agaggactac ttcaagaaaa
     4621 tcgagtgctt cgactccgtg gaaatctccg gcgtggaaga tcggttcaac gcctccctgg
     4681 gcacatacca cgatctgctg aaaattatca aggacaagga cttcctggac aatgaggaaa
     4741 acgaggacat tctggaagat atcgtgctga ccctgacact gtttgaggac agagagatga
     4801 tcgaggaacg gctgaaaacc tatgcccacc tgttcgacga caaagtgatg aagcagctga
     4861 agcggcggag atacaccggc tggggcaggc tgagccggaa gctgatcaac ggcatccggg
     4921 acaagcagtc cggcaagaca atcctggatt tcctgaagtc cgacggcttc gccaacagaa
     4981 acttcatgca gctgatccac gacgacagcc tgacctttaa agaggacatc cagaaagccc
     5041 aggtgtccgg ccagggcgat agcctgcacg agcacattgc caatctggcc ggcagccccg
     5101 ccattaagaa gggcatcctg cagacagtga aggtggtgga cgagctcgtg aaagtgatgg
     5161 gccggcacaa gcccgagaac atcgtgatcg aaatggccag agagaaccag accacccaga
     5221 agggacagaa gaacagccgc gagagaatga agcggatcga agagggcatc aaagagctgg
     5281 gcagccagat cctgaaagaa caccccgtgg aaaacaccca gctgcagaac gagaagctgt
     5341 acctgtacta cctgcagaat gggcgggata tgtacgtgga ccaggaactg gacatcaacc
     5401 ggctgtccga ctacgatgtg gaccatatcg tgcctcagag ctttctgaag gacgactcca
     5461 tcgacaacaa ggtgctgacc agaagcgaca agaaccgggg caagagcgac aacgtgccct
     5521 ccgaagaggt cgtgaagaag atgaagaact actggcggca gctgctgaac gccaagctga
     5581 ttacccagag aaagttcgac aatctgacca aggccgagag aggcggcctg agcgaactgg
     5641 ataaggccgg cttcatcaag agacagctgg tggaaacccg gcagatcaca aagcacgtgg
     5701 cacagatcct ggactcccgg atgaacacta agtacgacga gaatgacaag ctgatccggg
     5761 aagtgaaagt gatcaccctg aagtccaagc tggtgtccga tttccggaag gatttccagt
     5821 tttacaaagt gcgcgagatc aacaactacc accacgccca cgacgcctac ctgaacgccg
     5881 tcgtgggaac cgccctgatc aaaaagtacc ctaagctgga aagcgagttc gtgtacggcg
     5941 actacaaggt gtacgacgtg cggaagatga tcgccaagag cgagcaggaa atcggcaagg
     6001 ctaccgccaa gtacttcttc tacagcaaca tcatgaactt tttcaagacc gagattaccc
     6061 tggccaacgg cgagatccgg aagcggcctc tgatcgagac aaacggcgaa accggggaga
     6121 tcgtgtggga taagggccgg gattttgcca ccgtgcggaa agtgctgagc atgccccaag
     6181 tgaatatcgt gaaaaagacc gaggtgcaga caggcggctt cagcaaagag tctatcctgc
     6241 ccaagaggaa cagcgataag ctgatcgcca gaaagaagga ctgggaccct aagaagtacg
     6301 gcggcttcga cagccccacc gtggcctatt ctgtgctggt ggtggccaaa gtggaaaagg
     6361 gcaagtccaa gaaactgaag agtgtgaaag agctgctggg gatcaccatc atggaaagaa
     6421 gcagcttcga gaagaatccc atcgactttc tggaagccaa gggctacaaa gaagtgaaaa
     6481 aggacctgat catcaagctg cctaagtact ccctgttcga gctggaaaac ggccggaaga
     6541 gaatgctggc ctctgccggc gaactgcaga agggaaacga actggccctg ccctccaaat
     6601 atgtgaactt cctgtacctg gccagccact atgagaagct gaagggctcc cccgaggata
     6661 atgagcagaa acagctgttt gtggaacagc acaagcacta cctggacgag atcatcgagc
     6721 agatcagcga gttctccaag agagtgatcc tggccgacgc taatctggac aaagtgctgt
     6781 ccgcctacaa caagcaccgg gataagccca tcagagagca ggccgagaat atcatccacc
     6841 tgtttaccct gaccaatctg ggagcccctg ccgccttcaa gtactttgac accaccatcg
     6901 accggaagag gtacaccagc accaaagagg tgctggacgc caccctgatc caccagagca
     6961 tcaccggcct gtacgagaca cggatcgacc tgtctcagct gggaggcgac aaaaggccgg
     7021 cggccacgaa aaaggccggc caggcaaaaa agaaaaagta agaattccta gagctcgctg
     7081 atcagcctcg actgtgcctt ctagttgcca gccatctgtt gtttgcccct cccccgtgcc
     7141 ttccttgacc ctggaaggtg ccactcccac tgtcctttcc taataaaatg aggaaattgc
     7201 atcgcattgt ctgagtaggt gtcattctat tctggggggt ggggtggggc aggacagcaa
     7261 gggggaggat tgggaagaga atagcaggca tgctggggag cggccgcagg aacccctagt
     7321 gatggagttg gccactccct ctctgcgcgc tcgctcgctc actgaggccg ggcgaccaaa
     7381 ggtcgcccga cgcccgggct ttgcccgggc ggcctcagtg agcgagcgag cgcgcagctg
     7441 cctgcagggg cgcctgatgc ggtattttct ccttacgcat ctgtgcggta tttcacaccg
     7501 catacgtcaa agcaaccata gtacgcgccc tgtagcggcg cattaagcgc ggcgggtgtg
     7561 gtggttacgc gcagcgtgac cgctacactt gccagcgcct tagcgcccgc tcctttcgct
     7621 ttcttccctt cctttctcgc cacgttcgcc ggctttcccc gtcaagctct aaatcggggg
     7681 ctccctttag ggttccgatt tagtgcttta cggcacctcg accccaaaaa acttgatttg
     7741 ggtgatggtt cacgtagtgg gccatcgccc tgatagacgg tttttcgccc tttgacgttg
     7801 gagtccacgt tctttaatag tggactcttg ttccaaactg gaacaacact caactctatc
     7861 tcgggctatt cttttgattt ataagggatt ttgccgattt cggtctattg gttaaaaaat
     7921 gagctgattt aacaaaaatt taacgcgaat tttaacaaaa tattaacgtt tacaatttta
     7981 tggtgcactc tcagtacaat ctgctctgat gccgcatagt taagccagcc ccgacacccg
     8041 ccaacacccg ctgacgcgcc ctgacgggct tgtctgctcc cggcatccgc ttacagacaa
     8101 gctgtgaccg tctccgggag ctgcatgtgt cagaggtttt caccgtcatc accgaaacgc
     8161 gcgagacgaa agggcctcgt gatacgccta tttttatagg ttaatgtcat gataataatg
     8221 gtttcttaga cgtcaggtgg cacttttcgg ggaaatgtgc gcggaacccc tatttgttta
     8281 tttttctaaa tacattcaaa tatgtatccg ctcatgagac aataaccctg ataaatgctt
     8341 caataatatt gaaaaaggaa gagtatgagt attcaacatt tccgtgtcgc ccttattccc
     8401 ttttttgcgg cattttgcct tcctgttttt gctcacccag aaacgctggt gaaagtaaaa
     8461 gatgctgaag atcagttggg tgcacga
//
