# Supplementary material for: SeqVerify: An accessible analysis tool for cell line genomic integrity, contamination, and gene editing outcomes
Source: Stem Cell Reports. 2024 Sep 12;19(10):1505–15. doi: 10.1016/j.stemcr.2024.08.004 (PMC11561455; doi:10.1016/j.stemcr.2024.08.004)
Supplement: File S4. Plasmid sequences [file mmc4.zip › Supplementary_File_4_Plasmid_sequences/Knockin-NANOS3-T2A-mVenus-PuroTK.gb]

LOCUS       pDonor(+)-hNANOS3-T2A-m 8781 bp ds-DNA     circular     14-MAY-2021
DEFINITION  .
KEYWORDS    "creator:Merrick Smela" "marker:AmpR"
FEATURES             Location/Qualifiers
     primer          1..20
                     /label="MPS104_MC1_fwd"
                     /note="sequence: ACCTCCAGATCTTGTCAGTG"
                     /ApEinfo_revcolor="#b7e6d7"
                     /ApEinfo_fwdcolor="#b7e6d7"
     misc_feature    16..39
                     /label="primer 267"
                     /ApEinfo_revcolor="#b4abac"
                     /ApEinfo_fwdcolor="#b4abac"
     Promoter        16..293
                     /label="MC1"
                     /ApEinfo_revcolor="#b7e6d7"
                     /ApEinfo_fwdcolor="#b7e6d7"
     primer          complement(264..283)
                     /label="MPS131_MC1_rev_seq"
                     /note="sequence: TGCAGGGTCGCTCGGTGTTC"
                     /ApEinfo_revcolor="#b7e6d7"
                     /ApEinfo_fwdcolor="#b7e6d7"
     misc_feature    294..950
                     /label="DTA"
                     /ApEinfo_revcolor="#ff9ccd"
                     /ApEinfo_fwdcolor="#ff9ccd"
     CDS             294..951
                     /label="Translation 294-951"
                     /translation="MDPDDVVDSSKSFVMENFSSYHGTKPGYVDSIQKGIQKPKSGTQGNYDDDWKGFYSTDNKYDAAGYSVDNENPLSGKAGGVVKVTYPGLTKVLALKVDNAETIKKELGLSLTEPLMEQVGTEEFIKRFGDGASRVVLSLPFAEGSSSVEYINNWEQAKALSVELEINFETRGKRGQDAMYEYMAQACAGNRVRRSLCEGTLLLWCDIIGQTTYRDLKL*"
     misc_feature    952..1017
                     /label="small T intron"
                     /ApEinfo_revcolor="#d6b295"
                     /ApEinfo_fwdcolor="#d6b295"
     misc_feature    1059..1296
                     /label="Mouse PGK poly(A)"
                     /ApEinfo_revcolor="#b1ff67"
                     /ApEinfo_fwdcolor="#b1ff67"
     primer          1267..1316
                     /label="MPS107_ori_PGKpA_Gibson"
                     /note="sequence: TTGCTTTATGATAATGTTTCATAGTTGgatgtttttccataggctccgcc"
                     /ApEinfo_revcolor="#9eafd2"
                     /ApEinfo_fwdcolor="#9eafd2"
     primer          complement(1269..1296)
                     /label="MPS103_PGKpA_rev"
                     /note="sequence: atcCAACTATGAAACATTATCATAAAGC"
                     /ApEinfo_revcolor="#9eafd2"
                     /ApEinfo_fwdcolor="#9eafd2"
     rep_origin      complement(1300..1888)
                     /label="ori"
                     /ApEinfo_revcolor="#ffef86"
                     /ApEinfo_fwdcolor="#ffef86"
     CDS             complement(2059..2850)
                     /label="AmpR"
                     /ApEinfo_revcolor="#b7e6d7"
                     /ApEinfo_fwdcolor="#b7e6d7"
     primer          2682..2701
                     /label="MPS101_Amp_rev"
                     /note="sequence: ataataccgcgccacatagc"
                     /ApEinfo_revcolor="#ffef86"
                     /ApEinfo_fwdcolor="#ffef86"
     CDS             complement(2851..2919)
                     /label="AmpR"
                     /ApEinfo_revcolor="#b7e6d7"
                     /ApEinfo_fwdcolor="#b7e6d7"
     promoter        complement(2920..3024)
                     /label="AmpR promoter"
                     /ApEinfo_revcolor="#c6c9d1"
                     /ApEinfo_fwdcolor="#c6c9d1"
     primer          complement(3017..3036)
                     /label="MPS112_AmpR_prom_fwd"
                     /note="sequence: cggggaaatgtgcgcggaac"
                     /ApEinfo_revcolor="#faac61"
                     /ApEinfo_fwdcolor="#faac61"
     rep_origin      complement(3050..3505)
                     /label="f1 ori"
                     /ApEinfo_revcolor="#ffef86"
                     /ApEinfo_fwdcolor="#ffef86"
     primer          complement(3187..3208)
                     /label="MPS102_F1_fwd"
                     /note="sequence: gtggactcttgttccaaactgg"
                     /ApEinfo_revcolor="#c7b0e3"
                     /ApEinfo_fwdcolor="#c7b0e3"
     CDS             complement(3288..3753)
                     /label="lacZα"
                     /ApEinfo_revcolor="#993366"
                     /ApEinfo_fwdcolor="#993366"
     primer_bind     3647..3663
                     /label="M13 fwd"
                     /ApEinfo_revcolor="#a020f0"
                     /ApEinfo_fwdcolor="#a020f0"
     promoter        3673..3691
                     /label="T7 promoter"
                     /ApEinfo_revcolor="#c6c9d1"
                     /ApEinfo_fwdcolor="#c6c9d1"
     primer          complement(3701..3727)
                     /label="deleted2"
                     /note="sequence: TATTCCCACAACGACCAGTACGCCCAATTCGTCGAcctcgagggggggcccggtac"
                     /ApEinfo_revcolor="#c6c9d1"
                     /ApEinfo_fwdcolor="#c6c9d1"
     misc_feature    3711..3753
                     /label="In-Fusion primer 455"
                     /ApEinfo_revcolor="#b4abac"
                     /ApEinfo_fwdcolor="#b4abac"
     misc_feature    3721..3725
                     /label="destroyed SalI site"
                     /ApEinfo_revcolor="#b4abac"
                     /ApEinfo_fwdcolor="#b4abac"
     misc_feature    3726..3726
                     /label="C added in the primer to renew SalI site"
                     /ApEinfo_revcolor="#b4abac"
                     /ApEinfo_fwdcolor="#b4abac"
     misc_feature    3727..4630
                     /label="5'-arm_hNANOS3"
                     /ApEinfo_revcolor="#b4abac"
                     /ApEinfo_fwdcolor="#b4abac"
     primer          4565..4584
                     /label="MPS174_NANOS3_inner_F_geno"
                     /note="sequence: actagGTTTCAGAGGTGCCG"
                     /ApEinfo_revcolor="#f8d3a9"
                     /ApEinfo_fwdcolor="#f8d3a9"
     misc_feature    4570..4630
                     /label="exon 2 (G=>C to remove stop codon)"
                     /ApEinfo_revcolor="#b4abac"
                     /ApEinfo_fwdcolor="#b4abac"
     CDS             4572..4619
                     /label="Translation 4572-4619"
                     /translation="FRGAGKSEPSPSCSPS"
     misc_feature    4606..4646
                     /label="In-Fusion primer 456"
                     /ApEinfo_revcolor="#b4abac"
                     /ApEinfo_fwdcolor="#b4abac"
     CDS             4620..4631
                     /label="Translation 4620-4631"
                     /translation="MSTY"
     misc_feature    4631..4631
                     /label="mutate G=>C to remove stop, but keep T2A in frame"
                     /ApEinfo_revcolor="#b4abac"
                     /ApEinfo_fwdcolor="#b4abac"
     primer          4632..4652
                     /label="MPS105_T2A_Gibson"
                     /note="sequence: GAGGGCAGAGGAAGTctgcta"
                     /ApEinfo_revcolor="#75c6a9"
                     /ApEinfo_fwdcolor="#75c6a9"
     CDS             4632..4685
                     /label="Translation 4632-4685"
                     /translation="EGRGSLLTCGDVEENPGP"
     misc_feature    4632..4685
                     /label="T2A"
                     /ApEinfo_revcolor="#b4abac"
                     /ApEinfo_fwdcolor="#b4abac"
     primer          complement(4642..4661)
                     /label="MPS106_T2A_Gibson_rev"
                     /note="sequence: accgcatgttagcagACTTC"
                     /ApEinfo_revcolor="#b7e6d7"
                     /ApEinfo_fwdcolor="#b7e6d7"
     misc_feature    4684..4685
                     /label="not sure about this junction?"
                     /ApEinfo_revcolor="#b4abac"
                     /ApEinfo_fwdcolor="#b4abac"
     primer          4686..4705
                     /label="MPS180_FP_5'_fwd"
                     /note="sequence: atggtgagcaagggcgagga"
                     /ApEinfo_revcolor="#c6c9d1"
                     /ApEinfo_fwdcolor="#c6c9d1"
     primer          complement(4686..4705)
                     /label="MPS086_FP_rev_seq"
                     /note="sequence: TCCTCGCCCTTGCTCACCAT"
                     /ApEinfo_revcolor="#d6b295"
                     /ApEinfo_fwdcolor="#d6b295"
     CDS             4686..5405
                     /label="Translation 4686-5405"
                     /translation="MVSKGEELFTGVVPILVELDGDVNGHKFSVSGEGEGDATYGKLTLKLICTTGKLPVPWPTLVTTLGYGLQCFARYPDHMKQHDFFKSAMPEGYVQERTIFFKDDGNYKTRAEVKFEGDTLVNRIELKGIDFKEDGNILGHKLEYNYNSHNVYITADKQKNGIKANFKIRHNIEDGGVQLADHYQQNTPIGDGPVLLPDNHYLSYQSKLSKDPNEKRDHMVLLEFVTAAGITLGMDELYK*"
     misc_feature    4686..5405
                     /label="mVenus"
     primer          5384..5405
                     /label="MPS178_FP_3'"
                     /note="sequence: catggacgagctgtacaagtaa"
                     /ApEinfo_revcolor="#75c6a9"
                     /ApEinfo_fwdcolor="#75c6a9"
     primer          complement(5384..5405)
                     /label="MPS179_FP_3'"
                     /note="sequence: ttacttgtacagctcgtccatg"
                     /ApEinfo_revcolor="#f58a5e"
                     /ApEinfo_fwdcolor="#f58a5e"
     misc_feature    5406..7963
                     /label="Rox-PGK-Puro-Rox"
                     /ApEinfo_revcolor="#b4abac"
                     /ApEinfo_fwdcolor="#b4abac"
     primer          5444..5468
                     /label="MPS026_PGK_fwd"
                     /note="sequence: AGAAAGTATAGGAACTTCAGCTTGA"
                     /ApEinfo_revcolor="#84b0dc"
                     /ApEinfo_fwdcolor="#84b0dc"
     primer          complement(5449..5473)
                     /label="MPS027_PGK_5'_rev"
                     /note="sequence: CGATATCAAGCTGAAGTTCCTATAC"
                     /ApEinfo_revcolor="#d6b295"
                     /ApEinfo_fwdcolor="#d6b295"
     primer          complement(5989..6008)
                     /label="MPS081_Resistance_marker_switching_5'"
                     /note="sequence: CATGGTGGCGTTGGCTGCAG"
                     /ApEinfo_revcolor="#b4abac"
                     /ApEinfo_fwdcolor="#b4abac"
     primer          6006..6025
                     /label="MPS047_Puro_fwd_seq"
                     /note="sequence: ATGGGtACCGAGTACAAGCC"
                     /ApEinfo_revcolor="#f58a5e"
                     /ApEinfo_fwdcolor="#f58a5e"
     primer          7608..7630
                     /label="MPS082_Resistance_marker_switching_3'"
                     /note="sequence: GCTCTAGAGCTCGCTGATCAGCC"
                     /ApEinfo_revcolor="#c7b0e3"
                     /ApEinfo_fwdcolor="#c7b0e3"
     primer          complement(7935..7955)
                     /label="MPS113_Rox_rev"
                     /note="sequence: CTAGATATCGGCGCGCCtaac"
                     /ApEinfo_revcolor="#d59687"
                     /ApEinfo_fwdcolor="#d59687"
     misc_feature    7939..7963
                     /label="primer 171"
                     /ApEinfo_revcolor="#b4abac"
                     /ApEinfo_fwdcolor="#b4abac"
     misc_feature    7949..7984
                     /label="In-Fusion primer 457"
                     /ApEinfo_revcolor="#b4abac"
                     /ApEinfo_fwdcolor="#b4abac"
     misc_feature    7964..8781
                     /label="3'-arm hNANOS3"
                     /ApEinfo_revcolor="#b4abac"
                     /ApEinfo_fwdcolor="#b4abac"
     primer          complement(7999..8020)
                     /label="MPS111"
                     /note="sequence: GGTCTTCCTGGAAATCCAGCCG"
                     /ApEinfo_revcolor="#ffef86"
                     /ApEinfo_fwdcolor="#ffef86"
     misc_feature    8771..8781
                     /label="In-Fusion primer 458"
                     /ApEinfo_revcolor="#b4abac"
                     /ApEinfo_fwdcolor="#b4abac"
ORIGIN
        1 ACCTCCAGAT CTTGTCAGTG TGGTTTTCAA GAGGAAGCAA AAAGCCTCTC CACCCAGGCC
       61 TGGAATGTTT CCACCCAATG TCGAGCAGTG TGGTTTTGCA AGAGGAAGCA AAAAGCCTCT
      121 CCACCCAGGC CTGGAATGTT TCCACCCAAT GTCGAGCAAA CCCCGCCCAG CGTCTTGTCA
      181 TTGGCGAATT CGAACACGCA GATGCAGTCG GGGCGGCGCG GTCCCAGGTC CACTTCGCAT
      241 ATTAAGGTGA CGCGTGTGGC CTCGAACACC GAGCGACCCT GCAGGTCCTC GCCATGGATC
      301 CTGATGATGT TGTTGATTCT TCTAAATCTT TTGTGATGGA AAACTTTTCT TCGTACCACG
      361 GGACTAAACC TGGTTATGTA GATTCCATTC AAAAAGGTAT ACAAAAGCCA AAATCTGGTA
      421 CACAAGGAAA TTATGACGAT GATTGGAAAG GGTTTTATAG TACCGACAAT AAATACGACG
      481 CTGCGGGATA CTCTGTAGAT AATGAAAACC CGCTCTCTGG AAAAGCTGGA GGCGTGGTCA
      541 AAGTGACGTA TCCAGGACTG ACGAAGGTTC TCGCACTAAA AGTGGATAAT GCCGAAACTA
      601 TTAAGAAAGA GTTAGGTTTA AGTCTCACTG AACCGTTGAT GGAGCAAGTC GGAACGGAAG
      661 AGTTTATCAA AAGGTTCGGT GATGGTGCTT CGCGTGTAGT GCTCAGCCTT CCCTTCGCTG
      721 AGGGGAGTTC TAGCGTTGAA TATATTAATA ACTGGGAACA GGCGAAAGCG TTAAGCGTAG
      781 AACTTGAGAT TAATTTTGAA ACCCGTGGAA AACGTGGCCA AGATGCGATG TATGAGTATA
      841 TGGCTCAAGC CTGTGCAGGA AATCGTGTCA GGCGATCTCT TTGTGAAGGA ACCTTACTTC
      901 TGTGGTGTGA CATAATTGGA CAAACTACCT ACAGAGATTT AAAGCTCTAA GGTAAATATA
      961 AAATTTTTAA GTGTATAATG TGTTAAACTA CTGATTCTAA TTGTTTGTGT ATTTTAGATT
     1021 CCAACCTATG GAACTGATGA ATGGGAGCAG TGGTGGAATG CAGATCCACT AGAGTCGAGG
     1081 GATGCAGAAA TTGATGATCT ATTAAACAAT AAAGATGTCC ACTAAAATGG AAGTTTTTCC
     1141 TGTCATACTT TGTTAAGAAG GGTGAGAACA GAGTACCTAC ATTTTGAATG GAAGGATTGG
     1201 AGCTACGGGG GTGGGGGTGG GGTGGGATTA GATAAATGCC TGCTCTTTAC TGAAGGCTCT
     1261 TTACTATTGC TTTATGATAA TGTTTCATAG TTGgatgttt ttccataggc tccgcccccc
     1321 tgacgagcat cacaaaaatc gacgctcaag tcagaggtgg cgaaacccga caggactata
     1381 aagataccag gcgtttcccc ctggaagctc cctcgtgcgc tctcctgttc cgaccctgcc
     1441 gcttaccgga tacctgtccg cctttctccc ttcgggaagc gtggcgcttt ctcatagctc
     1501 acgctgtagg tatctcagtt cggtgtaggt cgttcgctcc aagctgggct gtgtgcacga
     1561 accccccgtt cagcccgacc gctgcgcctt atccggtaac tatcgtcttg agtccaaccc
     1621 ggtaagacac gacttatcgc cactggcagc agccactggt aacaggatta gcagagcgag
     1681 gtatgtaggc ggtgctacag agttcttgaa gtggtggcct aactacggct acactagaag
     1741 gacagtattt ggtatctgcg ctctgctgaa gccagttacc ttcggaaaaa gagttggtag
     1801 ctcttgatcc ggcaaacaaa ccaccgctgg tagcggtggt ttttttgttt gcaagcagca
     1861 gattacgcgc agaaaaaaag gatctcaaga agatcctttg atcttttcta cggggtctga
     1921 cgctcagtgg aacgaaaact cacgttaagg gattttggtc atgagattat caaaaaggat
     1981 cttcacctag atccttttaa attaaaaatg aagttttaaa tcaatctaaa gtatatatga
     2041 gtaaacttgg tctgacagtt accaatgctt aatcagtgag gcacctatct cagcgatctg
     2101 tctatttcgt tcatccatag ttgcctgact ccccgtcgtg tagataacta cgatacggga
     2161 gggcttacca tctggcccca gtgctgcaat gataccgcga gacccacgct caccggctcc
     2221 agatttatca gcaataaacc agccagccgg aagggccgag cgcagaagtg gtcctgcaac
     2281 tttatccgcc tccatccagt ctattaattg ttgccgggaa gctagagtaa gtagttcgcc
     2341 agttaatagt ttgcgcaacg ttgttgccat tgctacaggc atcgtggtgt cacgctcgtc
     2401 gtttggtatg gcttcattca gctccggttc ccaacgatca aggcgagtta catgatcccc
     2461 catgttgtgc aaaaaagcgg ttagctcctt cggtcctccg atcgttgtca gaagtaagtt
     2521 ggccgcagtg ttatcactca tggttatggc agcactgcat aattctctta ctgtcatgcc
     2581 atccgtaaga tgcttttctg tgactggtga gtactcaacc aagtcattct gagaatagtg
     2641 tatgcggcga ccgagttgct cttgcccggc gtcaatacgg gataataccg cgccacatag
     2701 cagaacttta aaagtgctca tcattggaaa acgttcttcg gggcgaaaac tctcaaggat
     2761 cttaccgctg ttgagatcca gttcgatgta acccactcgt gcacccaact gatcttcagc
     2821 atcttttact ttcaccagcg tttctgggtg agcaaaaaca ggaaggcaaa atgccgcaaa
     2881 aaagggaata agggcgacac ggaaatgttg aatactcata ctcttccttt ttcaatatta
     2941 ttgaagcatt tatcagggtt attgtctcat gagcggatac atatttgaat gtatttagaa
     3001 aaataaacaa ataggggttc cgcgcacatt tccccgaaaa gtgccaccta aattgtaagc
     3061 gttaatattt tgttaaaatt cgcgttaaat ttttgttaaa tcagctcatt ttttaaccaa
     3121 taggccgaaa tcggcaaaat cccttataaa tcaaaagaat agaccgagat agggttgagt
     3181 gttgttccag tttggaacaa gagtccacta ttaaagaacg tggactccaa cgtcaaaggg
     3241 cgaaaaaccg tctatcaggg cgatggccca ctacgtgaac catcacccta atcaagtttt
     3301 ttggggtcga ggtgccgtaa agcactaaat cggaacccta aagggagccc ccgatttaga
     3361 gcttgacggg gaaagccggc gaacgtggcg agaaaggaag ggaagaaagc gaaaggagcg
     3421 ggcgctaggg cgctggcaag tgtagcggtc acgctgcgcg taaccaccac acccgccgcg
     3481 cttaatgcgc cgctacaggg cgcgtcccat tcgccattca ggctgcgcaa ctgttgggaa
     3541 gggcgatcgg tgcgggcctc ttcgctatta cgccagctgg cgaaaggggg atgtgctgca
     3601 aggcgattaa gttgggtaac gccagggttt tcccagtcac gacgttgtaa aacgacggcc
     3661 agtgagcgcg cgtaatacga ctcactatag ggcgaattgg gtaccgggcc ccccctcgag
     3721 gTCGACGTGC CTGTAGTCCC AGCTACTTGG GAGGCTGACG AGGGAGGATC GCTTGGGTCC
     3781 AGGGGACAGA GGCTGCAGTG AGCTGAGATG GTGCCACTGC ACTGCAGCCT GGGCAACACA
     3841 GCAAGACCTC GTCTTAAAAA AAAAAAAAAG CACTGGTCAT GGTGGCTCAT GCCTGTAATC
     3901 CCAGTACTTG GGGAAGCTGA GGCAGGTGGA TCACCTGAGG TCAGGAATTC AAGACCAGCC
     3961 TGGCCAACAT GGTGAAACCC CGTCTCTACT GAAAATACAA AAAATTAACT GGGCATGGTG
     4021 GCATGCGCCT GTAATCCCTG CTACTCGGGG GGCTGAGACA GGAGAATCGC TAGAACCCGG
     4081 GAGGTGGAGG TCGCAGTGAG CTGAGGTCAC GTCACTGCAC TCCAGCCTGG GCGACAGAGT
     4141 GAGACTCCGT CTCACAAAAA AAAGAAAGCA TGAAAGACTG CCTCCAGGAG AAGATAGTGT
     4201 TTCCTGTGAG GTTTGATGCT GTCTCACTGG GAGACGCTGG AGGCCAAAAG GACATAGGGA
     4261 AGATGGTGTC CTGCGGCCAG CCTTTCTGAT GAACAACTTT TGGGAGTAAC AGATCCGGGG
     4321 ACCCCAGAGC ACGGCGGCCA CGAGAGGGCA CCACAGTCGC AGAATCGGAA CTCCTGTGCT
     4381 TTGTCTCGGG CTCTGGGTCC CAGCGGGGCC GCCCGGCGGA GCCAGAGACG TCACGGGGTC
     4441 GCTGTCTCCG GAGCAGCCCC TGGGTGGCGC CAGAGGTCCA GCAGGCCCGG AGGCCGAGTC
     4501 CGTGGGCAAC TTGGGGAGCG TTGAGTCATC GCCTGTGATT AAGCATTTCT CTCCCTCCCC
     4561 CTCCACTAGG TTTCAGAGGT GCCGGGAAGT CTGAGCCTTC GCCCTCCTGC TCTCCCTCCA
     4621 TGTCCACCTA CGAGGGCAGA GGAAGTctgc taacatgcgg tgacgtcgag gagaatcctg
     4681 gcccaatggt gagcaagggc gaggagctgt tcaccggggt ggtgcccatc ctggtcgagc
     4741 tggacggcga cgtaaacggc cacaagttca gcgtgtccgg cgagggcgag ggcgatgcca
     4801 cctacggcaa gctgaccctg aagctgatct gcaccaccgg caagctgccc gtgccctggc
     4861 ccaccctcgt gaccaccctg ggctacggcc tgcagtgctt cgcccgctac cccgaccaca
     4921 tgaagcagca cgacttcttc aagtccgcca tgcccgaagg ctacgtccag gagcgcacca
     4981 tcttcttcaa ggacgacggc aactacaaga cccgcgccga ggtgaagttc gagggcgaca
     5041 ccctggtgaa ccgcatcgag ctgaagggca tcgacttcaa ggaggacggc aacatcctgg
     5101 ggcacaagct ggagtacaac tacaacagcc acaacgtcta tatcaccgcc gacaagcaga
     5161 agaacggcat caaggccaac ttcaagatcc gccacaacat cgaggacggc ggcgtgcagc
     5221 tcgccgacca ctaccagcag aacaccccca tcggcgacgg ccccgtgctg ctgcccgaca
     5281 accactacct gagctaccag tccaagctga gcaaagaccc caacgagaag cgcgatcaca
     5341 tggtcctgct ggagttcgtg accgccgccg ggatcactct cggcatggac gagctgtaca
     5401 agtaataact ttaaataatg ccaattattt aaagttacat atgAGAAAGT ATAGGAACTT
     5461 CAGCTTGATA TCGAATTAAT TCTACCGGGT AGGGGAGGCG CTTTTCCCAA GGCAGTCTGG
     5521 AGCATGCGCT TTAGCAGCCC CGCTGGGCAC TTGGCGCTAC ACAAGTGGCC TCTGGCCTCG
     5581 CACACATTCC ACATCCACCG GTAGGCGCCA ACCGGCTCCG TTCTTTGGTG GCCCCTTCGC
     5641 GCCACCTTCT ACTCCTCCCC TAGTCAGGAA GTTCCCCCCC GCCCCGCAGC TCGCGTCGTG
     5701 CAGGACGTGA CAAATGGAAG TAGCACGTCT CACTAGTCTC GTGCAGATGG ACAGCACCGC
     5761 TGAGCAATGG AAGCGGGTAG GCCTTTGGGG CAGCGGCCAA TAGCAGCTTT GCTCCTTCGC
     5821 TTTCTGGGCT CAGAGGCTGG GAAGGGGTGG GTCCGGGGGC GGGCTCAGGG GCGGGCTCAG
     5881 GGGCGGGGCG GGCGCCCGAA GGTCCTCCGG AGGCCCGGCA TTCTGCACGC TTCAAAAGCG
     5941 CACGTCTGCC GCGCTGTTCT CCTCTTCCTC ATCTCCGGGC CTTTCGACCT GCAGCCAACG
     6001 CCACCATGGG GACCGAGTAC AAGCCCACGG TGCGCCTCGC CACCCGCGAC GACGTCCCCC
     6061 GGGCCGTACG CACCCTCGCC GCCGCGTTCG CCGACTACCC CGCCACGCGC CACACCGTCG
     6121 ACCCGGACCG CCACATCGAG CGGGTCACCG AGCTGCAAGA ACTCTTCCTC ACGCGCGTCG
     6181 GGCTCGACAT CGGCAAGGTG TGGGTCGCGG ACGACGGCGC CGCGGTGGCG GTCTGGACCA
     6241 CGCCGGAGAG CGTCGAAGCG GGGGCGGTGT TCGCCGAGAT CGGCCCGCGC ATGGCCGAGT
     6301 TGAGCGGTTC CCGGCTGGCC GCGCAGCAAC AGATGGAAGG CCTCCTGGCG CCGCACCGGC
     6361 CCAAGGAGCC CGCGTGGTTC CTGGCCACCG TCGGCGTCTC GCCCGACCAC CAGGGCAAGG
     6421 GTCTGGGCAG CGCCGTCGTG CTCCCCGGAG TGGAGGCGGC CGAGCGCGCC GGGGTGCCCG
     6481 CCTTCCTGGA GACCTCCGCG CCCCGCAACC TCCCCTTCTA CGAGCGGCTC GGCTTCACCG
     6541 TCACCGCCGA CGTCGAGGTG CCCGAAGGAC CGCGCACCTG GTGCATGACC CGCAAGCCCG
     6601 GTGCCGGATC CATGCCCACG CTACTGCGGG TTTATATAGA CGGTCCTCAC GGGATGGGGA
     6661 AAACCACCAC CACGCAACTG CTGGTGGCCC TGGGTTCGCG CGACGATATC GTCTACGTAC
     6721 CCGAGCCGAT GACTTACTGG CAGGTGCTGG GGGCTTCCGA GACAATCGCG AACATCTACA
     6781 CCACACAACA CCGCCTCGAC CAGGGTGAGA TATCGGCCGG GGACGCGGCG GTGGTAATGA
     6841 CAAGCGCCCA GATAACAATG GGCATGCCTT ATGCCGTGAC CGACGCCGTT CTGGCTCCTC
     6901 ATATCGGGGG GGAGGCTGGG AGCTCACATG CCCCGCCCCC GGCCCTCACC CTCATCTTCG
     6961 ACCGCCATCC CATCGCCGCC CTCCTGTGCT ACCCGGCCGC GCGATACCTT ATGGGCAGCA
     7021 TGACCCCCCA GGCCGTGCTG GCGTTCGTGG CCCTCATCCC GCCGACCTTG CCCGGCACAA
     7081 ACATCGTGTT GGGGGCCCTT CCGGAGGACA GACACATCGA CCGCCTGGCC AAACGCCAGC
     7141 GCCCCGGCGA GCGGCTTGAC CTGGCTATGC TGGCCGCGAT TCGCCGCGTT TACGGGCTGC
     7201 TTGCCAATAC GGTGCGGTAT CTGCAGGGCG GCGGGTCGTG GCGGGAGGAT TGGGGACAGC
     7261 TTTCGGGGAC GGCCGTGCCG CCCCAGGGTG CCGAGCCCCA GAGCAACGCG GGCCCACGAC
     7321 CCCATATCGG GGACACGTTA TTTACCCTGT TTCGGGCCCC CGAGTTGCTG GCCCCCAACG
     7381 GCGACCTGTA CAACGTGTTT GCCTGGGCCT TGGACGTCTT GGCCAAACGC CTCCGTCCCA
     7441 TGCACGTCTT TATCCTGGAT TACGACCAAT CGCCCGCCGG CTGCCGGGAC GCCCTGCTGC
     7501 AACTTACCTC CGGGATGGTC CAGACCCACG TCACCACCCC CGGCTCCATA CCGACGATCT
     7561 GCGACCTGGC GCGCACGTTT GCCCGGGAGA TGGGGGAGGC TAACTGAGCT CTAGAGCTCG
     7621 CTGATCAGCC TCGACTGTGC CTTCTAGTTG CCAGCCATCT GTTGTTTGCC CCTCCCCCGT
     7681 GCCTTCCTTG ACCCTGGAAG GTGCCACTCC CACTGTCCTT TCCTAATAAA ATGAGGAAAT
     7741 TGCATCGCAT TGTCTGAGTA GGTGTCATTC TATTCTGGGG GGTGGGGTGG GGCAGGACAG
     7801 CAAGGGGGAG GATTGGGAAG ACAATAGCAG GCATGCTGGG GATGCGGTGG GCTCTATGGC
     7861 TTCTGAGGCG GAAAGAACCA GCTGGGGCTC GACATACTAG agtacttaac tttaaataat
     7921 gccaattatt taaagttaGG CGCGCCGATA TCTAGACCCA GCTGAGGCTG CCTACACCTG
     7981 GGCAAGGGCA CCCGGGCTCG GCTGGATTTC CAGGAAGACC CACCCTATGA CGACTGCCCC
     8041 CACTCCCAGA CCCTCCCCCC AGCCTGGGAT TGAGCCCTGG GGATGACCCG GGGTTGGCAA
     8101 GGGAAGAGCT GAAATCGCCC TGTCCTTGGG GACCCCACCC TTTGTGCCAT CTGCCGTTTC
     8161 CCTAGTGCTG GGCATCCAGT CAGCCCTCAA TAAATGCTTA TGAATGGATC AACAACAGAC
     8221 AAGCCCTGGT CTTGGGACAA GGTGTAGTGT GAACCTTGCT GGGAGTCCTG TACCTAGATC
     8281 TCCCCTTCTC CTTCTTTGAG TTTCGGCACC CTGGGGTGCT GGGGTGAGCT GCTTTGTGCA
     8341 GAGAAACACA AGTGGGTGCC TTGGGGTAGC TGGGGGGGTT CATGGCACCT CAAAGCCAGA
     8401 TCGACATCAT GAGACCCTTT CTGTGGACAT TTGGTCTTTC AGCCACCCCC TGCACTGACA
     8461 TGCAAGATGG GTGGACTCCT CCCATCCCAC CCCCAGCTCC GTACTGGAGG TGGGGGCTTC
     8521 ATTTGAGGAA GAAATTGACA CACAACTAGA CAGAGCCCCC CCCCCCGACA TCCTCATCAC
     8581 TAAGGAAGGT GAATGTTTAT GTCACCATGG ATGCCCCAGT GACAAGCCAG GCAGTTTAGA
     8641 GCAAGGGAGG GACATTTAGG GGGCAGGGAA TGGGACCATG TCCTGGGTGG GCTTGGGCAG
     8701 GAGCAGAAGG ATGGGGCTGT TCTGGCAGGG CGGGGGGGAA ATGCATGTGG GGGAATCCCC
     8761 ACACCCCTGC CTGCCTCCTC C
//
