# Supplementary material for: SeqVerify: An accessible analysis tool for cell line genomic integrity, contamination, and gene editing outcomes
Source: Stem Cell Reports. 2024 Sep 12;19(10):1505–15. doi: 10.1016/j.stemcr.2024.08.004 (PMC11561455; doi:10.1016/j.stemcr.2024.08.004)
Supplement: File S6. Genotyping gel images [file mmc6.zip]

Archive with 25 entries (20 files):
- Supplementary_File_6_Gel_Exports/
- __MACOSX/._Supplementary_File_6_Gel_Exports
- Supplementary_File_6_Gel_Exports/NANOS3 and NPM2 genotyping/
- Supplementary_File_6_Gel_Exports/.DS_Store
- __MACOSX/Supplementary_File_6_Gel_Exports/._.DS_Store
- Supplementary_File_6_Gel_Exports/DDX4 genotyping/
- Supplementary_File_6_Gel_Exports/REC8 genotyping/
- Supplementary_File_6_Gel_Exports/SYCP3 genotyping/
- Supplementary_File_6_Gel_Exports/NANOS3 and NPM2 genotyping/2022-12-07_NPM2_NANOS3.png
- Supplementary_File_6_Gel_Exports/NANOS3 and NPM2 genotyping/2022-12-16_genotyping_fig.png
- __MACOSX/Supplementary_File_6_Gel_Exports/NANOS3 and NPM2 genotyping/._2022-12-16_genotyping_fig.png
- Supplementary_File_6_Gel_Exports/DDX4 genotyping/.DS_Store
- __MACOSX/Supplementary_File_6_Gel_Exports/DDX4 genotyping/._.DS_Store
- Supplementary_File_6_Gel_Exports/DDX4 genotyping/2022-08-29_PGP1_DDX4_wt_ins.png
- __MACOSX/Supplementary_File_6_Gel_Exports/DDX4 genotyping/._2022-08-29_PGP1_DDX4_wt_ins.png
- Supplementary_File_6_Gel_Exports/DDX4 genotyping/2022-08-29_PGP1_DDX4_wt_ins_annotated.png
- __MACOSX/Supplementary_File_6_Gel_Exports/DDX4 genotyping/._2022-08-29_PGP1_DDX4_wt_ins_annotated.png
- Supplementary_File_6_Gel_Exports/REC8 genotyping/2022-11-07_PGP1_3.2_REC8_Dre_021-023+178-024_annotated.png
- __MACOSX/Supplementary_File_6_Gel_Exports/REC8 genotyping/._2022-11-07_PGP1_3.2_REC8_Dre_021-023+178-024_annotated.png
- Supplementary_File_6_Gel_Exports/REC8 genotyping/2022-11-07_PGP1_3.2_REC8_Dre_021-023+178-024.png
- Supplementary_File_6_Gel_Exports/SYCP3 genotyping/.DS_Store
- __MACOSX/Supplementary_File_6_Gel_Exports/SYCP3 genotyping/._.DS_Store
- Supplementary_File_6_Gel_Exports/SYCP3 genotyping/2022-12-01_10h30m21s_SYCP3_annotated.png
- __MACOSX/Supplementary_File_6_Gel_Exports/SYCP3 genotyping/._2022-12-01_10h30m21s_SYCP3_annotated.png
- Supplementary_File_6_Gel_Exports/SYCP3 genotyping/2022-12-01_10h30m21s_SYCP3.png
